# Supplementary material for: Transcriptome and Small RNA Profiling of Potato Virus Y Infected Potato Cultivars, Including Systemically Infected Russet Burbank
Source: Viruses. 2022 Mar 3;14(3):523. doi: 10.3390/v14030523 (PMC8952017; doi:10.3390/v14030523)
Supplement: Supplementary file 1 [file viruses-14-00523-s001.zip]

Archive with 12 entries (10 files):
- viruses-1593488-suppl/
- viruses-1593488-suppl/supplementary_file_S1.xlsx
- viruses-1593488-suppl/supplementary_file_S2.xlsx
- viruses-1593488-suppl/supplementary_file_S3.XLSX
- viruses-1593488-suppl/supplementary_file_S4.XLSX
- viruses-1593488-suppl/__MACOSX/
- viruses-1593488-suppl/__MACOSX/._Ross_Flenniken_SupplementalFigs Feb23 2022.pdf
- viruses-1593488-suppl/__MACOSX/._supplementary_file_S1.xlsx
- viruses-1593488-suppl/__MACOSX/._supplementary_file_S2.xlsx
- viruses-1593488-suppl/__MACOSX/._supplementary_file_S3.XLSX
- viruses-1593488-suppl/__MACOSX/._supplementary_file_S4.XLSX
- viruses-1593488-suppl/viruses-1593488-supplementary.pdf
