# Supplementary material for: Transcriptome and Small RNA Profiling of Potato Virus Y Infected Potato Cultivars, Including Systemically Infected Russet Burbank
Source: Viruses. 2022 Mar 3;14(3):523. doi: 10.3390/v14030523 (PMC8952017; doi:10.3390/v14030523)
Supplement: Supplementary file 1 [file viruses-14-00523-s001.zip › viruses-1593488-suppl/supplementary_file_S1.xlsx]

## Sheet: A_PVY_abundance
Supplemental File S1A. PVY abundance as determined by qPCR in all samples. The samples that were sequenced for RNAseq analysis are contained in Biological Replicate #1. qPCR SQ values were determined using 40 ng of RNA and plotted on a standard curve.
Biological Replicate #	Timepoint	Cultivar	Treatment	Sample #	sample type	PVY SQ
1	24 hpi	Russet Burbank	Control	1	inoculated leaf	0
1	24 hpi	Russet Burbank	Control	2	inoculated leaf	0
1	24 hpi	Russet Burbank	Control	3	inoculated leaf	0
1	24 hpi	Russet Burbank	Control	4	inoculated leaf	0
1	24 hpi	Russet Burbank	Control	5	inoculated leaf	0
1	24 hpi	Russet Burbank	Control	6	inoculated leaf	0
1	24 hpi	Russet Burbank	PVY	1	inoculated leaf	1032
1	24 hpi	Russet Burbank	PVY	2	inoculated leaf	3035
1	24 hpi	Russet Burbank	PVY	3	inoculated leaf	112
1	24 hpi	Russet Burbank	PVY	4	inoculated leaf	441
1	24 hpi	Russet Burbank	PVY	5	inoculated leaf	542
1	24 hpi	Russet Burbank	PVY	6	inoculated leaf	897
1	24 hpi	Payette Russet	Control	1	inoculated leaf	0
1	24 hpi	Payette Russet	Control	2	inoculated leaf	0
1	24 hpi	Payette Russet	Control	3	inoculated leaf	0
1	24 hpi	Payette Russet	Control	4	inoculated leaf	0
1	24 hpi	Payette Russet	Control	5	inoculated leaf	0
1	24 hpi	Payette Russet	Control	6	inoculated leaf	0
1	24 hpi	Payette Russet	PVY	1	inoculated leaf	414
1	24 hpi	Payette Russet	PVY	2	inoculated leaf	837
1	24 hpi	Payette Russet	PVY	3	inoculated leaf	1437
1	24 hpi	Payette Russet	PVY	4	inoculated leaf	2101
1	24 hpi	Payette Russet	PVY	5	inoculated leaf	378
1	24 hpi	Payette Russet	PVY	6	inoculated leaf	905
1	1 wpi	Russet Burbank	Control	1	upper, uninoculated leaf	0
1	1 wpi	Russet Burbank	Control	2	upper, uninoculated leaf	0
1	1 wpi	Russet Burbank	Control	3	upper, uninoculated leaf	0
1	1 wpi	Russet Burbank	Control	4	upper, uninoculated leaf	0
1	1 wpi	Russet Burbank	Control	5	upper, uninoculated leaf	0
1	1 wpi	Russet Burbank	Control	6	upper, uninoculated leaf	0
1	1 wpi	Russet Burbank	PVY	1	upper, uninoculated leaf	0
1	1 wpi	Russet Burbank	PVY	2	upper, uninoculated leaf	0
1	1 wpi	Russet Burbank	PVY	3	upper, uninoculated leaf	0
1	1 wpi	Russet Burbank	PVY	4	upper, uninoculated leaf	0
1	1 wpi	Russet Burbank	PVY	5	upper, uninoculated leaf	0
1	1 wpi	Russet Burbank	PVY	6	upper, uninoculated leaf	0
1	4 wpi	Russet Burbank	Control	1	upper, uninoculated leaf	0
1	4 wpi	Russet Burbank	Control	2	upper, uninoculated leaf	0
1	4 wpi	Russet Burbank	Control	3	upper, uninoculated leaf	0
1	4 wpi	Russet Burbank	Control	4	upper, uninoculated leaf	0
1	4 wpi	Russet Burbank	Control	5	upper, uninoculated leaf	0
1	4 wpi	Russet Burbank	Control	6	upper, uninoculated leaf	0
1	4 wpi	Russet Burbank	PVY	1	upper, uninoculated leaf	4.75083e+06
1	4 wpi	Russet Burbank	PVY	2	upper, uninoculated leaf	8.05827e+06
1	4 wpi	Russet Burbank	PVY	3	upper, uninoculated leaf	6.17262e+06
1	4 wpi	Russet Burbank	PVY	4	upper, uninoculated leaf	1.23509e+07
1	4 wpi	Russet Burbank	PVY	5	upper, uninoculated leaf	8.5846e+06	Average PVY in Russet Burbank leaves 4 wpi for all biologica replicates
1	4 wpi	Russet Burbank	PVY	6	upper, uninoculated leaf	4.83111e+06	7.45805e+06
2	24 hpi	Russet Burbank	Control	1	inoculated leaf	0
2	24 hpi	Russet Burbank	Control	2	inoculated leaf	0
2	24 hpi	Russet Burbank	Control	3	inoculated leaf	0
2	24 hpi	Russet Burbank	Control	4	inoculated leaf	0
2	24 hpi	Russet Burbank	Control	5	inoculated leaf	0
2	24 hpi	Russet Burbank	Control	6	inoculated leaf	0
2	24 hpi	Russet Burbank	PVY	1	inoculated leaf	219
2	24 hpi	Russet Burbank	PVY	2	inoculated leaf	582
2	24 hpi	Russet Burbank	PVY	3	inoculated leaf	107
2	24 hpi	Russet Burbank	PVY	4	inoculated leaf	1480
2	24 hpi	Russet Burbank	PVY	5	inoculated leaf	736
2	24 hpi	Russet Burbank	PVY	6	inoculated leaf	995
2	24 hpi	Payette Russet	Control	1	inoculated leaf	0
2	24 hpi	Payette Russet	Control	2	inoculated leaf	0
2	24 hpi	Payette Russet	Control	3	inoculated leaf	0
2	24 hpi	Payette Russet	Control	4	inoculated leaf	0
2	24 hpi	Payette Russet	Control	5	inoculated leaf	0
2	24 hpi	Payette Russet	Control	6	inoculated leaf	0
2	24 hpi	Payette Russet	PVY	1	inoculated leaf	2134
2	24 hpi	Payette Russet	PVY	2	inoculated leaf	642
2	24 hpi	Payette Russet	PVY	3	inoculated leaf	679
2	24 hpi	Payette Russet	PVY	4	inoculated leaf	263
2	24 hpi	Payette Russet	PVY	5	inoculated leaf	588
2	24 hpi	Payette Russet	PVY	6	inoculated leaf	941
2	1 wpi	Russet Burbank	Control	1	upper, uninoculated leaf	0
2	1 wpi	Russet Burbank	Control	2	upper, uninoculated leaf	0
2	1 wpi	Russet Burbank	Control	3	upper, uninoculated leaf	0
2	1 wpi	Russet Burbank	Control	4	upper, uninoculated leaf	0
2	1 wpi	Russet Burbank	Control	5	upper, uninoculated leaf	0
2	1 wpi	Russet Burbank	Control	6	upper, uninoculated leaf	0
2	1 wpi	Russet Burbank	PVY	1	upper, uninoculated leaf	0
2	1 wpi	Russet Burbank	PVY	2	upper, uninoculated leaf	0
2	1 wpi	Russet Burbank	PVY	3	upper, uninoculated leaf	0
2	1 wpi	Russet Burbank	PVY	4	upper, uninoculated leaf	0
2	1 wpi	Russet Burbank	PVY	5	upper, uninoculated leaf	0
2	1 wpi	Russet Burbank	PVY	6	upper, uninoculated leaf	0
2	4 wpi	Russet Burbank	Control	1	upper, uninoculated leaf	0
2	4 wpi	Russet Burbank	Control	2	upper, uninoculated leaf	0
2	4 wpi	Russet Burbank	Control	3	upper, uninoculated leaf	0
2	4 wpi	Russet Burbank	Control	4	upper, uninoculated leaf	0
2	4 wpi	Russet Burbank	Control	5	upper, uninoculated leaf	0
2	4 wpi	Russet Burbank	Control	6	upper, uninoculated leaf	0
2	4 wpi	Russet Burbank	PVY	1	upper, uninoculated leaf	9.89799e+06
2	4 wpi	Russet Burbank	PVY	2	upper, uninoculated leaf	1.28517e+07
2	4 wpi	Russet Burbank	PVY	3	upper, uninoculated leaf	8.11944e+06
2	4 wpi	Russet Burbank	PVY	4	upper, uninoculated leaf	1.808e+07
2	4 wpi	Russet Burbank	PVY	5	upper, uninoculated leaf	9.96041e+06
2	4 wpi	Russet Burbank	PVY	6	upper, uninoculated leaf	3.24616e+06
3	24 hpi	Russet Burbank	Control	1	inoculated leaf	0
3	24 hpi	Russet Burbank	Control	2	inoculated leaf	0
3	24 hpi	Russet Burbank	Control	3	inoculated leaf	0
3	24 hpi	Russet Burbank	Control	4	inoculated leaf	0
3	24 hpi	Russet Burbank	Control	5	inoculated leaf	0
3	24 hpi	Russet Burbank	Control	6	inoculated leaf	0
3	24 hpi	Russet Burbank	PVY	1	inoculated leaf	649
3	24 hpi	Russet Burbank	PVY	2	inoculated leaf	598
3	24 hpi	Russet Burbank	PVY	3	inoculated leaf	251
3	24 hpi	Russet Burbank	PVY	4	inoculated leaf	119
3	24 hpi	Russet Burbank	PVY	5	inoculated leaf	2038
3	24 hpi	Russet Burbank	PVY	6	inoculated leaf	487
3	24 hpi	Payette Russet	Control	1	inoculated leaf	0
3	24 hpi	Payette Russet	Control	2	inoculated leaf	0
3	24 hpi	Payette Russet	Control	3	inoculated leaf	0
3	24 hpi	Payette Russet	Control	4	inoculated leaf	0
3	24 hpi	Payette Russet	Control	5	inoculated leaf	0
3	24 hpi	Payette Russet	Control	6	inoculated leaf	0
3	24 hpi	Payette Russet	PVY	1	inoculated leaf	967
3	24 hpi	Payette Russet	PVY	2	inoculated leaf	846
3	24 hpi	Payette Russet	PVY	3	inoculated leaf	1013
3	24 hpi	Payette Russet	PVY	4	inoculated leaf	290
3	24 hpi	Payette Russet	PVY	5	inoculated leaf	79
3	24 hpi	Payette Russet	PVY	6	inoculated leaf	803
3	1 wpi	Russet Burbank	Control	1	upper, uninoculated leaf	0
3	1 wpi	Russet Burbank	Control	2	upper, uninoculated leaf	0
3	1 wpi	Russet Burbank	Control	3	upper, uninoculated leaf	0
3	1 wpi	Russet Burbank	Control	4	upper, uninoculated leaf	0
3	1 wpi	Russet Burbank	Control	5	upper, uninoculated leaf	0
3	1 wpi	Russet Burbank	Control	6	upper, uninoculated leaf	0
3	1 wpi	Russet Burbank	PVY	1	upper, uninoculated leaf	0
3	1 wpi	Russet Burbank	PVY	2	upper, uninoculated leaf	0
3	1 wpi	Russet Burbank	PVY	3	upper, uninoculated leaf	0
3	1 wpi	Russet Burbank	PVY	4	upper, uninoculated leaf	0
3	1 wpi	Russet Burbank	PVY	5	upper, uninoculated leaf	0
3	1 wpi	Russet Burbank	PVY	6	upper, uninoculated leaf	0
3	4 wpi	Russet Burbank	Control	1	upper, uninoculated leaf	0
3	4 wpi	Russet Burbank	Control	2	upper, uninoculated leaf	0
3	4 wpi	Russet Burbank	Control	3	upper, uninoculated leaf	0
3	4 wpi	Russet Burbank	Control	4	upper, uninoculated leaf	0
3	4 wpi	Russet Burbank	Control	5	upper, uninoculated leaf	0
3	4 wpi	Russet Burbank	Control	6	upper, uninoculated leaf	0
3	4 wpi	Russet Burbank	PVY	1	upper, uninoculated leaf	1.0739e+07
3	4 wpi	Russet Burbank	PVY	2	upper, uninoculated leaf	1.39614e+07
3	4 wpi	Russet Burbank	PVY	3	upper, uninoculated leaf	7.57021e+06
3	4 wpi	Russet Burbank	PVY	4	upper, uninoculated leaf	1.01361e+07
3	4 wpi	Russet Burbank	PVY	5	upper, uninoculated leaf	6.80058e+06	Average PVY in Russet Burbank leaves 4 wpi for all biologica replicates
3	4 wpi	Russet Burbank	PVY	6	upper, uninoculated leaf	1.91684e+07	9.73776e+06

## Sheet: B_libraries_alignments
Supplemental File S1B. RNAseq sample read count and potato (PGSC v6.1 genome) and Potato virus Y (PVY N-Wi, NCBI accession HQ912863) genome aligment statistics and PVY qPCR starting quantiy (SQ) data for each sequenced sample. qPCR SQ values were determined using 40 ng of RNA and quantified relative to a standard curve.
Sample	Treatment	Collection time point	Name of Fastq (sampleID_index_lane#_read#_001.fastq)	number of raw reads	total # reads aligned with PGSC genome using Hisat2	% of potato reads aligned relative to total # of reads	number of reads aligned to PVY N-Wi genome (HQ912863) using Hisat2	% of PVY reads aligned relative to total # of reads	SQ PVY (40 ng cDNA), limit of detection = 1000
Pay_24hpi_con_1	Control	24hpi	Pay_24hpi_con_1_AACGTTCC-AGTACTCC_L00M_R1_001.fastq	24862405	21555705	0.868	0	0	0
			Pay_24hpi_con_1_AACGTTCC-AGTACTCC_L00M_R2_001.fastq	24862405
Pay_24hpi_con_3	Control	24hpi	Pay_24hpi_con_3_GCAGAATT-TGGCCGGT_L00M_R1_001.fastq	21675190	18553963	0.856	0	0	0
			Pay_24hpi_con_3_GCAGAATT-TGGCCGGT_L00M_R2_001.fastq	21675190
Pay_24hpi_con_4	Control	24hpi	Pay_24hpi_con_4_ATGAGGCC-CAATTAAC_L00M_R1_001.fastq	27338931	23601699	0.8633	0	0	0
			Pay_24hpi_con_4_ATGAGGCC-CAATTAAC_L00M_R2_001.fastq	27338931
Pay_24hpi_pvy_1	Virus	24hpi	Pay_24hpi_pvy_1_ATGTAAGT-CATAGAGT_L00M_R1_001.fastq	33154364	28734887	0.8667	16577	0.0005	414
			Pay_24hpi_pvy_1_ATGTAAGT-CATAGAGT_L00M_R2_001.fastq	33154364
Pay_24hpi_pvy_2	Virus	24hpi	Pay_24hpi_pvy_2_GCACGGAC-TGCGAGAC_L00M_R1_001.fastq	25931566	22529345	0.8688	12966	0.0005	837
			Pay_24hpi_pvy_2_GCACGGAC-TGCGAGAC_L00M_R2_001.fastq	25931566
Pay_24hpi_pvy_3	Virus	24hpi	Pay_24hpi_pvy_3_GGTACCTT-GACGTCTT_L00M_R1_001.fastq	24643752	20949654	0.8501	101039	0.0041	1437
			Pay_24hpi_pvy_3_GGTACCTT-GACGTCTT_L00M_R2_001.fastq	24643752
RB_1wpi_cont_1	Control	1wpi	RB_1wpi_cont_1_GACCTGAA-CTCACCAA_L00M_R1_001.fastq	22933874	20227677	0.882	0	0	0
			RB_1wpi_cont_1_GACCTGAA-CTCACCAA_L00M_R2_001.fastq	22933874
RB_1wpi_cont_3	Control	1wpi	RB_1wpi_cont_3_TCTCTACT-GAACCGCG_L00M_R1_001.fastq	25103589	22884432	0.9116	0	0	0
			RB_1wpi_cont_3_TCTCTACT-GAACCGCG_L00M_R2_001.fastq	25103589
RB_1wpi_cont_4	Control	1wpi	RB_1wpi_cont_4_CTCTCGTC-AGGTTATA_L00M_R1_001.fastq	23067548	21199077	0.919	0	0	0
			RB_1wpi_cont_4_CTCTCGTC-AGGTTATA_L00M_R2_001.fastq	23067548
RB_1wpi_pvy_4	Virus	1wpi	RB_1wpi_pvy_4_CAAGCTAG-CGCTATGT_L00M_R1_001.fastq	29272176	25124309	0.8583	0	0	0
			RB_1wpi_pvy_4_CAAGCTAG-CGCTATGT_L00M_R2_001.fastq	29272176
RB_1wpi_pvy_5	Virus	1wpi	RB_1wpi_pvy_5_TGGATCGA-TATCGCAC_L00M_R1_001.fastq	25113022	21481679	0.8554	0	0	0
			RB_1wpi_pvy_5_TGGATCGA-TATCGCAC_L00M_R2_001.fastq	25113022
RB_1wpi_pvy_6	Virus	1wpi	RB_1wpi_pvy_6_AGTTCAGG-TCTGTTGG_L00M_R1_001.fastq	24131317	20772238	0.8608	0	0	0
			RB_1wpi_pvy_6_AGTTCAGG-TCTGTTGG_L00M_R2_001.fastq	24131317
RB_24hpi_cont_1	Control	24hpi	RB_24hpi_cont_1_AAGTCCAA-TACTCATA_L00M_R1_001.fastq	28453479	24356178	0.856	0	0	0
			RB_24hpi_cont_1_AAGTCCAA-TACTCATA_L00M_R2_001.fastq	28453479
RB_24hpi_cont_3	Control	24hpi	RB_24hpi_cont_3_ATCCACTG-ACGCACCT_L00M_R1_001.fastq	27065230	23465554	0.867	0	0	0
			RB_24hpi_cont_3_ATCCACTG-ACGCACCT_L00M_R2_001.fastq	27065230
RB_24hpi_cont_4	Control	24hpi	RB_24hpi_cont_4_GCTTGTCA-GTATGTTC_L00M_R1_001.fastq	22570637	19927615	0.8829	0	0	0
			RB_24hpi_cont_4_GCTTGTCA-GTATGTTC_L00M_R2_001.fastq	22570637
RB_24hpi_pvy_4	Virus	24hpi	RB_24hpi_pvy_4_CCGCGGTT-CTAGCGCT_L00M_R1_001.fastq	33467585	28444100	0.8499	87016	0.0026	1032
			RB_24hpi_pvy_4_CCGCGGTT-CTAGCGCT_L00M_R2_001.fastq	33467585
RB_24hpi_pvy_5	Virus	24hpi	RB_24hpi_pvy_5_TTATAACC-TCGATATC_L00M_R1_001.fastq	20409773	16803366	0.8233	218385	0.0107	3035
			RB_24hpi_pvy_5_TTATAACC-TCGATATC_L00M_R2_001.fastq	20409773
RB_24hpi_pvy_6	Virus	24hpi	RB_24hpi_pvy_6_GGACTTGG-CGTCTGCG_L00M_R1_001.fastq	20958858	17827605	0.8506	2096	0.0001	112
			RB_24hpi_pvy_6_GGACTTGG-CGTCTGCG_L00M_R2_001.fastq	20958858
RB_4wpi_con_1	Control	4wpi	RB_4wpi_con_1_AATCCGGA-AACTGTAG_L00M_R1_001.fastq	22457566	19982742	0.8898	0	0	0
			RB_4wpi_con_1_AATCCGGA-AACTGTAG_L00M_R2_001.fastq	22457566
RB_4wpi_con_3	Control	4wpi	RB_4wpi_con_3_TAATACAG-GTGAATAT_L00M_R1_001.fastq	29976034	27512004	0.9178	0	0	0
			RB_4wpi_con_3_TAATACAG-GTGAATAT_L00M_R2_001.fastq	29976034
RB_4wpi_con_4	Control	4wpi	RB_4wpi_con_4_CGGCGTGA-ACAGGCGC_L00M_R1_001.fastq	32367411	28839363	0.891	0	0	0
			RB_4wpi_con_4_CGGCGTGA-ACAGGCGC_L00M_R2_001.fastq	32367411
RB_4wpi_pvy_4	Virus	4wpi	RB_4wpi_pvy_4_CCAAGTCT-TCATCCTT_L00M_R1_001.fastq	30108571	19176149	0.6369	7975760	0.2649	4.75083e+06
			RB_4wpi_pvy_4_CCAAGTCT-TCATCCTT_L00M_R2_001.fastq	30108571
RB_4wpi_pvy_6	Virus	4wpi	RB_4wpi_pvy_6_TTGGACTC-CTGCTTCC_L00M_R1_001.fastq	23479622	16640008	0.7087	4296771	0.183	8.05827e+06
			RB_4wpi_pvy_6_TTGGACTC-CTGCTTCC_L00M_R2_001.fastq	23479622
RB_4wpi_pvy_8	Virus	4wpi	RB_4wpi_pvy_8_GGCTTAAG-GGTCACGA_L00M_R1_001.fastq	32208922	22111425	0.6865	6142241	0.1907	6.17262e+06
			RB_4wpi_pvy_8_GGCTTAAG-GGTCACGA_L00M_R2_001.fastq	32208922

## Sheet: C_mRNA_24hpi_Pay_all
Supplementary File 1C: Gene expression in PVY-infected Payette Russet plants as compared to mock-infected at 24 hpi (Benjamini and Hochberg adj. p-value < 0.05). Potato genome version 6.1 gene transcript sequences were BLAST searched against the potato (Solanum tuberosum), select wild potato species often used in breeding, and any organism from the NCBI database. The top hit from each search is r…
gene_id	gene_name	normalized_read_abundance	log2FoldChange	adj. p-value	evalue_S_tuberosum_top_hit	Solanum_tuberosum_top hit	evalue_Potato_species_top_hit	potato_species_top_hit	evalue_any_organism_top_hit	any_organism_top hit
Soltu.DM.01G000010	ATPase family associated with various cellular activities (AAA)	651.274	-0.18002	0.688254	2.69e-237	XP_006367123.1 PREDICTED: replication factor C subunit 3 isoform X1 [Solanum tuberosum]<>XP_015160726.1 PREDICTED: replication factor C subunit 3 isoform X1 [Solanum tuberosum]	2.69e-237	XP_006367123.1 PREDICTED: replication factor C subunit 3 isoform X1 [Solanum tuberosum]<>XP_015160726.1 PREDICTED: replication factor C subunit 3 isoform X1 [Solanum tuberosum]	2.69e-237	XP_006367123.1 PREDICTED: replication factor C subunit 3 isoform X1 [Solanum tuberosum]<>XP_015160726.1 PREDICTED: replication factor C subunit 3 isoform X1 [Solanum tuberosum]
Soltu.DM.01G000020	low-molecular-weight cysteine-rich	63.0448	0.351307	0.783831	1.65e-47	XP_006367121.1 PREDICTED: defensin J1-2 [Solanum tuberosum]	1.65e-47	XP_006367121.1 PREDICTED: defensin J1-2 [Solanum tuberosum]	1.65e-47	XP_006367121.1 PREDICTED: defensin J1-2 [Solanum tuberosum]
Soltu.DM.01G000030	glutamate decarboxylase	86.928	0.810917	0.665846	NA	NA	0	KAG5610511.1 hypothetical protein H5410_021792 [Solanum commersonii]	0	KAG5610511.1 hypothetical protein H5410_021792 [Solanum commersonii]
Soltu.DM.01G000040	Protein XRI1	381.779	0.711407	0.0158	8.55e-148	XP_006364071.1 PREDICTED: protein XRI1-like [Solanum tuberosum]	8.55e-148	XP_006364071.1 PREDICTED: protein XRI1-like [Solanum tuberosum]	8.55e-148	XP_006364071.1 PREDICTED: protein XRI1-like [Solanum tuberosum]
Soltu.DM.01G000050	sodium proton exchanger, putative (NHX7) (SOS1)	520.29	0.0881	0.909146	0	XP_006364070.1 PREDICTED: sodium/hydrogen exchanger 8 isoform X1 [Solanum tuberosum]	0	XP_006364070.1 PREDICTED: sodium/hydrogen exchanger 8 isoform X1 [Solanum tuberosum]	0	XP_006364070.1 PREDICTED: sodium/hydrogen exchanger 8 isoform X1 [Solanum tuberosum]
Soltu.DM.01G000060	Protein kinase superfamily protein	1083.19	0.183538	0.782	0	XP_006364068.1 PREDICTED: E3 ubiquitin-protein ligase KEG [Solanum tuberosum]<>XP_006364069.1 PREDICTED: E3 ubiquitin-protein ligase KEG [Solanum tuberosum]<>XP_015159241.1 PREDICTED: E3 ubiquitin-protein ligase KEG [Solanum tuberosum]	0	XP_006364068.1 PREDICTED: E3 ubiquitin-protein ligase KEG [Solanum tuberosum]<>XP_006364069.1 PREDICTED: E3 ubiquitin-protein ligase KEG [Solanum tuberosum]<>XP_015159241.1 PREDICTED: E3 ubiquitin-protein ligase KEG [Solanum tuberosum]	0	XP_006364068.1 PREDICTED: E3 ubiquitin-protein ligase KEG [Solanum tuberosum]<>XP_006364069.1 PREDICTED: E3 ubiquitin-protein ligase KEG [Solanum tuberosum]<>XP_015159241.1 PREDICTED: E3 ubiquitin-protein ligase KEG [Solanum tuberosum]
Soltu.DM.01G000070	Endomembrane protein 70 protein family	0	NA	NA	0	XP_006364083.1 PREDICTED: transmembrane 9 superfamily member 3-like [Solanum tuberosum]	0	KAG5628327.1 hypothetical protein H5410_000044 [Solanum commersonii]	0	KAG5628327.1 hypothetical protein H5410_000044 [Solanum commersonii]
Soltu.DM.01G000080	hypothetical protein	0	NA	NA	2.37e-27	XP_006364082.1 PREDICTED: CASP-like protein PIMP1 [Solanum tuberosum]	2.73e-65	KAG5628326.1 hypothetical protein H5410_000043 [Solanum commersonii]	2.73e-65	KAG5628326.1 hypothetical protein H5410_000043 [Solanum commersonii]
Soltu.DM.01G000090	C2H2-like zinc finger protein	146.438	-0.369774	0.655263	2.83e-235	XP_006364067.1 PREDICTED: protein SHOOT GRAVITROPISM 5 [Solanum tuberosum]	2.83e-235	XP_006364067.1 PREDICTED: protein SHOOT GRAVITROPISM 5 [Solanum tuberosum]	2.83e-235	XP_006364067.1 PREDICTED: protein SHOOT GRAVITROPISM 5 [Solanum tuberosum]
Soltu.DM.01G000100	S-locus lectin protein kinase family protein	133.272	1.41752	0.00711	0	XP_015159252.1 PREDICTED: G-type lectin S-receptor-like serine/threonine-protein kinase At1g11330 isoform X1 [Solanum tuberosum]	0	XP_015159252.1 PREDICTED: G-type lectin S-receptor-like serine/threonine-protein kinase At1g11330 isoform X1 [Solanum tuberosum]	0	XP_015159252.1 PREDICTED: G-type lectin S-receptor-like serine/threonine-protein kinase At1g11330 isoform X1 [Solanum tuberosum]
Soltu.DM.01G000110	ENTH/VHS/GAT family protein	13.8194	0.192975	0.947194	2.69e-279	XP_006364081.1 PREDICTED: putative clathrin assembly protein At1g25240 [Solanum tuberosum]	2.69e-279	XP_006364081.1 PREDICTED: putative clathrin assembly protein At1g25240 [Solanum tuberosum]	2.69e-279	XP_006364081.1 PREDICTED: putative clathrin assembly protein At1g25240 [Solanum tuberosum]
Soltu.DM.01G000120	Microtubule associated protein (MAP65/ASE1) family protein	1817.82	0.634514	0.0961	0	XP_006364065.1 PREDICTED: 65-kDa microtubule-associated protein 6-like [Solanum tuberosum]<>XP_006364066.1 PREDICTED: 65-kDa microtubule-associated protein 6-like [Solanum tuberosum]	0	XP_006364065.1 PREDICTED: 65-kDa microtubule-associated protein 6-like [Solanum tuberosum]<>XP_006364066.1 PREDICTED: 65-kDa microtubule-associated protein 6-like [Solanum tuberosum]	0	XP_006364065.1 PREDICTED: 65-kDa microtubule-associated protein 6-like [Solanum tuberosum]<>XP_006364066.1 PREDICTED: 65-kDa microtubule-associated protein 6-like [Solanum tuberosum]
Soltu.DM.01G000130	DNAse I-like superfamily protein	0	NA	NA	2.32e-260	XP_006364080.2 PREDICTED: type IV inositol polyphosphate 5-phosphatase 9 [Solanum tuberosum]	2.32e-260	XP_006364080.2 PREDICTED: type IV inositol polyphosphate 5-phosphatase 9 [Solanum tuberosum]	2.32e-260	XP_006364080.2 PREDICTED: type IV inositol polyphosphate 5-phosphatase 9 [Solanum tuberosum]
Soltu.DM.01G000140	2-oxoglutarate (2OG) and Fe(II)-dependent oxygenase superfamily protein	126.29	0.304283	0.682885	0	XP_006364062.1 PREDICTED: uncharacterized protein LOC102600453 isoform X1 [Solanum tuberosum]	0	XP_006364062.1 PREDICTED: uncharacterized protein LOC102600453 isoform X1 [Solanum tuberosum]	0	XP_006364062.1 PREDICTED: uncharacterized protein LOC102600453 isoform X1 [Solanum tuberosum]
Soltu.DM.01G000150	dolichol-phosphate mannosyltransferase-related	104.61	0.222487	0.815013	3.43e-56	XP_006364061.1 PREDICTED: dolichol-phosphate mannosyltransferase subunit 3 [Solanum tuberosum]	3.43e-56	XP_006364061.1 PREDICTED: dolichol-phosphate mannosyltransferase subunit 3 [Solanum tuberosum]	3.43e-56	XP_006364061.1 PREDICTED: dolichol-phosphate mannosyltransferase subunit 3 [Solanum tuberosum]
Soltu.DM.01G000160	xyloglucan endotransglucosylase/hydrolase	995.655	0.437698	0.21974	2.39e-252	XP_006364060.1 PREDICTED: probable xyloglucan endotransglucosylase/hydrolase protein 28 [Solanum tuberosum]	2.39e-252	XP_006364060.1 PREDICTED: probable xyloglucan endotransglucosylase/hydrolase protein 28 [Solanum tuberosum]	2.39e-252	XP_006364060.1 PREDICTED: probable xyloglucan endotransglucosylase/hydrolase protein 28 [Solanum tuberosum]
Soltu.DM.01G000170	zinc finger protein	655.801	0.35862	0.527292	5.86e-173	XP_006364059.1 PREDICTED: zinc finger protein 4-like [Solanum tuberosum]<>XP_015159248.1 PREDICTED: zinc finger protein 4-like [Solanum tuberosum]	2.67e-187	KAG5628314.1 hypothetical protein H5410_000031 [Solanum commersonii]	2.67e-187	KAG5628314.1 hypothetical protein H5410_000031 [Solanum commersonii]
Soltu.DM.01G000180	hypothetical protein	0	NA	NA	2.83e-11	XP_006350180.1 PREDICTED: uncharacterized protein LOC102602163 [Solanum tuberosum]	1.71e-53	KAG5628313.1 hypothetical protein H5410_000030 [Solanum commersonii]	1.71e-53	KAG5628313.1 hypothetical protein H5410_000030 [Solanum commersonii]
Soltu.DM.01G000190	hypothetical protein	1.52236	0.553382	NA	NA	NA	NA	NA	NA	NA
Soltu.DM.01G000200	Protein of unknown function (DUF1423)	62.4138	0.714228	0.411321	0	XP_015159242.1 PREDICTED: protein OBERON 3-like [Solanum tuberosum]	0	XP_015159242.1 PREDICTED: protein OBERON 3-like [Solanum tuberosum]	0	XP_015159242.1 PREDICTED: protein OBERON 3-like [Solanum tuberosum]
Soltu.DM.01G000210	Protein of unknown function (DUF1423)	175.114	1.02303	0.0174	0	XP_006364058.1 PREDICTED: protein OBERON 3-like [Solanum tuberosum]<>XP_015159243.1 PREDICTED: protein OBERON 3-like [Solanum tuberosum]	0	XP_006364058.1 PREDICTED: protein OBERON 3-like [Solanum tuberosum]<>XP_015159243.1 PREDICTED: protein OBERON 3-like [Solanum tuberosum]	0	XP_006364058.1 PREDICTED: protein OBERON 3-like [Solanum tuberosum]<>XP_015159243.1 PREDICTED: protein OBERON 3-like [Solanum tuberosum]
Soltu.DM.01G000220	Cytochrome b561/ferric reductase transmembrane protein family	14.8394	-1.1876	0.427273	4.05e-147	XP_006364056.1 PREDICTED: probable ascorbate-specific transmembrane electron transporter 1 [Solanum tuberosum]	4.05e-147	XP_006364056.1 PREDICTED: probable ascorbate-specific transmembrane electron transporter 1 [Solanum tuberosum]	4.05e-147	XP_006364056.1 PREDICTED: probable ascorbate-specific transmembrane electron transporter 1 [Solanum tuberosum]
Soltu.DM.01G000230	Cytochrome b561/ferric reductase transmembrane protein family	1.1609	-0.49895	NA	2.35e-157	XP_006364079.1 PREDICTED: probable transmembrane ascorbate ferrireductase 3 [Solanum tuberosum]	2.35e-157	XP_006364079.1 PREDICTED: probable transmembrane ascorbate ferrireductase 3 [Solanum tuberosum]	2.35e-157	XP_006364079.1 PREDICTED: probable transmembrane ascorbate ferrireductase 3 [Solanum tuberosum]
Soltu.DM.01G000240	ARM repeat superfamily protein	77.3773	-3.94615	3.67e-06	0	XP_006364055.1 PREDICTED: U-box domain-containing protein 21-like [Solanum tuberosum]	0	XP_006364055.1 PREDICTED: U-box domain-containing protein 21-like [Solanum tuberosum]	0	XP_006364055.1 PREDICTED: U-box domain-containing protein 21-like [Solanum tuberosum]
Soltu.DM.01G000250	ENTH/ANTH/VHS superfamily protein	7.44998	-0.642386	0.761148	0	XP_006364078.1 PREDICTED: putative clathrin assembly protein At2g25430 [Solanum tuberosum]	0	XP_006364078.1 PREDICTED: putative clathrin assembly protein At2g25430 [Solanum tuberosum]	0	XP_006364078.1 PREDICTED: putative clathrin assembly protein At2g25430 [Solanum tuberosum]
Soltu.DM.01G000260	hypothetical protein	0.471258	0.351258	NA	NA	NA	0.000218	KAG5628306.1 hypothetical protein H5410_000023 [Solanum commersonii]	0.000218	KAG5628306.1 hypothetical protein H5410_000023 [Solanum commersonii]
Soltu.DM.01G000270	zinc-finger protein	13.2579	-0.016	0.994997	6.1e-203	XP_015159250.1 PREDICTED: zinc finger protein 3-like [Solanum tuberosum]	6.1e-203	XP_015159250.1 PREDICTED: zinc finger protein 3-like [Solanum tuberosum]	6.1e-203	XP_015159250.1 PREDICTED: zinc finger protein 3-like [Solanum tuberosum]
Soltu.DM.01G000280	zinc finger protein	12.5776	0.492311	0.82106	3.71e-209	XP_006364077.1 PREDICTED: zinc finger protein 3-like [Solanum tuberosum]	3.71e-209	XP_006364077.1 PREDICTED: zinc finger protein 3-like [Solanum tuberosum]	3.71e-209	XP_006364077.1 PREDICTED: zinc finger protein 3-like [Solanum tuberosum]
Soltu.DM.01G000290	UDP-Glycosyltransferase / trehalose-phosphatase family protein	4614.93	0.492128	0.205354	0	XP_006364054.1 PREDICTED: alpha,alpha-trehalose-phosphate synthase [UDP-forming] 6-like [Solanum tuberosum]<>XP_015159238.1 PREDICTED: alpha,alpha-trehalose-phosphate synthase [UDP-forming] 6-like [Solanum tuberosum]<>XP_015159239.1 PREDICTED: alpha,alpha-trehalose-phosphate synthase [UDP-forming] 6-like [Solanum tuberosum]	0	XP_006364054.1 PREDICTED: alpha,alpha-trehalose-phosphate synthase [UDP-forming] 6-like [Solanum tuberosum]<>XP_015159238.1 PREDICTED: alpha,alpha-trehalose-phosphate synthase [UDP-forming] 6-like [Solanum tuberosum]<>XP_015159239.1 PREDICTED: alpha,alpha-trehalose-phosphate synthase [UDP-forming] 6-like [Solanum tuberosum]	0	XP_006364054.1 PREDICTED: alpha,alpha-trehalose-phosphate synthase [UDP-forming] 6-like [Solanum tuberosum]<>XP_015159238.1 PREDICTED: alpha,alpha-trehalose-phosphate synthase [UDP-forming] 6-like [Solanum tuberosum]<>XP_015159239.1 PREDICTED: alpha,alpha-trehalose-phosphate synthase [UDP-forming] 6-like [Solanum tuberosum]
Soltu.DM.01G000300	MAC/Perforin domain-containing protein	504.189	0.20753	0.728755	0	XP_006364053.1 PREDICTED: MACPF domain-containing protein At1g14780 [Solanum tuberosum]	0	XP_006364053.1 PREDICTED: MACPF domain-containing protein At1g14780 [Solanum tuberosum]	0	XP_006364053.1 PREDICTED: MACPF domain-containing protein At1g14780 [Solanum tuberosum]
Soltu.DM.01G000310	S-adenosyl-L-methionine-dependent methyltransferases superfamily protein	0.314172	0.23591	NA	1.75e-207	XP_006364076.1 PREDICTED: probable S-adenosylmethionine-dependent methyltransferase At5g38100 [Solanum tuberosum]	1.75e-207	XP_006364076.1 PREDICTED: probable S-adenosylmethionine-dependent methyltransferase At5g38100 [Solanum tuberosum]	1.75e-207	XP_006364076.1 PREDICTED: probable S-adenosylmethionine-dependent methyltransferase At5g38100 [Solanum tuberosum]
Soltu.DM.01G000320	S-adenosyl-L-methionine-dependent methyltransferases superfamily protein	2.24931	-0.284526	NA	3.96e-165	XP_006364075.1 PREDICTED: probable S-adenosylmethionine-dependent methyltransferase At5g38780 [Solanum tuberosum]	3.96e-165	XP_006364075.1 PREDICTED: probable S-adenosylmethionine-dependent methyltransferase At5g38780 [Solanum tuberosum]	3.96e-165	XP_006364075.1 PREDICTED: probable S-adenosylmethionine-dependent methyltransferase At5g38780 [Solanum tuberosum]
Soltu.DM.01G000330	S-adenosyl-L-methionine-dependent methyltransferases superfamily protein	0	NA	NA	4.06e-248	XP_006364052.2 PREDICTED: probable S-adenosylmethionine-dependent methyltransferase At5g37990 [Solanum tuberosum]	4.06e-248	XP_006364052.2 PREDICTED: probable S-adenosylmethionine-dependent methyltransferase At5g37990 [Solanum tuberosum]	4.06e-248	XP_006364052.2 PREDICTED: probable S-adenosylmethionine-dependent methyltransferase At5g37990 [Solanum tuberosum]
Soltu.DM.01G000340	S-adenosyl-L-methionine-dependent methyltransferases superfamily protein	0.134847	0.103116	NA	1.58e-20	XP_006364036.1 PREDICTED: probable S-adenosylmethionine-dependent methyltransferase At5g38100 [Solanum tuberosum]	1.91e-47	KAG5628284.1 hypothetical protein H5410_000001 [Solanum commersonii]	1.91e-47	KAG5628284.1 hypothetical protein H5410_000001 [Solanum commersonii]
Soltu.DM.01G000350	Aspartate kinase family protein	12492.4	0.912173	0.0771	0	XP_006364050.1 PREDICTED: aspartokinase 2, chloroplastic-like isoform X1 [Solanum tuberosum]	0	XP_006364050.1 PREDICTED: aspartokinase 2, chloroplastic-like isoform X1 [Solanum tuberosum]	0	XP_006364050.1 PREDICTED: aspartokinase 2, chloroplastic-like isoform X1 [Solanum tuberosum]
Soltu.DM.01G000360	semialdehyde dehydrogenase family protein	459.388	-0.144528	0.917612	2.44e-271	XP_006364049.1 PREDICTED: aspartate-semialdehyde dehydrogenase [Solanum tuberosum]	2.44e-271	XP_006364049.1 PREDICTED: aspartate-semialdehyde dehydrogenase [Solanum tuberosum]	2.44e-271	XP_006364049.1 PREDICTED: aspartate-semialdehyde dehydrogenase [Solanum tuberosum]
Soltu.DM.01G000370	Sec14p-like phosphatidylinositol transfer family protein	45.5435	0.627234	0.757545	1.79e-81	XP_006364045.1 PREDICTED: sec14 cytosolic factor-like [Solanum tuberosum]	5.19e-88	KAG5628297.1 hypothetical protein H5410_000014 [Solanum commersonii]	5.75e-93	XP_010316452.1 uncharacterized protein LOC101258093 isoform X2 [Solanum lycopersicum]
Soltu.DM.01G000380	Sec14p-like phosphatidylinositol transfer family protein	1063.72	0.0687	0.943395	3.22e-165	XP_006364048.1 PREDICTED: SEC14 cytosolic factor [Solanum tuberosum]	3.22e-165	XP_006364048.1 PREDICTED: SEC14 cytosolic factor [Solanum tuberosum]	3.22e-165	XP_006364048.1 PREDICTED: SEC14 cytosolic factor [Solanum tuberosum]
Soltu.DM.01G000390	Sec14p-like phosphatidylinositol transfer family protein	464.823	0.0342	0.973716	1.49e-166	XP_006364046.1 PREDICTED: SEC14 cytosolic factor-like isoform X1 [Solanum tuberosum]<>XP_006364047.1 PREDICTED: SEC14 cytosolic factor-like isoform X2 [Solanum tuberosum]	1.49e-166	XP_006364046.1 PREDICTED: SEC14 cytosolic factor-like isoform X1 [Solanum tuberosum]<>XP_006364047.1 PREDICTED: SEC14 cytosolic factor-like isoform X2 [Solanum tuberosum]	1.49e-166	XP_006364046.1 PREDICTED: SEC14 cytosolic factor-like isoform X1 [Solanum tuberosum]<>XP_006364047.1 PREDICTED: SEC14 cytosolic factor-like isoform X2 [Solanum tuberosum]
Soltu.DM.01G000400	Sec14p-like phosphatidylinositol transfer family protein	41.9429	-0.20251	0.879827	1e-147	XP_006364045.1 PREDICTED: sec14 cytosolic factor-like [Solanum tuberosum]	1e-147	XP_006364045.1 PREDICTED: sec14 cytosolic factor-like [Solanum tuberosum]	1e-147	XP_006364045.1 PREDICTED: sec14 cytosolic factor-like [Solanum tuberosum]
Soltu.DM.01G000410	NB-ARC domain-containing disease resistance protein	3.74313	-0.0301	0.990092	1.94e-135	XP_006367915.1 PREDICTED: putative disease resistance RPP13-like protein 3 [Solanum tuberosum]	1.94e-135	XP_006367915.1 PREDICTED: putative disease resistance RPP13-like protein 3 [Solanum tuberosum]	1.94e-135	XP_006367915.1 PREDICTED: putative disease resistance RPP13-like protein 3 [Solanum tuberosum]
Soltu.DM.01G000420	NB-ARC domain-containing disease resistance protein	150.759	0.560916	0.205662	0	XP_015159233.1 PREDICTED: putative late blight resistance protein homolog R1A-10 [Solanum tuberosum]	0	KAG5568145.1 hypothetical protein H5410_064838 [Solanum commersonii]	0	KAG5568145.1 hypothetical protein H5410_064838 [Solanum commersonii]
Soltu.DM.01G000430	NB-ARC domain-containing disease resistance protein	28.2742	0.132865	0.936442	5.9e-269	XP_006367916.1 PREDICTED: putative disease resistance RPP13-like protein 3 isoform X3 [Solanum tuberosum]	7.14e-270	KAG5628348.1 hypothetical protein H5410_000065 [Solanum commersonii]	7.14e-270	KAG5628348.1 hypothetical protein H5410_000065 [Solanum commersonii]
Soltu.DM.01G000440	NB-ARC domain-containing disease resistance protein	371.505	0.742655	0.00599	0	XP_015161251.1 PREDICTED: putative disease resistance RPP13-like protein 3 isoform X1 [Solanum tuberosum]<>XP_015161252.1 PREDICTED: putative disease resistance RPP13-like protein 3 isoform X1 [Solanum tuberosum]<>XP_015161253.1 PREDICTED: putative disease resistance RPP13-like protein 3 isoform X1 [Solanum tuberosum]<>XP_015161254.1 PREDICTED: putative disease resistance RPP13-like protein 3 iso…	0	KAG5628362.1 hypothetical protein H5410_000079 [Solanum commersonii]	0	KAG5628362.1 hypothetical protein H5410_000079 [Solanum commersonii]
Soltu.DM.01G000450	NB-ARC domain-containing disease resistance protein	93.5881	0.674465	0.213795	0	XP_015161251.1 PREDICTED: putative disease resistance RPP13-like protein 3 isoform X1 [Solanum tuberosum]<>XP_015161252.1 PREDICTED: putative disease resistance RPP13-like protein 3 isoform X1 [Solanum tuberosum]<>XP_015161253.1 PREDICTED: putative disease resistance RPP13-like protein 3 isoform X1 [Solanum tuberosum]<>XP_015161254.1 PREDICTED: putative disease resistance RPP13-like protein 3 iso…	0	KAG5628348.1 hypothetical protein H5410_000065 [Solanum commersonii]	0	KAG5628348.1 hypothetical protein H5410_000065 [Solanum commersonii]
Soltu.DM.01G000460	NB-ARC domain-containing disease resistance protein	50.9912	0.48917	0.562474	0	XP_015161260.1 PREDICTED: putative disease resistance RPP13-like protein 3 isoform X2 [Solanum tuberosum]	0	KAG5628348.1 hypothetical protein H5410_000065 [Solanum commersonii]	0	KAG5628348.1 hypothetical protein H5410_000065 [Solanum commersonii]
Soltu.DM.01G000470	NB-ARC domain-containing disease resistance protein	65.8028	0.109297	0.945756	0	XP_015161251.1 PREDICTED: putative disease resistance RPP13-like protein 3 isoform X1 [Solanum tuberosum]<>XP_015161252.1 PREDICTED: putative disease resistance RPP13-like protein 3 isoform X1 [Solanum tuberosum]<>XP_015161253.1 PREDICTED: putative disease resistance RPP13-like protein 3 isoform X1 [Solanum tuberosum]<>XP_015161254.1 PREDICTED: putative disease resistance RPP13-like protein 3 iso…	0	KAG5628348.1 hypothetical protein H5410_000065 [Solanum commersonii]	0	KAG5628348.1 hypothetical protein H5410_000065 [Solanum commersonii]
Soltu.DM.01G000480	NB-ARC domain-containing disease resistance protein	84.6799	0.446037	0.572072	0	XP_015159233.1 PREDICTED: putative late blight resistance protein homolog R1A-10 [Solanum tuberosum]	0	KAG5628348.1 hypothetical protein H5410_000065 [Solanum commersonii]	0	KAG5628348.1 hypothetical protein H5410_000065 [Solanum commersonii]
Soltu.DM.01G000490	flavin-binding, kelch repeat, f box	1362.62	0.0544	0.967882	0	XP_006364042.2 PREDICTED: adagio protein 3 [Solanum tuberosum]	0	XP_006364042.2 PREDICTED: adagio protein 3 [Solanum tuberosum]	0	XP_006364042.2 PREDICTED: adagio protein 3 [Solanum tuberosum]
Soltu.DM.01G000500	DYNAMIN-like 1C	10.2568	0.185981	0.949734	0	XP_006364041.1 PREDICTED: dynamin-related protein 1C [Solanum tuberosum]	0	XP_006364041.1 PREDICTED: dynamin-related protein 1C [Solanum tuberosum]	0	XP_006364041.1 PREDICTED: dynamin-related protein 1C [Solanum tuberosum]
Soltu.DM.01G000510	microtubule-associated proteins 70-2	884.015	0.424692	0.559789	0	XP_006364039.1 PREDICTED: microtubule-associated protein 70-2-like [Solanum tuberosum]	0	XP_006364039.1 PREDICTED: microtubule-associated protein 70-2-like [Solanum tuberosum]	0	XP_006364039.1 PREDICTED: microtubule-associated protein 70-2-like [Solanum tuberosum]
Soltu.DM.01G000520	Ankyrin repeat family protein	787.181	-0.525709	0.30754	1.3e-256	XP_006364038.1 PREDICTED: ankyrin repeat-containing protein At2g01680 isoform X1 [Solanum tuberosum]	1.3e-256	XP_006364038.1 PREDICTED: ankyrin repeat-containing protein At2g01680 isoform X1 [Solanum tuberosum]	1.3e-256	XP_006364038.1 PREDICTED: ankyrin repeat-containing protein At2g01680 isoform X1 [Solanum tuberosum]
Soltu.DM.01G000530	hypothetical protein	0	NA	NA	NA	NA	1.14e-08	KAG5614660.1 hypothetical protein H5410_014484 [Solanum commersonii]	1.14e-08	KAG5614660.1 hypothetical protein H5410_014484 [Solanum commersonii]
Soltu.DM.01G000540	hypothetical protein	0	NA	NA	1.73e-99	XP_015159664.1 PREDICTED: uncharacterized protein LOC107058457 [Solanum tuberosum]	1.73e-99	XP_015159664.1 PREDICTED: uncharacterized protein LOC107058457 [Solanum tuberosum]	1.73e-99	XP_015159664.1 PREDICTED: uncharacterized protein LOC107058457 [Solanum tuberosum]
Soltu.DM.01G000550	hypothetical protein	0	NA	NA	6.06e-08	XP_006343886.1 PREDICTED: uncharacterized protein LOC102596734 isoform X2 [Solanum tuberosum]	1.49e-10	KAG5576920.1 hypothetical protein H5410_057054 [Solanum commersonii]	1.49e-10	KAG5576920.1 hypothetical protein H5410_057054 [Solanum commersonii]
Soltu.DM.01G000560	S-adenosyl-L-methionine-dependent methyltransferases superfamily protein	0	NA	NA	1.27e-192	XP_006364036.1 PREDICTED: probable S-adenosylmethionine-dependent methyltransferase At5g38100 [Solanum tuberosum]	7.69e-271	KAG5628371.1 hypothetical protein H5410_000088 [Solanum commersonii]	7.69e-271	KAG5628371.1 hypothetical protein H5410_000088 [Solanum commersonii]
Soltu.DM.01G000570	S-adenosyl-L-methionine-dependent methyltransferases superfamily protein	1.52558	-0.510702	NA	1.63e-252	XP_006364035.1 PREDICTED: probable S-adenosylmethionine-dependent methyltransferase At5g38780 [Solanum tuberosum]	1.63e-252	XP_006364035.1 PREDICTED: probable S-adenosylmethionine-dependent methyltransferase At5g38780 [Solanum tuberosum]	1.63e-252	XP_006364035.1 PREDICTED: probable S-adenosylmethionine-dependent methyltransferase At5g38780 [Solanum tuberosum]
Soltu.DM.01G000580	S-adenosyl-L-methionine-dependent methyltransferases superfamily protein	0	NA	NA	4.6e-241	XP_006364073.1 PREDICTED: probable S-adenosylmethionine-dependent methyltransferase At5g38100 [Solanum tuberosum]	1.7e-286	KAG5628386.1 hypothetical protein H5410_000103 [Solanum commersonii]	1.7e-286	KAG5628386.1 hypothetical protein H5410_000103 [Solanum commersonii]
Soltu.DM.01G000590	S-adenosyl-L-methionine-dependent methyltransferases superfamily protein	0	NA	NA	5.22e-214	XP_015161306.1 PREDICTED: probable S-adenosylmethionine-dependent methyltransferase At5g37990 [Solanum tuberosum]	5.22e-214	XP_015161306.1 PREDICTED: probable S-adenosylmethionine-dependent methyltransferase At5g37990 [Solanum tuberosum]	5.22e-214	XP_015161306.1 PREDICTED: probable S-adenosylmethionine-dependent methyltransferase At5g37990 [Solanum tuberosum]
Soltu.DM.01G000600	S-adenosyl-L-methionine-dependent methyltransferases superfamily protein	0.471258	0.351258	NA	1.2e-160	XP_006364073.1 PREDICTED: probable S-adenosylmethionine-dependent methyltransferase At5g38100 [Solanum tuberosum]	1.2e-160	XP_006364073.1 PREDICTED: probable S-adenosylmethionine-dependent methyltransferase At5g38100 [Solanum tuberosum]	1.2e-160	XP_006364073.1 PREDICTED: probable S-adenosylmethionine-dependent methyltransferase At5g38100 [Solanum tuberosum]
Soltu.DM.01G000610	S-adenosyl-L-methionine-dependent methyltransferases superfamily protein	0	NA	NA	2.94e-240	XP_015161306.1 PREDICTED: probable S-adenosylmethionine-dependent methyltransferase At5g37990 [Solanum tuberosum]	2.94e-240	XP_015161306.1 PREDICTED: probable S-adenosylmethionine-dependent methyltransferase At5g37990 [Solanum tuberosum]	2.94e-240	XP_015161306.1 PREDICTED: probable S-adenosylmethionine-dependent methyltransferase At5g37990 [Solanum tuberosum]
Soltu.DM.01G000620	hypothetical protein	0	NA	NA	4.16e-14	XP_006367610.1 PREDICTED: histone-lysine N-methyltransferase setd3 [Solanum tuberosum]	2.3e-14	KAG5628390.1 hypothetical protein H5410_000107 [Solanum commersonii]	8.19e-17	KVI05442.1 Rubisco LS methyltransferase, substrate-binding domain-containing protein [Cynara cardunculus var. scolymus]
Soltu.DM.01G000630	S-adenosyl-L-methionine-dependent methyltransferases superfamily protein	0.364679	-0.295267	NA	5.32e-247	XP_006367613.1 PREDICTED: probable S-adenosylmethionine-dependent methyltransferase At5g38100 [Solanum tuberosum]	5.32e-247	XP_006367613.1 PREDICTED: probable S-adenosylmethionine-dependent methyltransferase At5g38100 [Solanum tuberosum]	5.32e-247	XP_006367613.1 PREDICTED: probable S-adenosylmethionine-dependent methyltransferase At5g38100 [Solanum tuberosum]
Soltu.DM.01G000640	S-adenosyl-L-methionine-dependent methyltransferases superfamily protein	0	NA	NA	3.89e-71	XP_015161306.1 PREDICTED: probable S-adenosylmethionine-dependent methyltransferase At5g37990 [Solanum tuberosum]	1.47e-74	KAG5628387.1 hypothetical protein H5410_000104 [Solanum commersonii]	1.47e-74	KAG5628387.1 hypothetical protein H5410_000104 [Solanum commersonii]
Soltu.DM.01G000650	S-adenosyl-L-methionine-dependent methyltransferases superfamily protein	0	NA	NA	7.88e-249	XP_006367612.2 PREDICTED: probable S-adenosylmethionine-dependent methyltransferase At5g38100 [Solanum tuberosum]	7.88e-249	XP_006367612.2 PREDICTED: probable S-adenosylmethionine-dependent methyltransferase At5g38100 [Solanum tuberosum]	7.88e-249	XP_006367612.2 PREDICTED: probable S-adenosylmethionine-dependent methyltransferase At5g38100 [Solanum tuberosum]
Soltu.DM.01G000660	EF hand calcium-binding protein family	28.0639	-0.0154	0.995698	7.52e-99	XP_006367611.1 PREDICTED: probable calcium-binding protein CML25 [Solanum tuberosum]	7.52e-99	XP_006367611.1 PREDICTED: probable calcium-binding protein CML25 [Solanum tuberosum]	7.52e-99	XP_006367611.1 PREDICTED: probable calcium-binding protein CML25 [Solanum tuberosum]
Soltu.DM.01G000670	Rubisco methyltransferase family protein	338.141	0.654297	0.256414	6.22e-257	XP_006367610.1 PREDICTED: histone-lysine N-methyltransferase setd3 [Solanum tuberosum]	6.22e-257	XP_006367610.1 PREDICTED: histone-lysine N-methyltransferase setd3 [Solanum tuberosum]	6.22e-257	XP_006367610.1 PREDICTED: histone-lysine N-methyltransferase setd3 [Solanum tuberosum]
Soltu.DM.01G000680	hypothetical protein	0	NA	NA	2.55e-13	XP_006342342.1 PREDICTED: formin-like protein 20 [Solanum tuberosum]	1.03e-26	KAG5588903.1 hypothetical protein H5410_039417 [Solanum commersonii]	1.03e-26	KAG5588903.1 hypothetical protein H5410_039417 [Solanum commersonii]
Soltu.DM.01G000690	nudix hydrolase homolog	0	NA	NA	1.61e-111	XP_006367609.1 PREDICTED: nudix hydrolase 18, mitochondrial-like [Solanum tuberosum]	1.61e-111	XP_006367609.1 PREDICTED: nudix hydrolase 18, mitochondrial-like [Solanum tuberosum]<>KAG5628392.1 hypothetical protein H5410_000109 [Solanum commersonii]	1.61e-111	XP_006367609.1 PREDICTED: nudix hydrolase 18, mitochondrial-like [Solanum tuberosum]<>KAG5628392.1 hypothetical protein H5410_000109 [Solanum commersonii]
Soltu.DM.01G000700	Caleosin-related family protein	30.9871	0.674277	0.733132	7.61e-141	XP_006367608.1 PREDICTED: probable peroxygenase 5 [Solanum tuberosum]	7.61e-141	XP_006367608.1 PREDICTED: probable peroxygenase 5 [Solanum tuberosum]	7.61e-141	XP_006367608.1 PREDICTED: probable peroxygenase 5 [Solanum tuberosum]
Soltu.DM.01G000710	Caleosin-related family protein	2689.22	-0.66543	0.284474	4.57e-136	XP_006367607.1 PREDICTED: probable peroxygenase 5 [Solanum tuberosum]	4.57e-136	XP_006367607.1 PREDICTED: probable peroxygenase 5 [Solanum tuberosum]	4.57e-136	XP_006367607.1 PREDICTED: probable peroxygenase 5 [Solanum tuberosum]
Soltu.DM.01G000720	hypothetical protein	0	NA	NA	NA	NA	3.25e-05	KAG5597322.1 hypothetical protein H5410_038554 [Solanum commersonii]	4.68e-07	XP_016500527.1 PREDICTED: uncharacterized protein LOC107818959 [Nicotiana tabacum]
Soltu.DM.01G000730	hypothetical protein	0	NA	NA	NA	NA	4.55e-38	KAG5628396.1 hypothetical protein H5410_000113 [Solanum commersonii]	4.55e-38	KAG5628396.1 hypothetical protein H5410_000113 [Solanum commersonii]
Soltu.DM.01G000740	receptor-like kinase	0	NA	NA	1.22e-158	XP_015167131.1 PREDICTED: probable inactive receptor kinase RLK902 [Solanum tuberosum]	1.1e-206	KAG5628397.1 hypothetical protein H5410_000114 [Solanum commersonii]	1.1e-206	KAG5628397.1 hypothetical protein H5410_000114 [Solanum commersonii]
Soltu.DM.01G000750	plant UBX domain-containing protein	569.757	-0.845881	0.00635	2.01e-304	XP_006354104.1 PREDICTED: plant UBX domain-containing protein 2 [Solanum tuberosum]	2.01e-304	XP_006354104.1 PREDICTED: plant UBX domain-containing protein 2 [Solanum tuberosum]	2.01e-304	XP_006354104.1 PREDICTED: plant UBX domain-containing protein 2 [Solanum tuberosum]
Soltu.DM.01G000760	jasmonate-zim-domain protein	3801.13	-0.215147	0.884465	9.03e-205	XP_006354105.1 PREDICTED: protein TIFY 6B-like isoform X1 [Solanum tuberosum]	9.03e-205	XP_006354105.1 PREDICTED: protein TIFY 6B-like isoform X1 [Solanum tuberosum]	9.03e-205	XP_006354105.1 PREDICTED: protein TIFY 6B-like isoform X1 [Solanum tuberosum]
Soltu.DM.01G000770	Ribonuclease inhibitor	390.106	0.0971	0.894774	1.3e-228	XP_006354108.1 PREDICTED: F-box protein SKIP28 [Solanum tuberosum]	1.3e-228	XP_006354108.1 PREDICTED: F-box protein SKIP28 [Solanum tuberosum]	1.3e-228	XP_006354108.1 PREDICTED: F-box protein SKIP28 [Solanum tuberosum]
Soltu.DM.01G000780	Dynein light chain type 1 family protein	151.195	0.873395	0.111105	3.11e-86	XP_006354109.1 PREDICTED: dynein light chain, cytoplasmic [Solanum tuberosum]	3.11e-86	XP_006354109.1 PREDICTED: dynein light chain, cytoplasmic [Solanum tuberosum]	3.11e-86	XP_006354109.1 PREDICTED: dynein light chain, cytoplasmic [Solanum tuberosum]
Soltu.DM.01G000790	PLANT CADMIUM RESISTANCE	2907.45	-0.769746	0.117048	2.06e-128	XP_006354110.1 PREDICTED: protein PLANT CADMIUM RESISTANCE 2-like [Solanum tuberosum]	2.06e-128	XP_006354110.1 PREDICTED: protein PLANT CADMIUM RESISTANCE 2-like [Solanum tuberosum]	2.06e-128	XP_006354110.1 PREDICTED: protein PLANT CADMIUM RESISTANCE 2-like [Solanum tuberosum]
Soltu.DM.01G000800	Protein of unknown function (DUF677)	543.037	-0.0269	0.973519	9.05e-256	XP_006354112.1 PREDICTED: UPF0496 protein At3g19330-like [Solanum tuberosum]<>XP_006354113.1 PREDICTED: UPF0496 protein At3g19330-like [Solanum tuberosum]<>XP_015167136.1 PREDICTED: UPF0496 protein At3g19330-like [Solanum tuberosum]	9.05e-256	XP_006354112.1 PREDICTED: UPF0496 protein At3g19330-like [Solanum tuberosum]<>XP_006354113.1 PREDICTED: UPF0496 protein At3g19330-like [Solanum tuberosum]<>XP_015167136.1 PREDICTED: UPF0496 protein At3g19330-like [Solanum tuberosum]	9.05e-256	XP_006354112.1 PREDICTED: UPF0496 protein At3g19330-like [Solanum tuberosum]<>XP_006354113.1 PREDICTED: UPF0496 protein At3g19330-like [Solanum tuberosum]<>XP_015167136.1 PREDICTED: UPF0496 protein At3g19330-like [Solanum tuberosum]
Soltu.DM.01G000810	IAA-leucine resistant (ILR)-like	259.078	-0.0257	0.980255	1.64e-287	XP_006354111.1 PREDICTED: IAA-amino acid hydrolase ILR1-like 3 isoform X1 [Solanum tuberosum]<>XP_015167133.1 PREDICTED: IAA-amino acid hydrolase ILR1-like 3 isoform X2 [Solanum tuberosum]	1.64e-287	XP_006354111.1 PREDICTED: IAA-amino acid hydrolase ILR1-like 3 isoform X1 [Solanum tuberosum]<>XP_015167133.1 PREDICTED: IAA-amino acid hydrolase ILR1-like 3 isoform X2 [Solanum tuberosum]	1.64e-287	XP_006354111.1 PREDICTED: IAA-amino acid hydrolase ILR1-like 3 isoform X1 [Solanum tuberosum]<>XP_015167133.1 PREDICTED: IAA-amino acid hydrolase ILR1-like 3 isoform X2 [Solanum tuberosum]
Soltu.DM.01G000820	Peptidase M20/M25/M40 family protein	615.252	0.179047	0.813446	0	XP_015167134.1 PREDICTED: LOW QUALITY PROTEIN: IAA-amino acid hydrolase ILR1-like 3 [Solanum tuberosum]	0	XP_015167134.1 PREDICTED: LOW QUALITY PROTEIN: IAA-amino acid hydrolase ILR1-like 3 [Solanum tuberosum]	0	XP_015167134.1 PREDICTED: LOW QUALITY PROTEIN: IAA-amino acid hydrolase ILR1-like 3 [Solanum tuberosum]
Soltu.DM.01G000830	NAD(P)-binding Rossmann-fold superfamily protein	0	NA	NA	1.55e-192	XP_006354114.1 PREDICTED: secoisolariciresinol dehydrogenase-like [Solanum tuberosum]	1.55e-192	XP_006354114.1 PREDICTED: secoisolariciresinol dehydrogenase-like [Solanum tuberosum]	1.55e-192	XP_006354114.1 PREDICTED: secoisolariciresinol dehydrogenase-like [Solanum tuberosum]
Soltu.DM.01G000840	NAD(P)-binding Rossmann-fold superfamily protein	11.9966	-0.157995	0.958919	4.37e-188	XP_006354216.2 PREDICTED: secoisolariciresinol dehydrogenase-like [Solanum tuberosum]	4.37e-188	XP_006354216.2 PREDICTED: secoisolariciresinol dehydrogenase-like [Solanum tuberosum]	4.37e-188	XP_006354216.2 PREDICTED: secoisolariciresinol dehydrogenase-like [Solanum tuberosum]
Soltu.DM.01G000850	NAD(P)-binding Rossmann-fold superfamily protein	50.2826	-0.421632	0.742759	2.09e-191	XP_006354217.1 PREDICTED: tropinone reductase-like 1 [Solanum tuberosum]	2.09e-191	XP_006354217.1 PREDICTED: tropinone reductase-like 1 [Solanum tuberosum]	2.09e-191	XP_006354217.1 PREDICTED: tropinone reductase-like 1 [Solanum tuberosum]
Soltu.DM.01G000860	NAD(P)-binding Rossmann-fold superfamily protein	1.09404	-0.495645	NA	7.85e-193	XP_006354115.1 PREDICTED: secoisolariciresinol dehydrogenase-like [Solanum tuberosum]	7.85e-193	XP_006354115.1 PREDICTED: secoisolariciresinol dehydrogenase-like [Solanum tuberosum]	7.85e-193	XP_006354115.1 PREDICTED: secoisolariciresinol dehydrogenase-like [Solanum tuberosum]
Soltu.DM.01G000870	SKU5 similar	0.42678	0.330577	NA	0	XP_006354116.1 PREDICTED: L-ascorbate oxidase homolog [Solanum tuberosum]	0	XP_006354116.1 PREDICTED: L-ascorbate oxidase homolog [Solanum tuberosum]	0	XP_006354116.1 PREDICTED: L-ascorbate oxidase homolog [Solanum tuberosum]
Soltu.DM.01G000880	protein containing PDZ domain, a K-box domain, and a TPR region	6465.65	0.302477	0.790481	6.19e-198	XP_006354117.1 PREDICTED: uncharacterized protein LOC102590017 [Solanum tuberosum]	6.19e-198	XP_006354117.1 PREDICTED: uncharacterized protein LOC102590017 [Solanum tuberosum]	6.19e-198	XP_006354117.1 PREDICTED: uncharacterized protein LOC102590017 [Solanum tuberosum]
Soltu.DM.01G000890	receptor like protein	0.314172	0.23591	NA	NA	NA	1.25e-14	KAG5628418.1 hypothetical protein H5410_000135 [Solanum commersonii]	3.4e-32	XP_009624629.1 receptor-like protein 46 [Nicotiana tomentosiformis]
Soltu.DM.01G000900	conserved hypothetical protein	92.5981	0.974826	0.217806	1.99e-79	XP_006354118.1 PREDICTED: uncharacterized protein LOC102590330 [Solanum tuberosum]	1.99e-79	XP_006354118.1 PREDICTED: uncharacterized protein LOC102590330 [Solanum tuberosum]	1.99e-79	XP_006354118.1 PREDICTED: uncharacterized protein LOC102590330 [Solanum tuberosum]
Soltu.DM.01G000910	Lysyl-tRNA synthetase, class II	1056.72	0.0323	0.979465	0	XP_006354119.1 PREDICTED: lysine--tRNA ligase, chloroplastic/mitochondrial [Solanum tuberosum]	0	XP_006354119.1 PREDICTED: lysine--tRNA ligase, chloroplastic/mitochondrial [Solanum tuberosum]	0	XP_006354119.1 PREDICTED: lysine--tRNA ligase, chloroplastic/mitochondrial [Solanum tuberosum]
Soltu.DM.01G000920	Plant thionin family protein	0	NA	NA	9.09e-45	XP_006354218.1 PREDICTED: uncharacterized protein LOC102598859 [Solanum tuberosum]	9.09e-45	XP_006354218.1 PREDICTED: uncharacterized protein LOC102598859 [Solanum tuberosum]	9.09e-45	XP_006354218.1 PREDICTED: uncharacterized protein LOC102598859 [Solanum tuberosum]
Soltu.DM.01G000930	Protein of Unknown Function (DUF239)	1324.28	0.125666	0.881663	0	XP_006354120.1 PREDICTED: uncharacterized protein LOC102591027 [Solanum tuberosum]	0	XP_006354120.1 PREDICTED: uncharacterized protein LOC102591027 [Solanum tuberosum]	0	XP_006354120.1 PREDICTED: uncharacterized protein LOC102591027 [Solanum tuberosum]
Soltu.DM.01G000940	cytosolic NADP+-dependent isocitrate dehydrogenase	7719.21	0.139824	0.860674	8.2e-306	XP_006354121.1 PREDICTED: isocitrate dehydrogenase [NADP] [Solanum tuberosum]	8.2e-306	XP_006354121.1 PREDICTED: isocitrate dehydrogenase [NADP] [Solanum tuberosum]	8.2e-306	XP_006354121.1 PREDICTED: isocitrate dehydrogenase [NADP] [Solanum tuberosum]
Soltu.DM.01G000950	Protein of unknown function (DUF1639)	718.836	0.194723	0.753645	1.03e-134	XP_006354123.1 PREDICTED: uncharacterized protein LOC102592029 isoform X3 [Solanum tuberosum]	1.03e-134	XP_006354123.1 PREDICTED: uncharacterized protein LOC102592029 isoform X3 [Solanum tuberosum]	1.03e-134	XP_006354123.1 PREDICTED: uncharacterized protein LOC102592029 isoform X3 [Solanum tuberosum]
Soltu.DM.01G000960	Protein of unknown function (DUF1639)	1051.3	0.0396	0.968922	1.29e-138	XP_006354122.1 PREDICTED: uncharacterized protein LOC102592029 isoform X1 [Solanum tuberosum]<>XP_015167138.1 PREDICTED: uncharacterized protein LOC102592029 isoform X2 [Solanum tuberosum]	1.29e-138	XP_006354122.1 PREDICTED: uncharacterized protein LOC102592029 isoform X1 [Solanum tuberosum]<>XP_015167138.1 PREDICTED: uncharacterized protein LOC102592029 isoform X2 [Solanum tuberosum]	1.29e-138	XP_006354122.1 PREDICTED: uncharacterized protein LOC102592029 isoform X1 [Solanum tuberosum]<>XP_015167138.1 PREDICTED: uncharacterized protein LOC102592029 isoform X2 [Solanum tuberosum]
Soltu.DM.01G000970	APR-like	1845.16	0.0181	0.982503	2.36e-209	XP_006354125.1 PREDICTED: 5'-adenylylsulfate reductase-like 5 [Solanum tuberosum]	2.36e-209	XP_006354125.1 PREDICTED: 5'-adenylylsulfate reductase-like 5 [Solanum tuberosum]	2.36e-209	XP_006354125.1 PREDICTED: 5'-adenylylsulfate reductase-like 5 [Solanum tuberosum]
Soltu.DM.01G000980	GDSL-like Lipase/Acylhydrolase superfamily protein	0	NA	NA	3.74e-81	XP_006344804.1 PREDICTED: GDSL esterase/lipase At1g09390-like [Solanum tuberosum]	2.32e-176	KAG5628430.1 hypothetical protein H5410_000147 [Solanum commersonii]	2.32e-176	KAG5628430.1 hypothetical protein H5410_000147 [Solanum commersonii]
Soltu.DM.01G000990	Mitochondrial substrate carrier family protein	10581.3	0.145851	0.856186	2.54e-207	NP_001274817.1 mitochondrial dicarboxylate/tricarboxylate transporter DTC-like [Solanum tuberosum]<>CAA68164.1 oxoglutarate malate translocator [Solanum tuberosum]	2.54e-207	NP_001274817.1 mitochondrial dicarboxylate/tricarboxylate transporter DTC-like [Solanum tuberosum]<>CAA68164.1 oxoglutarate malate translocator [Solanum tuberosum]	2.54e-207	NP_001274817.1 mitochondrial dicarboxylate/tricarboxylate transporter DTC-like [Solanum tuberosum]<>CAA68164.1 oxoglutarate malate translocator [Solanum tuberosum]
Soltu.DM.01G001000	Disease resistance protein (CC-NBS-LRR class) family	373.04	-0.405529	0.582229	0	XP_015167141.1 PREDICTED: putative late blight resistance protein homolog R1B-16 [Solanum tuberosum]	0	XP_015167141.1 PREDICTED: putative late blight resistance protein homolog R1B-16 [Solanum tuberosum]	0	XP_015167141.1 PREDICTED: putative late blight resistance protein homolog R1B-16 [Solanum tuberosum]
Soltu.DM.01G001010	ARM repeat superfamily protein	528.563	0.87384	0.00426	0	XP_015167142.1 PREDICTED: importin-5-like [Solanum tuberosum]	0	KAG5628433.1 hypothetical protein H5410_000150 [Solanum commersonii]	0	KAG5628433.1 hypothetical protein H5410_000150 [Solanum commersonii]
Soltu.DM.01G001020	NB-ARC domain-containing disease resistance protein	341.186	-0.291957	0.669282	0	XP_015167139.1 PREDICTED: putative late blight resistance protein homolog R1A-3 isoform X1 [Solanum tuberosum]	0	XP_015167139.1 PREDICTED: putative late blight resistance protein homolog R1A-3 isoform X1 [Solanum tuberosum]	0	XP_015167139.1 PREDICTED: putative late blight resistance protein homolog R1A-3 isoform X1 [Solanum tuberosum]
Soltu.DM.01G001030	ARM repeat superfamily protein	482.054	0.809653	0.000448	0	XP_015167142.1 PREDICTED: importin-5-like [Solanum tuberosum]	0	XP_015167142.1 PREDICTED: importin-5-like [Solanum tuberosum]	0	XP_015167142.1 PREDICTED: importin-5-like [Solanum tuberosum]
Soltu.DM.01G001040	NB-ARC domain-containing disease resistance protein	392.307	0.00821	0.993875	0	XP_015167139.1 PREDICTED: putative late blight resistance protein homolog R1A-3 isoform X1 [Solanum tuberosum]	0	KAG5628432.1 hypothetical protein H5410_000149 [Solanum commersonii]	0	KAG5628432.1 hypothetical protein H5410_000149 [Solanum commersonii]
Soltu.DM.01G001050	ARM repeat superfamily protein	495.103	0.973779	6.01e-05	0	XP_015167120.1 PREDICTED: ran-binding protein 6-like [Solanum tuberosum]	0	XP_015167120.1 PREDICTED: ran-binding protein 6-like [Solanum tuberosum]	0	XP_015167120.1 PREDICTED: ran-binding protein 6-like [Solanum tuberosum]
Soltu.DM.01G001060	Disease resistance protein (CC-NBS-LRR class) family	284.52	-0.153848	0.884465	0	XP_015167139.1 PREDICTED: putative late blight resistance protein homolog R1A-3 isoform X1 [Solanum tuberosum]	0	XP_015167139.1 PREDICTED: putative late blight resistance protein homolog R1A-3 isoform X1 [Solanum tuberosum]	0	XP_015167139.1 PREDICTED: putative late blight resistance protein homolog R1A-3 isoform X1 [Solanum tuberosum]
Soltu.DM.01G001070	ARM repeat superfamily protein	74.3697	-0.450548	0.810331	7.52e-238	XP_015167122.1 PREDICTED: importin-5-like [Solanum tuberosum]	7.52e-238	XP_015167122.1 PREDICTED: importin-5-like [Solanum tuberosum]	7.52e-238	XP_015167122.1 PREDICTED: importin-5-like [Solanum tuberosum]
Soltu.DM.01G001080	ARM repeat superfamily protein	287.118	0.724507	0.0595	0	XP_015167142.1 PREDICTED: importin-5-like [Solanum tuberosum]	0	KAG5628433.1 hypothetical protein H5410_000150 [Solanum commersonii]	0	KAG5628433.1 hypothetical protein H5410_000150 [Solanum commersonii]
Soltu.DM.01G001090	related to AP2	0	NA	NA	9.04e-166	XP_015167123.1 PREDICTED: ethylene-responsive transcription factor RAP2-11 [Solanum tuberosum]	9.04e-166	XP_015167123.1 PREDICTED: ethylene-responsive transcription factor RAP2-11 [Solanum tuberosum]	9.04e-166	XP_015167123.1 PREDICTED: ethylene-responsive transcription factor RAP2-11 [Solanum tuberosum]
Soltu.DM.01G001100	Plant protein 1589 of unknown function (A_thal_3526) domain containing protein	368.778	-0.137721	0.885003	2.2e-225	XP_006354129.1 PREDICTED: uncharacterized protein LOC102594587 isoform X1 [Solanum tuberosum]<>XP_015167144.1 PREDICTED: uncharacterized protein LOC102594587 isoform X1 [Solanum tuberosum]	2.2e-225	XP_006354129.1 PREDICTED: uncharacterized protein LOC102594587 isoform X1 [Solanum tuberosum]<>XP_015167144.1 PREDICTED: uncharacterized protein LOC102594587 isoform X1 [Solanum tuberosum]	2.2e-225	XP_006354129.1 PREDICTED: uncharacterized protein LOC102594587 isoform X1 [Solanum tuberosum]<>XP_015167144.1 PREDICTED: uncharacterized protein LOC102594587 isoform X1 [Solanum tuberosum]
Soltu.DM.01G001110	Putative late blight resistance protein homolog R1B-8	0	NA	NA	5.04e-124	XP_015167124.1 PREDICTED: putative late blight resistance protein homolog R1B-16 [Solanum tuberosum]	5.04e-124	XP_015167124.1 PREDICTED: putative late blight resistance protein homolog R1B-16 [Solanum tuberosum]	5.04e-124	XP_015167124.1 PREDICTED: putative late blight resistance protein homolog R1B-16 [Solanum tuberosum]
Soltu.DM.01G001120	Disease resistance protein (CC-NBS-LRR class) family	0.547018	-0.419515	NA	2.65e-207	XP_015167139.1 PREDICTED: putative late blight resistance protein homolog R1A-3 isoform X1 [Solanum tuberosum]	2.6e-214	KAG5628432.1 hypothetical protein H5410_000149 [Solanum commersonii]	4.51e-223	PHT40287.1 hypothetical protein CQW23_19141 [Capsicum baccatum]
Soltu.DM.01G001130	hypothetical protein	0.49753	-0.403987	NA	3.12e-48	XP_015167121.1 PREDICTED: late blight resistance protein R1-A-like [Solanum tuberosum]	2.3e-48	KAG5628434.1 hypothetical protein H5410_000151 [Solanum commersonii]	4.25e-55	PHT73821.1 hypothetical protein T459_21098 [Capsicum annuum]
Soltu.DM.01G001140	ARM repeat superfamily protein	0	NA	NA	1.81e-36	XP_006340074.1 PREDICTED: importin-5-like [Solanum tuberosum]	2.23e-117	KAG5628442.1 hypothetical protein H5410_000159 [Solanum commersonii]	2.23e-117	KAG5628442.1 hypothetical protein H5410_000159 [Solanum commersonii]
Soltu.DM.01G001150	ARM repeat superfamily protein	0.663373	-0.460635	NA	1.31e-291	XP_015167125.1 PREDICTED: importin subunit beta-3-like [Solanum tuberosum]	0	KAG5628442.1 hypothetical protein H5410_000159 [Solanum commersonii]	0	KAG5628442.1 hypothetical protein H5410_000159 [Solanum commersonii]
Soltu.DM.01G001160	ARM repeat superfamily protein	139.425	0.543716	0.440226	0	XP_006340074.1 PREDICTED: importin-5-like [Solanum tuberosum]	0	KAG5628445.1 hypothetical protein H5410_000162 [Solanum commersonii]	0	KAG5628445.1 hypothetical protein H5410_000162 [Solanum commersonii]
Soltu.DM.01G001170	ARM repeat superfamily protein	2.29119	1.32866	NA	2.34e-24	XP_006340074.1 PREDICTED: importin-5-like [Solanum tuberosum]	1.75e-34	KAG5628445.1 hypothetical protein H5410_000162 [Solanum commersonii]	1.75e-34	KAG5628445.1 hypothetical protein H5410_000162 [Solanum commersonii]
Soltu.DM.01G001180	RING/U-box superfamily protein	0.547018	-0.419515	NA	0	XP_006354224.1 PREDICTED: probable E3 ubiquitin-protein ligase ARI8 [Solanum tuberosum]	0	XP_006354224.1 PREDICTED: probable E3 ubiquitin-protein ligase ARI8 [Solanum tuberosum]	0	XP_006354224.1 PREDICTED: probable E3 ubiquitin-protein ligase ARI8 [Solanum tuberosum]
Soltu.DM.01G001190	myb domain protein	0	NA	NA	2.73e-215	XP_006354225.1 PREDICTED: transcription repressor MYB5-like [Solanum tuberosum]	2.73e-215	XP_006354225.1 PREDICTED: transcription repressor MYB5-like [Solanum tuberosum]	2.73e-215	XP_006354225.1 PREDICTED: transcription repressor MYB5-like [Solanum tuberosum]
Soltu.DM.01G001200	BTB/POZ domain-containing protein At3g05675	191.585	0.140612	0.886772	1.91e-198	XP_006354131.1 PREDICTED: BTB/POZ domain-containing protein At3g05675 [Solanum tuberosum]	1.74e-198	KAG5628448.1 hypothetical protein H5410_000165 [Solanum commersonii]	1.74e-198	KAG5628448.1 hypothetical protein H5410_000165 [Solanum commersonii]
Soltu.DM.01G001210	Putative lysine decarboxylase family protein	169.077	-0.582236	0.451226	2.84e-86	XP_006354132.1 PREDICTED: cytokinin riboside 5'-monophosphate phosphoribohydrolase LOG8-like isoform X2 [Solanum tuberosum]	2.84e-86	XP_006354132.1 PREDICTED: cytokinin riboside 5'-monophosphate phosphoribohydrolase LOG8-like isoform X2 [Solanum tuberosum]	2.84e-86	XP_006354132.1 PREDICTED: cytokinin riboside 5'-monophosphate phosphoribohydrolase LOG8-like isoform X2 [Solanum tuberosum]
Soltu.DM.01G001220	calcium ion binding	1854.14	0.509638	0.306375	0	XP_006354133.1 PREDICTED: uncharacterized protein LOC102596121 [Solanum tuberosum]	0	XP_006354133.1 PREDICTED: uncharacterized protein LOC102596121 [Solanum tuberosum]	0	XP_006354133.1 PREDICTED: uncharacterized protein LOC102596121 [Solanum tuberosum]
Soltu.DM.01G001230	MuDR family transposase domain containing protein	288.857	0.227361	0.680058	3.18e-298	XP_006354134.1 PREDICTED: uncharacterized protein LOC102596455 [Solanum tuberosum]<>XP_006354135.1 PREDICTED: uncharacterized protein LOC102596455 [Solanum tuberosum]<>XP_015167146.1 PREDICTED: uncharacterized protein LOC102596455 [Solanum tuberosum]	3.18e-298	XP_006354134.1 PREDICTED: uncharacterized protein LOC102596455 [Solanum tuberosum]<>XP_006354135.1 PREDICTED: uncharacterized protein LOC102596455 [Solanum tuberosum]<>XP_015167146.1 PREDICTED: uncharacterized protein LOC102596455 [Solanum tuberosum]	3.18e-298	XP_006354134.1 PREDICTED: uncharacterized protein LOC102596455 [Solanum tuberosum]<>XP_006354135.1 PREDICTED: uncharacterized protein LOC102596455 [Solanum tuberosum]<>XP_015167146.1 PREDICTED: uncharacterized protein LOC102596455 [Solanum tuberosum]
Soltu.DM.01G001240	receptor like protein	56.9026	0.666053	0.386522	6.88e-185	XP_006354136.1 PREDICTED: receptor-like protein 12 [Solanum tuberosum]	6.88e-185	XP_006354136.1 PREDICTED: receptor-like protein 12 [Solanum tuberosum]	6.88e-185	XP_006354136.1 PREDICTED: receptor-like protein 12 [Solanum tuberosum]
Soltu.DM.01G001250	receptor like protein	56.3587	0.468414	0.644048	1.52e-241	XP_006354136.1 PREDICTED: receptor-like protein 12 [Solanum tuberosum]	1.52e-241	XP_006354136.1 PREDICTED: receptor-like protein 12 [Solanum tuberosum]	1.52e-241	XP_006354136.1 PREDICTED: receptor-like protein 12 [Solanum tuberosum]
Soltu.DM.01G001260	receptor like protein	10.6797	-0.780202	0.663533	5.81e-83	XP_006354136.1 PREDICTED: receptor-like protein 12 [Solanum tuberosum]	5.81e-83	XP_006354136.1 PREDICTED: receptor-like protein 12 [Solanum tuberosum]	5.81e-83	XP_006354136.1 PREDICTED: receptor-like protein 12 [Solanum tuberosum]
Soltu.DM.01G001270	hypothetical protein	0	NA	NA	2.24e-18	XP_006354136.1 PREDICTED: receptor-like protein 12 [Solanum tuberosum]	2.24e-18	XP_006354136.1 PREDICTED: receptor-like protein 12 [Solanum tuberosum]	2.24e-18	XP_006354136.1 PREDICTED: receptor-like protein 12 [Solanum tuberosum]
Soltu.DM.01G001280	receptor like protein	164.568	0.183571	0.893149	1.06e-83	XP_006354136.1 PREDICTED: receptor-like protein 12 [Solanum tuberosum]	1.06e-83	XP_006354136.1 PREDICTED: receptor-like protein 12 [Solanum tuberosum]	2e-103	CAA05276.1 Hcr9-9E [Solanum pimpinellifolium]
Soltu.DM.01G001290	hypothetical protein	0	NA	NA	4.65e-09	XP_015167148.1 PREDICTED: putative pentatricopeptide repeat-containing protein At1g10330 isoform X2 [Solanum tuberosum]	4.65e-09	XP_015167148.1 PREDICTED: putative pentatricopeptide repeat-containing protein At1g10330 isoform X2 [Solanum tuberosum]	4.65e-09	XP_015167148.1 PREDICTED: putative pentatricopeptide repeat-containing protein At1g10330 isoform X2 [Solanum tuberosum]
Soltu.DM.01G001300	receptor like protein	22.7955	-0.340523	0.879827	2.01e-58	XP_015161429.1 PREDICTED: receptor-like protein 12 [Solanum tuberosum]	2.01e-58	XP_015161429.1 PREDICTED: receptor-like protein 12 [Solanum tuberosum]	2.01e-58	XP_015161429.1 PREDICTED: receptor-like protein 12 [Solanum tuberosum]
Soltu.DM.01G001310	hypothetical protein	7.60428	0.561309	0.775948	1.3e-09	XP_006354137.1 PREDICTED: putative pentatricopeptide repeat-containing protein At1g10330 isoform X1 [Solanum tuberosum]<>XP_006354138.1 PREDICTED: putative pentatricopeptide repeat-containing protein At1g10330 isoform X1 [Solanum tuberosum]<>XP_015167147.1 PREDICTED: putative pentatricopeptide repeat-containing protein At1g10330 isoform X1 [Solanum tuberosum]	5.5e-16	KAG5628874.1 hypothetical protein H5410_000591 [Solanum commersonii]	5.5e-16	KAG5628874.1 hypothetical protein H5410_000591 [Solanum commersonii]
Soltu.DM.01G001320	Leucine-rich receptor-like protein kinase family protein	77.6888	0.710316	0.376496	6.33e-87	XP_006354136.1 PREDICTED: receptor-like protein 12 [Solanum tuberosum]	8.25e-116	KAG5628560.1 hypothetical protein H5410_000277 [Solanum commersonii]	8.25e-116	KAG5628560.1 hypothetical protein H5410_000277 [Solanum commersonii]
Soltu.DM.01G001330	calmodulin-binding family protein	192.599	-0.275862	0.773659	0	XP_006354139.1 PREDICTED: IQ domain-containing protein IQM2 [Solanum tuberosum]	0	XP_006354139.1 PREDICTED: IQ domain-containing protein IQM2 [Solanum tuberosum]	0	XP_006354139.1 PREDICTED: IQ domain-containing protein IQM2 [Solanum tuberosum]
Soltu.DM.01G001340	MAK16 protein-related	4621.79	-0.44008	0.318494	1.04e-177	XP_006354140.1 PREDICTED: protein MAK16 homolog isoform X1 [Solanum tuberosum]<>XP_015167149.1 PREDICTED: protein MAK16 homolog isoform X1 [Solanum tuberosum]	1.04e-177	XP_006354140.1 PREDICTED: protein MAK16 homolog isoform X1 [Solanum tuberosum]<>XP_015167149.1 PREDICTED: protein MAK16 homolog isoform X1 [Solanum tuberosum]	1.04e-177	XP_006354140.1 PREDICTED: protein MAK16 homolog isoform X1 [Solanum tuberosum]<>XP_015167149.1 PREDICTED: protein MAK16 homolog isoform X1 [Solanum tuberosum]
Soltu.DM.01G001350	SC35-like splicing factor 30A	3710.85	-0.0981	0.910182	8.12e-140	XP_006354141.1 PREDICTED: serine/arginine-rich SC35-like splicing factor SCL30A [Solanum tuberosum]	8.12e-140	XP_006354141.1 PREDICTED: serine/arginine-rich SC35-like splicing factor SCL30A [Solanum tuberosum]	8.12e-140	XP_006354141.1 PREDICTED: serine/arginine-rich SC35-like splicing factor SCL30A [Solanum tuberosum]
Soltu.DM.01G001360	O-Glycosyl hydrolases family 17 protein	231.394	-0.305442	0.738697	0	XP_006354142.1 PREDICTED: glucan endo-1,3-beta-glucosidase 4 isoform X1 [Solanum tuberosum]<>XP_015167151.1 PREDICTED: glucan endo-1,3-beta-glucosidase 4 isoform X1 [Solanum tuberosum]	0	XP_006354142.1 PREDICTED: glucan endo-1,3-beta-glucosidase 4 isoform X1 [Solanum tuberosum]<>XP_015167151.1 PREDICTED: glucan endo-1,3-beta-glucosidase 4 isoform X1 [Solanum tuberosum]	0	XP_006354142.1 PREDICTED: glucan endo-1,3-beta-glucosidase 4 isoform X1 [Solanum tuberosum]<>XP_015167151.1 PREDICTED: glucan endo-1,3-beta-glucosidase 4 isoform X1 [Solanum tuberosum]
Soltu.DM.01G001370	Ubiquitin-conjugating enzyme family protein	984.38	-0.0799	0.947384	8.71e-125	XP_006354144.1 PREDICTED: constitutive photomorphogenesis protein 10 [Solanum tuberosum]<>XP_006354145.1 PREDICTED: constitutive photomorphogenesis protein 10 [Solanum tuberosum]<>XP_015167154.1 PREDICTED: constitutive photomorphogenesis protein 10 [Solanum tuberosum]	8.71e-125	XP_006354144.1 PREDICTED: constitutive photomorphogenesis protein 10 [Solanum tuberosum]<>XP_006354145.1 PREDICTED: constitutive photomorphogenesis protein 10 [Solanum tuberosum]<>XP_015167154.1 PREDICTED: constitutive photomorphogenesis protein 10 [Solanum tuberosum]	8.71e-125	XP_006354144.1 PREDICTED: constitutive photomorphogenesis protein 10 [Solanum tuberosum]<>XP_006354145.1 PREDICTED: constitutive photomorphogenesis protein 10 [Solanum tuberosum]<>XP_015167154.1 PREDICTED: constitutive photomorphogenesis protein 10 [Solanum tuberosum]
Soltu.DM.01G001380	hypothetical protein	76.6364	0.301308	0.764688	3.58e-31	XP_006354226.2 PREDICTED: extensin-2-like [Solanum tuberosum]	3.58e-31	XP_006354226.2 PREDICTED: extensin-2-like [Solanum tuberosum]	3.58e-31	XP_006354226.2 PREDICTED: extensin-2-like [Solanum tuberosum]
Soltu.DM.01G001390	Proline-rich extensin-like family protein	36.0103	-0.182014	0.915325	1.86e-27	XP_006354226.2 PREDICTED: extensin-2-like [Solanum tuberosum]	1.86e-27	XP_006354226.2 PREDICTED: extensin-2-like [Solanum tuberosum]	1.86e-27	XP_006354226.2 PREDICTED: extensin-2-like [Solanum tuberosum]
Soltu.DM.01G001400	Proline-rich extensin-like family protein	213.984	0.0699	0.953292	2.21e-39	XP_015167153.1 PREDICTED: extensin-2-like [Solanum tuberosum]	2.21e-39	XP_015167153.1 PREDICTED: extensin-2-like [Solanum tuberosum]	2.21e-39	XP_015167153.1 PREDICTED: extensin-2-like [Solanum tuberosum]
Soltu.DM.01G001410	hypothetical protein	9.45089	-0.472999	0.817468	8.1e-19	XP_015167127.1 PREDICTED: extensin-2-like [Solanum tuberosum]	8.1e-19	XP_015167127.1 PREDICTED: extensin-2-like [Solanum tuberosum]	8.1e-19	XP_015167127.1 PREDICTED: extensin-2-like [Solanum tuberosum]
Soltu.DM.01G001420	extensin	1.02155	-0.0809	NA	1.41e-32	XP_015167155.1 PREDICTED: extensin-1-like [Solanum tuberosum]	1.41e-32	XP_015167155.1 PREDICTED: extensin-1-like [Solanum tuberosum]	1.41e-32	XP_015167155.1 PREDICTED: extensin-1-like [Solanum tuberosum]
Soltu.DM.01G001430	hypothetical protein	0	NA	NA	2.26e-25	XP_015167153.1 PREDICTED: extensin-2-like [Solanum tuberosum]	1.31e-30	KAG5628473.1 hypothetical protein H5410_000190 [Solanum commersonii]	8.15e-31	XP_015071448.1 extensin-2-like [Solanum pennellii]
Soltu.DM.01G001440	HXXXD-type acyl-transferase family protein	0.49753	-0.403987	NA	0	XP_006354146.1 PREDICTED: spermidine sinapoyl CoA acyltransferase [Solanum tuberosum]	0	XP_006354146.1 PREDICTED: spermidine sinapoyl CoA acyltransferase [Solanum tuberosum]	0	XP_006354146.1 PREDICTED: spermidine sinapoyl CoA acyltransferase [Solanum tuberosum]
Soltu.DM.01G001450	Amino acid permease family protein	184.089	0.312603	0.539533	0	XP_006354147.1 PREDICTED: probable polyamine transporter At3g13620 [Solanum tuberosum]	0	XP_006354147.1 PREDICTED: probable polyamine transporter At3g13620 [Solanum tuberosum]	0	XP_006354147.1 PREDICTED: probable polyamine transporter At3g13620 [Solanum tuberosum]
Soltu.DM.01G001460	Acid phosphatase/vanadium-dependent haloperoxidase-related protein	613.29	0.0595	0.943635	1.12e-187	XP_006354148.1 PREDICTED: uncharacterized protein LOC102603084 [Solanum tuberosum]	1.12e-187	XP_006354148.1 PREDICTED: uncharacterized protein LOC102603084 [Solanum tuberosum]	1.12e-187	XP_006354148.1 PREDICTED: uncharacterized protein LOC102603084 [Solanum tuberosum]
Soltu.DM.01G001470	Amino acid permease family protein	308.352	-1.09125	0.0701	0	XP_006354149.1 PREDICTED: probable polyamine transporter At3g13620 [Solanum tuberosum]	0	XP_006354149.1 PREDICTED: probable polyamine transporter At3g13620 [Solanum tuberosum]	0	XP_006354149.1 PREDICTED: probable polyamine transporter At3g13620 [Solanum tuberosum]
Soltu.DM.01G001480	Lipase/lipooxygenase, PLAT/LH2 family protein	413.248	-0.000246	0.999754	1.41e-281	XP_006354150.1 PREDICTED: uncharacterized protein LOC102603751 [Solanum tuberosum]	1.41e-281	XP_006354150.1 PREDICTED: uncharacterized protein LOC102603751 [Solanum tuberosum]	1.41e-281	XP_006354150.1 PREDICTED: uncharacterized protein LOC102603751 [Solanum tuberosum]
Soltu.DM.01G001490	PHYTOENE SYNTHASE	0	NA	NA	2.15e-286	XP_006354229.1 PREDICTED: phytoene synthase 2, chloroplastic-like [Solanum tuberosum]	2.15e-286	XP_006354229.1 PREDICTED: phytoene synthase 2, chloroplastic-like [Solanum tuberosum]	2.15e-286	XP_006354229.1 PREDICTED: phytoene synthase 2, chloroplastic-like [Solanum tuberosum]
Soltu.DM.01G001500	protein phosphatase 2A-4	1806.05	0.0684	0.911332	5.49e-238	XP_006354151.1 PREDICTED: serine/threonine-protein phosphatase PP2A catalytic subunit-like [Solanum tuberosum]	5.49e-238	XP_006354151.1 PREDICTED: serine/threonine-protein phosphatase PP2A catalytic subunit-like [Solanum tuberosum]<>KAG5628480.1 hypothetical protein H5410_000197 [Solanum commersonii]	5.49e-238	XP_006354151.1 PREDICTED: serine/threonine-protein phosphatase PP2A catalytic subunit-like [Solanum tuberosum]<>KAG5628480.1 hypothetical protein H5410_000197 [Solanum commersonii]
Soltu.DM.01G001510	hypothetical protein	0	NA	NA	NA	NA	NA	NA	NA	NA
Soltu.DM.01G001520	P-loop containing nucleoside triphosphate hydrolases superfamily protein	1539.78	0.0525	0.953307	0	XP_006354152.1 PREDICTED: DEAD-box ATP-dependent RNA helicase 11-like [Solanum tuberosum]<>XP_006354153.1 PREDICTED: DEAD-box ATP-dependent RNA helicase 11-like [Solanum tuberosum]	0	XP_006354152.1 PREDICTED: DEAD-box ATP-dependent RNA helicase 11-like [Solanum tuberosum]<>XP_006354153.1 PREDICTED: DEAD-box ATP-dependent RNA helicase 11-like [Solanum tuberosum]	0	XP_006354152.1 PREDICTED: DEAD-box ATP-dependent RNA helicase 11-like [Solanum tuberosum]<>XP_006354153.1 PREDICTED: DEAD-box ATP-dependent RNA helicase 11-like [Solanum tuberosum]
Soltu.DM.01G001530	Galactose oxidase/kelch repeat superfamily protein	179.931	-0.174976	0.881627	0	XP_006354154.1 PREDICTED: F-box/kelch-repeat protein At1g55270 [Solanum tuberosum]	0	XP_006354154.1 PREDICTED: F-box/kelch-repeat protein At1g55270 [Solanum tuberosum]	0	XP_006354154.1 PREDICTED: F-box/kelch-repeat protein At1g55270 [Solanum tuberosum]
Soltu.DM.01G001540	Protein of unknown function, DUF538	203.775	0.113951	0.92789	1.29e-118	XP_006354155.1 PREDICTED: uncharacterized protein LOC102605321 [Solanum tuberosum]	1.29e-118	XP_006354155.1 PREDICTED: uncharacterized protein LOC102605321 [Solanum tuberosum]	4.11e-138	XP_004228712.1 uncharacterized protein LOC101247847 [Solanum lycopersicum]
Soltu.DM.01G001550	Bifunctional inhibitor/lipid-transfer protein/seed storage 2S albumin superfamily protein	88.9928	-0.716061	0.557055	8.18e-127	XP_006354156.1 PREDICTED: protein YLS3 [Solanum tuberosum]	8.18e-127	XP_006354156.1 PREDICTED: protein YLS3 [Solanum tuberosum]	8.18e-127	XP_006354156.1 PREDICTED: protein YLS3 [Solanum tuberosum]
Soltu.DM.01G001560	transferases, transferring hexosyl groups	127.607	0.280769	0.742759	8.39e-207	XP_006354157.1 PREDICTED: GPI mannosyltransferase 2 [Solanum tuberosum]<>XP_006354158.1 PREDICTED: GPI mannosyltransferase 2 [Solanum tuberosum]<>XP_015167158.1 PREDICTED: GPI mannosyltransferase 2 [Solanum tuberosum]	8.39e-207	XP_006354157.1 PREDICTED: GPI mannosyltransferase 2 [Solanum tuberosum]<>XP_006354158.1 PREDICTED: GPI mannosyltransferase 2 [Solanum tuberosum]<>XP_015167158.1 PREDICTED: GPI mannosyltransferase 2 [Solanum tuberosum]	8.39e-207	XP_006354157.1 PREDICTED: GPI mannosyltransferase 2 [Solanum tuberosum]<>XP_006354158.1 PREDICTED: GPI mannosyltransferase 2 [Solanum tuberosum]<>XP_015167158.1 PREDICTED: GPI mannosyltransferase 2 [Solanum tuberosum]
Soltu.DM.01G001570	RNA-binding KH domain-containing protein	649.637	0.0217	0.978026	0	XP_006354159.1 PREDICTED: splicing factor 1 [Solanum tuberosum]<>XP_006354160.1 PREDICTED: splicing factor 1 [Solanum tuberosum]<>XP_015167159.1 PREDICTED: splicing factor 1 [Solanum tuberosum]	0	XP_006354159.1 PREDICTED: splicing factor 1 [Solanum tuberosum]<>XP_006354160.1 PREDICTED: splicing factor 1 [Solanum tuberosum]<>XP_015167159.1 PREDICTED: splicing factor 1 [Solanum tuberosum]	0	XP_006354159.1 PREDICTED: splicing factor 1 [Solanum tuberosum]<>XP_006354160.1 PREDICTED: splicing factor 1 [Solanum tuberosum]<>XP_015167159.1 PREDICTED: splicing factor 1 [Solanum tuberosum]
Soltu.DM.01G001580	conserved hypothetical protein	4083.58	0.523113	0.193805	1.13e-176	XP_006354161.1 PREDICTED: uncharacterized protein LOC102578801 [Solanum tuberosum]	1.13e-176	XP_006354161.1 PREDICTED: uncharacterized protein LOC102578801 [Solanum tuberosum]<>KAG5628488.1 hypothetical protein H5410_000205 [Solanum commersonii]	1.13e-176	XP_006354161.1 PREDICTED: uncharacterized protein LOC102578801 [Solanum tuberosum]<>KAG5628488.1 hypothetical protein H5410_000205 [Solanum commersonii]
Soltu.DM.01G001590	histone mono-ubiquitination	1992.97	0.434108	0.381389	0	XP_006354162.1 PREDICTED: E3 ubiquitin-protein ligase BRE1-like 2 isoform X1 [Solanum tuberosum]<>XP_015167160.1 PREDICTED: E3 ubiquitin-protein ligase BRE1-like 2 isoform X1 [Solanum tuberosum]	0	XP_006354162.1 PREDICTED: E3 ubiquitin-protein ligase BRE1-like 2 isoform X1 [Solanum tuberosum]<>XP_015167160.1 PREDICTED: E3 ubiquitin-protein ligase BRE1-like 2 isoform X1 [Solanum tuberosum]	0	XP_006354162.1 PREDICTED: E3 ubiquitin-protein ligase BRE1-like 2 isoform X1 [Solanum tuberosum]<>XP_015167160.1 PREDICTED: E3 ubiquitin-protein ligase BRE1-like 2 isoform X1 [Solanum tuberosum]
Soltu.DM.01G001600	Family of unknown function (DUF716)	4.91294	-1.0471	0.529694	6.46e-229	XP_006354164.1 PREDICTED: transmembrane protein 45A-like [Solanum tuberosum]	6.46e-229	XP_006354164.1 PREDICTED: transmembrane protein 45A-like [Solanum tuberosum]	6.46e-229	XP_006354164.1 PREDICTED: transmembrane protein 45A-like [Solanum tuberosum]
Soltu.DM.01G001610	Disease resistance-responsive (dirigent-like protein) family protein	4.70637	1.17293	0.471906	1.74e-130	XP_006354165.1 PREDICTED: dirigent protein 19 [Solanum tuberosum]	1.74e-130	XP_006354165.1 PREDICTED: dirigent protein 19 [Solanum tuberosum]	1.74e-130	XP_006354165.1 PREDICTED: dirigent protein 19 [Solanum tuberosum]
Soltu.DM.01G001620	rRNA processing protein-related	241.833	-0.0628	0.957198	3.26e-198	XP_006354166.1 PREDICTED: probable rRNA-processing protein EBP2 homolog [Solanum tuberosum]	3.26e-198	XP_006354166.1 PREDICTED: probable rRNA-processing protein EBP2 homolog [Solanum tuberosum]	3.26e-198	XP_006354166.1 PREDICTED: probable rRNA-processing protein EBP2 homolog [Solanum tuberosum]
Soltu.DM.01G001630	chromomethylase	64.0168	0.883616	0.247168	0	XP_006354167.1 PREDICTED: DNA (cytosine-5)-methyltransferase 1 [Solanum tuberosum]	0	XP_006354167.1 PREDICTED: DNA (cytosine-5)-methyltransferase 1 [Solanum tuberosum]	0	XP_006354167.1 PREDICTED: DNA (cytosine-5)-methyltransferase 1 [Solanum tuberosum]
Soltu.DM.01G001640	2A phosphatase associated protein of 46 kD	932.205	-0.274322	0.335443	6.21e-278	XP_006354168.1 PREDICTED: PP2A regulatory subunit TAP46 [Solanum tuberosum]	6.21e-278	XP_006354168.1 PREDICTED: PP2A regulatory subunit TAP46 [Solanum tuberosum]	6.21e-278	XP_006354168.1 PREDICTED: PP2A regulatory subunit TAP46 [Solanum tuberosum]
Soltu.DM.01G001650	Protein kinase family protein	4131.21	0.0687	0.933034	0	XP_006354169.1 PREDICTED: casein kinase I isoform gamma-3-like [Solanum tuberosum]	0	XP_006354169.1 PREDICTED: casein kinase I isoform gamma-3-like [Solanum tuberosum]	0	XP_006354169.1 PREDICTED: casein kinase I isoform gamma-3-like [Solanum tuberosum]
Soltu.DM.01G001660	DnaJ/Hsp40 cysteine-rich domain superfamily protein	2371.84	0.175986	0.709906	8.07e-116	XP_006354170.1 PREDICTED: protein EMBRYO SAC DEVELOPMENT ARREST 3, chloroplastic [Solanum tuberosum]	8.07e-116	XP_006354170.1 PREDICTED: protein EMBRYO SAC DEVELOPMENT ARREST 3, chloroplastic [Solanum tuberosum]	3.44e-126	TMX03563.1 hypothetical protein EJD97_015753 [Solanum chilense]
Soltu.DM.01G001670	homolog of yeast CDT1 A	45.1494	1.31307	0.0228	0	XP_006354171.2 PREDICTED: CDT1-like protein a, chloroplastic [Solanum tuberosum]	0	XP_006354171.2 PREDICTED: CDT1-like protein a, chloroplastic [Solanum tuberosum]	0	XP_006354171.2 PREDICTED: CDT1-like protein a, chloroplastic [Solanum tuberosum]
Soltu.DM.01G001680	Cation efflux family protein	918.134	0.338705	0.512947	6.01e-283	XP_006354172.1 PREDICTED: metal tolerance protein 4-like [Solanum tuberosum]	6.01e-283	XP_006354172.1 PREDICTED: metal tolerance protein 4-like [Solanum tuberosum]	6.01e-283	XP_006354172.1 PREDICTED: metal tolerance protein 4-like [Solanum tuberosum]
Soltu.DM.01G001690	60S acidic ribosomal protein family	5611.07	0.0931	0.889264	6.72e-36	NP_001275175.1 acidic ribosomal protein P1a-like [Solanum tuberosum]<>ABB29934.1 acidic ribosomal protein P1a-like [Solanum tuberosum]	6.72e-36	NP_001275175.1 acidic ribosomal protein P1a-like [Solanum tuberosum]<>ABB29934.1 acidic ribosomal protein P1a-like [Solanum tuberosum]	3.13e-50	WP_214429918.1 60S acidic ribosomal protein P1, partial [Escherichia coli]
Soltu.DM.01G001700	hypothetical protein	103.808	1.0507	0.0202	NA	NA	NA	NA	1.78e-33	XP_016475685.1 PREDICTED: uncharacterized protein LOC107797328 isoform X1 [Nicotiana tabacum]
Soltu.DM.01G001710	root hair specific	43.356	0.30298	0.83444	8.65e-68	XP_006354159.1 PREDICTED: splicing factor 1 [Solanum tuberosum]<>XP_006354160.1 PREDICTED: splicing factor 1 [Solanum tuberosum]<>XP_015167159.1 PREDICTED: splicing factor 1 [Solanum tuberosum]	8.65e-68	XP_006354159.1 PREDICTED: splicing factor 1 [Solanum tuberosum]<>XP_006354160.1 PREDICTED: splicing factor 1 [Solanum tuberosum]<>XP_015167159.1 PREDICTED: splicing factor 1 [Solanum tuberosum]	5.6e-72	XP_015060448.1 trithorax group protein osa [Solanum pennellii]<>XP_015060451.1 trithorax group protein osa [Solanum pennellii]
Soltu.DM.01G001720	RNA-binding KH domain-containing protein	398.922	0.0811	0.905211	1.4e-50	XP_015167128.1 PREDICTED: uncharacterized protein LOC102603874 [Solanum tuberosum]	1.4e-50	XP_015167128.1 PREDICTED: uncharacterized protein LOC102603874 [Solanum tuberosum]	1.4e-50	XP_015167128.1 PREDICTED: uncharacterized protein LOC102603874 [Solanum tuberosum]
Soltu.DM.01G001730	P-loop containing nucleoside triphosphate hydrolases superfamily protein	113.168	0.211343	0.783093	0	XP_006354175.1 PREDICTED: uncharacterized protein YqeH [Solanum tuberosum]	0	XP_006354175.1 PREDICTED: uncharacterized protein YqeH [Solanum tuberosum]	0	XP_006354175.1 PREDICTED: uncharacterized protein YqeH [Solanum tuberosum]
Soltu.DM.01G001740	seven in absentia of Arabidopsis	1966.12	0.0959	0.88316	1.69e-240	XP_006354176.1 PREDICTED: E3 ubiquitin-protein ligase SINAT2-like [Solanum tuberosum]<>XP_006354177.1 PREDICTED: E3 ubiquitin-protein ligase SINAT2-like [Solanum tuberosum]<>XP_006354179.1 PREDICTED: E3 ubiquitin-protein ligase SINAT2-like [Solanum tuberosum]<>XP_015167161.1 PREDICTED: E3 ubiquitin-protein ligase SINAT2-like [Solanum tuberosum]	1.69e-240	XP_006354176.1 PREDICTED: E3 ubiquitin-protein ligase SINAT2-like [Solanum tuberosum]<>XP_006354177.1 PREDICTED: E3 ubiquitin-protein ligase SINAT2-like [Solanum tuberosum]<>XP_006354179.1 PREDICTED: E3 ubiquitin-protein ligase SINAT2-like [Solanum tuberosum]<>XP_015167161.1 PREDICTED: E3 ubiquitin-protein ligase SINAT2-like [Solanum tuberosum]	1.69e-240	XP_006354176.1 PREDICTED: E3 ubiquitin-protein ligase SINAT2-like [Solanum tuberosum]<>XP_006354177.1 PREDICTED: E3 ubiquitin-protein ligase SINAT2-like [Solanum tuberosum]<>XP_006354179.1 PREDICTED: E3 ubiquitin-protein ligase SINAT2-like [Solanum tuberosum]<>XP_015167161.1 PREDICTED: E3 ubiquitin-protein ligase SINAT2-like [Solanum tuberosum]
Soltu.DM.01G001750	hypothetical protein	64.9642	-0.406921	0.753316	NA	NA	NA	NA	NA	NA
Soltu.DM.01G001760	embryo defective	9.38293	0.161216	0.957343	8.99e-227	XP_006354180.1 PREDICTED: non-structural maintenance of chromosomes element 1 homolog [Solanum tuberosum]	8.99e-227	XP_006354180.1 PREDICTED: non-structural maintenance of chromosomes element 1 homolog [Solanum tuberosum]	8.99e-227	XP_006354180.1 PREDICTED: non-structural maintenance of chromosomes element 1 homolog [Solanum tuberosum]
Soltu.DM.01G001770	histone-lysine N-methyltransferase ASHH3	75.5046	0.222357	0.86556	8.92e-283	XP_006354182.1 PREDICTED: histone-lysine N-methyltransferase ASHH3 isoform X2 [Solanum tuberosum]	2.71e-290	KAG5628511.1 hypothetical protein H5410_000228, partial [Solanum commersonii]	2.71e-290	KAG5628511.1 hypothetical protein H5410_000228, partial [Solanum commersonii]
Soltu.DM.01G001780	hypothetical protein	0	NA	NA	9.01e-24	XP_006354181.1 PREDICTED: histone-lysine N-methyltransferase ASHH3 isoform X1 [Solanum tuberosum]	9.01e-24	XP_006354181.1 PREDICTED: histone-lysine N-methyltransferase ASHH3 isoform X1 [Solanum tuberosum]	9.01e-24	XP_015066821.1 histone-lysine N-methyltransferase ASHH3-like isoform X1 [Solanum pennellii]<>XP_027768709.1 histone-lysine N-methyltransferase ASHH3-like isoform X1 [Solanum pennellii]<>XP_027768722.1 histone-lysine N-methyltransferase ASHH3-like isoform X1 [Solanum pennellii]
Soltu.DM.01G001790	Peptidase family C54 protein	903.744	0.0733	0.897305	0	XP_006354185.1 PREDICTED: cysteine protease ATG4-like isoform X1 [Solanum tuberosum]	0	XP_006354185.1 PREDICTED: cysteine protease ATG4-like isoform X1 [Solanum tuberosum]	0	XP_006354185.1 PREDICTED: cysteine protease ATG4-like isoform X1 [Solanum tuberosum]
Soltu.DM.01G001800	Mannose-binding lectin superfamily protein	0	NA	NA	3.83e-126	XP_006354183.2 PREDICTED: agglutinin alpha chain-like isoform X2 [Solanum tuberosum]	3.83e-126	XP_006354183.2 PREDICTED: agglutinin alpha chain-like isoform X2 [Solanum tuberosum]	3.83e-126	XP_006354183.2 PREDICTED: agglutinin alpha chain-like isoform X2 [Solanum tuberosum]
Soltu.DM.01G001810	hypothetical protein	142.147	0.0628	0.963014	NA	NA	3.3e-62	KAG5628515.1 hypothetical protein H5410_000232 [Solanum commersonii]	3.3e-62	KAG5628515.1 hypothetical protein H5410_000232 [Solanum commersonii]
Soltu.DM.01G001820	ribonuclease P family protein / Rpp14 family protein	84.1011	0.111743	0.910864	1.07e-102	XP_006354187.1 PREDICTED: probable ribonuclease P/MRP protein subunit POP5 [Solanum tuberosum]<>XP_015167167.1 PREDICTED: probable ribonuclease P/MRP protein subunit POP5 [Solanum tuberosum]	1.07e-102	XP_006354187.1 PREDICTED: probable ribonuclease P/MRP protein subunit POP5 [Solanum tuberosum]<>XP_015167167.1 PREDICTED: probable ribonuclease P/MRP protein subunit POP5 [Solanum tuberosum]	1.07e-102	XP_006354187.1 PREDICTED: probable ribonuclease P/MRP protein subunit POP5 [Solanum tuberosum]<>XP_015167167.1 PREDICTED: probable ribonuclease P/MRP protein subunit POP5 [Solanum tuberosum]
Soltu.DM.01G001830	10-formyltetrahydrofolate synthetase	3225.22	0.423978	0.391331	0	XP_006354188.1 PREDICTED: formate--tetrahydrofolate ligase [Solanum tuberosum]	0	XP_006354188.1 PREDICTED: formate--tetrahydrofolate ligase [Solanum tuberosum]	0	XP_006354188.1 PREDICTED: formate--tetrahydrofolate ligase [Solanum tuberosum]
Soltu.DM.01G001840	peroxidase	3481.75	-0.964674	0.312602	1.23e-137	XP_006354189.1 PREDICTED: lignin-forming anionic peroxidase-like [Solanum tuberosum]	1.23e-137	XP_006354189.1 PREDICTED: lignin-forming anionic peroxidase-like [Solanum tuberosum]	1.23e-137	XP_006354189.1 PREDICTED: lignin-forming anionic peroxidase-like [Solanum tuberosum]
Soltu.DM.01G001850	peroxidase	1600.06	-0.400644	0.620868	6.09e-232	XP_006354190.1 PREDICTED: lignin-forming anionic peroxidase-like [Solanum tuberosum]	6.09e-232	XP_006354190.1 PREDICTED: lignin-forming anionic peroxidase-like [Solanum tuberosum]	6.09e-232	XP_006354190.1 PREDICTED: lignin-forming anionic peroxidase-like [Solanum tuberosum]
Soltu.DM.01G001860	Peroxidase superfamily protein	0	NA	NA	1.65e-185	XP_015168362.1 PREDICTED: peroxidase N-like [Solanum tuberosum]	1.09e-228	KAG5628520.1 hypothetical protein H5410_000237 [Solanum commersonii]	1.09e-228	KAG5628520.1 hypothetical protein H5410_000237 [Solanum commersonii]
Soltu.DM.01G001870	Peroxidase superfamily protein	46.7295	-0.507081	0.759653	2.32e-183	XP_006354231.1 PREDICTED: peroxidase N-like [Solanum tuberosum]	2.32e-183	XP_006354231.1 PREDICTED: peroxidase N-like [Solanum tuberosum]	2.32e-183	XP_006354231.1 PREDICTED: peroxidase N-like [Solanum tuberosum]
Soltu.DM.01G001880	Late embryogenesis abundant (LEA) hydroxyproline-rich glycoprotein family	136.724	-0.967819	0.231521	1.33e-139	XP_006354191.1 PREDICTED: protein NDR1-like [Solanum tuberosum]	1.33e-139	XP_006354191.1 PREDICTED: protein NDR1-like [Solanum tuberosum]	1.33e-139	XP_006354191.1 PREDICTED: protein NDR1-like [Solanum tuberosum]
Soltu.DM.01G001890	Plastid-lipid associated protein PAP / fibrillin family protein	4666.34	0.327337	0.664599	1.13e-248	XP_006354192.1 PREDICTED: probable plastid-lipid-associated protein 12, chloroplastic [Solanum tuberosum]	1.13e-248	XP_006354192.1 PREDICTED: probable plastid-lipid-associated protein 12, chloroplastic [Solanum tuberosum]	1.13e-248	XP_006354192.1 PREDICTED: probable plastid-lipid-associated protein 12, chloroplastic [Solanum tuberosum]
Soltu.DM.01G001900	P-loop containing nucleoside triphosphate hydrolases superfamily protein	359.739	-0.192468	0.770413	0	XP_006354193.1 PREDICTED: DEAD-box ATP-dependent RNA helicase 41 isoform X1 [Solanum tuberosum]<>XP_006354194.1 PREDICTED: DEAD-box ATP-dependent RNA helicase 41 isoform X1 [Solanum tuberosum]	0	XP_006354193.1 PREDICTED: DEAD-box ATP-dependent RNA helicase 41 isoform X1 [Solanum tuberosum]<>XP_006354194.1 PREDICTED: DEAD-box ATP-dependent RNA helicase 41 isoform X1 [Solanum tuberosum]	0	XP_006354193.1 PREDICTED: DEAD-box ATP-dependent RNA helicase 41 isoform X1 [Solanum tuberosum]<>XP_006354194.1 PREDICTED: DEAD-box ATP-dependent RNA helicase 41 isoform X1 [Solanum tuberosum]
Soltu.DM.01G001910	glucan synthase-like	2595.93	0.00601	0.994327	0	XP_006354195.1 PREDICTED: callose synthase 9 [Solanum tuberosum]	0	XP_006354195.1 PREDICTED: callose synthase 9 [Solanum tuberosum]	0	XP_006354195.1 PREDICTED: callose synthase 9 [Solanum tuberosum]
Soltu.DM.01G001920	glucan synthase-like	488.705	0.125514	0.922026	0	XP_006354196.1 PREDICTED: callose synthase 3-like [Solanum tuberosum]<>XP_006354197.1 PREDICTED: callose synthase 3-like [Solanum tuberosum]<>XP_015167171.1 PREDICTED: callose synthase 3-like [Solanum tuberosum]<>XP_015167172.1 PREDICTED: callose synthase 3-like [Solanum tuberosum]	0	XP_006354196.1 PREDICTED: callose synthase 3-like [Solanum tuberosum]<>XP_006354197.1 PREDICTED: callose synthase 3-like [Solanum tuberosum]<>XP_015167171.1 PREDICTED: callose synthase 3-like [Solanum tuberosum]<>XP_015167172.1 PREDICTED: callose synthase 3-like [Solanum tuberosum]	0	XP_006354196.1 PREDICTED: callose synthase 3-like [Solanum tuberosum]<>XP_006354197.1 PREDICTED: callose synthase 3-like [Solanum tuberosum]<>XP_015167171.1 PREDICTED: callose synthase 3-like [Solanum tuberosum]<>XP_015167172.1 PREDICTED: callose synthase 3-like [Solanum tuberosum]
Soltu.DM.01G001930	Transducin/WD40 repeat-like superfamily protein	467.53	0.0954	0.927137	0	XP_006354198.1 PREDICTED: uncharacterized protein LOC102591146 [Solanum tuberosum]	0	XP_006354198.1 PREDICTED: uncharacterized protein LOC102591146 [Solanum tuberosum]	0	XP_006354198.1 PREDICTED: uncharacterized protein LOC102591146 [Solanum tuberosum]
Soltu.DM.01G001940	hypothetical protein	0	NA	NA	2.83e-147	XP_006354200.1 PREDICTED: uncharacterized protein LOC102591817 isoform X3 [Solanum tuberosum]	2.83e-147	XP_006354200.1 PREDICTED: uncharacterized protein LOC102591817 isoform X3 [Solanum tuberosum]	2.83e-147	XP_006354200.1 PREDICTED: uncharacterized protein LOC102591817 isoform X3 [Solanum tuberosum]
Soltu.DM.01G001950	hypothetical protein	4236.61	1.47455	0.135232	1.99e-155	XP_006354199.1 PREDICTED: uncharacterized protein LOC102591817 isoform X1 [Solanum tuberosum]	1.99e-155	XP_006354199.1 PREDICTED: uncharacterized protein LOC102591817 isoform X1 [Solanum tuberosum]	1.99e-155	XP_006354199.1 PREDICTED: uncharacterized protein LOC102591817 isoform X1 [Solanum tuberosum]
Soltu.DM.01G001960	hypothetical protein	0	NA	NA	7.01e-87	XP_006354201.1 PREDICTED: protein TsetseEP-like [Solanum tuberosum]	7.01e-87	XP_006354201.1 PREDICTED: protein TsetseEP-like [Solanum tuberosum]	7.01e-87	XP_006354201.1 PREDICTED: protein TsetseEP-like [Solanum tuberosum]
Soltu.DM.01G001970	hypothetical protein	1529.94	0.970287	0.445426	8.43e-147	XP_006354199.1 PREDICTED: uncharacterized protein LOC102591817 isoform X1 [Solanum tuberosum]	8.43e-147	XP_006354199.1 PREDICTED: uncharacterized protein LOC102591817 isoform X1 [Solanum tuberosum]	8.43e-147	XP_006354199.1 PREDICTED: uncharacterized protein LOC102591817 isoform X1 [Solanum tuberosum]
Soltu.DM.01G001980	hypothetical protein	0	NA	NA	8.76e-75	XP_006354201.1 PREDICTED: protein TsetseEP-like [Solanum tuberosum]	8.76e-75	XP_006354201.1 PREDICTED: protein TsetseEP-like [Solanum tuberosum]	8.76e-75	XP_006354201.1 PREDICTED: protein TsetseEP-like [Solanum tuberosum]
Soltu.DM.01G001990	fatty acid desaturase	9870.95	0.116699	0.860606	4.26e-296	XP_006354202.1 PREDICTED: delta(12)-acyl-lipid-desaturase-like [Solanum tuberosum]<>XP_015167174.1 PREDICTED: delta(12)-acyl-lipid-desaturase-like [Solanum tuberosum]	4.26e-296	XP_006354202.1 PREDICTED: delta(12)-acyl-lipid-desaturase-like [Solanum tuberosum]<>XP_015167174.1 PREDICTED: delta(12)-acyl-lipid-desaturase-like [Solanum tuberosum]	4.26e-296	XP_006354202.1 PREDICTED: delta(12)-acyl-lipid-desaturase-like [Solanum tuberosum]<>XP_015167174.1 PREDICTED: delta(12)-acyl-lipid-desaturase-like [Solanum tuberosum]
Soltu.DM.01G002000	Major facilitator superfamily protein	0	NA	NA	0	XP_015167130.1 PREDICTED: protein NRT1/ PTR FAMILY 7.1 [Solanum tuberosum]	0	XP_015167130.1 PREDICTED: protein NRT1/ PTR FAMILY 7.1 [Solanum tuberosum]	0	XP_015167130.1 PREDICTED: protein NRT1/ PTR FAMILY 7.1 [Solanum tuberosum]
Soltu.DM.01G002010	NAD(P)-binding Rossmann-fold superfamily protein	196.154	-0.156013	0.946062	2.05e-268	XP_006354203.1 PREDICTED: enoyl-[acyl-carrier-protein] reductase [NADH], chloroplastic-like [Solanum tuberosum]	2.05e-268	XP_006354203.1 PREDICTED: enoyl-[acyl-carrier-protein] reductase [NADH], chloroplastic-like [Solanum tuberosum]	2.05e-268	XP_006354203.1 PREDICTED: enoyl-[acyl-carrier-protein] reductase [NADH], chloroplastic-like [Solanum tuberosum]
Soltu.DM.01G002020	Nse4, component of Smc5/6 DNA repair complex	27.2596	-1.35315	0.231456	5.44e-223	XP_006354234.2 PREDICTED: non-structural maintenance of chromosomes element 4 homolog A-like [Solanum tuberosum]	5.44e-223	XP_006354234.2 PREDICTED: non-structural maintenance of chromosomes element 4 homolog A-like [Solanum tuberosum]	5.44e-223	XP_006354234.2 PREDICTED: non-structural maintenance of chromosomes element 4 homolog A-like [Solanum tuberosum]
Soltu.DM.01G002030	DNA-binding bromodomain-containing protein	0	NA	NA	NA	NA	3.54e-56	KAG5628548.1 hypothetical protein H5410_000265 [Solanum commersonii]	3.54e-56	KAG5628548.1 hypothetical protein H5410_000265 [Solanum commersonii]
Soltu.DM.01G002040	DNA-binding bromodomain-containing protein	0	NA	NA	NA	NA	1.15e-60	KAG5628548.1 hypothetical protein H5410_000265 [Solanum commersonii]	1.15e-60	KAG5628548.1 hypothetical protein H5410_000265 [Solanum commersonii]
Soltu.DM.01G002050	alpha/beta-Hydrolases superfamily protein	267.059	0.053	0.94683	8.29e-166	XP_006354204.1 PREDICTED: uncharacterized protein LOC102593821 [Solanum tuberosum]	8.29e-166	XP_006354204.1 PREDICTED: uncharacterized protein LOC102593821 [Solanum tuberosum]	8.29e-166	XP_006354204.1 PREDICTED: uncharacterized protein LOC102593821 [Solanum tuberosum]
Soltu.DM.01G002060	conserved hypothetical protein	407.299	-0.0965	0.931175	0	XP_006354205.2 PREDICTED: UPF0061 protein azo1574-like [Solanum tuberosum]	0	XP_006354205.2 PREDICTED: UPF0061 protein azo1574-like [Solanum tuberosum]	0	XP_006354205.2 PREDICTED: UPF0061 protein azo1574-like [Solanum tuberosum]
Soltu.DM.01G002070	Pentatricopeptide repeat (PPR) superfamily protein	902.744	0.526395	0.150039	1.57e-208	XP_006354206.1 PREDICTED: pentatricopeptide repeat-containing protein At5g48730, chloroplastic [Solanum tuberosum]	1.57e-208	XP_006354206.1 PREDICTED: pentatricopeptide repeat-containing protein At5g48730, chloroplastic [Solanum tuberosum]	1.57e-208	XP_006354206.1 PREDICTED: pentatricopeptide repeat-containing protein At5g48730, chloroplastic [Solanum tuberosum]
Soltu.DM.01G002080	GroES-like zinc-binding alcohol dehydrogenase family protein	3205	0.431684	0.576785	3.2e-263	XP_006354208.1 PREDICTED: sorbitol dehydrogenase isoform X2 [Solanum tuberosum]	3.2e-263	XP_006354208.1 PREDICTED: sorbitol dehydrogenase isoform X2 [Solanum tuberosum]	3.2e-263	XP_006354208.1 PREDICTED: sorbitol dehydrogenase isoform X2 [Solanum tuberosum]
Soltu.DM.01G002090	receptor-like protein kinase	1620.12	0.541373	0.081	0	XP_006354207.2 PREDICTED: G-type lectin S-receptor-like serine/threonine-protein kinase RLK1 [Solanum tuberosum]	0	XP_006354207.2 PREDICTED: G-type lectin S-receptor-like serine/threonine-protein kinase RLK1 [Solanum tuberosum]	0	XP_006354207.2 PREDICTED: G-type lectin S-receptor-like serine/threonine-protein kinase RLK1 [Solanum tuberosum]
Soltu.DM.01G002100	receptor-like protein kinase	12.7906	-0.336692	0.875318	2.97e-120	XP_006354209.2 PREDICTED: G-type lectin S-receptor-like serine/threonine-protein kinase RLK1 [Solanum tuberosum]	2.97e-120	XP_006354209.2 PREDICTED: G-type lectin S-receptor-like serine/threonine-protein kinase RLK1 [Solanum tuberosum]	2.97e-120	XP_006354209.2 PREDICTED: G-type lectin S-receptor-like serine/threonine-protein kinase RLK1 [Solanum tuberosum]
Soltu.DM.01G002110	receptor-like protein kinase	241.69	0.444112	0.430152	0	XP_006354209.2 PREDICTED: G-type lectin S-receptor-like serine/threonine-protein kinase RLK1 [Solanum tuberosum]	0	XP_006354209.2 PREDICTED: G-type lectin S-receptor-like serine/threonine-protein kinase RLK1 [Solanum tuberosum]	0	XP_006354209.2 PREDICTED: G-type lectin S-receptor-like serine/threonine-protein kinase RLK1 [Solanum tuberosum]
Soltu.DM.01G002120	receptor-like protein kinase	3.5012	-1.07122	NA	NA	NA	1.13e-44	KAG5628554.1 hypothetical protein H5410_000271 [Solanum commersonii]	1.37e-69	XP_027769865.1 G-type lectin S-receptor-like serine/threonine-protein kinase LECRK3 [Solanum pennellii]
Soltu.DM.01G002130	receptor-like protein kinase	54.7448	-2.43704	0.0267	0	XP_006354210.1 PREDICTED: G-type lectin S-receptor-like serine/threonine-protein kinase RLK1 [Solanum tuberosum]	0	XP_006354210.1 PREDICTED: G-type lectin S-receptor-like serine/threonine-protein kinase RLK1 [Solanum tuberosum]	0	XP_006354210.1 PREDICTED: G-type lectin S-receptor-like serine/threonine-protein kinase RLK1 [Solanum tuberosum]
Soltu.DM.01G002140	lipoxygenase	23492.6	0.223029	0.888137	0	NP_001274843.1 linoleate 13S-lipoxygenase 2-1, chloroplastic [Solanum tuberosum]<>O24370.1 RecName: Full=Linoleate 13S-lipoxygenase 2-1, chloroplastic; AltName: Full=Lipoxygenase 2-1; Flags: Precursor [Solanum tuberosum]<>CAA65268.1 13-lipoxygenase [Solanum tuberosum]	0	NP_001274843.1 linoleate 13S-lipoxygenase 2-1, chloroplastic [Solanum tuberosum]<>O24370.1 RecName: Full=Linoleate 13S-lipoxygenase 2-1, chloroplastic; AltName: Full=Lipoxygenase 2-1; Flags: Precursor [Solanum tuberosum]<>CAA65268.1 13-lipoxygenase [Solanum tuberosum]	0	NP_001274843.1 linoleate 13S-lipoxygenase 2-1, chloroplastic [Solanum tuberosum]<>O24370.1 RecName: Full=Linoleate 13S-lipoxygenase 2-1, chloroplastic; AltName: Full=Lipoxygenase 2-1; Flags: Precursor [Solanum tuberosum]<>CAA65268.1 13-lipoxygenase [Solanum tuberosum]
Soltu.DM.01G002150	lipoxygenase	2631.68	-0.228974	0.836357	0	XP_006354212.1 PREDICTED: linoleate 13S-lipoxygenase 2-1, chloroplastic-like [Solanum tuberosum]	0	XP_006354212.1 PREDICTED: linoleate 13S-lipoxygenase 2-1, chloroplastic-like [Solanum tuberosum]	0	XP_006354212.1 PREDICTED: linoleate 13S-lipoxygenase 2-1, chloroplastic-like [Solanum tuberosum]
Soltu.DM.01G002160	lipoxygenase	0	NA	NA	4.6e-30	XP_006354212.1 PREDICTED: linoleate 13S-lipoxygenase 2-1, chloroplastic-like [Solanum tuberosum]	4.4e-30	KAG5628602.1 hypothetical protein H5410_000319 [Solanum commersonii]	3.76e-31	XP_033509346.1 linoleate 13S-lipoxygenase 2-1, chloroplastic-like isoform X2 [Nicotiana tomentosiformis]
Soltu.DM.01G002170	2-oxoglutarate (2OG) and Fe(II)-dependent oxygenase superfamily protein	1.21362	0.494611	NA	6.91e-212	BCF80431.1 spirosolane 16-oxygenase [Solanum tuberosum]	6.91e-212	BCF80431.1 spirosolane 16-oxygenase [Solanum tuberosum]	6.91e-212	BCF80431.1 spirosolane 16-oxygenase [Solanum tuberosum]
Soltu.DM.01G002180	2-oxoglutarate (2OG) and Fe(II)-dependent oxygenase superfamily protein	15.0766	-0.600095	0.787641	1.14e-173	BCF80430.1 spirosolane 16-oxygenase [Solanum tuberosum]	1.14e-173	BCF80430.1 spirosolane 16-oxygenase [Solanum tuberosum]	1.14e-173	BCF80430.1 spirosolane 16-oxygenase [Solanum tuberosum]
Soltu.DM.01G002190	2-oxoglutarate (2OG) and Fe(II)-dependent oxygenase superfamily protein	48.3886	0.54777	0.782432	3.97e-235	XP_006354215.1 PREDICTED: probable 2-oxoglutarate-dependent dioxygenase AOP1 [Solanum tuberosum]	3.97e-235	XP_006354215.1 PREDICTED: probable 2-oxoglutarate-dependent dioxygenase AOP1 [Solanum tuberosum]	3.97e-235	XP_006354215.1 PREDICTED: probable 2-oxoglutarate-dependent dioxygenase AOP1 [Solanum tuberosum]
Soltu.DM.01G002200	2-oxoglutarate (2OG) and Fe(II)-dependent oxygenase superfamily protein	0.314172	0.23591	NA	3.22e-69	XP_006354215.1 PREDICTED: probable 2-oxoglutarate-dependent dioxygenase AOP1 [Solanum tuberosum]	6.18e-71	KAG5568741.1 hypothetical protein H5410_064242 [Solanum commersonii]	6.18e-71	KAG5568741.1 hypothetical protein H5410_064242 [Solanum commersonii]
Soltu.DM.01G002210	2-oxoglutarate (2OG) and Fe(II)-dependent oxygenase superfamily protein	10.1004	-0.620732	0.772481	1.91e-173	BCF80430.1 spirosolane 16-oxygenase [Solanum tuberosum]	1.91e-173	BCF80430.1 spirosolane 16-oxygenase [Solanum tuberosum]	1.91e-173	BCF80430.1 spirosolane 16-oxygenase [Solanum tuberosum]
Soltu.DM.01G002220	2-oxoglutarate (2OG) and Fe(II)-dependent oxygenase superfamily protein	0	NA	NA	3.44e-172	BCF80431.1 spirosolane 16-oxygenase [Solanum tuberosum]	3.44e-172	BCF80431.1 spirosolane 16-oxygenase [Solanum tuberosum]	3.1e-175	XP_004253465.1 probable 2-oxoglutarate-dependent dioxygenase AOP1.2 [Solanum lycopersicum]<>BCF80432.1 spirosolane 16-oxygenase [Solanum lycopersicum]
Soltu.DM.01G002230	hypothetical protein	0	NA	NA	NA	NA	NA	NA	NA	NA
Soltu.DM.01G002240	2-oxoglutarate (2OG) and Fe(II)-dependent oxygenase superfamily protein	42.6764	-0.146018	0.961403	1.98e-200	XP_006348413.1 PREDICTED: probable 2-oxoglutarate-dependent dioxygenase AOP1.2 [Solanum tuberosum]	1.98e-200	XP_006348413.1 PREDICTED: probable 2-oxoglutarate-dependent dioxygenase AOP1.2 [Solanum tuberosum]	1.98e-200	XP_006348413.1 PREDICTED: probable 2-oxoglutarate-dependent dioxygenase AOP1.2 [Solanum tuberosum]
Soltu.DM.01G002250	Cyclin/Brf1-like TBP-binding protein	0	NA	NA	9.36e-23	XP_015164698.1 PREDICTED: transcription factor IIIB 60 kDa subunit-like isoform X2 [Solanum tuberosum]	9.36e-23	XP_015164698.1 PREDICTED: transcription factor IIIB 60 kDa subunit-like isoform X2 [Solanum tuberosum]	9.36e-23	XP_015164698.1 PREDICTED: transcription factor IIIB 60 kDa subunit-like isoform X2 [Solanum tuberosum]
Soltu.DM.01G002260	hypothetical protein	0	NA	NA	2.98e-11	XP_015164698.1 PREDICTED: transcription factor IIIB 60 kDa subunit-like isoform X2 [Solanum tuberosum]	2.98e-11	XP_015164698.1 PREDICTED: transcription factor IIIB 60 kDa subunit-like isoform X2 [Solanum tuberosum]	2.98e-11	XP_015164698.1 PREDICTED: transcription factor IIIB 60 kDa subunit-like isoform X2 [Solanum tuberosum]
Soltu.DM.01G002270	2-oxoglutarate (2OG) and Fe(II)-dependent oxygenase superfamily protein	0	NA	NA	1.34e-228	BCF80431.1 spirosolane 16-oxygenase [Solanum tuberosum]	1.34e-228	BCF80431.1 spirosolane 16-oxygenase [Solanum tuberosum]	1.34e-228	BCF80431.1 spirosolane 16-oxygenase [Solanum tuberosum]
Soltu.DM.01G002280	Calcium-dependent lipid-binding (CaLB domain) plant phosphoribosyltransferase family protein	165.192	-0.535216	0.692568	0	XP_006348415.1 PREDICTED: protein QUIRKY-like [Solanum tuberosum]	0	XP_006348415.1 PREDICTED: protein QUIRKY-like [Solanum tuberosum]	0	XP_006348415.1 PREDICTED: protein QUIRKY-like [Solanum tuberosum]
Soltu.DM.01G002290	NAD(P)-binding Rossmann-fold superfamily protein	844.845	0.0104	0.98982	4.31e-172	XP_006348416.1 PREDICTED: uncharacterized protein LOC102589993 [Solanum tuberosum]	4.31e-172	XP_006348416.1 PREDICTED: uncharacterized protein LOC102589993 [Solanum tuberosum]	4.31e-172	XP_006348416.1 PREDICTED: uncharacterized protein LOC102589993 [Solanum tuberosum]
Soltu.DM.01G002300	AMP-dependent synthetase and ligase family protein	0.809083	0.471217	NA	NA	NA	0	KAG5628614.1 hypothetical protein H5410_000331 [Solanum commersonii]	0	KAG5628614.1 hypothetical protein H5410_000331 [Solanum commersonii]
Soltu.DM.01G002310	ETHYLENE-INSENSITIVE3-like	366.071	0.0687	0.971789	0	XP_015164694.1 PREDICTED: ETHYLENE INSENSITIVE 3-like 3 protein [Solanum tuberosum]	0	XP_015164694.1 PREDICTED: ETHYLENE INSENSITIVE 3-like 3 protein [Solanum tuberosum]	0	XP_015164694.1 PREDICTED: ETHYLENE INSENSITIVE 3-like 3 protein [Solanum tuberosum]
Soltu.DM.01G002320	Subtilisin-like serine endopeptidase family protein	45.6615	1.09402	0.244694	0	XP_015164696.1 PREDICTED: CO(2)-response secreted protease-like [Solanum tuberosum]	0	XP_015164696.1 PREDICTED: CO(2)-response secreted protease-like [Solanum tuberosum]	0	PHT93629.1 CO(2)-response secreted protease [Capsicum annuum]
Soltu.DM.01G002330	Subtilisin-like serine endopeptidase family protein	68.7254	0.544704	0.680563	0	XP_015164696.1 PREDICTED: CO(2)-response secreted protease-like [Solanum tuberosum]	0	XP_015164696.1 PREDICTED: CO(2)-response secreted protease-like [Solanum tuberosum]	0	XP_015164696.1 PREDICTED: CO(2)-response secreted protease-like [Solanum tuberosum]
Soltu.DM.01G002340	Cyclin/Brf1-like TBP-binding protein	125.415	0.585696	0.189386	0	XP_006348566.1 PREDICTED: transcription factor IIIB 60 kDa subunit-like isoform X1 [Solanum tuberosum]<>XP_015164697.1 PREDICTED: transcription factor IIIB 60 kDa subunit-like isoform X1 [Solanum tuberosum]	0	XP_006348566.1 PREDICTED: transcription factor IIIB 60 kDa subunit-like isoform X1 [Solanum tuberosum]<>XP_015164697.1 PREDICTED: transcription factor IIIB 60 kDa subunit-like isoform X1 [Solanum tuberosum]	0	XP_006348566.1 PREDICTED: transcription factor IIIB 60 kDa subunit-like isoform X1 [Solanum tuberosum]<>XP_015164697.1 PREDICTED: transcription factor IIIB 60 kDa subunit-like isoform X1 [Solanum tuberosum]
Soltu.DM.01G002350	UDP-Glycosyltransferase superfamily protein	167.224	0.250547	0.73787	0	XP_006348417.2 PREDICTED: UDP-glycosyltransferase 92A1-like [Solanum tuberosum]	0	XP_006348417.2 PREDICTED: UDP-glycosyltransferase 92A1-like [Solanum tuberosum]	0	XP_006348417.2 PREDICTED: UDP-glycosyltransferase 92A1-like [Solanum tuberosum]
Soltu.DM.01G002360	2-oxoglutarate (2OG) and Fe(II)-dependent oxygenase superfamily protein	65.9528	-0.280218	0.797564	1.97e-307	XP_006348418.1 PREDICTED: putative lysine-specific demethylase JMJD5 [Solanum tuberosum]	1.97e-307	XP_006348418.1 PREDICTED: putative lysine-specific demethylase JMJD5 [Solanum tuberosum]	1.97e-307	XP_006348418.1 PREDICTED: putative lysine-specific demethylase JMJD5 [Solanum tuberosum]
Soltu.DM.01G002370	IRK-interacting protein	352.564	0.791413	0.37882	0	XP_006348419.1 PREDICTED: IRK-interacting protein-like [Solanum tuberosum]	0	XP_006348419.1 PREDICTED: IRK-interacting protein-like [Solanum tuberosum]	0	XP_006348419.1 PREDICTED: IRK-interacting protein-like [Solanum tuberosum]
Soltu.DM.01G002380	conserved hypothetical protein	313.826	-0.0672	0.943776	0	XP_006348420.1 PREDICTED: protein downstream neighbor of son homolog [Solanum tuberosum]	0	XP_006348420.1 PREDICTED: protein downstream neighbor of son homolog [Solanum tuberosum]	0	XP_006348420.1 PREDICTED: protein downstream neighbor of son homolog [Solanum tuberosum]
Soltu.DM.01G002390	DEA(D/H)-box RNA helicase family protein	275.234	0.407395	0.562299	0	XP_006348421.1 PREDICTED: ATP-dependent RNA helicase DHX36 [Solanum tuberosum]	0	XP_006348421.1 PREDICTED: ATP-dependent RNA helicase DHX36 [Solanum tuberosum]	0	XP_006348421.1 PREDICTED: ATP-dependent RNA helicase DHX36 [Solanum tuberosum]
Soltu.DM.01G002400	ABC-2 type transporter family protein	780.664	-0.6716	0.266374	0	XP_006348422.1 PREDICTED: ABC transporter G family member 22-like [Solanum tuberosum]	0	XP_006348422.1 PREDICTED: ABC transporter G family member 22-like [Solanum tuberosum]	0	XP_006348422.1 PREDICTED: ABC transporter G family member 22-like [Solanum tuberosum]
Soltu.DM.01G002410	calcium-dependent protein kinase	104.349	0.162141	0.885345	0	XP_006348423.1 PREDICTED: calcium-dependent protein kinase 20-like [Solanum tuberosum]	0	XP_006348423.1 PREDICTED: calcium-dependent protein kinase 20-like [Solanum tuberosum]	0	XP_006348423.1 PREDICTED: calcium-dependent protein kinase 20-like [Solanum tuberosum]
Soltu.DM.01G002420	Plant invertase/pectin methylesterase inhibitor superfamily protein	0	NA	NA	4.91e-129	XP_006348424.1 PREDICTED: uncharacterized protein LOC102593013 [Solanum tuberosum]	4.91e-129	XP_006348424.1 PREDICTED: uncharacterized protein LOC102593013 [Solanum tuberosum]	4.91e-129	XP_006348424.1 PREDICTED: uncharacterized protein LOC102593013 [Solanum tuberosum]
Soltu.DM.01G002430	Sucrose-6F-phosphate phosphohydrolase family protein	105.369	0.258249	0.814237	2.09e-267	NP_001275110.1 sucrose-phosphatase [Solanum tuberosum]<>ABS52706.1 sucrose-phosphatase [Solanum tuberosum]	7.41e-284	KAG5628629.1 hypothetical protein H5410_000346 [Solanum commersonii]	3.89e-287	XP_004228616.1 sucrose-phosphatase 1 isoform X2 [Solanum lycopersicum]
Soltu.DM.01G002440	Sucrose-6F-phosphate phosphohydrolase family protein	5.76347	0.247584	0.93072	7.29e-76	ABS52707.1 sucrose-phosphatase, partial [Solanum tuberosum]	2.87e-101	KAG5628629.1 hypothetical protein H5410_000346 [Solanum commersonii]	6.39e-107	XP_004228616.1 sucrose-phosphatase 1 isoform X2 [Solanum lycopersicum]
Soltu.DM.01G002450	Plant invertase/pectin methylesterase inhibitor superfamily protein	0	NA	NA	8.23e-101	XP_015164678.1 PREDICTED: uncharacterized protein LOC107060825 [Solanum tuberosum]	8.23e-101	XP_015164678.1 PREDICTED: uncharacterized protein LOC107060825 [Solanum tuberosum]	8.23e-101	XP_015164678.1 PREDICTED: uncharacterized protein LOC107060825 [Solanum tuberosum]
Soltu.DM.01G002460	Protein of unknown function (DUF604)	4.05079	-0.109124	0.962485	1.83e-131	XP_015169557.1 PREDICTED: uncharacterized protein LOC107062885 [Solanum tuberosum]	3.56e-252	KAG5628632.1 hypothetical protein H5410_000349 [Solanum commersonii]	3.56e-252	KAG5628632.1 hypothetical protein H5410_000349 [Solanum commersonii]
Soltu.DM.01G002470	Polynucleotidyl transferase, ribonuclease H-like superfamily protein	237.826	-0.2381	0.835519	3.31e-290	XP_006348426.1 PREDICTED: protein NEN3-like [Solanum tuberosum]	3.31e-290	XP_006348426.1 PREDICTED: protein NEN3-like [Solanum tuberosum]	3.31e-290	XP_006348426.1 PREDICTED: protein NEN3-like [Solanum tuberosum]
Soltu.DM.01G002480	conserved hypothetical protein	294.456	0.766346	0.0428	4.93e-98	XP_006348427.1 PREDICTED: uncharacterized protein LOC102594000 [Solanum tuberosum]	4.93e-98	XP_006348427.1 PREDICTED: uncharacterized protein LOC102594000 [Solanum tuberosum]	4.93e-98	XP_006348427.1 PREDICTED: uncharacterized protein LOC102594000 [Solanum tuberosum]
Soltu.DM.01G002490	methionine aminopeptidase 2B	2333.6	-0.0759	0.898425	5.2e-300	XP_006348428.1 PREDICTED: methionine aminopeptidase 2B-like [Solanum tuberosum]<>XP_006348429.1 PREDICTED: methionine aminopeptidase 2B-like [Solanum tuberosum]	5.2e-300	XP_006348428.1 PREDICTED: methionine aminopeptidase 2B-like [Solanum tuberosum]<>XP_006348429.1 PREDICTED: methionine aminopeptidase 2B-like [Solanum tuberosum]	5.2e-300	XP_006348428.1 PREDICTED: methionine aminopeptidase 2B-like [Solanum tuberosum]<>XP_006348429.1 PREDICTED: methionine aminopeptidase 2B-like [Solanum tuberosum]
Soltu.DM.01G002500	RING-H2 group F2A	475.794	0.5615	0.234376	3.44e-251	XP_006348430.1 PREDICTED: E3 ubiquitin-protein ligase RHF2A-like isoform X1 [Solanum tuberosum]	3.44e-251	XP_006348430.1 PREDICTED: E3 ubiquitin-protein ligase RHF2A-like isoform X1 [Solanum tuberosum]	3.44e-251	XP_006348430.1 PREDICTED: E3 ubiquitin-protein ligase RHF2A-like isoform X1 [Solanum tuberosum]
Soltu.DM.01G002510	FASCICLIN-like arabinogalactan protein 16 precursor	1062.65	-0.731953	0.623324	5.87e-294	XP_006348432.1 PREDICTED: fasciclin-like arabinogalactan protein 17 [Solanum tuberosum]	5.87e-294	XP_006348432.1 PREDICTED: fasciclin-like arabinogalactan protein 17 [Solanum tuberosum]	5.87e-294	XP_006348432.1 PREDICTED: fasciclin-like arabinogalactan protein 17 [Solanum tuberosum]
Soltu.DM.01G002520	TPX2 (targeting protein for Xklp2) protein family	2366.84	0.579412	0.340276	3.08e-274	XP_006348433.1 PREDICTED: uncharacterized protein LOC102595763 [Solanum tuberosum]<>XP_006348434.1 PREDICTED: uncharacterized protein LOC102595763 [Solanum tuberosum]<>XP_015164700.1 PREDICTED: uncharacterized protein LOC102595763 [Solanum tuberosum]	3.08e-274	XP_006348433.1 PREDICTED: uncharacterized protein LOC102595763 [Solanum tuberosum]<>XP_006348434.1 PREDICTED: uncharacterized protein LOC102595763 [Solanum tuberosum]<>XP_015164700.1 PREDICTED: uncharacterized protein LOC102595763 [Solanum tuberosum]	3.08e-274	XP_006348433.1 PREDICTED: uncharacterized protein LOC102595763 [Solanum tuberosum]<>XP_006348434.1 PREDICTED: uncharacterized protein LOC102595763 [Solanum tuberosum]<>XP_015164700.1 PREDICTED: uncharacterized protein LOC102595763 [Solanum tuberosum]
Soltu.DM.01G002530	calcium dependent protein kinase	0	NA	NA	0	XP_006348435.2 PREDICTED: calcium-dependent protein kinase 26-like [Solanum tuberosum]	0	XP_006348435.2 PREDICTED: calcium-dependent protein kinase 26-like [Solanum tuberosum]	0	XP_006348435.2 PREDICTED: calcium-dependent protein kinase 26-like [Solanum tuberosum]
Soltu.DM.01G002540	Pentatricopeptide repeat (PPR) superfamily protein	28.7411	-0.333336	0.829284	0	XP_006348568.2 PREDICTED: putative pentatricopeptide repeat-containing protein At5g06400, mitochondrial [Solanum tuberosum]	0	XP_006348568.2 PREDICTED: putative pentatricopeptide repeat-containing protein At5g06400, mitochondrial [Solanum tuberosum]	0	XP_006348568.2 PREDICTED: putative pentatricopeptide repeat-containing protein At5g06400, mitochondrial [Solanum tuberosum]
Soltu.DM.01G002550	DNAJ heat shock N-terminal domain-containing protein	241.54	-0.244933	0.725685	6.11e-182	XP_006348436.1 PREDICTED: co-chaperone protein HscB [Solanum tuberosum]	6.11e-182	XP_006348436.1 PREDICTED: co-chaperone protein HscB [Solanum tuberosum]	6.11e-182	XP_006348436.1 PREDICTED: co-chaperone protein HscB [Solanum tuberosum]
Soltu.DM.01G002560	conserved hypothetical protein	858.436	-0.0959	0.93939	0	XP_006348437.1 PREDICTED: uncharacterized protein LOC102596987 [Solanum tuberosum]<>XP_015164702.1 PREDICTED: uncharacterized protein LOC102596987 [Solanum tuberosum]<>XP_015164703.1 PREDICTED: uncharacterized protein LOC102596987 [Solanum tuberosum]	0	XP_006348437.1 PREDICTED: uncharacterized protein LOC102596987 [Solanum tuberosum]<>XP_015164702.1 PREDICTED: uncharacterized protein LOC102596987 [Solanum tuberosum]<>XP_015164703.1 PREDICTED: uncharacterized protein LOC102596987 [Solanum tuberosum]	0	XP_006348437.1 PREDICTED: uncharacterized protein LOC102596987 [Solanum tuberosum]<>XP_015164702.1 PREDICTED: uncharacterized protein LOC102596987 [Solanum tuberosum]<>XP_015164703.1 PREDICTED: uncharacterized protein LOC102596987 [Solanum tuberosum]
Soltu.DM.01G002570	hypothetical protein	0.17417	0.103116	NA	2.28e-15	XP_015163412.1 PREDICTED: uncharacterized protein LOC107060260 [Solanum tuberosum]	2.91e-131	KAG5629281.1 hypothetical protein H5410_000998 [Solanum commersonii]	2.91e-131	KAG5629281.1 hypothetical protein H5410_000998 [Solanum commersonii]
Soltu.DM.01G002580	SET domain protein	1022.51	0.465483	0.148532	0	XP_006348440.1 PREDICTED: histone-lysine N-methyltransferase ATXR7-like isoform X2 [Solanum tuberosum]	0	XP_006348440.1 PREDICTED: histone-lysine N-methyltransferase ATXR7-like isoform X2 [Solanum tuberosum]	0	XP_006348440.1 PREDICTED: histone-lysine N-methyltransferase ATXR7-like isoform X2 [Solanum tuberosum]
Soltu.DM.01G002590	conserved hypothetical protein	388.252	0.549076	0.170661	0	XP_006348445.1 PREDICTED: uncharacterized protein LOC102598948 isoform X2 [Solanum tuberosum]	0	XP_006348445.1 PREDICTED: uncharacterized protein LOC102598948 isoform X2 [Solanum tuberosum]	0	XP_006348445.1 PREDICTED: uncharacterized protein LOC102598948 isoform X2 [Solanum tuberosum]
Soltu.DM.01G002600	Glutaredoxin family protein	3.45385	0.329272	NA	4.92e-182	XP_006348446.2 PREDICTED: uncharacterized protein At5g39865 [Solanum tuberosum]	4.92e-182	XP_006348446.2 PREDICTED: uncharacterized protein At5g39865 [Solanum tuberosum]	4.92e-182	XP_006348446.2 PREDICTED: uncharacterized protein At5g39865 [Solanum tuberosum]
Soltu.DM.01G002610	Immunoglobulin E-set superfamily protein	2888.63	0.248204	0.616736	1.8e-128	XP_006348569.1 PREDICTED: putative phosphatidylglycerol/phosphatidylinositol transfer protein DDB_G0282179 [Solanum tuberosum]	1.8e-128	XP_006348569.1 PREDICTED: putative phosphatidylglycerol/phosphatidylinositol transfer protein DDB_G0282179 [Solanum tuberosum]	1.8e-128	XP_006348569.1 PREDICTED: putative phosphatidylglycerol/phosphatidylinositol transfer protein DDB_G0282179 [Solanum tuberosum]
Soltu.DM.01G002620	RING/U-box superfamily protein	1.88031	0.446764	NA	7.62e-119	XP_006348447.1 PREDICTED: RING-H2 finger protein ATL70-like [Solanum tuberosum]	7.62e-119	XP_006348447.1 PREDICTED: RING-H2 finger protein ATL70-like [Solanum tuberosum]	7.62e-119	XP_006348447.1 PREDICTED: RING-H2 finger protein ATL70-like [Solanum tuberosum]
Soltu.DM.01G002630	hypothetical protein	2.41349	0.148797	NA	NA	NA	6.73e-59	KAG5628650.1 hypothetical protein H5410_000367 [Solanum commersonii]	6.73e-59	KAG5628650.1 hypothetical protein H5410_000367 [Solanum commersonii]
Soltu.DM.01G002640	Tetratricopeptide repeat (TPR)-like superfamily protein	15.4567	-0.0795	0.975541	0	XP_006348570.1 PREDICTED: pentatricopeptide repeat-containing protein At4g39530 [Solanum tuberosum]	0	XP_006348570.1 PREDICTED: pentatricopeptide repeat-containing protein At4g39530 [Solanum tuberosum]	0	XP_006348570.1 PREDICTED: pentatricopeptide repeat-containing protein At4g39530 [Solanum tuberosum]
Soltu.DM.01G002650	nuclear factor Y, subunit A10	439.103	-0.916055	0.425296	1.43e-222	XP_006348448.1 PREDICTED: nuclear transcription factor Y subunit A-10 isoform X2 [Solanum tuberosum]	1.43e-222	XP_006348448.1 PREDICTED: nuclear transcription factor Y subunit A-10 isoform X2 [Solanum tuberosum]	1.43e-222	XP_006348448.1 PREDICTED: nuclear transcription factor Y subunit A-10 isoform X2 [Solanum tuberosum]
Soltu.DM.01G002660	chloroplast RNA-binding protein	2228.37	-0.326986	0.795833	4.01e-212	XP_006348449.1 PREDICTED: 33 kDa ribonucleoprotein, chloroplastic-like [Solanum tuberosum]	4.01e-212	XP_006348449.1 PREDICTED: 33 kDa ribonucleoprotein, chloroplastic-like [Solanum tuberosum]	4.01e-212	XP_006348449.1 PREDICTED: 33 kDa ribonucleoprotein, chloroplastic-like [Solanum tuberosum]
Soltu.DM.01G002670	syntaxin of plants	1076.01	-3.22904	5.77e-08	9.37e-198	XP_006348450.1 PREDICTED: syntaxin-121-like [Solanum tuberosum]	9.37e-198	XP_006348450.1 PREDICTED: syntaxin-121-like [Solanum tuberosum]	9.37e-198	XP_006348450.1 PREDICTED: syntaxin-121-like [Solanum tuberosum]
Soltu.DM.01G002680	Tetratricopeptide repeat (TPR)-like superfamily protein	1188.85	0.0834	0.912351	0	XP_006348451.1 PREDICTED: trafficking protein particle complex subunit 8 [Solanum tuberosum]	0	XP_006348451.1 PREDICTED: trafficking protein particle complex subunit 8 [Solanum tuberosum]	0	XP_006348451.1 PREDICTED: trafficking protein particle complex subunit 8 [Solanum tuberosum]
Soltu.DM.01G002690	RNA helicase family protein	1289.77	0.20363	0.726023	0	XP_006348571.1 PREDICTED: ATP-dependent RNA helicase DHX36, partial [Solanum tuberosum]	0	XP_006348571.1 PREDICTED: ATP-dependent RNA helicase DHX36, partial [Solanum tuberosum]	0	XP_015062765.1 DExH-box ATP-dependent RNA helicase DExH1 isoform X1 [Solanum pennellii]
Soltu.DM.01G002700	hypothetical protein	2.4746	0.396435	NA	NA	NA	NA	NA	NA	NA
Soltu.DM.01G002710	catalytics;transferases;[acyl-carrier-protein] S-malonyltransferases;binding	1375.36	-0.0398	0.973519	9.89e-242	XP_006348452.1 PREDICTED: malonyl CoA-acyl carrier protein transacylase [Solanum tuberosum]	9.89e-242	XP_006348452.1 PREDICTED: malonyl CoA-acyl carrier protein transacylase [Solanum tuberosum]	9.89e-242	XP_006348452.1 PREDICTED: malonyl CoA-acyl carrier protein transacylase [Solanum tuberosum]
Soltu.DM.01G002720	F-box family protein	877.361	-1.01583	0.0882	0	XP_006348453.1 PREDICTED: F-box protein SKIP22-like [Solanum tuberosum]	0	XP_006348453.1 PREDICTED: F-box protein SKIP22-like [Solanum tuberosum]	0	XP_006348453.1 PREDICTED: F-box protein SKIP22-like [Solanum tuberosum]
Soltu.DM.01G002730	hypothetical protein	0	NA	NA	NA	NA	3.69e-69	KAG5628660.1 hypothetical protein H5410_000377 [Solanum commersonii]	3.69e-69	KAG5628660.1 hypothetical protein H5410_000377 [Solanum commersonii]
Soltu.DM.01G002740	Dof-type zinc finger DNA-binding family protein	0	NA	NA	NA	NA	4.25e-175	KAG5568040.1 hypothetical protein H5410_064943 [Solanum commersonii]	4.25e-175	KAG5568040.1 hypothetical protein H5410_064943 [Solanum commersonii]
Soltu.DM.01G002750	plant U-box	63.9796	-0.55346	0.709859	2.23e-240	XP_006348456.1 PREDICTED: E3 ubiquitin-protein ligase PUB22-like [Solanum tuberosum]	2.23e-240	XP_006348456.1 PREDICTED: E3 ubiquitin-protein ligase PUB22-like [Solanum tuberosum]	2.23e-240	XP_006348456.1 PREDICTED: E3 ubiquitin-protein ligase PUB22-like [Solanum tuberosum]
Soltu.DM.01G002760	plant U-box	111.973	-3.22455	0.00188	2.19e-274	XP_006348455.1 PREDICTED: E3 ubiquitin-protein ligase PUB22-like [Solanum tuberosum]	2.19e-274	XP_006348455.1 PREDICTED: E3 ubiquitin-protein ligase PUB22-like [Solanum tuberosum]	2.19e-274	XP_006348455.1 PREDICTED: E3 ubiquitin-protein ligase PUB22-like [Solanum tuberosum]
Soltu.DM.01G002770	plant U-box	75.9628	-3.71354	2.6e-05	2.32e-283	XP_006348454.1 PREDICTED: E3 ubiquitin-protein ligase PUB22-like [Solanum tuberosum]	2.32e-283	XP_006348454.1 PREDICTED: E3 ubiquitin-protein ligase PUB22-like [Solanum tuberosum]	2.32e-283	XP_006348454.1 PREDICTED: E3 ubiquitin-protein ligase PUB22-like [Solanum tuberosum]
Soltu.DM.01G002780	plant U-box	16.3304	-2.63264	0.0176	1.02e-65	XP_006348455.1 PREDICTED: E3 ubiquitin-protein ligase PUB22-like [Solanum tuberosum]	1.02e-65	XP_006348455.1 PREDICTED: E3 ubiquitin-protein ligase PUB22-like [Solanum tuberosum]	1.02e-65	XP_006348455.1 PREDICTED: E3 ubiquitin-protein ligase PUB22-like [Solanum tuberosum]
Soltu.DM.01G002790	plant U-box	60.0359	-2.27989	0.0511	1.5e-118	XP_006348455.1 PREDICTED: E3 ubiquitin-protein ligase PUB22-like [Solanum tuberosum]	1.5e-118	XP_006348455.1 PREDICTED: E3 ubiquitin-protein ligase PUB22-like [Solanum tuberosum]	1.18e-119	XP_015071188.1 E3 ubiquitin-protein ligase PUB22-like [Solanum pennellii]
Soltu.DM.01G002800	plant U-box	249.562	-3.48394	0.000192	1.91e-282	XP_006348457.1 PREDICTED: E3 ubiquitin-protein ligase PUB22-like [Solanum tuberosum]	1.91e-282	XP_006348457.1 PREDICTED: E3 ubiquitin-protein ligase PUB22-like [Solanum tuberosum]	1.91e-282	XP_006348457.1 PREDICTED: E3 ubiquitin-protein ligase PUB22-like [Solanum tuberosum]
Soltu.DM.01G002810	plant U-box	290.327	-3.90623	1.72e-05	9.35e-270	XP_015164717.1 PREDICTED: LOW QUALITY PROTEIN: E3 ubiquitin-protein ligase PUB23-like [Solanum tuberosum]	9.35e-270	XP_015164717.1 PREDICTED: LOW QUALITY PROTEIN: E3 ubiquitin-protein ligase PUB23-like [Solanum tuberosum]	9.35e-270	XP_015164717.1 PREDICTED: LOW QUALITY PROTEIN: E3 ubiquitin-protein ligase PUB23-like [Solanum tuberosum]
Soltu.DM.01G002820	plant U-box	876.61	-3.44403	0.000677	5.45e-256	XP_015164717.1 PREDICTED: LOW QUALITY PROTEIN: E3 ubiquitin-protein ligase PUB23-like [Solanum tuberosum]	5.45e-256	XP_015164717.1 PREDICTED: LOW QUALITY PROTEIN: E3 ubiquitin-protein ligase PUB23-like [Solanum tuberosum]	5.45e-256	XP_015164717.1 PREDICTED: LOW QUALITY PROTEIN: E3 ubiquitin-protein ligase PUB23-like [Solanum tuberosum]
Soltu.DM.01G002830	plant U-box	3.86287	0.223616	0.936239	6.2e-303	XP_006348458.1 PREDICTED: E3 ubiquitin-protein ligase PUB24-like [Solanum tuberosum]	6.2e-303	XP_006348458.1 PREDICTED: E3 ubiquitin-protein ligase PUB24-like [Solanum tuberosum]	6.2e-303	XP_006348458.1 PREDICTED: E3 ubiquitin-protein ligase PUB24-like [Solanum tuberosum]
Soltu.DM.01G002840	BTB/POZ domain-containing protein	573.831	0.53425	0.122086	0	XP_006348460.1 PREDICTED: BTB/POZ domain-containing protein At3g05675 isoform X2 [Solanum tuberosum]<>XP_006348462.1 PREDICTED: BTB/POZ domain-containing protein At3g05675 isoform X2 [Solanum tuberosum]<>XP_006348463.1 PREDICTED: BTB/POZ domain-containing protein At3g05675 isoform X2 [Solanum tuberosum]<>XP_006348464.1 PREDICTED: BTB/POZ domain-containing protein At3g05675 isoform X2 [Solanum tub…	0	KAG5628667.1 hypothetical protein H5410_000384, partial [Solanum commersonii]	0	KAG5628667.1 hypothetical protein H5410_000384, partial [Solanum commersonii]
Soltu.DM.01G002850	BEL1-like homeodomain	787.128	-0.591604	0.205011	0	XP_006348466.1 PREDICTED: BEL1-like homeodomain protein 1 [Solanum tuberosum]<>XP_006348467.1 PREDICTED: BEL1-like homeodomain protein 1 [Solanum tuberosum]<>XP_015164720.1 PREDICTED: BEL1-like homeodomain protein 1 [Solanum tuberosum]	0	XP_006348466.1 PREDICTED: BEL1-like homeodomain protein 1 [Solanum tuberosum]<>XP_006348467.1 PREDICTED: BEL1-like homeodomain protein 1 [Solanum tuberosum]<>XP_015164720.1 PREDICTED: BEL1-like homeodomain protein 1 [Solanum tuberosum]	0	XP_006348466.1 PREDICTED: BEL1-like homeodomain protein 1 [Solanum tuberosum]<>XP_006348467.1 PREDICTED: BEL1-like homeodomain protein 1 [Solanum tuberosum]<>XP_015164720.1 PREDICTED: BEL1-like homeodomain protein 1 [Solanum tuberosum]
Soltu.DM.01G002860	Aluminium activated malate transporter family protein	0	NA	NA	3.03e-227	XP_015164681.1 PREDICTED: aluminum-activated malate transporter 8-like [Solanum tuberosum]	6.12e-271	KAG5628669.1 hypothetical protein H5410_000386 [Solanum commersonii]	6.12e-271	KAG5628669.1 hypothetical protein H5410_000386 [Solanum commersonii]
Soltu.DM.01G002870	Aluminium activated malate transporter family protein	0	NA	NA	0	XP_015164680.1 PREDICTED: aluminum-activated malate transporter 8-like [Solanum tuberosum]	0	XP_015164680.1 PREDICTED: aluminum-activated malate transporter 8-like [Solanum tuberosum]	0	XP_015164680.1 PREDICTED: aluminum-activated malate transporter 8-like [Solanum tuberosum]
Soltu.DM.01G002880	Aluminium activated malate transporter family protein	2.35629	0.520857	NA	5.36e-251	XP_015164681.1 PREDICTED: aluminum-activated malate transporter 8-like [Solanum tuberosum]	5.36e-251	XP_015164681.1 PREDICTED: aluminum-activated malate transporter 8-like [Solanum tuberosum]	5.36e-251	XP_015164681.1 PREDICTED: aluminum-activated malate transporter 8-like [Solanum tuberosum]
Soltu.DM.01G002890	Aluminium activated malate transporter family protein	0	NA	NA	0	XP_015164682.1 PREDICTED: aluminum-activated malate transporter 8-like [Solanum tuberosum]	0	XP_015164682.1 PREDICTED: aluminum-activated malate transporter 8-like [Solanum tuberosum]	0	XP_015164682.1 PREDICTED: aluminum-activated malate transporter 8-like [Solanum tuberosum]
Soltu.DM.01G002900	UDP-Glycosyltransferase superfamily protein	2669.68	-0.142221	0.717893	0	XP_006348468.1 PREDICTED: digalactosyldiacylglycerol synthase 1, chloroplastic-like [Solanum tuberosum]	0	XP_006348468.1 PREDICTED: digalactosyldiacylglycerol synthase 1, chloroplastic-like [Solanum tuberosum]	0	XP_006348468.1 PREDICTED: digalactosyldiacylglycerol synthase 1, chloroplastic-like [Solanum tuberosum]
Soltu.DM.01G002910	NC domain-containing protein-related	3484.51	-1.58908	0.0459	1.55e-185	XP_006348469.1 PREDICTED: uncharacterized protein LOC102578879 isoform X1 [Solanum tuberosum]	1.55e-185	XP_006348469.1 PREDICTED: uncharacterized protein LOC102578879 isoform X1 [Solanum tuberosum]	1.55e-185	XP_006348469.1 PREDICTED: uncharacterized protein LOC102578879 isoform X1 [Solanum tuberosum]
Soltu.DM.01G002920	protein serine/threonine kinases;ATP binding;catalytics	1062.61	0.0612	0.911528	8.09e-301	XP_006348471.1 PREDICTED: serine/threonine-protein kinase rio2 [Solanum tuberosum]	8.09e-301	XP_006348471.1 PREDICTED: serine/threonine-protein kinase rio2 [Solanum tuberosum]	8.09e-301	XP_006348471.1 PREDICTED: serine/threonine-protein kinase rio2 [Solanum tuberosum]
Soltu.DM.01G002930	transmembrane kinase	1555.85	0.310923	0.364527	0	XP_006348472.1 PREDICTED: receptor-like kinase TMK3 [Solanum tuberosum]	0	XP_006348472.1 PREDICTED: receptor-like kinase TMK3 [Solanum tuberosum]	0	XP_006348472.1 PREDICTED: receptor-like kinase TMK3 [Solanum tuberosum]
Soltu.DM.01G002940	ARM repeat superfamily protein	422.922	0.27978	0.611832	0	XP_006348473.1 PREDICTED: testis-expressed sequence 10 protein homolog [Solanum tuberosum]	0	XP_006348473.1 PREDICTED: testis-expressed sequence 10 protein homolog [Solanum tuberosum]	0	XP_006348473.1 PREDICTED: testis-expressed sequence 10 protein homolog [Solanum tuberosum]
Soltu.DM.01G002950	Coatomer, beta subunit	1258.35	0.0135	0.988247	0	XP_006348474.1 PREDICTED: coatomer subunit beta-1 [Solanum tuberosum]<>XP_015164721.1 PREDICTED: coatomer subunit beta-1 [Solanum tuberosum]	0	XP_006348474.1 PREDICTED: coatomer subunit beta-1 [Solanum tuberosum]<>XP_015164721.1 PREDICTED: coatomer subunit beta-1 [Solanum tuberosum]	0	XP_006348474.1 PREDICTED: coatomer subunit beta-1 [Solanum tuberosum]<>XP_015164721.1 PREDICTED: coatomer subunit beta-1 [Solanum tuberosum]
Soltu.DM.01G002960	F-box family protein	0	NA	NA	NA	NA	6.79e-179	KAG5593937.1 hypothetical protein H5410_035169 [Solanum commersonii]	6.79e-179	KAG5593937.1 hypothetical protein H5410_035169 [Solanum commersonii]
Soltu.DM.01G002970	damaged DNA binding;DNA-directed DNA polymerases	303.985	-0.0588	0.946488	1.22e-255	XP_006348475.1 PREDICTED: protein CHROMOSOME TRANSMISSION FIDELITY 7-like isoform X1 [Solanum tuberosum]	1.22e-255	XP_006348475.1 PREDICTED: protein CHROMOSOME TRANSMISSION FIDELITY 7-like isoform X1 [Solanum tuberosum]	1.22e-255	XP_006348475.1 PREDICTED: protein CHROMOSOME TRANSMISSION FIDELITY 7-like isoform X1 [Solanum tuberosum]
Soltu.DM.01G002980	C2 calcium/lipid-binding plant phosphoribosyltransferase family protein	11.1181	-1.00602	0.512564	0	XP_006348476.1 PREDICTED: protein QUIRKY [Solanum tuberosum]	0	XP_006348476.1 PREDICTED: protein QUIRKY [Solanum tuberosum]	0	XP_006348476.1 PREDICTED: protein QUIRKY [Solanum tuberosum]
Soltu.DM.01G002990	Spc97 / Spc98 family of spindle pole body (SBP) component	110.403	-0.329637	0.741014	3.44e-97	XP_006348477.1 PREDICTED: uncharacterized protein LOC102581419 [Solanum tuberosum]	3.44e-97	XP_006348477.1 PREDICTED: uncharacterized protein LOC102581419 [Solanum tuberosum]	3.44e-97	XP_006348477.1 PREDICTED: uncharacterized protein LOC102581419 [Solanum tuberosum]
Soltu.DM.01G003000	hypothetical protein	286.384	0.492534	0.508095	NA	NA	1.82e-178	KAG5628695.1 hypothetical protein H5410_000412 [Solanum commersonii]	1.82e-178	KAG5628695.1 hypothetical protein H5410_000412 [Solanum commersonii]
Soltu.DM.01G003010	hypothetical protein	25.356	0.210708	0.90286	3.93e-144	XP_015164723.1 PREDICTED: uncharacterized protein LOC102585381 isoform X1 [Solanum tuberosum]	3.93e-144	XP_015164723.1 PREDICTED: uncharacterized protein LOC102585381 isoform X1 [Solanum tuberosum]	3.93e-144	XP_015164723.1 PREDICTED: uncharacterized protein LOC102585381 isoform X1 [Solanum tuberosum]
Soltu.DM.01G003020	Late embryogenesis abundant (LEA) hydroxyproline-rich glycoprotein family	0	NA	NA	NA	NA	6.21e-101	KAG5628697.1 hypothetical protein H5410_000414 [Solanum commersonii]	6.21e-101	KAG5628697.1 hypothetical protein H5410_000414 [Solanum commersonii]
Soltu.DM.01G003030	hydroxyproline-rich glycoprotein family protein	0.269694	0.23591	NA	3.63e-115	XP_015164683.1 PREDICTED: uncharacterized protein LOC107060829 [Solanum tuberosum]	3.19e-151	KAG5628698.1 hypothetical protein H5410_000415 [Solanum commersonii]	3.19e-151	KAG5628698.1 hypothetical protein H5410_000415 [Solanum commersonii]
Soltu.DM.01G003040	NDR1/HIN1-like	1177.21	-0.171031	0.868956	1.03e-134	XP_006348478.1 PREDICTED: protein YLS9-like [Solanum tuberosum]	1.03e-134	XP_006348478.1 PREDICTED: protein YLS9-like [Solanum tuberosum]	1.03e-134	XP_006348478.1 PREDICTED: protein YLS9-like [Solanum tuberosum]
Soltu.DM.01G003050	NDR1/HIN1-like	249.708	-0.216641	0.792803	6.71e-148	XP_006348479.1 PREDICTED: protein YLS9-like [Solanum tuberosum]	6.71e-148	XP_006348479.1 PREDICTED: protein YLS9-like [Solanum tuberosum]	6.71e-148	XP_006348479.1 PREDICTED: protein YLS9-like [Solanum tuberosum]
Soltu.DM.01G003060	NDR1/HIN1-like	0	NA	NA	2.52e-128	XP_015164684.1 PREDICTED: protein YLS9 [Solanum tuberosum]	1.49e-135	KAG5628703.1 hypothetical protein H5410_000420 [Solanum commersonii]	1.49e-135	KAG5628703.1 hypothetical protein H5410_000420 [Solanum commersonii]
Soltu.DM.01G003070	Mitochondrial substrate carrier family protein	0	NA	NA	1.11e-86	XP_015166028.1 PREDICTED: mitochondrial substrate carrier family protein P [Solanum tuberosum]	1.11e-86	XP_015166028.1 PREDICTED: mitochondrial substrate carrier family protein P [Solanum tuberosum]	2.87e-89	XP_009620078.1 mitochondrial carrier protein CoAc1 [Nicotiana tomentosiformis]<>XP_016513041.1 PREDICTED: mitochondrial substrate carrier family protein P-like [Nicotiana tabacum]
Soltu.DM.01G003080	Ribosomal RNA processing Brix domain protein	384.99	-0.308677	0.627721	2.23e-206	XP_006348480.1 PREDICTED: U3 small nucleolar ribonucleoprotein protein IMP4-like [Solanum tuberosum]	2.23e-206	XP_006348480.1 PREDICTED: U3 small nucleolar ribonucleoprotein protein IMP4-like [Solanum tuberosum]	2.23e-206	XP_006348480.1 PREDICTED: U3 small nucleolar ribonucleoprotein protein IMP4-like [Solanum tuberosum]
Soltu.DM.01G003090	Double Clp-N motif-containing P-loop nucleoside triphosphate hydrolases superfamily protein	90.4865	-0.849182	0.402964	0	XP_006348481.1 PREDICTED: uncharacterized protein LOC102582744 isoform X1 [Solanum tuberosum]	0	XP_006348481.1 PREDICTED: uncharacterized protein LOC102582744 isoform X1 [Solanum tuberosum]	0	XP_006348481.1 PREDICTED: uncharacterized protein LOC102582744 isoform X1 [Solanum tuberosum]
Soltu.DM.01G003100	Putative lysine decarboxylase family protein	0	NA	NA	2.79e-151	XP_006348482.1 PREDICTED: cytokinin riboside 5'-monophosphate phosphoribohydrolase LOG7-like [Solanum tuberosum]	2.79e-151	XP_006348482.1 PREDICTED: cytokinin riboside 5'-monophosphate phosphoribohydrolase LOG7-like [Solanum tuberosum]	2.79e-151	XP_006348482.1 PREDICTED: cytokinin riboside 5'-monophosphate phosphoribohydrolase LOG7-like [Solanum tuberosum]
Soltu.DM.01G003110	Tetratricopeptide repeat (TPR)-like superfamily protein	60.7047	0.588358	0.541452	2.23e-285	XP_006348483.1 PREDICTED: pentatricopeptide repeat-containing protein At3g49730-like [Solanum tuberosum]	2.23e-285	XP_006348483.1 PREDICTED: pentatricopeptide repeat-containing protein At3g49730-like [Solanum tuberosum]	2.23e-285	XP_006348483.1 PREDICTED: pentatricopeptide repeat-containing protein At3g49730-like [Solanum tuberosum]
Soltu.DM.01G003120	2-cysteine peroxiredoxin B	1033.95	0.235212	0.777246	1.07e-186	XP_006348484.1 PREDICTED: 2-Cys peroxiredoxin BAS1, chloroplastic [Solanum tuberosum]	1.07e-186	XP_006348484.1 PREDICTED: 2-Cys peroxiredoxin BAS1, chloroplastic [Solanum tuberosum]	1.07e-186	XP_006348484.1 PREDICTED: 2-Cys peroxiredoxin BAS1, chloroplastic [Solanum tuberosum]
Soltu.DM.01G003130	Mitochondrial transcription termination factor family protein	762.715	0.376277	0.449168	4.39e-206	XP_015164726.1 PREDICTED: uncharacterized protein LOC102584074 isoform X1 [Solanum tuberosum]	4.39e-206	XP_015164726.1 PREDICTED: uncharacterized protein LOC102584074 isoform X1 [Solanum tuberosum]	4.39e-206	XP_015164726.1 PREDICTED: uncharacterized protein LOC102584074 isoform X1 [Solanum tuberosum]
Soltu.DM.01G003140	E2F transcription factor	406.192	0.41544	0.222187	0	XP_006348486.1 PREDICTED: transcription factor E2FA isoform X1 [Solanum tuberosum]	0	XP_006348486.1 PREDICTED: transcription factor E2FA isoform X1 [Solanum tuberosum]	0	XP_006348486.1 PREDICTED: transcription factor E2FA isoform X1 [Solanum tuberosum]
Soltu.DM.01G003150	conserved hypothetical protein	440.671	-2.04088	0.000204	4.41e-106	XP_006348488.1 PREDICTED: uncharacterized protein LOC102584941 isoform X1 [Solanum tuberosum]<>XP_015164727.1 PREDICTED: uncharacterized protein LOC102584941 isoform X2 [Solanum tuberosum]	4.41e-106	XP_006348488.1 PREDICTED: uncharacterized protein LOC102584941 isoform X1 [Solanum tuberosum]<>XP_015164727.1 PREDICTED: uncharacterized protein LOC102584941 isoform X2 [Solanum tuberosum]	4.41e-106	XP_006348488.1 PREDICTED: uncharacterized protein LOC102584941 isoform X1 [Solanum tuberosum]<>XP_015164727.1 PREDICTED: uncharacterized protein LOC102584941 isoform X2 [Solanum tuberosum]
Soltu.DM.01G003160	Abscisic acid-responsive (TB2/DP1, HVA22) family protein	124.746	-1.98529	3.98e-08	3.54e-121	XP_006348489.1 PREDICTED: putative HVA22-like protein g [Solanum tuberosum]	3.54e-121	XP_006348489.1 PREDICTED: putative HVA22-like protein g [Solanum tuberosum]	3.54e-121	XP_006348489.1 PREDICTED: putative HVA22-like protein g [Solanum tuberosum]
Soltu.DM.01G003170	hypothetical protein	69.9361	-0.94565	0.306574	NA	NA	NA	NA	NA	NA
Soltu.DM.01G003180	alpha/beta-Hydrolases superfamily protein	130.151	-0.221418	0.829498	5.4e-248	XP_006348490.1 PREDICTED: lipid droplet-associated hydrolase isoform X1 [Solanum tuberosum]	5.4e-248	XP_006348490.1 PREDICTED: lipid droplet-associated hydrolase isoform X1 [Solanum tuberosum]	5.4e-248	XP_006348490.1 PREDICTED: lipid droplet-associated hydrolase isoform X1 [Solanum tuberosum]
Soltu.DM.01G003190	Ovate family protein	7.80495	0.655162	0.753645	2.43e-118	XP_006348492.1 PREDICTED: transcription repressor OFP6-like [Solanum tuberosum]	2.43e-118	XP_006348492.1 PREDICTED: transcription repressor OFP6-like [Solanum tuberosum]	2.43e-118	XP_006348492.1 PREDICTED: transcription repressor OFP6-like [Solanum tuberosum]
Soltu.DM.01G003200	ovate family protein	159.166	1.46165	0.0124	1.55e-148	XP_006348493.1 PREDICTED: transcription repressor OFP15 [Solanum tuberosum]	1.55e-148	XP_006348493.1 PREDICTED: transcription repressor OFP15 [Solanum tuberosum]	1.55e-148	XP_006348493.1 PREDICTED: transcription repressor OFP15 [Solanum tuberosum]
Soltu.DM.01G003210	hypothetical protein	9.93726	0.951726	0.569419	NA	NA	3.88e-13	KAG5628728.1 hypothetical protein H5410_000445 [Solanum commersonii]	3.88e-13	KAG5628728.1 hypothetical protein H5410_000445 [Solanum commersonii]
Soltu.DM.01G003220	Polynucleotidyl transferase, ribonuclease H-like superfamily protein	174.858	0.0463	0.963628	7.75e-199	XP_006348494.1 PREDICTED: probable CCR4-associated factor 1 homolog 11 [Solanum tuberosum]	7.75e-199	XP_006348494.1 PREDICTED: probable CCR4-associated factor 1 homolog 11 [Solanum tuberosum]	7.75e-199	XP_006348494.1 PREDICTED: probable CCR4-associated factor 1 homolog 11 [Solanum tuberosum]
Soltu.DM.01G003230	Tetratricopeptide repeat (TPR)-like superfamily protein	103.003	0.286992	0.742156	0	XP_006348496.1 PREDICTED: pentatricopeptide repeat-containing protein At3g24000, mitochondrial-like [Solanum tuberosum]<>XP_006348497.1 PREDICTED: pentatricopeptide repeat-containing protein At3g24000, mitochondrial-like [Solanum tuberosum]<>XP_015164728.1 PREDICTED: pentatricopeptide repeat-containing protein At3g24000, mitochondrial-like [Solanum tuberosum]<>XP_015164729.1 PREDICTED: pentatrico…	0	XP_006348496.1 PREDICTED: pentatricopeptide repeat-containing protein At3g24000, mitochondrial-like [Solanum tuberosum]<>XP_006348497.1 PREDICTED: pentatricopeptide repeat-containing protein At3g24000, mitochondrial-like [Solanum tuberosum]<>XP_015164728.1 PREDICTED: pentatricopeptide repeat-containing protein At3g24000, mitochondrial-like [Solanum tuberosum]<>XP_015164729.1 PREDICTED: pentatrico…	0	XP_006348496.1 PREDICTED: pentatricopeptide repeat-containing protein At3g24000, mitochondrial-like [Solanum tuberosum]<>XP_006348497.1 PREDICTED: pentatricopeptide repeat-containing protein At3g24000, mitochondrial-like [Solanum tuberosum]<>XP_015164728.1 PREDICTED: pentatricopeptide repeat-containing protein At3g24000, mitochondrial-like [Solanum tuberosum]<>XP_015164729.1 PREDICTED: pentatrico…
Soltu.DM.01G003240	hypothetical protein	84.9665	0.246393	0.844445	NA	NA	5.82e-23	KAG5628732.1 hypothetical protein H5410_000449, partial [Solanum commersonii]	5.82e-23	KAG5628732.1 hypothetical protein H5410_000449, partial [Solanum commersonii]
Soltu.DM.01G003250	ubiquitin E2 variant 1D-4	4297.63	0.105618	0.894774	1.39e-104	NP_001275415.1 ubiquitin-conjugating enzyme E2 variant 1D-like [Solanum tuberosum]<>ABA40444.1 ubiquitin-conjugating enzyme family protein-like protein [Solanum tuberosum]<>ABB29951.1 ubiquitin-conjugating enzyme family protein-like [Solanum tuberosum]	1.39e-104	NP_001275415.1 ubiquitin-conjugating enzyme E2 variant 1D-like [Solanum tuberosum]<>ABA40444.1 ubiquitin-conjugating enzyme family protein-like protein [Solanum tuberosum]<>ABB29951.1 ubiquitin-conjugating enzyme family protein-like [Solanum tuberosum]	1.39e-104	NP_001275415.1 ubiquitin-conjugating enzyme E2 variant 1D-like [Solanum tuberosum]<>ABA40444.1 ubiquitin-conjugating enzyme family protein-like protein [Solanum tuberosum]<>ABB29951.1 ubiquitin-conjugating enzyme family protein-like [Solanum tuberosum]
Soltu.DM.01G003260	conserved hypothetical protein	71.5274	-0.506602	0.652521	NA	NA	1.54e-75	KAG5628734.1 hypothetical protein H5410_000451 [Solanum commersonii]	1.54e-75	KAG5628734.1 hypothetical protein H5410_000451 [Solanum commersonii]
Soltu.DM.01G003270	GTP binding	619.132	0.123557	0.862525	0	XP_006348501.1 PREDICTED: protein ACCUMULATION AND REPLICATION OF CHLOROPLASTS 3 [Solanum tuberosum]	0	XP_006348501.1 PREDICTED: protein ACCUMULATION AND REPLICATION OF CHLOROPLASTS 3 [Solanum tuberosum]	0	XP_006348501.1 PREDICTED: protein ACCUMULATION AND REPLICATION OF CHLOROPLASTS 3 [Solanum tuberosum]
Soltu.DM.01G003280	indeterminate(ID)-domain	1523.8	0.452729	0.0945	9.58e-268	XP_015164734.1 PREDICTED: protein indeterminate-domain 5, chloroplastic-like [Solanum tuberosum]	9.58e-268	XP_015164734.1 PREDICTED: protein indeterminate-domain 5, chloroplastic-like [Solanum tuberosum]	9.58e-268	XP_015164734.1 PREDICTED: protein indeterminate-domain 5, chloroplastic-like [Solanum tuberosum]
Soltu.DM.01G003290	basic helix-loop-helix (bHLH) DNA-binding superfamily protein	35.6047	-0.978685	0.52231	3.18e-274	XP_006348502.2 PREDICTED: transcription factor bHLH111 [Solanum tuberosum]	3.18e-274	XP_006348502.2 PREDICTED: transcription factor bHLH111 [Solanum tuberosum]	3.18e-274	XP_006348502.2 PREDICTED: transcription factor bHLH111 [Solanum tuberosum]
Soltu.DM.01G003300	Protein of unknown function (DUF1084)	514.303	-0.322353	0.366303	2.34e-205	XP_006348503.1 PREDICTED: tobamovirus multiplication protein 3 [Solanum tuberosum]	2.34e-205	XP_006348503.1 PREDICTED: tobamovirus multiplication protein 3 [Solanum tuberosum]	2.34e-205	XP_006348503.1 PREDICTED: tobamovirus multiplication protein 3 [Solanum tuberosum]
Soltu.DM.01G003310	Major facilitator superfamily protein	0	NA	NA	1.02e-81	XP_015164686.1 PREDICTED: sugar transport protein 8-like [Solanum tuberosum]	1.7e-82	KAG5628745.1 hypothetical protein H5410_000462 [Solanum commersonii]<>KAG5628749.1 hypothetical protein H5410_000466 [Solanum commersonii]	1.7e-82	KAG5628745.1 hypothetical protein H5410_000462 [Solanum commersonii]<>KAG5628749.1 hypothetical protein H5410_000466 [Solanum commersonii]
Soltu.DM.01G003320	Succinyl-CoA ligase, alpha subunit	907.603	-0.28854	0.314078	1.19e-233	XP_006348504.1 PREDICTED: succinyl-CoA ligase [ADP-forming] subunit alpha-1, mitochondrial [Solanum tuberosum]	1.19e-233	XP_006348504.1 PREDICTED: succinyl-CoA ligase [ADP-forming] subunit alpha-1, mitochondrial [Solanum tuberosum]	1.19e-233	XP_006348504.1 PREDICTED: succinyl-CoA ligase [ADP-forming] subunit alpha-1, mitochondrial [Solanum tuberosum]
Soltu.DM.01G003330	nicotinamidase	533.114	0.337261	0.504432	2.8e-138	XP_006348505.1 PREDICTED: nicotinamidase 2-like [Solanum tuberosum]	2.8e-138	XP_006348505.1 PREDICTED: nicotinamidase 2-like [Solanum tuberosum]	2.8e-138	XP_006348505.1 PREDICTED: nicotinamidase 2-like [Solanum tuberosum]
Soltu.DM.01G003340	HXXXD-type acyl-transferase family protein	1.32675	-0.505026	NA	1.46e-236	XP_006348577.1 PREDICTED: vinorine synthase [Solanum tuberosum]	1.46e-236	XP_006348577.1 PREDICTED: vinorine synthase [Solanum tuberosum]	1.46e-236	XP_006348577.1 PREDICTED: vinorine synthase [Solanum tuberosum]
Soltu.DM.01G003350	F-box family protein	576.24	0.167952	0.768329	4.26e-203	XP_006348506.1 PREDICTED: F-box protein At1g70590-like [Solanum tuberosum]	1.61e-204	KAG5628753.1 hypothetical protein H5410_000470 [Solanum commersonii]	1.61e-204	KAG5628753.1 hypothetical protein H5410_000470 [Solanum commersonii]
Soltu.DM.01G003360	alanine-2-oxoglutarate aminotransferase	1.34847	0.49972	NA	5.43e-219	XP_015164735.1 PREDICTED: glutamate--glyoxylate aminotransferase 2-like [Solanum tuberosum]	5.43e-219	XP_015164735.1 PREDICTED: glutamate--glyoxylate aminotransferase 2-like [Solanum tuberosum]	5.43e-219	XP_015164735.1 PREDICTED: glutamate--glyoxylate aminotransferase 2-like [Solanum tuberosum]
Soltu.DM.01G003370	BED zinc finger ;hAT family dimerisation domain	0	NA	NA	4.86e-219	XP_015167776.1 PREDICTED: zinc finger BED domain-containing protein RICESLEEPER 2-like [Solanum tuberosum]	4.86e-219	XP_015167776.1 PREDICTED: zinc finger BED domain-containing protein RICESLEEPER 2-like [Solanum tuberosum]	0	XP_010319895.2 zinc finger BED domain-containing protein RICESLEEPER 4-like [Solanum lycopersicum]
Soltu.DM.01G003380	gag-polypeptide of LTR copia-type domain containing protein	2.01122	-0.575027	NA	3.82e-138	XP_015163701.1 PREDICTED: uncharacterized protein LOC107060367 [Solanum tuberosum]	3.82e-138	XP_015163701.1 PREDICTED: uncharacterized protein LOC107060367 [Solanum tuberosum]	3.82e-138	XP_015163701.1 PREDICTED: uncharacterized protein LOC107060367 [Solanum tuberosum]
Soltu.DM.01G003390	glutamate:glyoxylate aminotransferase	0	NA	NA	3.23e-63	XP_015164735.1 PREDICTED: glutamate--glyoxylate aminotransferase 2-like [Solanum tuberosum]	4.47e-64	KAG5628754.1 hypothetical protein H5410_000471 [Solanum commersonii]	4.47e-64	KAG5628754.1 hypothetical protein H5410_000471 [Solanum commersonii]
Soltu.DM.01G003400	NB-ARC domain-containing disease resistance protein	9.92612	-0.0487	0.98799	0	XP_015164736.1 PREDICTED: putative late blight resistance protein homolog R1B-14 [Solanum tuberosum]	0	XP_015164736.1 PREDICTED: putative late blight resistance protein homolog R1B-14 [Solanum tuberosum]	0	XP_015164736.1 PREDICTED: putative late blight resistance protein homolog R1B-14 [Solanum tuberosum]
Soltu.DM.01G003410	Peroxidase superfamily protein	16.3826	-1.63017	0.194931	1.64e-256	XP_006348579.1 PREDICTED: peroxidase 57-like [Solanum tuberosum]	1.3e-283	KAG5628756.1 hypothetical protein H5410_000473 [Solanum commersonii]	1.3e-283	KAG5628756.1 hypothetical protein H5410_000473 [Solanum commersonii]
Soltu.DM.01G003420	alpha/beta-Hydrolases superfamily protein	594.951	-3.35766	3.28e-07	0	XP_006348508.1 PREDICTED: lipase-like [Solanum tuberosum]	0	XP_006348508.1 PREDICTED: lipase-like [Solanum tuberosum]	0	XP_006348508.1 PREDICTED: lipase-like [Solanum tuberosum]
Soltu.DM.01G003430	cysteine-rich RLK (RECEPTOR-like protein kinase)	135.063	-1.97447	0.00391	0	XP_006348519.1 PREDICTED: cysteine-rich receptor-like protein kinase 2 [Solanum tuberosum]	0	XP_006348519.1 PREDICTED: cysteine-rich receptor-like protein kinase 2 [Solanum tuberosum]	0	XP_006348519.1 PREDICTED: cysteine-rich receptor-like protein kinase 2 [Solanum tuberosum]
Soltu.DM.01G003440	cysteine-rich RLK (RECEPTOR-like protein kinase)	444.89	-1.96649	7.25e-06	0	XP_015164737.1 PREDICTED: cysteine-rich receptor-like protein kinase 2 isoform X1 [Solanum tuberosum]<>XP_015164738.1 PREDICTED: cysteine-rich receptor-like protein kinase 2 isoform X1 [Solanum tuberosum]	0	XP_015164737.1 PREDICTED: cysteine-rich receptor-like protein kinase 2 isoform X1 [Solanum tuberosum]<>XP_015164738.1 PREDICTED: cysteine-rich receptor-like protein kinase 2 isoform X1 [Solanum tuberosum]	0	XP_015164737.1 PREDICTED: cysteine-rich receptor-like protein kinase 2 isoform X1 [Solanum tuberosum]<>XP_015164738.1 PREDICTED: cysteine-rich receptor-like protein kinase 2 isoform X1 [Solanum tuberosum]
Soltu.DM.01G003450	cysteine-rich RLK (RECEPTOR-like protein kinase)	116.049	-0.404723	0.413228	0	XP_006348510.1 PREDICTED: cysteine-rich receptor-like protein kinase 2 [Solanum tuberosum]	0	KAG5628760.1 hypothetical protein H5410_000477 [Solanum commersonii]	0	KAG5628760.1 hypothetical protein H5410_000477 [Solanum commersonii]
Soltu.DM.01G003460	cysteine-rich RLK (RECEPTOR-like protein kinase)	79.52	-0.651374	0.332026	0	XP_006348580.1 PREDICTED: cysteine-rich receptor-like protein kinase 2, partial [Solanum tuberosum]	0	XP_006348580.1 PREDICTED: cysteine-rich receptor-like protein kinase 2, partial [Solanum tuberosum]	0	XP_006348580.1 PREDICTED: cysteine-rich receptor-like protein kinase 2, partial [Solanum tuberosum]
Soltu.DM.01G003470	cysteine-rich RLK (RECEPTOR-like protein kinase)	68.5213	-0.806214	0.207027	3.71e-292	XP_006348514.1 PREDICTED: cysteine-rich receptor-like protein kinase 2 isoform X2 [Solanum tuberosum]<>XP_015164739.1 PREDICTED: cysteine-rich receptor-like protein kinase 2 isoform X2 [Solanum tuberosum]<>XP_015164740.1 PREDICTED: cysteine-rich receptor-like protein kinase 2 isoform X2 [Solanum tuberosum]	8.69e-303	KAG5628759.1 hypothetical protein H5410_000476 [Solanum commersonii]	8.69e-303	KAG5628759.1 hypothetical protein H5410_000476 [Solanum commersonii]
Soltu.DM.01G003480	cysteine-rich RLK (RECEPTOR-like protein kinase)	194.716	-0.687298	0.156015	0	XP_006348510.1 PREDICTED: cysteine-rich receptor-like protein kinase 2 [Solanum tuberosum]	0	KAG5628760.1 hypothetical protein H5410_000477 [Solanum commersonii]	0	KAG5628760.1 hypothetical protein H5410_000477 [Solanum commersonii]
Soltu.DM.01G003490	cysteine-rich RLK (RECEPTOR-like protein kinase)	1137.14	-0.426739	0.276708	0	XP_006348519.1 PREDICTED: cysteine-rich receptor-like protein kinase 2 [Solanum tuberosum]	0	XP_006348519.1 PREDICTED: cysteine-rich receptor-like protein kinase 2 [Solanum tuberosum]	0	XP_027769909.1 cysteine-rich receptor-like protein kinase 2 isoform X1 [Solanum pennellii]
Soltu.DM.01G003500	cysteine-rich RLK (RECEPTOR-like protein kinase)	240.97	-0.309508	0.757357	0	XP_006348512.1 PREDICTED: cysteine-rich receptor-like protein kinase 2 [Solanum tuberosum]	0	XP_006348512.1 PREDICTED: cysteine-rich receptor-like protein kinase 2 [Solanum tuberosum]	0	XP_006348512.1 PREDICTED: cysteine-rich receptor-like protein kinase 2 [Solanum tuberosum]
Soltu.DM.01G003510	cysteine-rich RLK (RECEPTOR-like protein kinase)	808.617	0.00459	0.996028	0	XP_006348510.1 PREDICTED: cysteine-rich receptor-like protein kinase 2 [Solanum tuberosum]	0	XP_006348510.1 PREDICTED: cysteine-rich receptor-like protein kinase 2 [Solanum tuberosum]	0	XP_006348510.1 PREDICTED: cysteine-rich receptor-like protein kinase 2 [Solanum tuberosum]
Soltu.DM.01G003520	ADP-ribosylation factor A1F	5996.03	0.0493	0.950945	6.51e-125	NP_001275425.1 ADP-ribosylation factor 2-like [Solanum tuberosum]<>ABA40446.1 unknown [Solanum tuberosum]	4.24e-125	KAG5604583.1 hypothetical protein H5410_026075, partial [Solanum commersonii]	1.02e-129	XP_009629758.1 ADP-ribosylation factor 2 isoform X1 [Nicotiana tomentosiformis]
Soltu.DM.01G003530	TATA binding protein	12.0978	-0.204761	0.944963	4.38e-132	XP_006348521.1 PREDICTED: TATA-box-binding protein-like [Solanum tuberosum]	4.38e-132	XP_006348521.1 PREDICTED: TATA-box-binding protein-like [Solanum tuberosum]	4.38e-132	XP_006348521.1 PREDICTED: TATA-box-binding protein-like [Solanum tuberosum]
Soltu.DM.01G003540	Domain of unknown function (DUF220)	1001.95	-0.119889	0.839683	2.04e-242	XP_006348525.1 PREDICTED: uncharacterized protein LOC102597312 isoform X1 [Solanum tuberosum]	2.04e-242	XP_006348525.1 PREDICTED: uncharacterized protein LOC102597312 isoform X1 [Solanum tuberosum]	2.04e-242	XP_006348525.1 PREDICTED: uncharacterized protein LOC102597312 isoform X1 [Solanum tuberosum]
Soltu.DM.01G003550	equilibrative nucleotide transporter	1645.33	-0.0907	0.869386	2.96e-290	XP_006348522.1 PREDICTED: equilibrative nucleotide transporter 1 [Solanum tuberosum]	2.96e-290	XP_006348522.1 PREDICTED: equilibrative nucleotide transporter 1 [Solanum tuberosum]	2.96e-290	XP_006348522.1 PREDICTED: equilibrative nucleotide transporter 1 [Solanum tuberosum]
Soltu.DM.01G003560	F-box family protein	0	NA	NA	NA	NA	2.29e-283	KAG5628770.1 hypothetical protein H5410_000487 [Solanum commersonii]	2.29e-283	KAG5628770.1 hypothetical protein H5410_000487 [Solanum commersonii]
Soltu.DM.01G003570	TRICHOME BIREFRINGENCE-LIKE	51.1772	0.566404	0.674725	0	XP_006348526.1 PREDICTED: protein ALTERED XYLOGLUCAN 4 [Solanum tuberosum]	0	XP_006348526.1 PREDICTED: protein ALTERED XYLOGLUCAN 4 [Solanum tuberosum]	0	XP_006348526.1 PREDICTED: protein ALTERED XYLOGLUCAN 4 [Solanum tuberosum]
Soltu.DM.01G003580	RNase H family protein	1178.53	0.178306	0.708102	1.09e-202	XP_006348529.1 PREDICTED: uncharacterized protein LOC102598621 isoform X2 [Solanum tuberosum]	1.09e-202	XP_006348529.1 PREDICTED: uncharacterized protein LOC102598621 isoform X2 [Solanum tuberosum]	1.09e-202	XP_006348529.1 PREDICTED: uncharacterized protein LOC102598621 isoform X2 [Solanum tuberosum]
Soltu.DM.01G003590	Protein of unknown function (DUF1350)	3924.26	0.38168	0.302177	0	XP_006348531.1 PREDICTED: uncharacterized protein LOC102599594 [Solanum tuberosum]	0	XP_006348531.1 PREDICTED: uncharacterized protein LOC102599594 [Solanum tuberosum]	0	XP_006348531.1 PREDICTED: uncharacterized protein LOC102599594 [Solanum tuberosum]
Soltu.DM.01G003600	ribosomal protein S27	5544.27	-0.134389	0.85528	6.87e-59	XP_006348533.1 PREDICTED: 40S ribosomal protein S27-2 isoform X1 [Solanum tuberosum]<>XP_006348534.1 PREDICTED: 40S ribosomal protein S27-2 isoform X2 [Solanum tuberosum]<>ABB87121.1 ribosomal protein S27-like protein-like [Solanum tuberosum]	6.87e-59	XP_006348533.1 PREDICTED: 40S ribosomal protein S27-2 isoform X1 [Solanum tuberosum]<>XP_006348534.1 PREDICTED: 40S ribosomal protein S27-2 isoform X2 [Solanum tuberosum]<>ABB87121.1 ribosomal protein S27-like protein-like [Solanum tuberosum]	6.87e-59	XP_006348533.1 PREDICTED: 40S ribosomal protein S27-2 isoform X1 [Solanum tuberosum]<>XP_006348534.1 PREDICTED: 40S ribosomal protein S27-2 isoform X2 [Solanum tuberosum]<>ABB87121.1 ribosomal protein S27-like protein-like [Solanum tuberosum]
Soltu.DM.01G003610	ribosomal protein S27	2787.44	0.0179	0.986047	1.97e-58	XP_006348532.1 PREDICTED: 40S ribosomal protein S27-2 [Solanum tuberosum]	1.97e-58	XP_006348532.1 PREDICTED: 40S ribosomal protein S27-2 [Solanum tuberosum]	1.97e-58	XP_006348532.1 PREDICTED: 40S ribosomal protein S27-2 [Solanum tuberosum]
Soltu.DM.01G003620	transferases, transferring glycosyl groups	1556.37	0.18288	0.816184	2.73e-161	XP_006348535.1 PREDICTED: uncharacterized protein At4g14100-like [Solanum tuberosum]	2.73e-161	XP_006348535.1 PREDICTED: uncharacterized protein At4g14100-like [Solanum tuberosum]	2.73e-161	XP_006348535.1 PREDICTED: uncharacterized protein At4g14100-like [Solanum tuberosum]
Soltu.DM.01G003630	CYTOCHROME P450 51G1	4594.91	0.147869	0.860606	0	XP_006348536.1 PREDICTED: sterol 14-demethylase [Solanum tuberosum]	0	XP_006348536.1 PREDICTED: sterol 14-demethylase [Solanum tuberosum]	0	XP_006348536.1 PREDICTED: sterol 14-demethylase [Solanum tuberosum]
Soltu.DM.01G003640	histone acetyltransferase of the CBP family	1589.83	-0.215461	0.772321	0	XP_006348538.1 PREDICTED: histone acetyltransferase HAC1-like isoform X2 [Solanum tuberosum]	0	XP_006348538.1 PREDICTED: histone acetyltransferase HAC1-like isoform X2 [Solanum tuberosum]	0	XP_006348538.1 PREDICTED: histone acetyltransferase HAC1-like isoform X2 [Solanum tuberosum]
Soltu.DM.01G003650	hypothetical protein	10.1279	-1.68014	0.209879	NA	NA	1.38e-31	KAG5628778.1 hypothetical protein H5410_000495 [Solanum commersonii]	1.38e-31	KAG5628778.1 hypothetical protein H5410_000495 [Solanum commersonii]
Soltu.DM.01G003660	glutaredoxin-related	610.3	-1.61432	6.18e-05	0	XP_006348539.1 PREDICTED: uncharacterized protein LOC102602270 isoform X2 [Solanum tuberosum]	0	XP_006348539.1 PREDICTED: uncharacterized protein LOC102602270 isoform X2 [Solanum tuberosum]	0	XP_006348539.1 PREDICTED: uncharacterized protein LOC102602270 isoform X2 [Solanum tuberosum]
Soltu.DM.01G003670	phytosulfokin receptor	964.318	-0.163782	0.75262	0	XP_006348541.1 PREDICTED: phytosulfokine receptor 1 [Solanum tuberosum]	0	XP_006348541.1 PREDICTED: phytosulfokine receptor 1 [Solanum tuberosum]	0	XP_006348541.1 PREDICTED: phytosulfokine receptor 1 [Solanum tuberosum]
Soltu.DM.01G003680	hypothetical protein	11.4934	0.712675	0.71414	NA	NA	NA	NA	NA	NA
Soltu.DM.01G003690	Protein prenylyltransferase superfamily protein	401.543	0.251142	0.769309	6.31e-202	XP_006348542.1 PREDICTED: protein SLOW GREEN 1, chloroplastic [Solanum tuberosum]	6.31e-202	XP_006348542.1 PREDICTED: protein SLOW GREEN 1, chloroplastic [Solanum tuberosum]	6.31e-202	XP_006348542.1 PREDICTED: protein SLOW GREEN 1, chloroplastic [Solanum tuberosum]
Soltu.DM.01G003700	hypothetical protein	0	NA	NA	3.56e-26	XP_015158941.1 PREDICTED: uncharacterized protein LOC107058118 [Solanum tuberosum]	5.39e-30	KAG5600689.1 hypothetical protein H5410_032059 [Solanum commersonii]	5.39e-30	KAG5600689.1 hypothetical protein H5410_032059 [Solanum commersonii]
Soltu.DM.01G003710	CCCH-type zinc finger family protein	881.477	0.169326	0.685199	0	XP_006348543.1 PREDICTED: zinc finger CCCH domain-containing protein 17-like [Solanum tuberosum]	0	XP_006348543.1 PREDICTED: zinc finger CCCH domain-containing protein 17-like [Solanum tuberosum]	0	XP_006348543.1 PREDICTED: zinc finger CCCH domain-containing protein 17-like [Solanum tuberosum]
Soltu.DM.01G003720	Remorin family protein	372.506	0.440585	0.273821	2.89e-111	XP_006348544.1 PREDICTED: uncharacterized protein LOC102603849 [Solanum tuberosum]	2.89e-111	XP_006348544.1 PREDICTED: uncharacterized protein LOC102603849 [Solanum tuberosum]	2.89e-111	XP_006348544.1 PREDICTED: uncharacterized protein LOC102603849 [Solanum tuberosum]
Soltu.DM.01G003730	Remorin family protein	154.718	-0.512852	0.277983	2.08e-176	XP_006348544.1 PREDICTED: uncharacterized protein LOC102603849 [Solanum tuberosum]	2.08e-176	XP_006348544.1 PREDICTED: uncharacterized protein LOC102603849 [Solanum tuberosum]	2.08e-176	XP_006348544.1 PREDICTED: uncharacterized protein LOC102603849 [Solanum tuberosum]
Soltu.DM.01G003740	sugar transporter	0	NA	NA	1.93e-172	XP_006356033.1 PREDICTED: sugar transport protein 8-like [Solanum tuberosum]	2.91e-196	KAG5628745.1 hypothetical protein H5410_000462 [Solanum commersonii]<>KAG5628749.1 hypothetical protein H5410_000466 [Solanum commersonii]	2.91e-196	KAG5628745.1 hypothetical protein H5410_000462 [Solanum commersonii]<>KAG5628749.1 hypothetical protein H5410_000466 [Solanum commersonii]
Soltu.DM.01G003750	Rubber elongation factor protein (REF)	35.7283	0.193047	0.916192	2.01e-43	XP_015164687.1 PREDICTED: REF/SRPP-like protein At3g05500 [Solanum tuberosum]	2.01e-43	XP_015164687.1 PREDICTED: REF/SRPP-like protein At3g05500 [Solanum tuberosum]	2.01e-43	XP_015164687.1 PREDICTED: REF/SRPP-like protein At3g05500 [Solanum tuberosum]
Soltu.DM.01G003760	Remorin family protein	37.337	0.286383	0.854274	3.37e-143	XP_006348544.1 PREDICTED: uncharacterized protein LOC102603849 [Solanum tuberosum]	3.37e-143	XP_006348544.1 PREDICTED: uncharacterized protein LOC102603849 [Solanum tuberosum]	1.76e-143	XP_027769781.1 uncharacterized protein LOC107008058 isoform X2 [Solanum pennellii]
Soltu.DM.01G003770	Remorin family protein	32.0048	-0.170537	0.917663	2.66e-98	XP_015164689.1 PREDICTED: uncharacterized protein LOC107060833 [Solanum tuberosum]	2.66e-98	XP_015164689.1 PREDICTED: uncharacterized protein LOC107060833 [Solanum tuberosum]	2.66e-98	XP_015164689.1 PREDICTED: uncharacterized protein LOC107060833 [Solanum tuberosum]
Soltu.DM.01G003780	conserved hypothetical protein	256.534	-0.214022	0.797764	2.84e-51	XP_006348545.1 PREDICTED: uncharacterized protein LOC102604518 [Solanum tuberosum]	2.84e-51	XP_006348545.1 PREDICTED: uncharacterized protein LOC102604518 [Solanum tuberosum]	2.34e-60	TMW82715.1 hypothetical protein EJD97_005183 [Solanum chilense]
Soltu.DM.01G003790	hypothetical protein	24.3467	-1.80349	0.106129	NA	NA	NA	NA	NA	NA
Soltu.DM.01G003800	conserved hypothetical protein	377.634	0.265931	0.717132	4.7e-147	XP_006348546.1 PREDICTED: UPF0664 stress-induced protein C29B12.11c-like [Solanum tuberosum]	4.7e-147	XP_006348546.1 PREDICTED: UPF0664 stress-induced protein C29B12.11c-like [Solanum tuberosum]	4.7e-147	XP_006348546.1 PREDICTED: UPF0664 stress-induced protein C29B12.11c-like [Solanum tuberosum]
Soltu.DM.01G003810	TCP family transcription factor	1351.03	0.756167	0.0279	2.99e-169	XP_006348547.1 PREDICTED: transcription factor TCP7 [Solanum tuberosum]	2.99e-169	XP_006348547.1 PREDICTED: transcription factor TCP7 [Solanum tuberosum]	2.99e-169	XP_006348547.1 PREDICTED: transcription factor TCP7 [Solanum tuberosum]
Soltu.DM.01G003820	Major facilitator superfamily protein	0.911697	-0.485805	NA	0	XP_006348548.1 PREDICTED: sugar transport protein 10 [Solanum tuberosum]	0	XP_006348548.1 PREDICTED: sugar transport protein 10 [Solanum tuberosum]	0	XP_006348548.1 PREDICTED: sugar transport protein 10 [Solanum tuberosum]
Soltu.DM.01G003830	thioredoxin X	2133.16	0.295802	0.718159	4.18e-118	XP_006348549.1 PREDICTED: thioredoxin X, chloroplastic [Solanum tuberosum]	4.18e-118	XP_006348549.1 PREDICTED: thioredoxin X, chloroplastic [Solanum tuberosum]	4.18e-118	XP_006348549.1 PREDICTED: thioredoxin X, chloroplastic [Solanum tuberosum]
Soltu.DM.01G003840	E2F-associated phosphoprotein domain containing protein	312.137	-0.146148	0.846211	1.18e-111	XP_006348550.1 PREDICTED: E2F-associated phosphoprotein [Solanum tuberosum]	1.18e-111	XP_006348550.1 PREDICTED: E2F-associated phosphoprotein [Solanum tuberosum]	1.18e-111	XP_006348550.1 PREDICTED: E2F-associated phosphoprotein [Solanum tuberosum]
Soltu.DM.01G003850	prefoldin	686.005	-0.12285	0.807972	7.6e-91	XP_006348551.1 PREDICTED: probable prefoldin subunit 5 [Solanum tuberosum]	7.6e-91	XP_006348551.1 PREDICTED: probable prefoldin subunit 5 [Solanum tuberosum]<>KAG5628804.1 hypothetical protein H5410_000521 [Solanum commersonii]	7.6e-91	XP_006348551.1 PREDICTED: probable prefoldin subunit 5 [Solanum tuberosum]<>KAG5628804.1 hypothetical protein H5410_000521 [Solanum commersonii]
Soltu.DM.01G003860	phosphotyrosyl phosphatase activator (PTPA) family protein	382.316	-0.323248	0.480528	6.96e-282	XP_006348552.1 PREDICTED: serine/threonine-protein phosphatase 2A activator isoform X1 [Solanum tuberosum]	6.96e-282	XP_006348552.1 PREDICTED: serine/threonine-protein phosphatase 2A activator isoform X1 [Solanum tuberosum]	6.96e-282	XP_006348552.1 PREDICTED: serine/threonine-protein phosphatase 2A activator isoform X1 [Solanum tuberosum]
Soltu.DM.01G003870	pyrimidine d	505.965	0.0982	0.894495	0	XP_006348553.1 PREDICTED: dihydroorotate dehydrogenase (quinone), mitochondrial [Solanum tuberosum]	0	XP_006348553.1 PREDICTED: dihydroorotate dehydrogenase (quinone), mitochondrial [Solanum tuberosum]	0	XP_006348553.1 PREDICTED: dihydroorotate dehydrogenase (quinone), mitochondrial [Solanum tuberosum]
Soltu.DM.01G003880	HXXXD-type acyl-transferase family protein	0.792204	0.468692	NA	0	XP_006348583.1 PREDICTED: vinorine synthase-like [Solanum tuberosum]	0	XP_006348583.1 PREDICTED: vinorine synthase-like [Solanum tuberosum]	0	XP_006348583.1 PREDICTED: vinorine synthase-like [Solanum tuberosum]
Soltu.DM.01G003890	tRNA synthetase beta subunit family protein	1797.17	0.033	0.961704	0	XP_006348554.1 PREDICTED: phenylalanine--tRNA ligase beta subunit, cytoplasmic [Solanum tuberosum]	0	XP_006348554.1 PREDICTED: phenylalanine--tRNA ligase beta subunit, cytoplasmic [Solanum tuberosum]	0	XP_006348554.1 PREDICTED: phenylalanine--tRNA ligase beta subunit, cytoplasmic [Solanum tuberosum]
Soltu.DM.01G003900	tRNA synthetase beta subunit family protein	183.66	-0.734862	0.511556	5.02e-100	XP_006348554.1 PREDICTED: phenylalanine--tRNA ligase beta subunit, cytoplasmic [Solanum tuberosum]	5.02e-100	XP_006348554.1 PREDICTED: phenylalanine--tRNA ligase beta subunit, cytoplasmic [Solanum tuberosum]	5.02e-100	XP_006348554.1 PREDICTED: phenylalanine--tRNA ligase beta subunit, cytoplasmic [Solanum tuberosum]
Soltu.DM.01G003910	shoot gravitropism 2 (SGR2)	142.298	-0.295824	0.72101	8.06e-206	XP_006348555.1 PREDICTED: phospholipase SGR2 [Solanum tuberosum]<>XP_006348556.1 PREDICTED: phospholipase SGR2 [Solanum tuberosum]<>XP_006348557.1 PREDICTED: phospholipase SGR2 [Solanum tuberosum]<>XP_006348558.1 PREDICTED: phospholipase SGR2 [Solanum tuberosum]<>XP_006348559.1 PREDICTED: phospholipase SGR2 [Solanum tuberosum]<>XP_015164744.1 PREDICTED: phospholipase SGR2 [Solanum tuberosum]<>XP_…	8.06e-206	XP_006348555.1 PREDICTED: phospholipase SGR2 [Solanum tuberosum]<>XP_006348556.1 PREDICTED: phospholipase SGR2 [Solanum tuberosum]<>XP_006348557.1 PREDICTED: phospholipase SGR2 [Solanum tuberosum]<>XP_006348558.1 PREDICTED: phospholipase SGR2 [Solanum tuberosum]<>XP_006348559.1 PREDICTED: phospholipase SGR2 [Solanum tuberosum]<>XP_015164744.1 PREDICTED: phospholipase SGR2 [Solanum tuberosum]<>XP_…	8.06e-206	XP_006348555.1 PREDICTED: phospholipase SGR2 [Solanum tuberosum]<>XP_006348556.1 PREDICTED: phospholipase SGR2 [Solanum tuberosum]<>XP_006348557.1 PREDICTED: phospholipase SGR2 [Solanum tuberosum]<>XP_006348558.1 PREDICTED: phospholipase SGR2 [Solanum tuberosum]<>XP_006348559.1 PREDICTED: phospholipase SGR2 [Solanum tuberosum]<>XP_015164744.1 PREDICTED: phospholipase SGR2 [Solanum tuberosum]<>XP_…
Soltu.DM.01G003920	acetyl Co-enzyme a carboxylase biotin carboxylase subunit	2943.21	0.059	0.956303	0	XP_006348555.1 PREDICTED: phospholipase SGR2 [Solanum tuberosum]<>XP_006348556.1 PREDICTED: phospholipase SGR2 [Solanum tuberosum]<>XP_006348557.1 PREDICTED: phospholipase SGR2 [Solanum tuberosum]<>XP_006348558.1 PREDICTED: phospholipase SGR2 [Solanum tuberosum]<>XP_006348559.1 PREDICTED: phospholipase SGR2 [Solanum tuberosum]<>XP_015164744.1 PREDICTED: phospholipase SGR2 [Solanum tuberosum]<>XP_…	0	XP_006348555.1 PREDICTED: phospholipase SGR2 [Solanum tuberosum]<>XP_006348556.1 PREDICTED: phospholipase SGR2 [Solanum tuberosum]<>XP_006348557.1 PREDICTED: phospholipase SGR2 [Solanum tuberosum]<>XP_006348558.1 PREDICTED: phospholipase SGR2 [Solanum tuberosum]<>XP_006348559.1 PREDICTED: phospholipase SGR2 [Solanum tuberosum]<>XP_015164744.1 PREDICTED: phospholipase SGR2 [Solanum tuberosum]<>XP_…	0	XP_006348555.1 PREDICTED: phospholipase SGR2 [Solanum tuberosum]<>XP_006348556.1 PREDICTED: phospholipase SGR2 [Solanum tuberosum]<>XP_006348557.1 PREDICTED: phospholipase SGR2 [Solanum tuberosum]<>XP_006348558.1 PREDICTED: phospholipase SGR2 [Solanum tuberosum]<>XP_006348559.1 PREDICTED: phospholipase SGR2 [Solanum tuberosum]<>XP_015164744.1 PREDICTED: phospholipase SGR2 [Solanum tuberosum]<>XP_…
Soltu.DM.01G003930	Ribosomal protein L19 family protein	149.736	-0.0117	0.991718	6.9e-161	XP_006348561.1 PREDICTED: 50S ribosomal protein L19-1, chloroplastic-like [Solanum tuberosum]	6.9e-161	XP_006348561.1 PREDICTED: 50S ribosomal protein L19-1, chloroplastic-like [Solanum tuberosum]	6.9e-161	XP_006348561.1 PREDICTED: 50S ribosomal protein L19-1, chloroplastic-like [Solanum tuberosum]
Soltu.DM.01G003940	DNAJ heat shock N-terminal domain-containing protein	0.993767	0.482862	NA	1.79e-31	XP_006351916.1 PREDICTED: uncharacterized protein LOC102598183 [Solanum tuberosum]<>XP_015166182.1 PREDICTED: uncharacterized protein LOC102598183 [Solanum tuberosum]	5.91e-40	KAG5628817.1 hypothetical protein H5410_000534 [Solanum commersonii]	5.91e-40	KAG5628817.1 hypothetical protein H5410_000534 [Solanum commersonii]
Soltu.DM.01G003950	DNAJ heat shock N-terminal domain-containing protein	0	NA	NA	3.23e-36	XP_006351916.1 PREDICTED: uncharacterized protein LOC102598183 [Solanum tuberosum]<>XP_015166182.1 PREDICTED: uncharacterized protein LOC102598183 [Solanum tuberosum]	2.13e-64	KAG5628818.1 hypothetical protein H5410_000535 [Solanum commersonii]	2.13e-64	KAG5628818.1 hypothetical protein H5410_000535 [Solanum commersonii]
Soltu.DM.01G003960	RNA-binding (RRM/RBD/RNP motifs) family protein	2021.04	-0.109467	0.869867	1.72e-80	XP_006348562.1 PREDICTED: splicing factor 3B subunit 6-like protein [Solanum tuberosum]	1.72e-80	XP_006348562.1 PREDICTED: splicing factor 3B subunit 6-like protein [Solanum tuberosum]<>KAG5628819.1 hypothetical protein H5410_000536 [Solanum commersonii]<>KAG5628868.1 hypothetical protein H5410_000585 [Solanum commersonii]	1.72e-80	NP_001316565.1 RNA recognition motif (RRM) domain-containg protein [Solanum lycopersicum]<>XP_006348562.1 PREDICTED: splicing factor 3B subunit 6-like protein [Solanum tuberosum]<>XP_015063265.1 splicing factor 3B subunit 6-like protein [Solanum pennellii]<>KAG5628819.1 hypothetical protein H5410_000536 [Solanum commersonii]<>TMW81587.1 hypothetical protein EJD97_008809 [Solanum chilense]<>KAG562…
Soltu.DM.01G003970	RP non-ATPase subunit 8A	3318.47	0.045	0.92789	1.47e-207	NP_001275466.1 26S proteasome non-ATPase regulatory subunit 7 homolog A-like [Solanum tuberosum]<>ABB02648.1 unknown [Solanum tuberosum]	1.47e-207	NP_001275466.1 26S proteasome non-ATPase regulatory subunit 7 homolog A-like [Solanum tuberosum]<>ABB02648.1 unknown [Solanum tuberosum]	4.23e-212	NP_001316564.1 putative 26S proteasome subunit [Solanum lycopersicum]<>XP_015062617.1 26S proteasome non-ATPase regulatory subunit 7 homolog A [Solanum pennellii]
Soltu.DM.01G003980	Tetratricopeptide repeat (TPR)-like superfamily protein	1.51081	0.0762	NA	5.4e-103	XP_015164690.1 PREDICTED: LOW QUALITY PROTEIN: putative pentatricopeptide repeat-containing protein At1g10330, partial [Solanum tuberosum]	5.4e-103	XP_015164690.1 PREDICTED: LOW QUALITY PROTEIN: putative pentatricopeptide repeat-containing protein At1g10330, partial [Solanum tuberosum]	5.4e-103	XP_015164690.1 PREDICTED: LOW QUALITY PROTEIN: putative pentatricopeptide repeat-containing protein At1g10330, partial [Solanum tuberosum]
Soltu.DM.01G003990	receptor like protein	1.52156	0.0242	NA	9.88e-96	XP_015164691.1 PREDICTED: receptor-like protein 12, partial [Solanum tuberosum]	9.88e-96	XP_015164691.1 PREDICTED: receptor-like protein 12, partial [Solanum tuberosum]	9.88e-96	XP_015164691.1 PREDICTED: receptor-like protein 12, partial [Solanum tuberosum]
Soltu.DM.01G004000	Protein kinase family protein with leucine-rich repeat domain	1.33675	0.870712	NA	1.06e-26	XP_015161159.1 PREDICTED: receptor-like protein 12 isoform X2 [Solanum tuberosum]	2.8e-48	KAG5628873.1 hypothetical protein H5410_000590 [Solanum commersonii]	2.8e-48	KAG5628873.1 hypothetical protein H5410_000590 [Solanum commersonii]
Soltu.DM.01G004010	Tetratricopeptide repeat (TPR)-like superfamily protein	1.48953	0.11784	NA	5.05e-31	XP_006354137.1 PREDICTED: putative pentatricopeptide repeat-containing protein At1g10330 isoform X1 [Solanum tuberosum]<>XP_006354138.1 PREDICTED: putative pentatricopeptide repeat-containing protein At1g10330 isoform X1 [Solanum tuberosum]<>XP_015167147.1 PREDICTED: putative pentatricopeptide repeat-containing protein At1g10330 isoform X1 [Solanum tuberosum]	6.43e-33	KAG5628876.1 hypothetical protein H5410_000593 [Solanum commersonii]	6.43e-33	KAG5628876.1 hypothetical protein H5410_000593 [Solanum commersonii]
Soltu.DM.01G004020	receptor like protein	7.14173	0.318679	0.900969	2.55e-33	XP_015161429.1 PREDICTED: receptor-like protein 12 [Solanum tuberosum]	2.55e-33	XP_015161429.1 PREDICTED: receptor-like protein 12 [Solanum tuberosum]	2.5e-37	PHU06619.1 hypothetical protein BC332_23108 [Capsicum chinense]
Soltu.DM.01G004030	hypothetical protein	5.11811	0.0525	0.986888	0.00031	XP_015160078.1 PREDICTED: uncharacterized protein LOC102592667 [Solanum tuberosum]<>XP_015160079.1 PREDICTED: uncharacterized protein LOC102592667 [Solanum tuberosum]<>XP_015160080.1 PREDICTED: uncharacterized protein LOC102592667 [Solanum tuberosum]<>XP_015160081.1 PREDICTED: uncharacterized protein LOC102592667 [Solanum tuberosum]<>XP_015160082.1 PREDICTED: uncharacterized protein LOC102592667 …	0.000283	KAG5628829.1 hypothetical protein H5410_000546 [Solanum commersonii]	9.36e-05	PHT95451.1 hypothetical protein T459_03333 [Capsicum annuum]
Soltu.DM.01G004040	Protein kinase family protein with leucine-rich repeat domain	191.793	0.27316	0.881663	5.68e-80	XP_015161159.1 PREDICTED: receptor-like protein 12 isoform X2 [Solanum tuberosum]	2.27e-106	KAG5628878.1 hypothetical protein H5410_000595 [Solanum commersonii]	2.27e-106	KAG5628878.1 hypothetical protein H5410_000595 [Solanum commersonii]
Soltu.DM.01G004050	Pentatricopeptide repeat (PPR) superfamily protein	0	NA	NA	3.35e-09	XP_015167148.1 PREDICTED: putative pentatricopeptide repeat-containing protein At1g10330 isoform X2 [Solanum tuberosum]	4.07e-23	KAG5628853.1 hypothetical protein H5410_000570 [Solanum commersonii]	4.07e-23	KAG5628853.1 hypothetical protein H5410_000570 [Solanum commersonii]
Soltu.DM.01G004060	receptor like protein	54.1478	0.0988	0.957162	2.59e-72	XP_015161159.1 PREDICTED: receptor-like protein 12 isoform X2 [Solanum tuberosum]	3.15e-77	KAG5628858.1 hypothetical protein H5410_000575 [Solanum commersonii]	3.15e-77	KAG5628858.1 hypothetical protein H5410_000575 [Solanum commersonii]
Soltu.DM.01G004070	hypothetical protein	0	NA	NA	4.89e-06	XP_006354137.1 PREDICTED: putative pentatricopeptide repeat-containing protein At1g10330 isoform X1 [Solanum tuberosum]<>XP_006354138.1 PREDICTED: putative pentatricopeptide repeat-containing protein At1g10330 isoform X1 [Solanum tuberosum]<>XP_015167147.1 PREDICTED: putative pentatricopeptide repeat-containing protein At1g10330 isoform X1 [Solanum tuberosum]	3.2e-25	KAG5628829.1 hypothetical protein H5410_000546 [Solanum commersonii]	3.2e-25	KAG5628829.1 hypothetical protein H5410_000546 [Solanum commersonii]
Soltu.DM.01G004080	receptor like protein	10.3295	0.372276	0.886964	0.000778	XP_015161159.1 PREDICTED: receptor-like protein 12 isoform X2 [Solanum tuberosum]	0.000778	XP_015161159.1 PREDICTED: receptor-like protein 12 isoform X2 [Solanum tuberosum]	4.13e-07	PHT93812.1 hypothetical protein T459_01694 [Capsicum annuum]
Soltu.DM.01G004090	hypothetical protein	0	NA	NA	NA	NA	1.96e-09	KAG5587581.1 hypothetical protein H5410_048015 [Solanum commersonii]	1.96e-09	KAG5587581.1 hypothetical protein H5410_048015 [Solanum commersonii]
Soltu.DM.01G004100	receptor like protein	30.062	0.231601	0.905211	3.02e-187	XP_015161159.1 PREDICTED: receptor-like protein 12 isoform X2 [Solanum tuberosum]	3.02e-187	XP_015161159.1 PREDICTED: receptor-like protein 12 isoform X2 [Solanum tuberosum]	3.02e-187	XP_015161159.1 PREDICTED: receptor-like protein 12 isoform X2 [Solanum tuberosum]
Soltu.DM.01G004110	receptor like protein	3.89687	0.0901	0.972871	4.89e-69	XP_015161159.1 PREDICTED: receptor-like protein 12 isoform X2 [Solanum tuberosum]	4.89e-69	XP_015161159.1 PREDICTED: receptor-like protein 12 isoform X2 [Solanum tuberosum]	4.89e-69	XP_015161159.1 PREDICTED: receptor-like protein 12 isoform X2 [Solanum tuberosum]
Soltu.DM.01G004120	Leucine-rich receptor-like protein kinase family protein	13.6855	-0.0689	0.981744	1.24e-71	XP_015161159.1 PREDICTED: receptor-like protein 12 isoform X2 [Solanum tuberosum]	1.35e-98	KAG5628878.1 hypothetical protein H5410_000595 [Solanum commersonii]	1.35e-98	KAG5628878.1 hypothetical protein H5410_000595 [Solanum commersonii]
Soltu.DM.01G004130	Tetratricopeptide repeat (TPR)-like superfamily protein	2.05696	0.0195	NA	2.17e-34	XP_015164690.1 PREDICTED: LOW QUALITY PROTEIN: putative pentatricopeptide repeat-containing protein At1g10330, partial [Solanum tuberosum]	4.64e-36	KAG5628871.1 hypothetical protein H5410_000588 [Solanum commersonii]	4.64e-36	KAG5628871.1 hypothetical protein H5410_000588 [Solanum commersonii]
Soltu.DM.01G004140	receptor like protein	0	NA	NA	1.03e-63	XP_006367796.1 PREDICTED: receptor-like protein 12 isoform X1 [Solanum tuberosum]	1.03e-63	XP_006367796.1 PREDICTED: receptor-like protein 12 isoform X1 [Solanum tuberosum]	5.46e-65	PHT53411.1 hypothetical protein CQW23_07873 [Capsicum baccatum]
Soltu.DM.01G004150	receptor like protein	51.3455	-0.187421	0.91867	1.56e-154	XP_006367796.1 PREDICTED: receptor-like protein 12 isoform X1 [Solanum tuberosum]	1.56e-154	XP_006367796.1 PREDICTED: receptor-like protein 12 isoform X1 [Solanum tuberosum]	1.56e-154	XP_006367796.1 PREDICTED: receptor-like protein 12 isoform X1 [Solanum tuberosum]
Soltu.DM.01G004160	hypothetical protein	0	NA	NA	NA	NA	NA	NA	NA	NA
Soltu.DM.01G004170	receptor like protein	13.4642	0.537161	0.789692	1.91e-89	XP_015161429.1 PREDICTED: receptor-like protein 12 [Solanum tuberosum]	1.91e-89	XP_015161429.1 PREDICTED: receptor-like protein 12 [Solanum tuberosum]	1.91e-89	XP_015161429.1 PREDICTED: receptor-like protein 12 [Solanum tuberosum]
Soltu.DM.01G004180	Pentatricopeptide repeat (PPR) superfamily protein	0.496511	0.1023	NA	9.12e-08	XP_015167148.1 PREDICTED: putative pentatricopeptide repeat-containing protein At1g10330 isoform X2 [Solanum tuberosum]	6.76e-08	KAG5628462.1 hypothetical protein H5410_000179 [Solanum commersonii]	6.75e-08	XP_004228660.1 putative pentatricopeptide repeat-containing protein At1g10330 [Solanum lycopersicum]
Soltu.DM.01G004190	receptor like protein	9.28344	0.821039	0.661521	3.72e-110	XP_015161159.1 PREDICTED: receptor-like protein 12 isoform X2 [Solanum tuberosum]	3.72e-110	XP_015161159.1 PREDICTED: receptor-like protein 12 isoform X2 [Solanum tuberosum]	2.84e-129	XP_027769840.1 receptor-like protein Cf-9 homolog [Solanum pennellii]
Soltu.DM.01G004200	receptor like protein	13.0295	-0.536854	0.795586	1.77e-95	XP_015161159.1 PREDICTED: receptor-like protein 12 isoform X2 [Solanum tuberosum]	1.77e-95	XP_015161159.1 PREDICTED: receptor-like protein 12 isoform X2 [Solanum tuberosum]	2.06e-107	AAV33691.1 Hcr9-OR2C [Solanum pimpinellifolium]
Soltu.DM.01G004210	hypothetical protein	0.331256	0.23591	NA	1.02e-24	XP_015161159.1 PREDICTED: receptor-like protein 12 isoform X2 [Solanum tuberosum]	2.8e-37	KAG5628596.1 hypothetical protein H5410_000313 [Solanum commersonii]	2.8e-37	KAG5628596.1 hypothetical protein H5410_000313 [Solanum commersonii]
Soltu.DM.01G004220	receptor like protein	12.5928	-0.0519	0.984257	3.31e-210	XP_015161159.1 PREDICTED: receptor-like protein 12 isoform X2 [Solanum tuberosum]	3.31e-210	XP_015161159.1 PREDICTED: receptor-like protein 12 isoform X2 [Solanum tuberosum]	5.06e-211	TMW83583.1 hypothetical protein EJD97_001272, partial [Solanum chilense]
Soltu.DM.01G004230	Pentatricopeptide repeat (PPR) superfamily protein	0	NA	NA	3.35e-09	XP_015167148.1 PREDICTED: putative pentatricopeptide repeat-containing protein At1g10330 isoform X2 [Solanum tuberosum]	4.07e-23	KAG5628853.1 hypothetical protein H5410_000570 [Solanum commersonii]	4.07e-23	KAG5628853.1 hypothetical protein H5410_000570 [Solanum commersonii]
Soltu.DM.01G004240	receptor like protein	108.845	0.452392	0.698514	1.75e-72	XP_015161159.1 PREDICTED: receptor-like protein 12 isoform X2 [Solanum tuberosum]	3.83e-74	KAG5628858.1 hypothetical protein H5410_000575 [Solanum commersonii]	3.83e-74	KAG5628858.1 hypothetical protein H5410_000575 [Solanum commersonii]
Soltu.DM.01G004250	hypothetical protein	0	NA	NA	4.89e-06	XP_006354137.1 PREDICTED: putative pentatricopeptide repeat-containing protein At1g10330 isoform X1 [Solanum tuberosum]<>XP_006354138.1 PREDICTED: putative pentatricopeptide repeat-containing protein At1g10330 isoform X1 [Solanum tuberosum]<>XP_015167147.1 PREDICTED: putative pentatricopeptide repeat-containing protein At1g10330 isoform X1 [Solanum tuberosum]	3.2e-25	KAG5628829.1 hypothetical protein H5410_000546 [Solanum commersonii]	3.2e-25	KAG5628829.1 hypothetical protein H5410_000546 [Solanum commersonii]
Soltu.DM.01G004260	hypothetical protein	0	NA	NA	5.42e-18	XP_015161159.1 PREDICTED: receptor-like protein 12 isoform X2 [Solanum tuberosum]	5.42e-18	XP_015161159.1 PREDICTED: receptor-like protein 12 isoform X2 [Solanum tuberosum]	5.42e-18	XP_015161159.1 PREDICTED: receptor-like protein 12 isoform X2 [Solanum tuberosum]
Soltu.DM.01G004270	hypothetical protein	0	NA	NA	NA	NA	NA	NA	NA	NA
Soltu.DM.01G004280	receptor like protein	16.4894	0.464498	0.798925	2.72e-50	XP_015161159.1 PREDICTED: receptor-like protein 12 isoform X2 [Solanum tuberosum]	5.76e-61	KAG5628844.1 hypothetical protein H5410_000561 [Solanum commersonii]	5.76e-61	KAG5628844.1 hypothetical protein H5410_000561 [Solanum commersonii]
Soltu.DM.01G004290	receptor like protein	1.46503	0.503004	NA	1.37e-141	XP_015161159.1 PREDICTED: receptor-like protein 12 isoform X2 [Solanum tuberosum]	1.37e-141	XP_015161159.1 PREDICTED: receptor-like protein 12 isoform X2 [Solanum tuberosum]	1.37e-141	XP_015161159.1 PREDICTED: receptor-like protein 12 isoform X2 [Solanum tuberosum]
Soltu.DM.01G004300	receptor like protein	8.31824	-0.661787	0.747348	5.35e-76	XP_015161159.1 PREDICTED: receptor-like protein 12 isoform X2 [Solanum tuberosum]	5.35e-76	XP_015161159.1 PREDICTED: receptor-like protein 12 isoform X2 [Solanum tuberosum]	5.35e-76	XP_015161159.1 PREDICTED: receptor-like protein 12 isoform X2 [Solanum tuberosum]
Soltu.DM.01G004310	hypothetical protein	0.687765	0.211769	NA	4.81e-24	XP_015161159.1 PREDICTED: receptor-like protein 12 isoform X2 [Solanum tuberosum]	1.19e-34	KAG5628844.1 hypothetical protein H5410_000561 [Solanum commersonii]	1.19e-34	KAG5628844.1 hypothetical protein H5410_000561 [Solanum commersonii]
Soltu.DM.01G004320	Tetratricopeptide repeat (TPR)-like superfamily protein	0.34834	0.23591	NA	2.74e-35	XP_015164690.1 PREDICTED: LOW QUALITY PROTEIN: putative pentatricopeptide repeat-containing protein At1g10330, partial [Solanum tuberosum]	5.79e-37	KAG5628871.1 hypothetical protein H5410_000588 [Solanum commersonii]	5.79e-37	KAG5628871.1 hypothetical protein H5410_000588 [Solanum commersonii]
Soltu.DM.01G004330	receptor like protein	0	NA	NA	1.5e-62	XP_006367796.1 PREDICTED: receptor-like protein 12 isoform X1 [Solanum tuberosum]	1.5e-62	XP_006367796.1 PREDICTED: receptor-like protein 12 isoform X1 [Solanum tuberosum]	3.92e-67	PHT53411.1 hypothetical protein CQW23_07873 [Capsicum baccatum]
Soltu.DM.01G004340	receptor like protein	53.1872	-0.194767	0.894694	9.75e-154	XP_006367796.1 PREDICTED: receptor-like protein 12 isoform X1 [Solanum tuberosum]	9.75e-154	XP_006367796.1 PREDICTED: receptor-like protein 12 isoform X1 [Solanum tuberosum]	9.75e-154	XP_006367796.1 PREDICTED: receptor-like protein 12 isoform X1 [Solanum tuberosum]
Soltu.DM.01G004350	Pentatricopeptide repeat (PPR) superfamily protein	0.827767	0.281453	NA	9.12e-08	XP_015167148.1 PREDICTED: putative pentatricopeptide repeat-containing protein At1g10330 isoform X2 [Solanum tuberosum]	6.76e-08	KAG5628462.1 hypothetical protein H5410_000179 [Solanum commersonii]	6.75e-08	XP_004228660.1 putative pentatricopeptide repeat-containing protein At1g10330 [Solanum lycopersicum]
Soltu.DM.01G004360	receptor like protein	7.99602	0.260332	0.916105	2.83e-24	XP_006354136.1 PREDICTED: receptor-like protein 12 [Solanum tuberosum]	2.83e-24	XP_006354136.1 PREDICTED: receptor-like protein 12 [Solanum tuberosum]	6.1e-36	TMW81753.1 hypothetical protein EJD97_008024 [Solanum chilense]
Soltu.DM.01G004370	Leucine-rich receptor-like protein kinase family protein	0	NA	NA	1.43e-99	XP_015161159.1 PREDICTED: receptor-like protein 12 isoform X2 [Solanum tuberosum]	3.38e-129	KAG5568138.1 hypothetical protein H5410_064845 [Solanum commersonii]	3.38e-129	KAG5568138.1 hypothetical protein H5410_064845 [Solanum commersonii]
Soltu.DM.01G004380	receptor like protein	21.5144	-0.110869	0.965427	1.39e-44	XP_015161159.1 PREDICTED: receptor-like protein 12 isoform X2 [Solanum tuberosum]	1.39e-44	XP_015161159.1 PREDICTED: receptor-like protein 12 isoform X2 [Solanum tuberosum]	1.39e-44	XP_015161159.1 PREDICTED: receptor-like protein 12 isoform X2 [Solanum tuberosum]
Soltu.DM.01G004390	Leucine-rich receptor-like protein kinase family protein	2.4036	0.67338	NA	6.32e-113	XP_015161159.1 PREDICTED: receptor-like protein 12 isoform X2 [Solanum tuberosum]	6.32e-113	XP_015161159.1 PREDICTED: receptor-like protein 12 isoform X2 [Solanum tuberosum]	6.32e-113	XP_015161159.1 PREDICTED: receptor-like protein 12 isoform X2 [Solanum tuberosum]
Soltu.DM.01G004400	Pentatricopeptide repeat (PPR) superfamily protein	0	NA	NA	3.35e-09	XP_015167148.1 PREDICTED: putative pentatricopeptide repeat-containing protein At1g10330 isoform X2 [Solanum tuberosum]	4.07e-23	KAG5628853.1 hypothetical protein H5410_000570 [Solanum commersonii]	4.07e-23	KAG5628853.1 hypothetical protein H5410_000570 [Solanum commersonii]
Soltu.DM.01G004410	receptor like protein	134.19	0.553155	0.577244	1.4e-211	XP_015161159.1 PREDICTED: receptor-like protein 12 isoform X2 [Solanum tuberosum]	1.4e-211	XP_015161159.1 PREDICTED: receptor-like protein 12 isoform X2 [Solanum tuberosum]	1.4e-211	XP_015161159.1 PREDICTED: receptor-like protein 12 isoform X2 [Solanum tuberosum]
Soltu.DM.01G004420	hypothetical protein	0	NA	NA	4.89e-06	XP_006354137.1 PREDICTED: putative pentatricopeptide repeat-containing protein At1g10330 isoform X1 [Solanum tuberosum]<>XP_006354138.1 PREDICTED: putative pentatricopeptide repeat-containing protein At1g10330 isoform X1 [Solanum tuberosum]<>XP_015167147.1 PREDICTED: putative pentatricopeptide repeat-containing protein At1g10330 isoform X1 [Solanum tuberosum]	3.2e-25	KAG5628829.1 hypothetical protein H5410_000546 [Solanum commersonii]	3.2e-25	KAG5628829.1 hypothetical protein H5410_000546 [Solanum commersonii]
Soltu.DM.01G004430	Leucine-rich repeat (LRR) family protein	14.4339	0.235568	0.928951	1.29e-28	XP_015161159.1 PREDICTED: receptor-like protein 12 isoform X2 [Solanum tuberosum]	1.29e-28	XP_015161159.1 PREDICTED: receptor-like protein 12 isoform X2 [Solanum tuberosum]	1.29e-28	XP_015161159.1 PREDICTED: receptor-like protein 12 isoform X2 [Solanum tuberosum]
Soltu.DM.01G004440	hypothetical protein	0	NA	NA	NA	NA	1.78e-20	KAG5602617.1 hypothetical protein H5410_033987 [Solanum commersonii]	1.78e-20	KAG5602617.1 hypothetical protein H5410_033987 [Solanum commersonii]
Soltu.DM.01G004450	receptor like protein	25.2578	0.56389	0.66068	3.23e-95	XP_015161159.1 PREDICTED: receptor-like protein 12 isoform X2 [Solanum tuberosum]	3.23e-95	XP_015161159.1 PREDICTED: receptor-like protein 12 isoform X2 [Solanum tuberosum]	3.23e-95	XP_015161159.1 PREDICTED: receptor-like protein 12 isoform X2 [Solanum tuberosum]
Soltu.DM.01G004460	receptor like protein	46.8951	0.858288	0.400328	2.3e-194	XP_015161159.1 PREDICTED: receptor-like protein 12 isoform X2 [Solanum tuberosum]	2.3e-194	XP_015161159.1 PREDICTED: receptor-like protein 12 isoform X2 [Solanum tuberosum]	2.3e-194	XP_015161159.1 PREDICTED: receptor-like protein 12 isoform X2 [Solanum tuberosum]
Soltu.DM.01G004470	receptor like protein	56.5063	0.0567	0.978948	1.04e-117	XP_015161159.1 PREDICTED: receptor-like protein 12 isoform X2 [Solanum tuberosum]	1.04e-117	XP_015161159.1 PREDICTED: receptor-like protein 12 isoform X2 [Solanum tuberosum]	1.04e-117	XP_015161159.1 PREDICTED: receptor-like protein 12 isoform X2 [Solanum tuberosum]
Soltu.DM.01G004480	Tetratricopeptide repeat (TPR)-like superfamily protein	0	NA	NA	2.16e-31	XP_015164690.1 PREDICTED: LOW QUALITY PROTEIN: putative pentatricopeptide repeat-containing protein At1g10330, partial [Solanum tuberosum]	4.68e-33	KAG5628876.1 hypothetical protein H5410_000593 [Solanum commersonii]	4.68e-33	KAG5628876.1 hypothetical protein H5410_000593 [Solanum commersonii]
Soltu.DM.01G004490	receptor like protein	47.5104	0.565365	0.703848	3.78e-78	XP_015161159.1 PREDICTED: receptor-like protein 12 isoform X2 [Solanum tuberosum]	3.78e-78	XP_015161159.1 PREDICTED: receptor-like protein 12 isoform X2 [Solanum tuberosum]	3.78e-78	XP_015161159.1 PREDICTED: receptor-like protein 12 isoform X2 [Solanum tuberosum]
Soltu.DM.01G004500	receptor like protein	0	NA	NA	8.9e-24	XP_015161159.1 PREDICTED: receptor-like protein 12 isoform X2 [Solanum tuberosum]	2.77e-45	KAG5628596.1 hypothetical protein H5410_000313 [Solanum commersonii]	2.77e-45	KAG5628596.1 hypothetical protein H5410_000313 [Solanum commersonii]
Soltu.DM.01G004510	Leucine-rich receptor-like protein kinase family protein	66.3179	-0.0369	0.983423	3.05e-48	XP_006367796.1 PREDICTED: receptor-like protein 12 isoform X1 [Solanum tuberosum]	1.82e-56	KAG5628878.1 hypothetical protein H5410_000595 [Solanum commersonii]	1.82e-56	KAG5628878.1 hypothetical protein H5410_000595 [Solanum commersonii]
Soltu.DM.01G004520	receptor like protein	60.3323	0.757378	0.692262	3.45e-67	XP_015161159.1 PREDICTED: receptor-like protein 12 isoform X2 [Solanum tuberosum]	3.45e-67	XP_015161159.1 PREDICTED: receptor-like protein 12 isoform X2 [Solanum tuberosum]	3.45e-67	XP_015161159.1 PREDICTED: receptor-like protein 12 isoform X2 [Solanum tuberosum]
Soltu.DM.01G004530	receptor like protein	224.525	0.0207	0.991873	9.01e-126	XP_015161159.1 PREDICTED: receptor-like protein 12 isoform X2 [Solanum tuberosum]	9.01e-126	XP_015161159.1 PREDICTED: receptor-like protein 12 isoform X2 [Solanum tuberosum]	9.01e-126	XP_015161159.1 PREDICTED: receptor-like protein 12 isoform X2 [Solanum tuberosum]
Soltu.DM.01G004540	MATE efflux family protein	5.36458	0.97697	0.501875	0	XP_006366538.1 PREDICTED: protein DETOXIFICATION 42-like [Solanum tuberosum]	0	XP_006366538.1 PREDICTED: protein DETOXIFICATION 42-like [Solanum tuberosum]	0	XP_006366538.1 PREDICTED: protein DETOXIFICATION 42-like [Solanum tuberosum]
Soltu.DM.01G004550	hypothetical protein	0	NA	NA	NA	NA	1.47e-200	KAG5628902.1 hypothetical protein H5410_000619, partial [Solanum commersonii]	1.47e-200	KAG5628902.1 hypothetical protein H5410_000619, partial [Solanum commersonii]
Soltu.DM.01G004560	conserved hypothetical protein	32.0961	0.366587	0.886155	1.97e-138	XP_015160393.1 PREDICTED: uncharacterized protein LOC102594544 [Solanum tuberosum]	1.97e-138	XP_015160393.1 PREDICTED: uncharacterized protein LOC102594544 [Solanum tuberosum]	1.97e-138	XP_015160393.1 PREDICTED: uncharacterized protein LOC102594544 [Solanum tuberosum]
Soltu.DM.01G004570	calcium-dependent protein kinase	815.623	-0.887549	0.0117	0	XP_006366539.1 PREDICTED: calcium-dependent protein kinase 8-like [Solanum tuberosum]	0	XP_006366539.1 PREDICTED: calcium-dependent protein kinase 8-like [Solanum tuberosum]	0	XP_006366539.1 PREDICTED: calcium-dependent protein kinase 8-like [Solanum tuberosum]
Soltu.DM.01G004580	hypothetical protein	1.12773	-0.497025	NA	NA	NA	NA	NA	4.19e-24	XP_033515516.1 uncharacterized protein LOC108947473 [Nicotiana tomentosiformis]
Soltu.DM.01G004590	hypothetical protein	1.11541	-0.297286	NA	NA	NA	5.63e-92	KAG5628910.1 hypothetical protein H5410_000627 [Solanum commersonii]	6.92e-101	KAF3631671.1 hypothetical protein FXO38_26554 [Capsicum annuum]<>KAF3633870.1 hypothetical protein FXO37_26814 [Capsicum annuum]
Soltu.DM.01G004600	hypothetical protein	0.17417	0.103116	NA	NA	NA	5.87e-103	KAG5628910.1 hypothetical protein H5410_000627 [Solanum commersonii]	5.87e-103	KAG5628910.1 hypothetical protein H5410_000627 [Solanum commersonii]
Soltu.DM.01G004610	hypothetical protein	0	NA	NA	NA	NA	5.32e-92	KAG5628912.1 hypothetical protein H5410_000629 [Solanum commersonii]	5.32e-92	KAG5628912.1 hypothetical protein H5410_000629 [Solanum commersonii]
Soltu.DM.01G004620	mitochondrial ferredoxin	151.334	-0.183709	0.904783	9.81e-154	XP_006366548.1 PREDICTED: adrenodoxin-like protein 2, mitochondrial [Solanum tuberosum]	9.81e-154	XP_006366548.1 PREDICTED: adrenodoxin-like protein 2, mitochondrial [Solanum tuberosum]	9.81e-154	XP_006366548.1 PREDICTED: adrenodoxin-like protein 2, mitochondrial [Solanum tuberosum]
Soltu.DM.01G004630	Tetratricopeptide repeat (TPR)-like superfamily protein	435.331	-0.0639	0.915803	8.9e-280	XP_015160404.1 PREDICTED: pentatricopeptide repeat-containing protein At2g01390-like [Solanum tuberosum]	8.9e-280	XP_015160404.1 PREDICTED: pentatricopeptide repeat-containing protein At2g01390-like [Solanum tuberosum]	8.9e-280	XP_015160404.1 PREDICTED: pentatricopeptide repeat-containing protein At2g01390-like [Solanum tuberosum]
Soltu.DM.01G004640	translocation protein-related	136.525	0.257359	0.739267	7.26e-145	XP_006366540.1 PREDICTED: uncharacterized protein LOC102595104 [Solanum tuberosum]	2.54e-145	KAG5628914.1 hypothetical protein H5410_000631 [Solanum commersonii]	2.54e-145	KAG5628914.1 hypothetical protein H5410_000631 [Solanum commersonii]
Soltu.DM.01G004650	nuclear factor Y, subunit A1	1341.29	0.270276	0.813984	1.22e-215	XP_006366543.1 PREDICTED: nuclear transcription factor Y subunit A-1-like [Solanum tuberosum]	1.22e-215	XP_006366543.1 PREDICTED: nuclear transcription factor Y subunit A-1-like [Solanum tuberosum]	1.22e-215	XP_006366543.1 PREDICTED: nuclear transcription factor Y subunit A-1-like [Solanum tuberosum]
Soltu.DM.01G004660	hypothetical protein	0	NA	NA	NA	NA	1.2e-36	KAG5628947.1 hypothetical protein H5410_000664 [Solanum commersonii]	1.2e-36	KAG5628947.1 hypothetical protein H5410_000664 [Solanum commersonii]
Soltu.DM.01G004670	hypothetical protein	0	NA	NA	NA	NA	2.5e-07	KAG5568472.1 hypothetical protein H5410_064510 [Solanum commersonii]	2.5e-07	KAG5568472.1 hypothetical protein H5410_064510 [Solanum commersonii]
Soltu.DM.01G004680	Protein kinase superfamily protein	66.8036	-1.86359	0.0119	2.69e-106	XP_015160395.1 PREDICTED: probable receptor-like protein kinase At5g39030 [Solanum tuberosum]	2.69e-106	XP_015160395.1 PREDICTED: probable receptor-like protein kinase At5g39030 [Solanum tuberosum]	2.69e-106	XP_015160395.1 PREDICTED: probable receptor-like protein kinase At5g39030 [Solanum tuberosum]
Soltu.DM.01G004690	Protein kinase superfamily protein	23.8085	-0.183126	0.911238	1.53e-223	XP_015161331.1 PREDICTED: probable receptor-like protein kinase At1g67000, partial [Solanum tuberosum]	1.53e-223	XP_015161331.1 PREDICTED: probable receptor-like protein kinase At1g67000, partial [Solanum tuberosum]	1.53e-223	XP_015161331.1 PREDICTED: probable receptor-like protein kinase At1g67000, partial [Solanum tuberosum]
Soltu.DM.01G004700	Protein kinase superfamily protein	88.2422	-0.938233	0.534916	2.12e-172	XP_015160396.1 PREDICTED: glycerophosphodiester phosphodiesterase protein kinase domain-containing GDPDL2-like, partial [Solanum tuberosum]	2.12e-172	XP_015160396.1 PREDICTED: glycerophosphodiester phosphodiesterase protein kinase domain-containing GDPDL2-like, partial [Solanum tuberosum]	2.12e-172	XP_015160396.1 PREDICTED: glycerophosphodiester phosphodiesterase protein kinase domain-containing GDPDL2-like, partial [Solanum tuberosum]
Soltu.DM.01G004710	homolog of X-ray repair cross complementing 2 (XRCC2)	8.83132	0.617431	0.768918	2.64e-73	XP_015160400.1 PREDICTED: DNA repair protein XRCC2 homolog isoform X3 [Solanum tuberosum]	2.64e-73	XP_015160400.1 PREDICTED: DNA repair protein XRCC2 homolog isoform X3 [Solanum tuberosum]	2.64e-73	XP_015160400.1 PREDICTED: DNA repair protein XRCC2 homolog isoform X3 [Solanum tuberosum]
Soltu.DM.01G004720	homolog of X-ray repair cross complementing 2 (XRCC2)	2.20244	0.636856	NA	3.1e-94	XP_015159999.1 PREDICTED: DNA repair protein XRCC2 homolog isoform X4 [Solanum tuberosum]	3.1e-94	XP_015159999.1 PREDICTED: DNA repair protein XRCC2 homolog isoform X4 [Solanum tuberosum]	3.1e-94	XP_015159999.1 PREDICTED: DNA repair protein XRCC2 homolog isoform X4 [Solanum tuberosum]
Soltu.DM.01G004730	Protein kinase superfamily protein	280.292	-2.73677	6.98e-12	0	XP_006368004.1 PREDICTED: probable receptor-like protein kinase At1g67000 [Solanum tuberosum]	0	XP_006368004.1 PREDICTED: probable receptor-like protein kinase At1g67000 [Solanum tuberosum]	0	XP_006368004.1 PREDICTED: probable receptor-like protein kinase At1g67000 [Solanum tuberosum]
Soltu.DM.01G004740	Protein kinase superfamily protein	56.9592	-0.893593	0.526047	0	XP_015160005.1 PREDICTED: glycerophosphodiester phosphodiesterase protein kinase domain-containing GDPDL2-like [Solanum tuberosum]	0	XP_015160005.1 PREDICTED: glycerophosphodiester phosphodiesterase protein kinase domain-containing GDPDL2-like [Solanum tuberosum]	0	TMW92553.1 hypothetical protein EJD97_012869 [Solanum chilense]
Soltu.DM.01G004750	homolog of X-ray repair cross complementing 2 (XRCC2)	13.3417	0.397232	0.878613	8.04e-74	XP_015160400.1 PREDICTED: DNA repair protein XRCC2 homolog isoform X3 [Solanum tuberosum]	8.04e-74	XP_015160400.1 PREDICTED: DNA repair protein XRCC2 homolog isoform X3 [Solanum tuberosum]	8.04e-74	XP_015160400.1 PREDICTED: DNA repair protein XRCC2 homolog isoform X3 [Solanum tuberosum]
Soltu.DM.01G004760	homolog of X-ray repair cross complementing 2 (XRCC2)	31.8259	-0.18439	0.925171	8.11e-98	XP_015159999.1 PREDICTED: DNA repair protein XRCC2 homolog isoform X4 [Solanum tuberosum]	7.75e-99	KAG5628938.1 hypothetical protein H5410_000655 [Solanum commersonii]	7.75e-99	KAG5628938.1 hypothetical protein H5410_000655 [Solanum commersonii]
Soltu.DM.01G004770	hypothetical protein	13.8981	-0.638064	0.76626	NA	NA	2.74e-40	KAG5628931.1 hypothetical protein H5410_000648 [Solanum commersonii]	2.74e-40	KAG5628931.1 hypothetical protein H5410_000648 [Solanum commersonii]
Soltu.DM.01G004780	Protein kinase superfamily protein	238.571	-1.79717	0.00561	0	XP_006368004.1 PREDICTED: probable receptor-like protein kinase At1g67000 [Solanum tuberosum]	0	XP_006368004.1 PREDICTED: probable receptor-like protein kinase At1g67000 [Solanum tuberosum]	0	XP_006368004.1 PREDICTED: probable receptor-like protein kinase At1g67000 [Solanum tuberosum]
Soltu.DM.01G004790	Protein kinase superfamily protein	35.1795	-0.547633	0.765846	6.74e-257	XP_015159995.1 PREDICTED: glycerophosphodiester phosphodiesterase protein kinase domain-containing GDPDL2-like [Solanum tuberosum]	6.74e-257	XP_015159995.1 PREDICTED: glycerophosphodiester phosphodiesterase protein kinase domain-containing GDPDL2-like [Solanum tuberosum]	6.74e-257	XP_015159995.1 PREDICTED: glycerophosphodiester phosphodiesterase protein kinase domain-containing GDPDL2-like [Solanum tuberosum]
Soltu.DM.01G004800	homolog of X-ray repair cross complementing 2 (XRCC2)	0	NA	NA	2.39e-70	XP_015160397.1 PREDICTED: DNA repair protein XRCC2 homolog isoform X1 [Solanum tuberosum]	2.39e-70	XP_015160397.1 PREDICTED: DNA repair protein XRCC2 homolog isoform X1 [Solanum tuberosum]	2.39e-70	XP_015160397.1 PREDICTED: DNA repair protein XRCC2 homolog isoform X1 [Solanum tuberosum]
Soltu.DM.01G004810	homolog of X-ray repair cross complementing 2 (XRCC2)	48.2954	0.292165	0.811425	4.27e-123	XP_015159997.1 PREDICTED: DNA repair protein XRCC2 homolog isoform X2 [Solanum tuberosum]	4.27e-123	XP_015159997.1 PREDICTED: DNA repair protein XRCC2 homolog isoform X2 [Solanum tuberosum]	4.27e-123	XP_015159997.1 PREDICTED: DNA repair protein XRCC2 homolog isoform X2 [Solanum tuberosum]
Soltu.DM.01G004820	Protein kinase superfamily protein	110.072	-1.85489	0.000579	0	XP_006368004.1 PREDICTED: probable receptor-like protein kinase At1g67000 [Solanum tuberosum]	0	XP_006368004.1 PREDICTED: probable receptor-like protein kinase At1g67000 [Solanum tuberosum]	0	XP_006368004.1 PREDICTED: probable receptor-like protein kinase At1g67000 [Solanum tuberosum]
Soltu.DM.01G004830	Protein kinase superfamily protein	114.913	-0.388899	0.82404	0	XP_015160005.1 PREDICTED: glycerophosphodiester phosphodiesterase protein kinase domain-containing GDPDL2-like [Solanum tuberosum]	0	XP_015160005.1 PREDICTED: glycerophosphodiester phosphodiesterase protein kinase domain-containing GDPDL2-like [Solanum tuberosum]	0	XP_015160005.1 PREDICTED: glycerophosphodiester phosphodiesterase protein kinase domain-containing GDPDL2-like [Solanum tuberosum]
Soltu.DM.01G004840	homolog of X-ray repair cross complementing 2 (XRCC2)	25.8188	0.371752	0.838621	8.5e-138	XP_015159998.1 PREDICTED: DNA repair protein XRCC2 homolog isoform X3 [Solanum tuberosum]	8.5e-138	XP_015159998.1 PREDICTED: DNA repair protein XRCC2 homolog isoform X3 [Solanum tuberosum]	8.5e-138	XP_015159998.1 PREDICTED: DNA repair protein XRCC2 homolog isoform X3 [Solanum tuberosum]
Soltu.DM.01G004850	hypothetical protein	28.9298	0.20805	0.915448	0.000154	XP_006365612.2 PREDICTED: glycerophosphodiester phosphodiesterase protein kinase domain-containing GDPDL2-like [Solanum tuberosum]	4.26e-37	KAG5628931.1 hypothetical protein H5410_000648 [Solanum commersonii]	4.26e-37	KAG5628931.1 hypothetical protein H5410_000648 [Solanum commersonii]
Soltu.DM.01G004860	Protein kinase superfamily protein	472.725	-0.953954	0.412686	0	XP_006365630.1 PREDICTED: probable receptor-like protein kinase At1g67000, partial [Solanum tuberosum]	0	XP_006365630.1 PREDICTED: probable receptor-like protein kinase At1g67000, partial [Solanum tuberosum]	0	XP_006365630.1 PREDICTED: probable receptor-like protein kinase At1g67000, partial [Solanum tuberosum]
Soltu.DM.01G004870	hypothetical protein	25.9307	1.19037	0.462445	3.07e-56	XP_015159990.1 PREDICTED: uncharacterized protein LOC107058609 [Solanum tuberosum]	3.07e-56	XP_015159990.1 PREDICTED: uncharacterized protein LOC107058609 [Solanum tuberosum]	3.07e-56	XP_015159990.1 PREDICTED: uncharacterized protein LOC107058609 [Solanum tuberosum]
Soltu.DM.01G004880	homolog of X-ray repair cross complementing 2 (XRCC2)	104.545	-0.163397	0.928325	1.6e-134	XP_015159996.1 PREDICTED: DNA repair protein XRCC2 homolog isoform X1 [Solanum tuberosum]	4.27e-139	KAG5628938.1 hypothetical protein H5410_000655 [Solanum commersonii]	4.27e-139	KAG5628938.1 hypothetical protein H5410_000655 [Solanum commersonii]
Soltu.DM.01G004890	hypothetical protein	61.3031	0.0593	0.978026	NA	NA	5.53e-40	KAG5628931.1 hypothetical protein H5410_000648 [Solanum commersonii]	5.53e-40	KAG5628931.1 hypothetical protein H5410_000648 [Solanum commersonii]
Soltu.DM.01G004900	Protein kinase superfamily protein	100.947	-1.59892	0.00951	2.1e-91	XP_006366547.1 PREDICTED: probable receptor-like protein kinase At1g67000 [Solanum tuberosum]	4.27e-94	KAG5628932.1 hypothetical protein H5410_000649 [Solanum commersonii]	4.27e-94	KAG5628932.1 hypothetical protein H5410_000649 [Solanum commersonii]
Soltu.DM.01G004910	Protein kinase superfamily protein	14.1131	-0.33715	0.866158	4.42e-68	XP_006366547.1 PREDICTED: probable receptor-like protein kinase At1g67000 [Solanum tuberosum]	1.2e-70	KAG5628922.1 hypothetical protein H5410_000639 [Solanum commersonii]	1.2e-70	KAG5628922.1 hypothetical protein H5410_000639 [Solanum commersonii]
Soltu.DM.01G004920	Protein kinase superfamily protein	38.4801	-1.98117	0.0462	2.53e-183	XP_006365630.1 PREDICTED: probable receptor-like protein kinase At1g67000, partial [Solanum tuberosum]	2.53e-183	XP_006365630.1 PREDICTED: probable receptor-like protein kinase At1g67000, partial [Solanum tuberosum]	2.53e-183	XP_006365630.1 PREDICTED: probable receptor-like protein kinase At1g67000, partial [Solanum tuberosum]
Soltu.DM.01G004930	Protein kinase superfamily protein	139.392	-2.205	3.75e-07	9.44e-94	XP_006366547.1 PREDICTED: probable receptor-like protein kinase At1g67000 [Solanum tuberosum]	1.27e-94	KAG5628922.1 hypothetical protein H5410_000639 [Solanum commersonii]	1.27e-94	KAG5628922.1 hypothetical protein H5410_000639 [Solanum commersonii]
Soltu.DM.01G004940	Protein kinase superfamily protein	51.991	-1.21676	0.1217	3.17e-265	XP_015161331.1 PREDICTED: probable receptor-like protein kinase At1g67000, partial [Solanum tuberosum]	3.17e-265	XP_015161331.1 PREDICTED: probable receptor-like protein kinase At1g67000, partial [Solanum tuberosum]	3.17e-265	XP_015161331.1 PREDICTED: probable receptor-like protein kinase At1g67000, partial [Solanum tuberosum]
Soltu.DM.01G004950	homolog of X-ray repair cross complementing 2 (XRCC2)	42.3313	0.18102	0.884897	9.12e-242	XP_015159996.1 PREDICTED: DNA repair protein XRCC2 homolog isoform X1 [Solanum tuberosum]	9.12e-242	XP_015159996.1 PREDICTED: DNA repair protein XRCC2 homolog isoform X1 [Solanum tuberosum]	9.12e-242	XP_015159996.1 PREDICTED: DNA repair protein XRCC2 homolog isoform X1 [Solanum tuberosum]
Soltu.DM.01G004960	hypothetical protein	26.9428	-1.66416	0.119258	1.82e-63	XP_006368004.1 PREDICTED: probable receptor-like protein kinase At1g67000 [Solanum tuberosum]	1.82e-63	XP_006368004.1 PREDICTED: probable receptor-like protein kinase At1g67000 [Solanum tuberosum]	1.82e-63	XP_006368004.1 PREDICTED: probable receptor-like protein kinase At1g67000 [Solanum tuberosum]
Soltu.DM.01G004970	receptor serine/threonine kinase, putative	122.56	-0.0233	0.991687	0	XP_015159995.1 PREDICTED: glycerophosphodiester phosphodiesterase protein kinase domain-containing GDPDL2-like [Solanum tuberosum]	0	XP_015159995.1 PREDICTED: glycerophosphodiester phosphodiesterase protein kinase domain-containing GDPDL2-like [Solanum tuberosum]	0	XP_015159995.1 PREDICTED: glycerophosphodiester phosphodiesterase protein kinase domain-containing GDPDL2-like [Solanum tuberosum]
Soltu.DM.01G004980	Photosystem II 5 kD protein	32.0699	-2.13487	0.039	1.73e-70	XP_015159991.1 PREDICTED: photosystem II 5 kDa protein, chloroplastic [Solanum tuberosum]	1.73e-70	XP_015159991.1 PREDICTED: photosystem II 5 kDa protein, chloroplastic [Solanum tuberosum]	1.73e-70	XP_015159991.1 PREDICTED: photosystem II 5 kDa protein, chloroplastic [Solanum tuberosum]
Soltu.DM.01G004990	homolog of X-ray repair cross complementing 2 (XRCC2)	52.49	-1.25691	NA	2.62e-72	XP_015160000.1 PREDICTED: DNA repair protein XRCC2 homolog [Solanum tuberosum]	2.62e-72	XP_015160000.1 PREDICTED: DNA repair protein XRCC2 homolog [Solanum tuberosum]	2.62e-72	XP_015160000.1 PREDICTED: DNA repair protein XRCC2 homolog [Solanum tuberosum]
Soltu.DM.01G005000	regulatory particle triple-A ATPase 6A	2326.55	-0.0799	0.894774	2.67e-105	XP_006338168.1 PREDICTED: 26S protease regulatory subunit 8 homolog A [Solanum tuberosum]<>XP_006365620.1 PREDICTED: 26S protease regulatory subunit 8 homolog A [Solanum tuberosum]	2.67e-105	XP_006338168.1 PREDICTED: 26S protease regulatory subunit 8 homolog A [Solanum tuberosum]<>XP_006365620.1 PREDICTED: 26S protease regulatory subunit 8 homolog A [Solanum tuberosum]	3.64e-107	AAC32150.1 TAT-binding protein homolog, partial [Picea mariana]
Soltu.DM.01G005010	regulatory particle triple-A ATPase 6A	1111.67	-0.194145	0.844743	4.38e-168	XP_006338168.1 PREDICTED: 26S protease regulatory subunit 8 homolog A [Solanum tuberosum]<>XP_006365620.1 PREDICTED: 26S protease regulatory subunit 8 homolog A [Solanum tuberosum]	4.38e-168	XP_006338168.1 PREDICTED: 26S protease regulatory subunit 8 homolog A [Solanum tuberosum]<>XP_006365620.1 PREDICTED: 26S protease regulatory subunit 8 homolog A [Solanum tuberosum]	4.38e-168	XP_006338168.1 PREDICTED: 26S protease regulatory subunit 8 homolog A [Solanum tuberosum]<>XP_006365620.1 PREDICTED: 26S protease regulatory subunit 8 homolog A [Solanum tuberosum]<>XP_015076402.1 26S proteasome regulatory subunit 8 homolog A [Solanum pennellii]<>TMX00125.1 hypothetical protein EJD97_001354 [Solanum chilense]
Soltu.DM.01G005020	homolog of X-ray repair cross complementing 2 (XRCC2)	59.0222	0.225098	0.883242	7.44e-68	XP_015159999.1 PREDICTED: DNA repair protein XRCC2 homolog isoform X4 [Solanum tuberosum]	1.42e-76	KAG5628866.1 hypothetical protein H5410_000583 [Solanum commersonii]	1.42e-76	KAG5628866.1 hypothetical protein H5410_000583 [Solanum commersonii]
Soltu.DM.01G005030	NAD(P)-binding Rossmann-fold superfamily protein	463.589	0.0626	0.93072	3.8e-233	XP_006365621.1 PREDICTED: cinnamoyl-CoA reductase 1-like [Solanum tuberosum]	3.8e-233	XP_006365621.1 PREDICTED: cinnamoyl-CoA reductase 1-like [Solanum tuberosum]	3.8e-233	XP_006365621.1 PREDICTED: cinnamoyl-CoA reductase 1-like [Solanum tuberosum]
Soltu.DM.01G005040	NAD(P)-binding Rossmann-fold superfamily protein	911.175	-0.134626	0.721595	4.82e-211	XP_006365624.1 PREDICTED: cinnamoyl-CoA reductase 1-like isoform X2 [Solanum tuberosum]	0	KAG5628864.1 hypothetical protein H5410_000581 [Solanum commersonii]	0	KAG5628864.1 hypothetical protein H5410_000581 [Solanum commersonii]
Soltu.DM.01G005050	NAD(P)-binding Rossmann-fold superfamily protein	1553.77	0.328276	0.322511	7.6e-228	XP_006365623.1 PREDICTED: cinnamoyl-CoA reductase 1-like isoform X1 [Solanum tuberosum]	7.6e-228	XP_006365623.1 PREDICTED: cinnamoyl-CoA reductase 1-like isoform X1 [Solanum tuberosum]	7.6e-228	XP_006365623.1 PREDICTED: cinnamoyl-CoA reductase 1-like isoform X1 [Solanum tuberosum]
Soltu.DM.01G005060	NAD kinase	1249.02	-1.61069	0.0121	0	XP_006365622.1 PREDICTED: NAD(H) kinase 1 [Solanum tuberosum]	0	XP_006365622.1 PREDICTED: NAD(H) kinase 1 [Solanum tuberosum]	0	XP_006365622.1 PREDICTED: NAD(H) kinase 1 [Solanum tuberosum]
Soltu.DM.01G005070	Protein kinase superfamily protein	96.2707	-1.25747	0.0988	0	XP_015160005.1 PREDICTED: glycerophosphodiester phosphodiesterase protein kinase domain-containing GDPDL2-like [Solanum tuberosum]	0	XP_015160005.1 PREDICTED: glycerophosphodiester phosphodiesterase protein kinase domain-containing GDPDL2-like [Solanum tuberosum]	0	XP_015160005.1 PREDICTED: glycerophosphodiester phosphodiesterase protein kinase domain-containing GDPDL2-like [Solanum tuberosum]
Soltu.DM.01G005080	Protein kinase superfamily protein	44.3267	-2.42507	6.62e-06	0	XP_006368004.1 PREDICTED: probable receptor-like protein kinase At1g67000 [Solanum tuberosum]	0	XP_006368004.1 PREDICTED: probable receptor-like protein kinase At1g67000 [Solanum tuberosum]	0	XP_010315114.1 rust resistance kinase Lr10-like isoform X1 [Solanum lycopersicum]
Soltu.DM.01G005090	hypothetical protein	0	NA	NA	NA	NA	6.2e-144	KAG5568472.1 hypothetical protein H5410_064510 [Solanum commersonii]	6.2e-144	KAG5568472.1 hypothetical protein H5410_064510 [Solanum commersonii]
Soltu.DM.01G005100	hypothetical protein	0	NA	NA	3.29e-28	XP_015169179.1 PREDICTED: uncharacterized protein LOC107062730 [Solanum tuberosum]	7.54e-125	KAG5596108.1 hypothetical protein H5410_037340 [Solanum commersonii]	7.54e-125	KAG5596108.1 hypothetical protein H5410_037340 [Solanum commersonii]
Soltu.DM.01G005110	hypothetical protein	4.52779	-0.938175	0.519152	6.71e-86	XP_015160757.1 PREDICTED: uncharacterized protein LOC107058973 [Solanum tuberosum]	5.3e-150	KAG5591914.1 hypothetical protein H5410_042428 [Solanum commersonii]	5.3e-150	KAG5591914.1 hypothetical protein H5410_042428 [Solanum commersonii]
Soltu.DM.01G005120	hypothetical protein	0	NA	NA	1.01e-09	AAV31178.1 Putative transposase, identical [Solanum tuberosum]	8.93e-70	KAG5568463.1 hypothetical protein H5410_064526 [Solanum commersonii]	8.93e-70	KAG5568463.1 hypothetical protein H5410_064526 [Solanum commersonii]
Soltu.DM.01G005130	zinc transporter 7 precursor	0	NA	NA	NA	NA	5.88e-150	KAG5628948.1 hypothetical protein H5410_000665 [Solanum commersonii]	1.02e-151	TMW89423.1 hypothetical protein EJD97_017201 [Solanum chilense]
Soltu.DM.01G005140	CCCH-type zinc fingerfamily protein with RNA-binding domain	173.181	0.088	0.941473	0	XP_006365627.1 PREDICTED: zinc finger CCCH domain-containing protein 53 isoform X1 [Solanum tuberosum]	0	XP_006365627.1 PREDICTED: zinc finger CCCH domain-containing protein 53 isoform X1 [Solanum tuberosum]	0	XP_006365627.1 PREDICTED: zinc finger CCCH domain-containing protein 53 isoform X1 [Solanum tuberosum]
Soltu.DM.01G005150	zinc transporter 10 precursor	0	NA	NA	9.07e-58	XP_015159993.1 PREDICTED: fe(2+) transport protein 1-like [Solanum tuberosum]	9.07e-58	XP_015159993.1 PREDICTED: fe(2+) transport protein 1-like [Solanum tuberosum]	9.07e-58	XP_015159993.1 PREDICTED: fe(2+) transport protein 1-like [Solanum tuberosum]
Soltu.DM.01G005160	Glycosyl hydrolase superfamily protein	0	NA	NA	7.16e-257	XP_006365629.1 PREDICTED: glucan endo-1,3-beta-glucosidase-like [Solanum tuberosum]	7.16e-257	XP_006365629.1 PREDICTED: glucan endo-1,3-beta-glucosidase-like [Solanum tuberosum]	7.16e-257	XP_006365629.1 PREDICTED: glucan endo-1,3-beta-glucosidase-like [Solanum tuberosum]
Soltu.DM.01G005170	Glycosyl hydrolase superfamily protein	472.241	-0.717718	0.494596	1.63e-209	XP_006365633.2 PREDICTED: glucan endo-1,3-beta-glucosidase A [Solanum tuberosum]	1.63e-209	XP_006365633.2 PREDICTED: glucan endo-1,3-beta-glucosidase A [Solanum tuberosum]	1.63e-209	XP_006365633.2 PREDICTED: glucan endo-1,3-beta-glucosidase A [Solanum tuberosum]
Soltu.DM.01G005180	Glycosyl hydrolase superfamily protein	850.226	-0.73463	0.442421	5.37e-248	XP_006365633.2 PREDICTED: glucan endo-1,3-beta-glucosidase A [Solanum tuberosum]	5.37e-248	XP_006365633.2 PREDICTED: glucan endo-1,3-beta-glucosidase A [Solanum tuberosum]	5.37e-248	XP_006365633.2 PREDICTED: glucan endo-1,3-beta-glucosidase A [Solanum tuberosum]
Soltu.DM.01G005190	beta-1,3-glucanase	32.435	0.458842	0.828372	2.04e-57	XP_006365633.2 PREDICTED: glucan endo-1,3-beta-glucosidase A [Solanum tuberosum]	1.19e-59	KAG5628957.1 hypothetical protein H5410_000674 [Solanum commersonii]	1.19e-59	KAG5628957.1 hypothetical protein H5410_000674 [Solanum commersonii]
Soltu.DM.01G005200	beta-1,3-glucanase	17.7634	0.0477	0.988387	7.83e-150	CAE52322.1 1,3-beta-D-glucan glucanohydrolase precursor [Solanum tuberosum]	6.73e-158	KAG5628959.1 hypothetical protein H5410_000676 [Solanum commersonii]	6.73e-158	KAG5628959.1 hypothetical protein H5410_000676 [Solanum commersonii]
Soltu.DM.01G005210	beta-1,3-glucanase	5.59007	0.288797	0.911239	3.82e-144	XP_006367558.1 PREDICTED: glucan endo-1,3-beta-glucosidase A-like [Solanum tuberosum]	3.82e-144	XP_006367558.1 PREDICTED: glucan endo-1,3-beta-glucosidase A-like [Solanum tuberosum]	3.82e-144	XP_006367558.1 PREDICTED: glucan endo-1,3-beta-glucosidase A-like [Solanum tuberosum]
Soltu.DM.01G005220	Glycosyl hydrolase superfamily protein	0	NA	NA	2.91e-207	XP_006367559.1 PREDICTED: glucan endo-1,3-beta-glucosidase-like [Solanum tuberosum]	2.91e-207	XP_006367559.1 PREDICTED: glucan endo-1,3-beta-glucosidase-like [Solanum tuberosum]	2.91e-207	XP_006367559.1 PREDICTED: glucan endo-1,3-beta-glucosidase-like [Solanum tuberosum]
Soltu.DM.01G005230	Glycosyl hydrolase superfamily protein	64.7879	0.641761	0.562894	1.01e-222	XP_006367558.1 PREDICTED: glucan endo-1,3-beta-glucosidase A-like [Solanum tuberosum]	1.01e-222	XP_006367558.1 PREDICTED: glucan endo-1,3-beta-glucosidase A-like [Solanum tuberosum]	1.01e-222	XP_006367558.1 PREDICTED: glucan endo-1,3-beta-glucosidase A-like [Solanum tuberosum]
Soltu.DM.01G005240	Glycosyl hydrolase superfamily protein	365.519	-0.663953	0.563006	8.72e-211	AAN78309.1 acidic class II 1,3-beta-glucanase precursor, partial [Solanum tuberosum]	8.72e-211	AAN78309.1 acidic class II 1,3-beta-glucanase precursor, partial [Solanum tuberosum]	8.72e-211	AAN78309.1 acidic class II 1,3-beta-glucanase precursor, partial [Solanum tuberosum]
Soltu.DM.01G005250	Glycosyl hydrolase superfamily protein	203.64	-0.365672	0.721444	8.7e-199	XP_015160981.1 PREDICTED: glucan endo-1,3-beta-glucosidase A-like [Solanum tuberosum]	8.7e-199	XP_015160981.1 PREDICTED: glucan endo-1,3-beta-glucosidase A-like [Solanum tuberosum]	8.7e-199	XP_015160981.1 PREDICTED: glucan endo-1,3-beta-glucosidase A-like [Solanum tuberosum]
Soltu.DM.01G005260	beta-1,3-glucanase	103.834	-0.96608	0.103145	1.45e-122	XP_015160981.1 PREDICTED: glucan endo-1,3-beta-glucosidase A-like [Solanum tuberosum]	1.45e-122	XP_015160981.1 PREDICTED: glucan endo-1,3-beta-glucosidase A-like [Solanum tuberosum]	1.45e-122	XP_015160981.1 PREDICTED: glucan endo-1,3-beta-glucosidase A-like [Solanum tuberosum]
Soltu.DM.01G005270	cytochrome P450, family 71, subfamily B, polypeptide	37.6224	0.173577	0.912351	1.37e-251	NP_001305614.1 premnaspirodiene oxygenase precursor [Solanum tuberosum]<>CAC24711.1 cytochrome P450 [Solanum tuberosum]	3.57e-305	KAG5628962.1 hypothetical protein H5410_000679 [Solanum commersonii]	0	XP_004228511.1 premnaspirodiene oxygenase-like [Solanum lycopersicum]
Soltu.DM.01G005280	cytochrome P450, family 71, subfamily B, polypeptide	8.27179	-0.208036	0.934634	2.12e-246	NP_001305614.1 premnaspirodiene oxygenase precursor [Solanum tuberosum]<>CAC24711.1 cytochrome P450 [Solanum tuberosum]	0	KAG5628962.1 hypothetical protein H5410_000679 [Solanum commersonii]	0	KAG5628962.1 hypothetical protein H5410_000679 [Solanum commersonii]
Soltu.DM.01G005290	cytochrome P450, family 71, subfamily B, polypeptide	21.4243	-0.0106	0.996391	0	XP_015161140.1 PREDICTED: premnaspirodiene oxygenase-like [Solanum tuberosum]	0	XP_015161140.1 PREDICTED: premnaspirodiene oxygenase-like [Solanum tuberosum]	0	XP_015161140.1 PREDICTED: premnaspirodiene oxygenase-like [Solanum tuberosum]
Soltu.DM.01G005300	cytochrome P450, family 71, subfamily B, polypeptide	3.63216	0.449358	NA	0	XP_015161140.1 PREDICTED: premnaspirodiene oxygenase-like [Solanum tuberosum]	0	XP_015161140.1 PREDICTED: premnaspirodiene oxygenase-like [Solanum tuberosum]	0	XP_015161140.1 PREDICTED: premnaspirodiene oxygenase-like [Solanum tuberosum]
Soltu.DM.01G005310	cytochrome P450, family 71, subfamily A, polypeptide	2.50911	-0.243857	NA	4.04e-86	NP_001305614.1 premnaspirodiene oxygenase precursor [Solanum tuberosum]<>CAC24711.1 cytochrome P450 [Solanum tuberosum]	3.74e-122	KAG5628962.1 hypothetical protein H5410_000679 [Solanum commersonii]	3.74e-122	KAG5628962.1 hypothetical protein H5410_000679 [Solanum commersonii]
Soltu.DM.01G005320	cytochrome P450, family 71, subfamily B, polypeptide	6.33895	-0.539117	0.81179	8.7e-198	NP_001305614.1 premnaspirodiene oxygenase precursor [Solanum tuberosum]<>CAC24711.1 cytochrome P450 [Solanum tuberosum]	1.05e-245	KAG5628962.1 hypothetical protein H5410_000679 [Solanum commersonii]	6.22e-252	XP_004228511.1 premnaspirodiene oxygenase-like [Solanum lycopersicum]
Soltu.DM.01G005330	cytochrome P450, family 71, subfamily B, polypeptide	3.40635	0.0698	NA	0	XP_015161140.1 PREDICTED: premnaspirodiene oxygenase-like [Solanum tuberosum]	0	XP_015161140.1 PREDICTED: premnaspirodiene oxygenase-like [Solanum tuberosum]	0	XP_015161140.1 PREDICTED: premnaspirodiene oxygenase-like [Solanum tuberosum]
Soltu.DM.01G005340	ytochrome p450, family 71, subfamily B, polypeptide	4.00306	0.537384	0.81047	3.34e-188	XP_015161140.1 PREDICTED: premnaspirodiene oxygenase-like [Solanum tuberosum]	3.34e-188	XP_015161140.1 PREDICTED: premnaspirodiene oxygenase-like [Solanum tuberosum]	3.34e-188	XP_015161140.1 PREDICTED: premnaspirodiene oxygenase-like [Solanum tuberosum]
Soltu.DM.01G005350	cytochrome P450, family 71, subfamily A, polypeptide	1.03863	-0.053	NA	2.86e-98	XP_015161140.1 PREDICTED: premnaspirodiene oxygenase-like [Solanum tuberosum]	2.86e-98	XP_015161140.1 PREDICTED: premnaspirodiene oxygenase-like [Solanum tuberosum]	2.86e-98	XP_015161140.1 PREDICTED: premnaspirodiene oxygenase-like [Solanum tuberosum]
Soltu.DM.01G005360	cytochrome P450, family 71, subfamily B, polypeptide	13.5342	-0.260063	0.919236	0	XP_015161140.1 PREDICTED: premnaspirodiene oxygenase-like [Solanum tuberosum]	0	XP_015161140.1 PREDICTED: premnaspirodiene oxygenase-like [Solanum tuberosum]	0	XP_015161140.1 PREDICTED: premnaspirodiene oxygenase-like [Solanum tuberosum]
Soltu.DM.01G005370	hypothetical protein	629.826	0.304281	0.781791	NA	NA	3.39e-144	KAG5602026.1 hypothetical protein H5410_033396 [Solanum commersonii]	3.39e-144	KAG5602026.1 hypothetical protein H5410_033396 [Solanum commersonii]
Soltu.DM.01G005380	F-box and associated interaction domains-containing protein	128.264	0.196599	0.805517	5.22e-304	XP_006367729.1 PREDICTED: F-box protein CPR30-like [Solanum tuberosum]<>XP_015161104.1 PREDICTED: F-box protein CPR30-like [Solanum tuberosum]	5.22e-304	XP_006367729.1 PREDICTED: F-box protein CPR30-like [Solanum tuberosum]<>XP_015161104.1 PREDICTED: F-box protein CPR30-like [Solanum tuberosum]	5.22e-304	XP_006367729.1 PREDICTED: F-box protein CPR30-like [Solanum tuberosum]<>XP_015161104.1 PREDICTED: F-box protein CPR30-like [Solanum tuberosum]
Soltu.DM.01G005390	cytochrome P450, family 71, subfamily B, polypeptide	264.446	-0.198958	0.89347	1.47e-268	NP_001305614.1 premnaspirodiene oxygenase precursor [Solanum tuberosum]<>CAC24711.1 cytochrome P450 [Solanum tuberosum]	0	KAG5628966.1 hypothetical protein H5410_000683 [Solanum commersonii]	0	KAG5628966.1 hypothetical protein H5410_000683 [Solanum commersonii]
Soltu.DM.01G005400	cytochrome P450, family 71, subfamily B, polypeptide	96.6658	-1.88248	0.0202	2.88e-272	NP_001305614.1 premnaspirodiene oxygenase precursor [Solanum tuberosum]<>CAC24711.1 cytochrome P450 [Solanum tuberosum]	0	KAG5628996.1 hypothetical protein H5410_000713 [Solanum commersonii]	0	KAG5628996.1 hypothetical protein H5410_000713 [Solanum commersonii]
Soltu.DM.01G005410	gag-polypeptide of LTR copia-type domain containing protein	0	NA	NA	2.64e-162	XP_015158487.1 PREDICTED: uncharacterized protein LOC107057901 [Solanum tuberosum]	2.64e-162	XP_015158487.1 PREDICTED: uncharacterized protein LOC107057901 [Solanum tuberosum]	2.64e-162	XP_015158487.1 PREDICTED: uncharacterized protein LOC107057901 [Solanum tuberosum]
Soltu.DM.01G005420	GAG-pre-integrase domain containing protein	0	NA	NA	5.04e-78	XP_015158487.1 PREDICTED: uncharacterized protein LOC107057901 [Solanum tuberosum]	5.04e-78	XP_015158487.1 PREDICTED: uncharacterized protein LOC107057901 [Solanum tuberosum]	1.22e-110	XP_015068768.1 uncharacterized protein LOC107013353 [Solanum pennellii]
Soltu.DM.01G005430	cytochrome P450, family 71, subfamily B, polypeptide	104.47	-2.81875	0.00022	1.15e-271	NP_001305614.1 premnaspirodiene oxygenase precursor [Solanum tuberosum]<>CAC24711.1 cytochrome P450 [Solanum tuberosum]	0	KAG5628992.1 hypothetical protein H5410_000709 [Solanum commersonii]	0	XP_004228509.1 premnaspirodiene oxygenase-like [Solanum lycopersicum]
Soltu.DM.01G005440	hypothetical protein	22.8399	0.535535	0.815425	1.05e-137	XP_006353328.2 PREDICTED: replication protein A 70 kDa DNA-binding subunit A-like [Solanum tuberosum]<>XP_015166781.1 PREDICTED: replication protein A 70 kDa DNA-binding subunit A-like [Solanum tuberosum]	1.55e-140	KAG5577680.1 hypothetical protein H5410_057814 [Solanum commersonii]	1.55e-140	KAG5577680.1 hypothetical protein H5410_057814 [Solanum commersonii]
Soltu.DM.01G005450	cytochrome P450, family 71, subfamily B, polypeptide	0.269694	0.23591	NA	4.61e-86	XP_015161203.1 PREDICTED: premnaspirodiene oxygenase-like [Solanum tuberosum]	1.29e-91	KAG5628991.1 hypothetical protein H5410_000708 [Solanum commersonii]	1.29e-91	KAG5628991.1 hypothetical protein H5410_000708 [Solanum commersonii]
Soltu.DM.01G005460	cytochrome p450 71b6	2.84151	-0.75585	NA	1.6e-105	XP_006367730.1 PREDICTED: premnaspirodiene oxygenase-like [Solanum tuberosum]	3.46e-112	KAG5628991.1 hypothetical protein H5410_000708 [Solanum commersonii]	3.46e-112	KAG5628991.1 hypothetical protein H5410_000708 [Solanum commersonii]
Soltu.DM.01G005470	cytochrome P450, family 71, subfamily B, polypeptide	24.9767	-2.09325	0.038	2.56e-132	XP_015161203.1 PREDICTED: premnaspirodiene oxygenase-like [Solanum tuberosum]	9.07e-152	KAG5628992.1 hypothetical protein H5410_000709 [Solanum commersonii]	9.07e-152	KAG5628992.1 hypothetical protein H5410_000709 [Solanum commersonii]
Soltu.DM.01G005480	golgi nucleotide sugar transporter	8.83819	0.108195	0.971273	1.19e-195	XP_006362303.1 PREDICTED: GDP-mannose transporter GONST1 isoform X1 [Solanum tuberosum]	6.24e-246	KAG5628998.1 hypothetical protein H5410_000715 [Solanum commersonii]	6.24e-246	KAG5628998.1 hypothetical protein H5410_000715 [Solanum commersonii]
Soltu.DM.01G005490	conserved hypothetical protein	596.83	0.271247	0.557683	NA	NA	2.66e-103	KAG5628999.1 hypothetical protein H5410_000716 [Solanum commersonii]	7.54e-179	XP_004228506.3 Holliday junction resolvase MOC1, chloroplastic [Solanum lycopersicum]
Soltu.DM.01G005500	Glycosyl hydrolase superfamily protein	0	NA	NA	NA	NA	9.41e-179	KAG5629005.1 hypothetical protein H5410_000722 [Solanum commersonii]	1.1e-189	XP_015070741.1 mannan endo-1,4-beta-mannosidase 4 [Solanum pennellii]
Soltu.DM.01G005510	Glycosyl hydrolase superfamily protein	0	NA	NA	NA	NA	1.57e-113	KAG5629005.1 hypothetical protein H5410_000722 [Solanum commersonii]	4.88e-165	XP_015070753.2 mannan endo-1,4-beta-mannosidase 4-like [Solanum pennellii]
Soltu.DM.01G005520	fatty acid desaturase A	58.7101	-0.805204	0.40422	5.51e-130	XP_006346230.1 PREDICTED: fatty acid desaturase 4, chloroplastic-like [Solanum tuberosum]	2.7e-204	KAG5629006.1 hypothetical protein H5410_000723 [Solanum commersonii]	2.7e-204	KAG5629006.1 hypothetical protein H5410_000723 [Solanum commersonii]
Soltu.DM.01G005530	bZIP transcription factor family protein	562.064	-0.374123	0.444521	1.11e-162	XP_006356348.1 PREDICTED: transcription factor HBP-1b(c38)-like [Solanum tuberosum]	1.04e-174	KAG5629007.1 hypothetical protein H5410_000724 [Solanum commersonii]	8.11e-175	XP_015062252.1 transcription factor TGA2.2-like [Solanum pennellii]<>XP_027769817.1 transcription factor TGA2.2-like [Solanum pennellii]<>TMW85942.1 hypothetical protein EJD97_022207 [Solanum chilense]
Soltu.DM.01G005540	OCS-element binding factor	56.1673	-0.445994	0.766917	1.31e-49	XP_015170566.1 PREDICTED: transcription factor TGA2-like [Solanum tuberosum]<>XP_015170567.1 PREDICTED: transcription factor TGA2-like [Solanum tuberosum]	1.31e-49	XP_015170566.1 PREDICTED: transcription factor TGA2-like [Solanum tuberosum]<>XP_015170567.1 PREDICTED: transcription factor TGA2-like [Solanum tuberosum]	1.31e-49	XP_015170566.1 PREDICTED: transcription factor TGA2-like [Solanum tuberosum]<>XP_015170567.1 PREDICTED: transcription factor TGA2-like [Solanum tuberosum]
Soltu.DM.01G005550	calcium-dependent protein kinase	0	NA	NA	0	XP_006361005.1 PREDICTED: calcium-dependent protein kinase 17-like [Solanum tuberosum]	0	XP_006361005.1 PREDICTED: calcium-dependent protein kinase 17-like [Solanum tuberosum]	0	XP_006361005.1 PREDICTED: calcium-dependent protein kinase 17-like [Solanum tuberosum]
Soltu.DM.01G005560	Mediator-associated protein	356.222	0.174619	0.804617	7.94e-85	XP_006362761.1 PREDICTED: mediator-associated protein 2-like [Solanum tuberosum]	7.94e-85	XP_006362761.1 PREDICTED: mediator-associated protein 2-like [Solanum tuberosum]	7.94e-85	XP_006362761.1 PREDICTED: mediator-associated protein 2-like [Solanum tuberosum]
Soltu.DM.01G005570	Rho GTPase activation protein (RhoGAP) with PH domain	1792.08	0.312835	0.417259	0	XP_006362760.1 PREDICTED: rho GTPase-activating protein 7-like isoform X2 [Solanum tuberosum]	0	XP_006362760.1 PREDICTED: rho GTPase-activating protein 7-like isoform X2 [Solanum tuberosum]	0	XP_006362760.1 PREDICTED: rho GTPase-activating protein 7-like isoform X2 [Solanum tuberosum]
Soltu.DM.01G005580	Phospholipase A2 family protein	1614.35	0.39198	0.267713	1.86e-151	XP_015158632.1 PREDICTED: uncharacterized protein LOC102580693 isoform X2 [Solanum tuberosum]	1.86e-151	XP_015158632.1 PREDICTED: uncharacterized protein LOC102580693 isoform X2 [Solanum tuberosum]	1.86e-151	XP_015158632.1 PREDICTED: uncharacterized protein LOC102580693 isoform X2 [Solanum tuberosum]
Soltu.DM.01G005590	non-specific phospholipase C2	5329.56	0.430551	0.52822	0	XP_006362756.1 PREDICTED: non-specific phospholipase C2 [Solanum tuberosum]	0	XP_006362756.1 PREDICTED: non-specific phospholipase C2 [Solanum tuberosum]	0	XP_006362756.1 PREDICTED: non-specific phospholipase C2 [Solanum tuberosum]
Soltu.DM.01G005600	RING/U-box superfamily protein	312.921	-0.398689	0.433064	1.01e-174	XP_006362753.1 PREDICTED: uncharacterized protein LOC102579503 [Solanum tuberosum]	1.01e-174	XP_006362753.1 PREDICTED: uncharacterized protein LOC102579503 [Solanum tuberosum]	1.01e-174	XP_006362753.1 PREDICTED: uncharacterized protein LOC102579503 [Solanum tuberosum]
Soltu.DM.01G005610	RING/U-box superfamily protein	26.7681	0.084	0.97713	2.71e-32	XP_006362753.1 PREDICTED: uncharacterized protein LOC102579503 [Solanum tuberosum]	2.38e-32	KAG5629022.1 hypothetical protein H5410_000739 [Solanum commersonii]	3.63e-33	XP_016553104.1 PREDICTED: uncharacterized protein LOC107852590 [Capsicum annuum]<>XP_016553105.1 PREDICTED: uncharacterized protein LOC107852590 [Capsicum annuum]<>KAF3643928.1 RING/U-box superfamily protein isoform 2 [Capsicum annuum]
Soltu.DM.01G005620	hypothetical protein	0	NA	NA	NA	NA	7.24e-11	KAG5606744.1 hypothetical protein H5410_028236, partial [Solanum commersonii]	3.79e-11	RWR98280.1 LOW QUALITY PROTEIN: hypothetical protein CKAN_02781000 [Cinnamomum micranthum f. kanehirae]
Soltu.DM.01G005630	signal peptide peptidase	1089.6	-0.213726	0.747508	7.86e-238	XP_006362752.1 PREDICTED: signal peptide peptidase [Solanum tuberosum]	7.86e-238	XP_006362752.1 PREDICTED: signal peptide peptidase [Solanum tuberosum]	7.86e-238	XP_006362752.1 PREDICTED: signal peptide peptidase [Solanum tuberosum]
Soltu.DM.01G005640	Plant L-ascorbate oxidase	374.141	0.483038	0.336384	0	XP_006362765.1 PREDICTED: L-ascorbate oxidase-like [Solanum tuberosum]	0	XP_006362765.1 PREDICTED: L-ascorbate oxidase-like [Solanum tuberosum]	0	XP_006362765.1 PREDICTED: L-ascorbate oxidase-like [Solanum tuberosum]
Soltu.DM.01G005650	proteasome family protein	1252.87	-0.24036	0.437933	0	XP_006362751.1 PREDICTED: COP9 signalosome complex subunit 2-like [Solanum tuberosum]	0	XP_006362751.1 PREDICTED: COP9 signalosome complex subunit 2-like [Solanum tuberosum]	0	XP_006362751.1 PREDICTED: COP9 signalosome complex subunit 2-like [Solanum tuberosum]
Soltu.DM.01G005660	CBL-interacting protein kinase	3354.83	-0.79779	0.278523	0	XP_006362750.1 PREDICTED: CBL-interacting serine/threonine-protein kinase 3-like [Solanum tuberosum]<>XP_015158626.1 PREDICTED: CBL-interacting serine/threonine-protein kinase 3-like [Solanum tuberosum]	0	XP_006362750.1 PREDICTED: CBL-interacting serine/threonine-protein kinase 3-like [Solanum tuberosum]<>XP_015158626.1 PREDICTED: CBL-interacting serine/threonine-protein kinase 3-like [Solanum tuberosum]	0	XP_006362750.1 PREDICTED: CBL-interacting serine/threonine-protein kinase 3-like [Solanum tuberosum]<>XP_015158626.1 PREDICTED: CBL-interacting serine/threonine-protein kinase 3-like [Solanum tuberosum]
Soltu.DM.01G005670	protein kinase 2B	0	NA	NA	1.87e-204	XP_006362764.1 PREDICTED: probable serine/threonine-protein kinase NAK [Solanum tuberosum]	1.87e-204	XP_006362764.1 PREDICTED: probable serine/threonine-protein kinase NAK [Solanum tuberosum]	1.87e-204	XP_006362764.1 PREDICTED: probable serine/threonine-protein kinase NAK [Solanum tuberosum]
Soltu.DM.01G005680	protein kinase 2B	0	NA	NA	9.83e-263	XP_006362763.1 PREDICTED: protein kinase 2B, chloroplastic-like [Solanum tuberosum]	9.83e-263	XP_006362763.1 PREDICTED: protein kinase 2B, chloroplastic-like [Solanum tuberosum]	9.83e-263	XP_006362763.1 PREDICTED: protein kinase 2B, chloroplastic-like [Solanum tuberosum]
Soltu.DM.01G005690	cytokinin response factor	0	NA	NA	3.5e-08	XP_015158623.1 PREDICTED: ethylene-responsive transcription factor CRF4-like [Solanum tuberosum]	2.49e-26	KAG5629045.1 hypothetical protein H5410_000762 [Solanum commersonii]	2.49e-26	KAG5629045.1 hypothetical protein H5410_000762 [Solanum commersonii]
Soltu.DM.01G005700	HXXXD-type acyl-transferase family protein	0	NA	NA	1.01e-107	XP_006351754.1 PREDICTED: acetyl-CoA-benzylalcohol acetyltransferase-like [Solanum tuberosum]	1.23e-111	KAG5568694.1 hypothetical protein H5410_064293 [Solanum commersonii]	1.23e-111	KAG5568694.1 hypothetical protein H5410_064293 [Solanum commersonii]
Soltu.DM.01G005710	Integrase zinc binding domain containing protein	0	NA	NA	NA	NA	NA	NA	2.39e-249	AAD13304.1 polyprotein [Solanum lycopersicum]
Soltu.DM.01G005720	DNA/RNA polymerases superfamily protein	0	NA	NA	1.83e-45	XP_015168928.1 PREDICTED: uncharacterized protein K02A2.6-like [Solanum tuberosum]	1.83e-45	XP_015168928.1 PREDICTED: uncharacterized protein K02A2.6-like [Solanum tuberosum]	1.23e-67	AAD13304.1 polyprotein [Solanum lycopersicum]
Soltu.DM.01G005730	hypothetical protein	0	NA	NA	1.13e-56	XP_015168772.1 PREDICTED: uncharacterized protein LOC107062550, partial [Solanum tuberosum]	1.13e-56	XP_015168772.1 PREDICTED: uncharacterized protein LOC107062550, partial [Solanum tuberosum]	1.13e-56	XP_015168772.1 PREDICTED: uncharacterized protein LOC107062550, partial [Solanum tuberosum]
Soltu.DM.01G005740	hypothetical protein	0	NA	NA	NA	NA	1.15e-26	KAG5572505.1 hypothetical protein H5410_062271 [Solanum commersonii]	1.15e-26	KAG5572505.1 hypothetical protein H5410_062271 [Solanum commersonii]
Soltu.DM.01G005750	hypothetical protein	0	NA	NA	NA	NA	1.86e-36	KAG5572505.1 hypothetical protein H5410_062271 [Solanum commersonii]	1.86e-36	KAG5572505.1 hypothetical protein H5410_062271 [Solanum commersonii]
Soltu.DM.01G005760	hypothetical protein	49.9774	-0.355591	0.805114	1.26e-07	XP_006362748.1 PREDICTED: ethylene-responsive transcription factor 5-like [Solanum tuberosum]<>XP_006362749.1 PREDICTED: ethylene-responsive transcription factor 5-like [Solanum tuberosum]<>XP_015158628.1 PREDICTED: ethylene-responsive transcription factor 5-like [Solanum tuberosum]	1.26e-07	XP_006362748.1 PREDICTED: ethylene-responsive transcription factor 5-like [Solanum tuberosum]<>XP_006362749.1 PREDICTED: ethylene-responsive transcription factor 5-like [Solanum tuberosum]<>XP_015158628.1 PREDICTED: ethylene-responsive transcription factor 5-like [Solanum tuberosum]	1.26e-07	XP_006362748.1 PREDICTED: ethylene-responsive transcription factor 5-like [Solanum tuberosum]<>XP_006362749.1 PREDICTED: ethylene-responsive transcription factor 5-like [Solanum tuberosum]<>XP_015158628.1 PREDICTED: ethylene-responsive transcription factor 5-like [Solanum tuberosum]
Soltu.DM.01G005770	Pyridoxal-5'-phosphate-dependent enzyme family protein	134.142	0.247795	0.738697	0	XP_006362747.1 PREDICTED: D-cysteine desulfhydrase 2, mitochondrial [Solanum tuberosum]	0	XP_006362747.1 PREDICTED: D-cysteine desulfhydrase 2, mitochondrial [Solanum tuberosum]	0	XP_006362747.1 PREDICTED: D-cysteine desulfhydrase 2, mitochondrial [Solanum tuberosum]
Soltu.DM.01G005780	scarecrow-like	189.351	-0.220758	0.884897	0	XP_006362746.1 PREDICTED: scarecrow-like protein 3 [Solanum tuberosum]	0	XP_006362746.1 PREDICTED: scarecrow-like protein 3 [Solanum tuberosum]	0	XP_006362746.1 PREDICTED: scarecrow-like protein 3 [Solanum tuberosum]
Soltu.DM.01G005790	hypothetical protein	55.391	-0.192155	0.930204	1.05e-27	XP_015158633.1 PREDICTED: uncharacterized protein At2g37660, chloroplastic isoform X2 [Solanum tuberosum]	1.05e-27	XP_015158633.1 PREDICTED: uncharacterized protein At2g37660, chloroplastic isoform X2 [Solanum tuberosum]	1.05e-27	XP_015158633.1 PREDICTED: uncharacterized protein At2g37660, chloroplastic isoform X2 [Solanum tuberosum]
Soltu.DM.01G005800	NAD(P)-binding Rossmann-fold superfamily protein	2580.34	0.582689	0.211325	2.26e-165	XP_006362745.1 PREDICTED: uncharacterized protein At2g37660, chloroplastic isoform X1 [Solanum tuberosum]	2.26e-165	XP_006362745.1 PREDICTED: uncharacterized protein At2g37660, chloroplastic isoform X1 [Solanum tuberosum]	2.26e-165	XP_006362745.1 PREDICTED: uncharacterized protein At2g37660, chloroplastic isoform X1 [Solanum tuberosum]
Soltu.DM.01G005810	phytochromobilin:ferredoxin oxidoreductase, chloroplast / phytochromobilin synthase (HY2)	507.358	-0.003	0.996856	1.7e-252	XP_006362743.1 PREDICTED: phytochromobilin:ferredoxin oxidoreductase, chloroplastic isoform X1 [Solanum tuberosum]	1.7e-252	XP_006362743.1 PREDICTED: phytochromobilin:ferredoxin oxidoreductase, chloroplastic isoform X1 [Solanum tuberosum]	1.7e-252	XP_006362743.1 PREDICTED: phytochromobilin:ferredoxin oxidoreductase, chloroplastic isoform X1 [Solanum tuberosum]
Soltu.DM.01G005820	F-box family protein	1314.13	-2.70205	0.000232	6.46e-250	XP_015158622.1 PREDICTED: F-box protein At4g18380-like [Solanum tuberosum]	6.46e-250	XP_015158622.1 PREDICTED: F-box protein At4g18380-like [Solanum tuberosum]	6.46e-250	XP_015158622.1 PREDICTED: F-box protein At4g18380-like [Solanum tuberosum]
Soltu.DM.01G005830	hypothetical protein	4.79305	-0.149896	0.961149	NA	NA	1.04e-40	KAG5629088.1 hypothetical protein H5410_000805 [Solanum commersonii]	1.04e-40	KAG5629088.1 hypothetical protein H5410_000805 [Solanum commersonii]
Soltu.DM.01G005840	calmodulin	7602.24	0.071	0.930204	8.21e-78	NP_001275359.1 calmodulin-5/6/7/8 [Solanum tuberosum]<>Q7DMN9.3 RecName: Full=Calmodulin-5/6/7/8; Short=CaM-5/6/7/8 [Solanum tuberosum]<>1RFJ_A Crystal Structure of Potato Calmodulin PCM6 [Solanum tuberosum]<>AAA62351.1 calmodulin [Solanum tuberosum]<>AAA85155.1 calmodulin [Solanum tuberosum]<>AAA85156.1 calmodulin [Solanum tuberosum]	8.21e-78	NP_001275359.1 calmodulin-5/6/7/8 [Solanum tuberosum]<>Q7DMN9.3 RecName: Full=Calmodulin-5/6/7/8; Short=CaM-5/6/7/8 [Solanum tuberosum]<>1RFJ_A Crystal Structure of Potato Calmodulin PCM6 [Solanum tuberosum]<>KAG5629092.1 hypothetical protein H5410_000809 [Solanum commersonii]<>AAA62351.1 calmodulin [Solanum tuberosum]<>AAA85155.1 calmodulin [Solanum tuberosum]<>AAA85156.1 calmodulin [Solanum tub…	1.62e-79	OIT21873.1 calmodulin-7, partial [Nicotiana attenuata]
Soltu.DM.01G005850	Argonaute family protein	3508.48	-0.534035	0.212169	0	XP_006362741.1 PREDICTED: protein argonaute 4 [Solanum tuberosum]	0	XP_006362741.1 PREDICTED: protein argonaute 4 [Solanum tuberosum]	0	XP_006362741.1 PREDICTED: protein argonaute 4 [Solanum tuberosum]
Soltu.DM.01G005860	RNA-binding (RRM/RBD/RNP motifs) family protein	8854.04	-0.0523	0.945956	4e-221	NP_001274776.1 heterogeneous nuclear ribonucleoprotein A2 homolog 1-like [Solanum tuberosum]<>ABB86250.1 RNA-binding protein AKIP1-like [Solanum tuberosum]	4e-221	NP_001274776.1 heterogeneous nuclear ribonucleoprotein A2 homolog 1-like [Solanum tuberosum]<>ABB86250.1 RNA-binding protein AKIP1-like [Solanum tuberosum]	1.18e-228	XP_015055739.1 UBP1-associated protein 2A-like [Solanum pennellii]<>XP_015055747.1 UBP1-associated protein 2A-like [Solanum pennellii]<>XP_015055755.1 UBP1-associated protein 2A-like [Solanum pennellii]<>XP_027768059.1 UBP1-associated protein 2A-like [Solanum pennellii]
Soltu.DM.01G005870	Basic-leucine zipper (bZIP) transcription factor family protein	253.819	-0.0953	0.943651	NA	NA	5.11e-73	KAG5629096.1 hypothetical protein H5410_000813 [Solanum commersonii]	6.75e-96	XP_019069565.1 LOW QUALITY PROTEIN: ABSCISIC ACID-INSENSITIVE 5-like protein 2 [Solanum lycopersicum]
Soltu.DM.01G005880	Tho complex subunit 7/Mft1p	649.59	-0.172537	0.800631	3.08e-152	XP_006362736.1 PREDICTED: THO complex subunit 7A-like [Solanum tuberosum]	3.08e-152	XP_006362736.1 PREDICTED: THO complex subunit 7A-like [Solanum tuberosum]	3.08e-152	XP_006362736.1 PREDICTED: THO complex subunit 7A-like [Solanum tuberosum]
Soltu.DM.01G005890	RING-H2 finger C1A	1814.25	0.199942	0.796796	8.8e-235	XP_006362735.1 PREDICTED: E3 ubiquitin-protein ligase RING1-like [Solanum tuberosum]	8.8e-235	XP_006362735.1 PREDICTED: E3 ubiquitin-protein ligase RING1-like [Solanum tuberosum]	8.8e-235	XP_006362735.1 PREDICTED: E3 ubiquitin-protein ligase RING1-like [Solanum tuberosum]
Soltu.DM.01G005900	4-(cytidine 5'-phospho)-2-C-methyl-D-erithritol kinase	742.411	0.262001	0.561729	3.31e-297	XP_006362734.1 PREDICTED: 4-diphosphocytidyl-2-C-methyl-D-erythritol kinase, chloroplastic/chromoplastic [Solanum tuberosum]	3.31e-297	XP_006362734.1 PREDICTED: 4-diphosphocytidyl-2-C-methyl-D-erythritol kinase, chloroplastic/chromoplastic [Solanum tuberosum]	3.31e-297	XP_006362734.1 PREDICTED: 4-diphosphocytidyl-2-C-methyl-D-erythritol kinase, chloroplastic/chromoplastic [Solanum tuberosum]
Soltu.DM.01G005910	cystatin B	7583.09	0.419902	0.441885	9.63e-60	XP_006362733.1 PREDICTED: cysteine proteinase inhibitor A-like [Solanum tuberosum]	9.63e-60	XP_006362733.1 PREDICTED: cysteine proteinase inhibitor A-like [Solanum tuberosum]	9.63e-60	XP_006362733.1 PREDICTED: cysteine proteinase inhibitor A-like [Solanum tuberosum]
Soltu.DM.01G005920	dgd1 suppressor	564.415	0.0228	0.973137	0	XP_006362732.1 PREDICTED: uncharacterized protein LOC102600764 [Solanum tuberosum]	0	XP_006362732.1 PREDICTED: uncharacterized protein LOC102600764 [Solanum tuberosum]	0	XP_006362732.1 PREDICTED: uncharacterized protein LOC102600764 [Solanum tuberosum]
Soltu.DM.01G005930	Cyclin family protein	12.0953	-0.793748	0.685324	0	XP_006362731.1 PREDICTED: G2/mitotic-specific cyclin S13-7-like [Solanum tuberosum]	0	XP_006362731.1 PREDICTED: G2/mitotic-specific cyclin S13-7-like [Solanum tuberosum]	0	XP_006362731.1 PREDICTED: G2/mitotic-specific cyclin S13-7-like [Solanum tuberosum]
Soltu.DM.01G005940	molybdopterin biosynthesis CNX1 protein / molybdenum cofactor biosynthesis enzyme CNX1 (CNX1)	1043.98	0.104619	0.923453	0	XP_006362730.1 PREDICTED: molybdopterin biosynthesis protein CNX1 [Solanum tuberosum]	0	XP_006362730.1 PREDICTED: molybdopterin biosynthesis protein CNX1 [Solanum tuberosum]	0	XP_006362730.1 PREDICTED: molybdopterin biosynthesis protein CNX1 [Solanum tuberosum]
Soltu.DM.01G005950	BTB-POZ and MATH domain	2021.32	0.132369	0.694854	2.89e-276	XP_006362728.1 PREDICTED: BTB/POZ and MATH domain-containing protein 4-like [Solanum tuberosum]	2.89e-276	XP_006362728.1 PREDICTED: BTB/POZ and MATH domain-containing protein 4-like [Solanum tuberosum]	2.89e-276	XP_006362728.1 PREDICTED: BTB/POZ and MATH domain-containing protein 4-like [Solanum tuberosum]
Soltu.DM.01G005960	myb domain protein	319.207	0.173246	0.840236	0	XP_015158629.1 PREDICTED: transcription factor GAMYB-like isoform X1 [Solanum tuberosum]	0	XP_015158629.1 PREDICTED: transcription factor GAMYB-like isoform X1 [Solanum tuberosum]	0	XP_015158629.1 PREDICTED: transcription factor GAMYB-like isoform X1 [Solanum tuberosum]
Soltu.DM.01G005970	SMAD/FHA domain-containing protein	4068.24	0.333566	0.465696	1.54e-134	XP_006362727.1 PREDICTED: uncharacterized protein LOC102598914 [Solanum tuberosum]	1.54e-134	XP_006362727.1 PREDICTED: uncharacterized protein LOC102598914 [Solanum tuberosum]	1.54e-134	XP_006362727.1 PREDICTED: uncharacterized protein LOC102598914 [Solanum tuberosum]
Soltu.DM.01G005980	C2H2 zinc-finger protein SERRATE (SE)	2674.03	-0.25224	0.368439	0	XP_006362725.1 PREDICTED: serrate RNA effector molecule isoform X1 [Solanum tuberosum]	0	XP_006362725.1 PREDICTED: serrate RNA effector molecule isoform X1 [Solanum tuberosum]	0	XP_006362725.1 PREDICTED: serrate RNA effector molecule isoform X1 [Solanum tuberosum]
Soltu.DM.01G005990	AP2/B3-like transcriptional factor family protein	0	NA	NA	7.42e-32	XP_015169163.1 PREDICTED: B3 domain-containing protein Os01g0234100-like [Solanum tuberosum]	2.23e-66	KAG5600248.1 hypothetical protein H5410_031618, partial [Solanum commersonii]	2.23e-66	KAG5600248.1 hypothetical protein H5410_031618, partial [Solanum commersonii]
Soltu.DM.01G006000	AP2/B3-like transcriptional factor family protein	0	NA	NA	1.1e-28	XP_015169163.1 PREDICTED: B3 domain-containing protein Os01g0234100-like [Solanum tuberosum]	1.83e-48	KAG5625274.1 hypothetical protein H5410_010492 [Solanum commersonii]	1.83e-48	KAG5625274.1 hypothetical protein H5410_010492 [Solanum commersonii]
Soltu.DM.01G006010	Ribosomal protein L7Ae/L30e/S12e/Gadd45 family protein	2704.15	0.137623	0.858976	4.91e-71	XP_006366969.1 PREDICTED: 60S ribosomal protein L30-like [Solanum tuberosum]	4.31e-89	KAG5629113.1 hypothetical protein H5410_000830 [Solanum commersonii]	4.31e-89	KAG5629113.1 hypothetical protein H5410_000830 [Solanum commersonii]
Soltu.DM.01G006020	hypothetical protein	0	NA	NA	NA	NA	NA	NA	NA	NA
Soltu.DM.01G006030	DNA-binding bromodomain-containing protein	0	NA	NA	0.000331	XP_006359167.1 PREDICTED: ankyrin repeat, bromo and BTB domain-containing protein DDB_G0293800 [Solanum tuberosum]	2.74e-54	KAG5629157.1 hypothetical protein H5410_000874 [Solanum commersonii]	2.74e-54	KAG5629157.1 hypothetical protein H5410_000874 [Solanum commersonii]
Soltu.DM.01G006040	Mannose-binding lectin superfamily protein	0	NA	NA	3.94e-68	XP_006367878.1 PREDICTED: inactive protein RESTRICTED TEV MOVEMENT 1-like [Solanum tuberosum]	3.94e-68	XP_006367878.1 PREDICTED: inactive protein RESTRICTED TEV MOVEMENT 1-like [Solanum tuberosum]	3.94e-68	XP_006367878.1 PREDICTED: inactive protein RESTRICTED TEV MOVEMENT 1-like [Solanum tuberosum]
Soltu.DM.01G006050	DNA-binding bromodomain-containing protein	0	NA	NA	NA	NA	2.85e-97	KAG5629157.1 hypothetical protein H5410_000874 [Solanum commersonii]	2.85e-97	KAG5629157.1 hypothetical protein H5410_000874 [Solanum commersonii]
Soltu.DM.01G006060	DNA-binding bromodomain-containing protein	0	NA	NA	NA	NA	4.72e-164	KAG5629157.1 hypothetical protein H5410_000874 [Solanum commersonii]	4.72e-164	KAG5629157.1 hypothetical protein H5410_000874 [Solanum commersonii]
Soltu.DM.01G006070	DNA-binding bromodomain-containing protein	0	NA	NA	NA	NA	9.11e-171	KAG5629157.1 hypothetical protein H5410_000874 [Solanum commersonii]	9.11e-171	KAG5629157.1 hypothetical protein H5410_000874 [Solanum commersonii]
Soltu.DM.01G006080	histone deacetylase	68.7732	-0.160874	0.910342	4.52e-65	XP_015159448.1 PREDICTED: histone deacetylase 14 isoform X4 [Solanum tuberosum]	1.62e-65	KAG5629145.1 hypothetical protein H5410_000862, partial [Solanum commersonii]	1.87e-66	TMW85015.1 hypothetical protein EJD97_023926 [Solanum chilense]
Soltu.DM.01G006090	histone deacetylase	276.166	0.0174	0.98895	8.5e-134	XP_015159447.1 PREDICTED: histone deacetylase 14 isoform X3 [Solanum tuberosum]	8.5e-134	XP_015159447.1 PREDICTED: histone deacetylase 14 isoform X3 [Solanum tuberosum]	8.5e-134	XP_015159447.1 PREDICTED: histone deacetylase 14 isoform X3 [Solanum tuberosum]
Soltu.DM.01G006100	dicer-like	0	NA	NA	4.86e-22	XP_015166709.1 PREDICTED: endoribonuclease Dicer homolog 2-like [Solanum tuberosum]	6.87e-24	KAG5629174.1 hypothetical protein H5410_000891, partial [Solanum commersonii]	6.87e-24	KAG5629174.1 hypothetical protein H5410_000891, partial [Solanum commersonii]
Soltu.DM.01G006110	hypothetical protein	0	NA	NA	2.5e-09	XP_015166709.1 PREDICTED: endoribonuclease Dicer homolog 2-like [Solanum tuberosum]	8.65e-23	KAG5629156.1 hypothetical protein H5410_000873 [Solanum commersonii]	8.65e-23	KAG5629156.1 hypothetical protein H5410_000873 [Solanum commersonii]
Soltu.DM.01G006120	DNA-binding bromodomain-containing protein	0	NA	NA	NA	NA	7.46e-57	KAG5629157.1 hypothetical protein H5410_000874 [Solanum commersonii]	7.46e-57	KAG5629157.1 hypothetical protein H5410_000874 [Solanum commersonii]
Soltu.DM.01G006130	DNA-binding bromodomain-containing protein	0	NA	NA	NA	NA	1.66e-79	KAG5629157.1 hypothetical protein H5410_000874 [Solanum commersonii]	1.66e-79	KAG5629157.1 hypothetical protein H5410_000874 [Solanum commersonii]
Soltu.DM.01G006140	hypothetical protein	0	NA	NA	NA	NA	NA	NA	NA	NA
Soltu.DM.01G006150	DNA-binding bromodomain-containing protein	0	NA	NA	NA	NA	5.29e-51	KAG5629160.1 hypothetical protein H5410_000877 [Solanum commersonii]	5.29e-51	KAG5629160.1 hypothetical protein H5410_000877 [Solanum commersonii]
Soltu.DM.01G006160	histone deacetylase	1572.18	0.0902	0.858254	0	XP_006364494.1 PREDICTED: histone deacetylase 14 isoform X1 [Solanum tuberosum]	0	XP_006364494.1 PREDICTED: histone deacetylase 14 isoform X1 [Solanum tuberosum]	0	XP_006364494.1 PREDICTED: histone deacetylase 14 isoform X1 [Solanum tuberosum]
Soltu.DM.01G006170	dicer-like	0	NA	NA	2.73e-33	XP_015169591.1 PREDICTED: endoribonuclease Dicer homolog 2-like isoform X2 [Solanum tuberosum]	2.54e-48	KAG5629174.1 hypothetical protein H5410_000891, partial [Solanum commersonii]	2.54e-48	KAG5629174.1 hypothetical protein H5410_000891, partial [Solanum commersonii]
Soltu.DM.01G006180	dicer-like	0	NA	NA	2.02e-83	XP_015169591.1 PREDICTED: endoribonuclease Dicer homolog 2-like isoform X2 [Solanum tuberosum]	2.02e-83	XP_015169591.1 PREDICTED: endoribonuclease Dicer homolog 2-like isoform X2 [Solanum tuberosum]	4.86e-84	XP_016550310.1 PREDICTED: endoribonuclease Dicer homolog 2-like [Capsicum annuum]
Soltu.DM.01G006190	conserved hypothetical protein	148.095	0.411344	0.493084	5.72e-151	XP_006364493.1 PREDICTED: uncharacterized protein LOC102589420 [Solanum tuberosum]	5.72e-151	XP_006364493.1 PREDICTED: uncharacterized protein LOC102589420 [Solanum tuberosum]<>KAG5629184.1 hypothetical protein H5410_000901 [Solanum commersonii]	5.72e-151	XP_006364493.1 PREDICTED: uncharacterized protein LOC102589420 [Solanum tuberosum]<>KAG5629184.1 hypothetical protein H5410_000901 [Solanum commersonii]
Soltu.DM.01G006200	Late embryogenesis abundant (LEA) hydroxyproline-rich glycoprotein family	266.723	-2.3892	0.00246	8.91e-174	NP_001275943.1 uncharacterized protein LOC102589097 [Solanum tuberosum]<>AFI81519.1 LEA2-1 [Solanum tuberosum]	8.91e-174	NP_001275943.1 uncharacterized protein LOC102589097 [Solanum tuberosum]<>AFI81519.1 LEA2-1 [Solanum tuberosum]	8.91e-174	NP_001275943.1 uncharacterized protein LOC102589097 [Solanum tuberosum]<>AFI81519.1 LEA2-1 [Solanum tuberosum]
Soltu.DM.01G006210	Ethylene insensitive 3 family protein	3379.19	-0.397142	0.410375	0	XP_006364491.1 PREDICTED: protein ETHYLENE INSENSITIVE 3-like [Solanum tuberosum]	0	KAG5629189.1 hypothetical protein H5410_000906 [Solanum commersonii]	0	KAG5629189.1 hypothetical protein H5410_000906 [Solanum commersonii]
Soltu.DM.01G006220	Cobalamin-independent synthase family protein	818.424	0.0144	0.989895	0	XP_006364490.2 PREDICTED: 5-methyltetrahydropteroyltriglutamate--homocysteine methyltransferase-like [Solanum tuberosum]	0	XP_006364490.2 PREDICTED: 5-methyltetrahydropteroyltriglutamate--homocysteine methyltransferase-like [Solanum tuberosum]	0	XP_006364490.2 PREDICTED: 5-methyltetrahydropteroyltriglutamate--homocysteine methyltransferase-like [Solanum tuberosum]
Soltu.DM.01G006230	double-stranded-RNA-binding protein	0	NA	NA	1.01e-290	XP_015159444.1 PREDICTED: double-stranded RNA-binding protein 1-like [Solanum tuberosum]	1.37e-293	KAG5629192.1 hypothetical protein H5410_000909 [Solanum commersonii]	1.37e-293	KAG5629192.1 hypothetical protein H5410_000909 [Solanum commersonii]
Soltu.DM.01G006240	HSP20-like chaperones superfamily protein	16.5768	1.98606	0.0622	7.37e-121	XP_015159445.1 PREDICTED: inactive protein RESTRICTED TEV MOVEMENT 2-like [Solanum tuberosum]	7.37e-121	XP_015159445.1 PREDICTED: inactive protein RESTRICTED TEV MOVEMENT 2-like [Solanum tuberosum]	7.37e-121	XP_015159445.1 PREDICTED: inactive protein RESTRICTED TEV MOVEMENT 2-like [Solanum tuberosum]
Soltu.DM.01G006250	HSP20-like chaperones superfamily protein	0	NA	NA	5.94e-139	XP_006364496.1 PREDICTED: inactive protein RESTRICTED TEV MOVEMENT 2-like isoform X2 [Solanum tuberosum]	5.94e-139	XP_006364496.1 PREDICTED: inactive protein RESTRICTED TEV MOVEMENT 2-like isoform X2 [Solanum tuberosum]	5.94e-139	XP_006364496.1 PREDICTED: inactive protein RESTRICTED TEV MOVEMENT 2-like isoform X2 [Solanum tuberosum]
Soltu.DM.01G006260	HSP20-like chaperones superfamily protein	0.404542	0.320404	NA	2.34e-144	XP_015159451.1 PREDICTED: inactive protein RESTRICTED TEV MOVEMENT 2-like isoform X3 [Solanum tuberosum]	2.34e-144	XP_015159451.1 PREDICTED: inactive protein RESTRICTED TEV MOVEMENT 2-like isoform X3 [Solanum tuberosum]	2.34e-144	XP_015159451.1 PREDICTED: inactive protein RESTRICTED TEV MOVEMENT 2-like isoform X3 [Solanum tuberosum]
Soltu.DM.01G006270	aldehyde oxidase	424.537	0.430042	0.389573	0	XP_006364489.1 PREDICTED: abscisic-aldehyde oxidase-like [Solanum tuberosum]	0	XP_006364489.1 PREDICTED: abscisic-aldehyde oxidase-like [Solanum tuberosum]	0	XP_006364489.1 PREDICTED: abscisic-aldehyde oxidase-like [Solanum tuberosum]
Soltu.DM.01G006280	hypothetical protein	0	NA	NA	NA	NA	NA	NA	NA	NA
Soltu.DM.01G006290	Glycosyl hydrolase family protein	0	NA	NA	1.71e-58	XP_006367581.1 PREDICTED: beta-glucosidase BoGH3B-like [Solanum tuberosum]	8.05e-59	KAG5629199.1 hypothetical protein H5410_000916 [Solanum commersonii]	8.05e-59	KAG5629199.1 hypothetical protein H5410_000916 [Solanum commersonii]
Soltu.DM.01G006300	Glycosyl hydrolase family protein	4.9529	-0.40045	0.879439	0	XP_006367581.1 PREDICTED: beta-glucosidase BoGH3B-like [Solanum tuberosum]	0	XP_006367581.1 PREDICTED: beta-glucosidase BoGH3B-like [Solanum tuberosum]	0	XP_006367581.1 PREDICTED: beta-glucosidase BoGH3B-like [Solanum tuberosum]
Soltu.DM.01G006310	DUF3148 domain containing protein	306.78	0.490761	0.202732	4.34e-74	XP_006367580.1 PREDICTED: uncharacterized protein LOC102592680 [Solanum tuberosum]	4.34e-74	XP_006367580.1 PREDICTED: uncharacterized protein LOC102592680 [Solanum tuberosum]	4.34e-74	XP_006367580.1 PREDICTED: uncharacterized protein LOC102592680 [Solanum tuberosum]
Soltu.DM.01G006320	conserved hypothetical protein	8.38006	-0.099	0.973581	5.63e-94	XP_015161004.1 PREDICTED: uncharacterized protein LOC107059099 [Solanum tuberosum]	5.63e-94	XP_015161004.1 PREDICTED: uncharacterized protein LOC107059099 [Solanum tuberosum]	5.63e-94	XP_015161004.1 PREDICTED: uncharacterized protein LOC107059099 [Solanum tuberosum]
Soltu.DM.01G006330	Protein of unknown function (DUF3049)	82.307	1.00376	0.289665	0	XP_015161003.1 PREDICTED: protein FAF-like, chloroplastic [Solanum tuberosum]	0	XP_015161003.1 PREDICTED: protein FAF-like, chloroplastic [Solanum tuberosum]	0	XP_015161003.1 PREDICTED: protein FAF-like, chloroplastic [Solanum tuberosum]
Soltu.DM.01G006340	Protein of unknown function (DUF3049)	33.0195	1.52785	0.257332	0	XP_015161002.1 PREDICTED: protein FAF-like, chloroplastic [Solanum tuberosum]	0	XP_015161002.1 PREDICTED: protein FAF-like, chloroplastic [Solanum tuberosum]	0	XP_015161002.1 PREDICTED: protein FAF-like, chloroplastic [Solanum tuberosum]
Soltu.DM.01G006350	BRI1 suppressor 1 (BSU1)-like	520.283	-0.0198	0.978893	0	XP_006367582.1 PREDICTED: serine/threonine-protein phosphatase BSL3-like [Solanum tuberosum]	0	XP_006367582.1 PREDICTED: serine/threonine-protein phosphatase BSL3-like [Solanum tuberosum]	0	XP_006367582.1 PREDICTED: serine/threonine-protein phosphatase BSL3-like [Solanum tuberosum]
Soltu.DM.01G006360	BRI1 suppressor 1 (BSU1)-like	81.9231	-1.06721	0.19885	2.88e-176	XP_015161216.1 PREDICTED: serine/threonine-protein phosphatase BSL3-like [Solanum tuberosum]	2.88e-176	XP_015161216.1 PREDICTED: serine/threonine-protein phosphatase BSL3-like [Solanum tuberosum]	2.88e-176	XP_015161216.1 PREDICTED: serine/threonine-protein phosphatase BSL3-like [Solanum tuberosum]
Soltu.DM.01G006370	hypothetical protein	0	NA	NA	NA	NA	2.41e-145	KAG5590298.1 hypothetical protein H5410_040812 [Solanum commersonii]	2.41e-145	KAG5590298.1 hypothetical protein H5410_040812 [Solanum commersonii]
Soltu.DM.01G006380	CLP-similar protein	485.325	-0.0894	0.860054	0	XP_006367862.1 PREDICTED: protein CLP1 homolog [Solanum tuberosum]<>XP_006367863.1 PREDICTED: protein CLP1 homolog [Solanum tuberosum]<>XP_006367864.1 PREDICTED: protein CLP1 homolog [Solanum tuberosum]<>XP_006367865.1 PREDICTED: protein CLP1 homolog [Solanum tuberosum]<>XP_006367866.1 PREDICTED: protein CLP1 homolog [Solanum tuberosum]<>XP_015161215.1 PREDICTED: protein CLP1 homolog [Solanum tub…	0	XP_006367862.1 PREDICTED: protein CLP1 homolog [Solanum tuberosum]<>XP_006367863.1 PREDICTED: protein CLP1 homolog [Solanum tuberosum]<>XP_006367864.1 PREDICTED: protein CLP1 homolog [Solanum tuberosum]<>XP_006367865.1 PREDICTED: protein CLP1 homolog [Solanum tuberosum]<>XP_006367866.1 PREDICTED: protein CLP1 homolog [Solanum tuberosum]<>XP_015161215.1 PREDICTED: protein CLP1 homolog [Solanum tub…	0	PHT59448.1 Protein CLP1 -like protein [Capsicum baccatum]
Soltu.DM.01G006390	NIMA (never in mitosis, gene A)-related	967.244	0.627745	0.0981	0	XP_006362627.1 PREDICTED: serine/threonine-protein kinase Nek5-like [Solanum tuberosum]	0	XP_006362627.1 PREDICTED: serine/threonine-protein kinase Nek5-like [Solanum tuberosum]	0	XP_006362627.1 PREDICTED: serine/threonine-protein kinase Nek5-like [Solanum tuberosum]
Soltu.DM.01G006400	Ergosterol biosynthesis ERG4/ERG24 family	2244.21	-0.286935	0.501705	0	XP_006362628.1 PREDICTED: 7-dehydrocholesterol reductase-like [Solanum tuberosum]	0	XP_006362628.1 PREDICTED: 7-dehydrocholesterol reductase-like [Solanum tuberosum]	0	XP_006362628.1 PREDICTED: 7-dehydrocholesterol reductase-like [Solanum tuberosum]
Soltu.DM.01G006410	plant U-box	2.55275	-0.527038	NA	5.64e-297	XP_006362629.1 PREDICTED: E3 ubiquitin-protein ligase PUB23-like [Solanum tuberosum]	5.64e-297	XP_006362629.1 PREDICTED: E3 ubiquitin-protein ligase PUB23-like [Solanum tuberosum]	5.64e-297	XP_006362629.1 PREDICTED: E3 ubiquitin-protein ligase PUB23-like [Solanum tuberosum]
Soltu.DM.01G006420	plant U-box	0.182339	-0.162472	NA	0	XP_015158571.1 PREDICTED: E3 ubiquitin-protein ligase PUB23-like [Solanum tuberosum]	0	XP_015158571.1 PREDICTED: E3 ubiquitin-protein ligase PUB23-like [Solanum tuberosum]	0	XP_015158571.1 PREDICTED: E3 ubiquitin-protein ligase PUB23-like [Solanum tuberosum]
Soltu.DM.01G006430	hypothetical protein	0	NA	NA	NA	NA	1.5e-72	KAG5629232.1 hypothetical protein H5410_000949 [Solanum commersonii]	1.5e-72	KAG5629232.1 hypothetical protein H5410_000949 [Solanum commersonii]
Soltu.DM.01G006440	IQ-domain	10.4633	0.113114	0.969552	0	XP_015158560.1 PREDICTED: protein IQ-DOMAIN 14-like isoform X1 [Solanum tuberosum]	0	XP_015158560.1 PREDICTED: protein IQ-DOMAIN 14-like isoform X1 [Solanum tuberosum]	0	XP_015158560.1 PREDICTED: protein IQ-DOMAIN 14-like isoform X1 [Solanum tuberosum]
Soltu.DM.01G006450	Polynucleotidyl transferase, ribonuclease H-like superfamily protein	0	NA	NA	1.32e-156	XP_006362644.1 PREDICTED: probable CCR4-associated factor 1 homolog 9 [Solanum tuberosum]	1.32e-156	XP_006362644.1 PREDICTED: probable CCR4-associated factor 1 homolog 9 [Solanum tuberosum]	4.61e-157	XP_004228869.1 probable CCR4-associated factor 1 homolog 9 [Solanum lycopersicum]
Soltu.DM.01G006460	Polynucleotidyl transferase, ribonuclease H-like superfamily protein	0	NA	NA	3.91e-167	XP_006362644.1 PREDICTED: probable CCR4-associated factor 1 homolog 9 [Solanum tuberosum]	3.91e-167	XP_006362644.1 PREDICTED: probable CCR4-associated factor 1 homolog 9 [Solanum tuberosum]	3.91e-167	XP_006362644.1 PREDICTED: probable CCR4-associated factor 1 homolog 9 [Solanum tuberosum]
Soltu.DM.01G006470	Polynucleotidyl transferase, ribonuclease H-like superfamily protein	0	NA	NA	1.93e-143	XP_006362645.1 PREDICTED: probable CCR4-associated factor 1 homolog 11 [Solanum tuberosum]	1.93e-143	XP_006362645.1 PREDICTED: probable CCR4-associated factor 1 homolog 11 [Solanum tuberosum]	1.93e-143	XP_006362645.1 PREDICTED: probable CCR4-associated factor 1 homolog 11 [Solanum tuberosum]
Soltu.DM.01G006480	conserved hypothetical protein	0	NA	NA	NA	NA	2.48e-62	KAG5629236.1 hypothetical protein H5410_000953 [Solanum commersonii]	2.48e-62	KAG5629236.1 hypothetical protein H5410_000953 [Solanum commersonii]
Soltu.DM.01G006490	cytochrome P450, family 98, subfamily A, polypeptide	211.697	-0.605099	0.386156	0	XP_006362631.1 PREDICTED: cytochrome P450 98A2-like [Solanum tuberosum]	0	XP_006362631.1 PREDICTED: cytochrome P450 98A2-like [Solanum tuberosum]	0	XP_006362631.1 PREDICTED: cytochrome P450 98A2-like [Solanum tuberosum]
Soltu.DM.01G006500	cytochrome P450, family 98, subfamily A, polypeptide	62.9287	-0.815699	0.277983	0	XP_006362632.1 PREDICTED: cytochrome P450 98A2-like [Solanum tuberosum]	0	XP_006362632.1 PREDICTED: cytochrome P450 98A2-like [Solanum tuberosum]	0	XP_006362632.1 PREDICTED: cytochrome P450 98A2-like [Solanum tuberosum]
Soltu.DM.01G006510	conserved hypothetical protein	193.93	-0.384658	0.766299	8.13e-261	XP_006362634.1 PREDICTED: nicalin-1-like isoform X2 [Solanum tuberosum]	8.13e-261	XP_006362634.1 PREDICTED: nicalin-1-like isoform X2 [Solanum tuberosum]	8.13e-261	XP_006362634.1 PREDICTED: nicalin-1-like isoform X2 [Solanum tuberosum]
Soltu.DM.01G006520	hypothetical protein	3.502	1.03971	NA	NA	NA	NA	NA	1.3e-10	PHU21232.1 hypothetical protein BC332_06339 [Capsicum chinense]
Soltu.DM.01G006530	conserved hypothetical protein	265.509	-0.287759	0.67741	1.18e-126	XP_006362634.1 PREDICTED: nicalin-1-like isoform X2 [Solanum tuberosum]	1.18e-126	XP_006362634.1 PREDICTED: nicalin-1-like isoform X2 [Solanum tuberosum]	1.18e-126	XP_006362634.1 PREDICTED: nicalin-1-like isoform X2 [Solanum tuberosum]
Soltu.DM.01G006540	decapping	277.13	0.0427	0.963014	3.46e-241	XP_006362635.1 PREDICTED: mRNA-decapping enzyme-like protein [Solanum tuberosum]	3.46e-241	XP_006362635.1 PREDICTED: mRNA-decapping enzyme-like protein [Solanum tuberosum]	3.46e-241	XP_006362635.1 PREDICTED: mRNA-decapping enzyme-like protein [Solanum tuberosum]
Soltu.DM.01G006550	root hair specific	0	NA	NA	3.31e-239	XP_006362646.1 PREDICTED: peroxidase 60-like [Solanum tuberosum]	3.31e-239	XP_006362646.1 PREDICTED: peroxidase 60-like [Solanum tuberosum]	3.31e-239	XP_006362646.1 PREDICTED: peroxidase 60-like [Solanum tuberosum]
Soltu.DM.01G006560	Peroxidase superfamily protein	0	NA	NA	3.74e-211	XP_006362647.2 PREDICTED: peroxidase 60-like [Solanum tuberosum]	3.74e-211	XP_006362647.2 PREDICTED: peroxidase 60-like [Solanum tuberosum]	3.74e-211	XP_006362647.2 PREDICTED: peroxidase 60-like [Solanum tuberosum]
Soltu.DM.01G006570	Leucine-rich receptor-like protein kinase family protein	180.768	-0.706876	0.528358	8.24e-223	XP_015158572.1 PREDICTED: LRR receptor-like serine/threonine-protein kinase FLS2 isoform X1 [Solanum tuberosum]<>XP_015158573.1 PREDICTED: LRR receptor-like serine/threonine-protein kinase FLS2 isoform X1 [Solanum tuberosum]<>XP_015158574.1 PREDICTED: LRR receptor-like serine/threonine-protein kinase FLS2 isoform X1 [Solanum tuberosum]<>XP_015158575.1 PREDICTED: LRR receptor-like serine/threonine…	8.24e-223	XP_015158572.1 PREDICTED: LRR receptor-like serine/threonine-protein kinase FLS2 isoform X1 [Solanum tuberosum]<>XP_015158573.1 PREDICTED: LRR receptor-like serine/threonine-protein kinase FLS2 isoform X1 [Solanum tuberosum]<>XP_015158574.1 PREDICTED: LRR receptor-like serine/threonine-protein kinase FLS2 isoform X1 [Solanum tuberosum]<>XP_015158575.1 PREDICTED: LRR receptor-like serine/threonine…	8.24e-223	XP_015158572.1 PREDICTED: LRR receptor-like serine/threonine-protein kinase FLS2 isoform X1 [Solanum tuberosum]<>XP_015158573.1 PREDICTED: LRR receptor-like serine/threonine-protein kinase FLS2 isoform X1 [Solanum tuberosum]<>XP_015158574.1 PREDICTED: LRR receptor-like serine/threonine-protein kinase FLS2 isoform X1 [Solanum tuberosum]<>XP_015158575.1 PREDICTED: LRR receptor-like serine/threonine…
Soltu.DM.01G006580	receptor like protein	10.8616	0.0625	0.983423	8.24e-97	XP_015158579.1 PREDICTED: receptor-like protein 12 isoform X4 [Solanum tuberosum]	8.24e-97	XP_015158579.1 PREDICTED: receptor-like protein 12 isoform X4 [Solanum tuberosum]	8.24e-97	XP_015158579.1 PREDICTED: receptor-like protein 12 isoform X4 [Solanum tuberosum]
Soltu.DM.01G006590	root hair specific	1.36373	-0.275909	NA	1.45e-147	XP_006362647.2 PREDICTED: peroxidase 60-like [Solanum tuberosum]	2.35e-157	KAG5629267.1 hypothetical protein H5410_000984 [Solanum commersonii]	2.35e-157	KAG5629267.1 hypothetical protein H5410_000984 [Solanum commersonii]
Soltu.DM.01G006600	receptor like protein	72.1913	-0.391093	0.674725	2.71e-99	XP_006362639.1 PREDICTED: LRR receptor-like serine/threonine-protein kinase FLS2 [Solanum tuberosum]	1.14e-123	KAG5629279.1 hypothetical protein H5410_000996 [Solanum commersonii]	1.14e-123	KAG5629279.1 hypothetical protein H5410_000996 [Solanum commersonii]
Soltu.DM.01G006610	receptor like protein	77.7008	-0.203955	0.873371	0	XP_015158565.1 PREDICTED: probable leucine-rich repeat receptor-like protein kinase At1g35710 [Solanum tuberosum]	0	XP_015158565.1 PREDICTED: probable leucine-rich repeat receptor-like protein kinase At1g35710 [Solanum tuberosum]	0	XP_015158565.1 PREDICTED: probable leucine-rich repeat receptor-like protein kinase At1g35710 [Solanum tuberosum]
Soltu.DM.01G006620	receptor like protein	13.0968	-0.0812	0.97412	3.38e-69	XP_015164270.1 PREDICTED: receptor-like protein 2 [Solanum tuberosum]	3.38e-69	XP_015164270.1 PREDICTED: receptor-like protein 2 [Solanum tuberosum]	3.38e-69	XP_015164270.1 PREDICTED: receptor-like protein 2 [Solanum tuberosum]
Soltu.DM.01G006630	root hair specific	0.134847	0.103116	NA	3.59e-143	XP_006362647.2 PREDICTED: peroxidase 60-like [Solanum tuberosum]	3.04e-154	KAG5629244.1 hypothetical protein H5410_000961 [Solanum commersonii]	3.04e-154	KAG5629244.1 hypothetical protein H5410_000961 [Solanum commersonii]
Soltu.DM.01G006640	receptor like protein	58.5544	-0.378521	0.630496	0	XP_006362639.1 PREDICTED: LRR receptor-like serine/threonine-protein kinase FLS2 [Solanum tuberosum]	0	XP_006362639.1 PREDICTED: LRR receptor-like serine/threonine-protein kinase FLS2 [Solanum tuberosum]	0	XP_006362639.1 PREDICTED: LRR receptor-like serine/threonine-protein kinase FLS2 [Solanum tuberosum]
Soltu.DM.01G006650	hypothetical protein	1.0449	-0.493484	NA	NA	NA	9.72e-13	KAG5604513.1 hypothetical protein H5410_026005 [Solanum commersonii]	2.61e-16	XP_016467320.1 PREDICTED: uncharacterized protein LOC107789956 [Nicotiana tabacum]
Soltu.DM.01G006660	root hair specific	0.530189	-0.159052	NA	2.91e-63	XP_006362647.2 PREDICTED: peroxidase 60-like [Solanum tuberosum]	1.78e-75	KAG5629262.1 hypothetical protein H5410_000979 [Solanum commersonii]	1.78e-75	KAG5629262.1 hypothetical protein H5410_000979 [Solanum commersonii]
Soltu.DM.01G006670	receptor like protein	98.7762	-0.598225	0.464949	0	XP_015158581.1 PREDICTED: probable leucine-rich repeat receptor-like protein kinase At2g33170 [Solanum tuberosum]	0	XP_015158581.1 PREDICTED: probable leucine-rich repeat receptor-like protein kinase At2g33170 [Solanum tuberosum]	0	XP_015158581.1 PREDICTED: probable leucine-rich repeat receptor-like protein kinase At2g33170 [Solanum tuberosum]
Soltu.DM.01G006680	root hair specific	0	NA	NA	2.68e-105	XP_015158567.1 PREDICTED: peroxidase 60-like [Solanum tuberosum]	2.68e-105	XP_015158567.1 PREDICTED: peroxidase 60-like [Solanum tuberosum]	2.68e-105	XP_015158567.1 PREDICTED: peroxidase 60-like [Solanum tuberosum]
Soltu.DM.01G006690	hypothetical protein	0	NA	NA	NA	NA	1.02e-99	KAG5608473.1 hypothetical protein H5410_019754 [Solanum commersonii]	1.02e-99	KAG5608473.1 hypothetical protein H5410_019754 [Solanum commersonii]
Soltu.DM.01G006700	receptor like protein	224.295	0.00308	0.998113	2.75e-165	XP_015158569.1 PREDICTED: probable leucine-rich repeat receptor-like protein kinase At2g33170 [Solanum tuberosum]	2.75e-165	XP_015158569.1 PREDICTED: probable leucine-rich repeat receptor-like protein kinase At2g33170 [Solanum tuberosum]	2.75e-165	XP_015158569.1 PREDICTED: probable leucine-rich repeat receptor-like protein kinase At2g33170 [Solanum tuberosum]
Soltu.DM.01G006710	hypothetical protein	3.76027	-0.234089	0.921938	1.9e-14	XP_015159802.1 PREDICTED: uncharacterized protein LOC107058511 [Solanum tuberosum]	9.81e-31	ABI34321.1 RNase H family protein [Solanum demissum]	1.46e-44	XP_019237530.1 PREDICTED: uncharacterized protein LOC109217719 [Nicotiana attenuata]
Soltu.DM.01G006720	hypothetical protein	0	NA	NA	0.000314	XP_015160869.1 PREDICTED: uncharacterized protein LOC107059016 [Solanum tuberosum]	1.93e-16	KAG5604513.1 hypothetical protein H5410_026005 [Solanum commersonii]	8e-20	XP_016467320.1 PREDICTED: uncharacterized protein LOC107789956 [Nicotiana tabacum]
Soltu.DM.01G006730	root hair specific	0.157086	0.103116	NA	1.22e-59	XP_006362647.2 PREDICTED: peroxidase 60-like [Solanum tuberosum]	2.4e-73	KAG5629262.1 hypothetical protein H5410_000979 [Solanum commersonii]	2.4e-73	KAG5629262.1 hypothetical protein H5410_000979 [Solanum commersonii]
Soltu.DM.01G006740	disease resistance family protein / LRR family protein	125.552	-0.651597	0.466421	0	XP_015158569.1 PREDICTED: probable leucine-rich repeat receptor-like protein kinase At2g33170 [Solanum tuberosum]	0	XP_015158569.1 PREDICTED: probable leucine-rich repeat receptor-like protein kinase At2g33170 [Solanum tuberosum]	0	XP_015158569.1 PREDICTED: probable leucine-rich repeat receptor-like protein kinase At2g33170 [Solanum tuberosum]
Soltu.DM.01G006750	hypothetical protein	0	NA	NA	NA	NA	NA	NA	NA	NA
Soltu.DM.01G006760	receptor like protein	127.109	-0.705142	0.127326	0	XP_015158569.1 PREDICTED: probable leucine-rich repeat receptor-like protein kinase At2g33170 [Solanum tuberosum]	0	XP_015158569.1 PREDICTED: probable leucine-rich repeat receptor-like protein kinase At2g33170 [Solanum tuberosum]	0	XP_015158569.1 PREDICTED: probable leucine-rich repeat receptor-like protein kinase At2g33170 [Solanum tuberosum]
Soltu.DM.01G006770	disease resistance family protein / LRR family protein	46.0852	-1.12187	0.230719	6.99e-121	XP_015158569.1 PREDICTED: probable leucine-rich repeat receptor-like protein kinase At2g33170 [Solanum tuberosum]	5.17e-124	KAG5629248.1 hypothetical protein H5410_000965 [Solanum commersonii]	5.17e-124	KAG5629248.1 hypothetical protein H5410_000965 [Solanum commersonii]
Soltu.DM.01G006780	UDP-D-apiose/UDP-D-xylose synthase	9898.25	-0.0374	0.968189	8.73e-290	NP_001275341.1 UDP-apiose/xylose synthase [Solanum tuberosum]<>ABC75032.1 UDP-apiose/xylose synthase [Solanum tuberosum]	8.73e-290	NP_001275341.1 UDP-apiose/xylose synthase [Solanum tuberosum]<>ABC75032.1 UDP-apiose/xylose synthase [Solanum tuberosum]	8.73e-290	NP_001275341.1 UDP-apiose/xylose synthase [Solanum tuberosum]<>ABC75032.1 UDP-apiose/xylose synthase [Solanum tuberosum]
Soltu.DM.01G006790	U2 snRNP auxiliary factor small subunit, putative	0	NA	NA	1.32e-110	XP_015161220.1 PREDICTED: splicing factor U2af small subunit A-like [Solanum tuberosum]	1.32e-110	XP_015161220.1 PREDICTED: splicing factor U2af small subunit A-like [Solanum tuberosum]	1.32e-110	XP_015161220.1 PREDICTED: splicing factor U2af small subunit A-like [Solanum tuberosum]
Soltu.DM.01G006800	conserved hypothetical protein	1267.18	-0.949767	0.353039	3.19e-127	XP_006367869.1 PREDICTED: uncharacterized protein At4g22758-like [Solanum tuberosum]	3.19e-127	XP_006367869.1 PREDICTED: uncharacterized protein At4g22758-like [Solanum tuberosum]	3.19e-127	XP_006367869.1 PREDICTED: uncharacterized protein At4g22758-like [Solanum tuberosum]
Soltu.DM.01G006810	C-repeat/DRE binding factor	0.663373	-0.460635	NA	NA	NA	7.9e-78	KAG5629286.1 hypothetical protein H5410_001003 [Solanum commersonii]	7.9e-78	KAG5629286.1 hypothetical protein H5410_001003 [Solanum commersonii]
Soltu.DM.01G006820	Ku70-binding family protein	323.854	0.210801	0.668539	8.62e-133	XP_006365782.1 PREDICTED: mitochondrial inner membrane protease ATP23 [Solanum tuberosum]<>XP_006365783.1 PREDICTED: mitochondrial inner membrane protease ATP23 [Solanum tuberosum]<>XP_015160072.1 PREDICTED: mitochondrial inner membrane protease ATP23 [Solanum tuberosum]	8.62e-133	XP_006365782.1 PREDICTED: mitochondrial inner membrane protease ATP23 [Solanum tuberosum]<>XP_006365783.1 PREDICTED: mitochondrial inner membrane protease ATP23 [Solanum tuberosum]<>XP_015160072.1 PREDICTED: mitochondrial inner membrane protease ATP23 [Solanum tuberosum]	8.62e-133	XP_006365782.1 PREDICTED: mitochondrial inner membrane protease ATP23 [Solanum tuberosum]<>XP_006365783.1 PREDICTED: mitochondrial inner membrane protease ATP23 [Solanum tuberosum]<>XP_015160072.1 PREDICTED: mitochondrial inner membrane protease ATP23 [Solanum tuberosum]
Soltu.DM.01G006830	60S acidic ribosomal protein family	1595.49	-0.00932	0.992484	3.52e-41	XP_006365780.1 PREDICTED: 60S acidic ribosomal protein P2-like [Solanum tuberosum]<>XP_006365781.1 PREDICTED: 60S acidic ribosomal protein P2-like [Solanum tuberosum]	3.52e-41	XP_006365780.1 PREDICTED: 60S acidic ribosomal protein P2-like [Solanum tuberosum]<>XP_006365781.1 PREDICTED: 60S acidic ribosomal protein P2-like [Solanum tuberosum]	3.52e-41	XP_004228456.1 60S acidic ribosomal protein P2 [Solanum lycopersicum]<>XP_006365780.1 PREDICTED: 60S acidic ribosomal protein P2-like [Solanum tuberosum]<>XP_006365781.1 PREDICTED: 60S acidic ribosomal protein P2-like [Solanum tuberosum]<>XP_010327199.1 60S acidic ribosomal protein P2 [Solanum lycopersicum]<>XP_015060503.1 60S acidic ribosomal protein P2-like [Solanum pennellii]<>XP_015060529.1 6…
Soltu.DM.01G006840	NAD+ ADP-ribosyltransferases;NAD+ ADP-ribosyltransferases	1.99212	-0.7364	NA	0	XP_006365785.1 PREDICTED: poly [ADP-ribose] polymerase 3-like [Solanum tuberosum]	0	XP_006365785.1 PREDICTED: poly [ADP-ribose] polymerase 3-like [Solanum tuberosum]	0	XP_006365785.1 PREDICTED: poly [ADP-ribose] polymerase 3-like [Solanum tuberosum]
Soltu.DM.01G006850	alpha/beta-Hydrolases superfamily protein	151.322	-1.74516	0.00132	7.33e-243	XP_006365779.1 PREDICTED: uncharacterized protein LOC102587803 [Solanum tuberosum]<>XP_015160074.1 PREDICTED: uncharacterized protein LOC102587803 [Solanum tuberosum]	7.33e-243	XP_006365779.1 PREDICTED: uncharacterized protein LOC102587803 [Solanum tuberosum]<>XP_015160074.1 PREDICTED: uncharacterized protein LOC102587803 [Solanum tuberosum]	7.33e-243	XP_006365779.1 PREDICTED: uncharacterized protein LOC102587803 [Solanum tuberosum]<>XP_015160074.1 PREDICTED: uncharacterized protein LOC102587803 [Solanum tuberosum]
Soltu.DM.01G006860	hypothetical protein	47.2422	-0.341967	0.7869	NA	NA	8.72e-12	KAG5629292.1 hypothetical protein H5410_001009 [Solanum commersonii]	8.72e-12	KAG5629292.1 hypothetical protein H5410_001009 [Solanum commersonii]
Soltu.DM.01G006870	DUF4228 domain containing protein	0.364679	-0.295267	NA	1.36e-28	XP_006360425.1 PREDICTED: uncharacterized protein LOC102583797 [Solanum tuberosum]	2.88e-84	KAG5568672.1 hypothetical protein H5410_064312 [Solanum commersonii]	2.88e-84	KAG5568672.1 hypothetical protein H5410_064312 [Solanum commersonii]
Soltu.DM.01G006880	Polyketide cyclase/dehydrase and lipid transport superfamily protein	30.4301	-0.289101	0.889342	5.73e-103	XP_006365784.1 PREDICTED: MLP-like protein 28 [Solanum tuberosum]	5.73e-103	XP_006365784.1 PREDICTED: MLP-like protein 28 [Solanum tuberosum]	5.73e-103	XP_006365784.1 PREDICTED: MLP-like protein 28 [Solanum tuberosum]
Soltu.DM.01G006890	Protein phosphatase 2C family protein	0	NA	NA	4.76e-61	XP_015163598.1 PREDICTED: probable protein phosphatase 2C 55 [Solanum tuberosum]	4.76e-61	XP_015163598.1 PREDICTED: probable protein phosphatase 2C 55 [Solanum tuberosum]	4.76e-61	XP_015163598.1 PREDICTED: probable protein phosphatase 2C 55 [Solanum tuberosum]
Soltu.DM.01G006900	Protein phosphatase 2C family protein	0	NA	NA	1.13e-43	XP_015163598.1 PREDICTED: probable protein phosphatase 2C 55 [Solanum tuberosum]	1.13e-43	XP_015163598.1 PREDICTED: probable protein phosphatase 2C 55 [Solanum tuberosum]	2.89e-44	XP_004244352.1 probable protein phosphatase 2C 55 isoform X2 [Solanum lycopersicum]
Soltu.DM.01G006910	hypothetical protein	0	NA	NA	1.98e-12	XP_006366056.1 PREDICTED: uncharacterized protein LOC102583947 [Solanum tuberosum]	6.27e-43	KAG5629300.1 hypothetical protein H5410_001017 [Solanum commersonii]	6.27e-43	KAG5629300.1 hypothetical protein H5410_001017 [Solanum commersonii]
Soltu.DM.01G006920	alpha/beta-Hydrolases superfamily protein	112.917	0.486637	0.622944	6.9e-268	XP_006365778.1 PREDICTED: uncharacterized protein LOC102587476 [Solanum tuberosum]<>XP_015160073.1 PREDICTED: uncharacterized protein LOC102587476 [Solanum tuberosum]	6.9e-268	XP_006365778.1 PREDICTED: uncharacterized protein LOC102587476 [Solanum tuberosum]<>XP_015160073.1 PREDICTED: uncharacterized protein LOC102587476 [Solanum tuberosum]	6.9e-268	XP_006365778.1 PREDICTED: uncharacterized protein LOC102587476 [Solanum tuberosum]<>XP_015160073.1 PREDICTED: uncharacterized protein LOC102587476 [Solanum tuberosum]
Soltu.DM.01G006930	hypothetical protein	0	NA	NA	NA	NA	6.69e-43	KAG5629304.1 hypothetical protein H5410_001021 [Solanum commersonii]	6.69e-43	KAG5629304.1 hypothetical protein H5410_001021 [Solanum commersonii]
Soltu.DM.01G006940	bZIP transcription factor domain containing protein	0	NA	NA	5.37e-114	XP_015160065.1 PREDICTED: ABSCISIC ACID-INSENSITIVE 5-like protein 7 [Solanum tuberosum]	5.37e-114	XP_015160065.1 PREDICTED: ABSCISIC ACID-INSENSITIVE 5-like protein 7 [Solanum tuberosum]	5.37e-114	XP_015160065.1 PREDICTED: ABSCISIC ACID-INSENSITIVE 5-like protein 7 [Solanum tuberosum]
Soltu.DM.01G006950	Ribosomal protein L1p/L10e family	2405.24	-0.154264	0.83933	1.64e-146	XP_006365777.1 PREDICTED: 60S ribosomal protein L10a-1-like [Solanum tuberosum]	1.64e-146	XP_006365777.1 PREDICTED: 60S ribosomal protein L10a-1-like [Solanum tuberosum]	1.64e-146	XP_004228453.1 60S ribosomal protein L10a-1 [Solanum lycopersicum]<>XP_006365777.1 PREDICTED: 60S ribosomal protein L10a-1-like [Solanum tuberosum]<>XP_015062838.1 60S ribosomal protein L10a-1 [Solanum pennellii]
Soltu.DM.01G006960	conserved hypothetical protein	177.095	-2.08274	0.0293	0	XP_006365776.1 PREDICTED: uncharacterized protein LOC102586802 [Solanum tuberosum]	0	XP_006365776.1 PREDICTED: uncharacterized protein LOC102586802 [Solanum tuberosum]	0	XP_006365776.1 PREDICTED: uncharacterized protein LOC102586802 [Solanum tuberosum]
Soltu.DM.01G006970	PEBP (phosphatidylethanolamine-binding protein) family protein	0	NA	NA	1.68e-82	XP_006365775.1 PREDICTED: CEN-like protein 1 [Solanum tuberosum]<>XP_015160068.1 PREDICTED: CEN-like protein 1 [Solanum tuberosum]	1.68e-82	XP_006365775.1 PREDICTED: CEN-like protein 1 [Solanum tuberosum]<>XP_015160068.1 PREDICTED: CEN-like protein 1 [Solanum tuberosum]	1.68e-82	XP_006365775.1 PREDICTED: CEN-like protein 1 [Solanum tuberosum]<>XP_015160068.1 PREDICTED: CEN-like protein 1 [Solanum tuberosum]
Soltu.DM.01G006980	conserved hypothetical protein	9.64925	-1.38719	0.306563	3.46e-136	XP_006365776.1 PREDICTED: uncharacterized protein LOC102586802 [Solanum tuberosum]	8.61e-137	KAG5629309.1 hypothetical protein H5410_001026 [Solanum commersonii]	8.61e-137	KAG5629309.1 hypothetical protein H5410_001026 [Solanum commersonii]
Soltu.DM.01G006990	PEBP (phosphatidylethanolamine-binding protein) family protein	0	NA	NA	1.91e-121	NP_001274853.1 CEN-like protein 1-like [Solanum tuberosum]<>AGT63062.1 terminal flowering 1-like protein [Solanum tuberosum]	1.91e-121	NP_001274853.1 CEN-like protein 1-like [Solanum tuberosum]<>AGT63062.1 terminal flowering 1-like protein [Solanum tuberosum]	1.91e-121	NP_001274853.1 CEN-like protein 1-like [Solanum tuberosum]<>AGT63062.1 terminal flowering 1-like protein [Solanum tuberosum]
Soltu.DM.01G007000	PEBP (phosphatidylethanolamine-binding protein) family protein	0	NA	NA	5.37e-57	NP_001274853.1 CEN-like protein 1-like [Solanum tuberosum]<>AGT63062.1 terminal flowering 1-like protein [Solanum tuberosum]	5.37e-57	NP_001274853.1 CEN-like protein 1-like [Solanum tuberosum]<>AGT63062.1 terminal flowering 1-like protein [Solanum tuberosum]	5.37e-57	NP_001274853.1 CEN-like protein 1-like [Solanum tuberosum]<>AGT63062.1 terminal flowering 1-like protein [Solanum tuberosum]
Soltu.DM.01G007010	hypothetical protein	188.115	0.619595	0.372062	1.11e-08	XP_015163224.1 PREDICTED: receptor-like protein 12 [Solanum tuberosum]	1.1e-24	KAG5629314.1 hypothetical protein H5410_001031 [Solanum commersonii]	1.1e-24	KAG5629314.1 hypothetical protein H5410_001031 [Solanum commersonii]
Soltu.DM.01G007020	receptor like protein	158.416	-0.191082	0.854366	3.11e-147	XP_015160069.1 PREDICTED: receptor-like protein 12 isoform X1 [Solanum tuberosum]	3.11e-147	XP_015160069.1 PREDICTED: receptor-like protein 12 isoform X1 [Solanum tuberosum]	3.11e-147	XP_015160069.1 PREDICTED: receptor-like protein 12 isoform X1 [Solanum tuberosum]
Soltu.DM.01G007030	PEBP (phosphatidylethanolamine-binding protein) family protein	0	NA	NA	2.85e-122	XP_006365770.1 PREDICTED: CEN-like protein 1 [Solanum tuberosum]	2.85e-122	XP_006365770.1 PREDICTED: CEN-like protein 1 [Solanum tuberosum]	2.85e-122	XP_006365770.1 PREDICTED: CEN-like protein 1 [Solanum tuberosum]
Soltu.DM.01G007040	Bifunctional inhibitor/lipid-transfer protein/seed storage 2S albumin superfamily protein	0.165843	-0.162472	NA	1.03e-58	XP_006365769.1 PREDICTED: protein 108 [Solanum tuberosum]	5.77e-59	KAG5629317.1 hypothetical protein H5410_001034 [Solanum commersonii]	5.77e-59	KAG5629317.1 hypothetical protein H5410_001034 [Solanum commersonii]
Soltu.DM.01G007050	S-adenosyl-L-methionine-dependent methyltransferases superfamily protein	0	NA	NA	0	XP_006365768.1 PREDICTED: probable methyltransferase PMT15 [Solanum tuberosum]	0	XP_006365768.1 PREDICTED: probable methyltransferase PMT15 [Solanum tuberosum]	0	XP_006365768.1 PREDICTED: probable methyltransferase PMT15 [Solanum tuberosum]
Soltu.DM.01G007060	hypothetical protein	19.481	-0.686534	0.587028	5.29e-05	XP_015162325.1 PREDICTED: uncharacterized protein LOC102587023 [Solanum tuberosum]	5.29e-05	XP_015162325.1 PREDICTED: uncharacterized protein LOC102587023 [Solanum tuberosum]	5.29e-05	XP_015162325.1 PREDICTED: uncharacterized protein LOC102587023 [Solanum tuberosum]
Soltu.DM.01G007070	phosphoprotein phosphatase inhibitors	584.125	0.113469	0.903727	2.32e-48	XP_006353334.1 PREDICTED: protein GLC8 [Solanum tuberosum]<>XP_006353335.1 PREDICTED: protein GLC8 [Solanum tuberosum]<>XP_006353336.1 PREDICTED: protein GLC8 [Solanum tuberosum]	2.15e-63	KAG5629319.1 hypothetical protein H5410_001036 [Solanum commersonii]	1.14e-95	XP_015063685.1 protein phosphatase inhibitor 2-like isoform X2 [Solanum pennellii]<>XP_015063693.1 protein phosphatase inhibitor 2-like isoform X2 [Solanum pennellii]<>XP_027769894.1 protein phosphatase inhibitor 2-like isoform X2 [Solanum pennellii]
Soltu.DM.01G007080	Cleavage/polyadenylation specificity factor, 25kDa subunit	994.79	0.0931	0.911528	6.74e-144	XP_006367563.1 PREDICTED: pre-mRNA cleavage factor Im 25 kDa subunit 2-like [Solanum tuberosum]	3.35e-161	KAG5629328.1 hypothetical protein H5410_001045 [Solanum commersonii]	3.35e-161	KAG5629328.1 hypothetical protein H5410_001045 [Solanum commersonii]
Soltu.DM.01G007090	Cleavage/polyadenylation specificity factor, 25kDa subunit	901.936	0.232615	0.566997	1.12e-125	XP_006367563.1 PREDICTED: pre-mRNA cleavage factor Im 25 kDa subunit 2-like [Solanum tuberosum]	3.18e-154	KAG5629328.1 hypothetical protein H5410_001045 [Solanum commersonii]	3.18e-154	KAG5629328.1 hypothetical protein H5410_001045 [Solanum commersonii]
Soltu.DM.01G007100	Pectin lyase-like superfamily protein	0	NA	NA	4.97e-170	XP_015160985.1 PREDICTED: exopolygalacturonase-like, partial [Solanum tuberosum]	3.84e-241	KAG5629330.1 hypothetical protein H5410_001047 [Solanum commersonii]	3.84e-241	KAG5629330.1 hypothetical protein H5410_001047 [Solanum commersonii]
Soltu.DM.01G007110	Pectin lyase-like superfamily protein	0	NA	NA	1.77e-177	XP_015160985.1 PREDICTED: exopolygalacturonase-like, partial [Solanum tuberosum]	5.45e-241	KAG5629330.1 hypothetical protein H5410_001047 [Solanum commersonii]	5.45e-241	KAG5629330.1 hypothetical protein H5410_001047 [Solanum commersonii]
Soltu.DM.01G007120	Pectin lyase-like superfamily protein	0	NA	NA	1.87e-155	XP_015160986.1 PREDICTED: exopolygalacturonase-like [Solanum tuberosum]	1.87e-155	XP_015160986.1 PREDICTED: exopolygalacturonase-like [Solanum tuberosum]	1.87e-155	XP_015160986.1 PREDICTED: exopolygalacturonase-like [Solanum tuberosum]
Soltu.DM.01G007130	hypothetical protein	0	NA	NA	NA	NA	0.00018	KAG5621210.1 hypothetical protein H5410_006428 [Solanum commersonii]	0.00018	KAG5621210.1 hypothetical protein H5410_006428 [Solanum commersonii]
Soltu.DM.01G007140	myb domain protein	0	NA	NA	7.72e-210	XP_006361923.1 PREDICTED: transcription factor LAF1-like [Solanum tuberosum]	7.72e-210	XP_006361923.1 PREDICTED: transcription factor LAF1-like [Solanum tuberosum]	7.72e-210	XP_006361923.1 PREDICTED: transcription factor LAF1-like [Solanum tuberosum]
Soltu.DM.01G007150	CAP160 protein	2.27144	-0.669148	NA	4.9e-135	XP_006361910.1 PREDICTED: low-temperature-induced 78 kDa protein-like [Solanum tuberosum]	4.9e-135	XP_006361910.1 PREDICTED: low-temperature-induced 78 kDa protein-like [Solanum tuberosum]	4.9e-135	XP_006361910.1 PREDICTED: low-temperature-induced 78 kDa protein-like [Solanum tuberosum]
Soltu.DM.01G007160	hypothetical protein	0	NA	NA	NA	NA	NA	NA	NA	NA
Soltu.DM.01G007170	PAR1 protein	581.561	-0.925373	0.412896	1.22e-127	XP_006361911.1 PREDICTED: uncharacterized protein LOC102603240 [Solanum tuberosum]	1.22e-127	XP_006361911.1 PREDICTED: uncharacterized protein LOC102603240 [Solanum tuberosum]	1.22e-127	XP_006361911.1 PREDICTED: uncharacterized protein LOC102603240 [Solanum tuberosum]
Soltu.DM.01G007180	Polynucleotide adenylyltransferase family protein	403.062	0.622464	0.0208	0	XP_006361912.1 PREDICTED: poly(A) polymerase I-like isoform X1 [Solanum tuberosum]	0	XP_006361912.1 PREDICTED: poly(A) polymerase I-like isoform X1 [Solanum tuberosum]	0	XP_006361912.1 PREDICTED: poly(A) polymerase I-like isoform X1 [Solanum tuberosum]
Soltu.DM.01G007190	RING finger protein	2.2694	-0.205502	NA	1.55e-230	XP_006361924.2 PREDICTED: uncharacterized protein LOC102580027 [Solanum tuberosum]	1.55e-230	XP_006361924.2 PREDICTED: uncharacterized protein LOC102580027 [Solanum tuberosum]	1.55e-230	XP_006361924.2 PREDICTED: uncharacterized protein LOC102580027 [Solanum tuberosum]
Soltu.DM.01G007200	jasmonate-zim-domain protein	0	NA	NA	1.6e-89	XP_015158214.1 PREDICTED: uncharacterized protein LOC107057770 [Solanum tuberosum]	6.3e-302	KAG5568844.1 hypothetical protein H5410_064141 [Solanum commersonii]	6.3e-302	KAG5568844.1 hypothetical protein H5410_064141 [Solanum commersonii]
Soltu.DM.01G007210	jasmonate-zim-domain protein	0	NA	NA	8.56e-127	XP_015158217.1 PREDICTED: protein TIFY 3A-like [Solanum tuberosum]	0	KAG5568844.1 hypothetical protein H5410_064141 [Solanum commersonii]	0	KAG5568844.1 hypothetical protein H5410_064141 [Solanum commersonii]
Soltu.DM.01G007220	Ycf1 protein	25.5534	-0.258018	0.886368	4.2e-282	AEB72197.1 hypothetical chloroplast RF1 [Solanum tuberosum]	4.2e-282	AEB72197.1 hypothetical chloroplast RF1 [Solanum tuberosum]	4.2e-282	YP_009584939.1 Ycf1 [Solanum abancayense]<>YP_009586554.1 Ycf1 [Solanum stenotomum subsp. goniocalyx]<>YP_009586724.1 Ycf1 [Solanum stenotomum]<>YP_009586979.1 Ycf1 [Solanum marinasense]<>YP_009588254.1 Ycf1 [Solanum phureja]<>YP_009915777.1 Ycf1 [Solanum stenotomum subsp. goniocalyx]<>YP_009915947.1 Ycf1 [Solanum stenotomum subsp. stenotomum]<>YP_009916287.1 Ycf1 [Solanum x curtilobum]<>AEB72197…
Soltu.DM.01G007230	hypothetical protein	452.056	-0.403013	0.299588	1.51e-19	XP_006361916.1 PREDICTED: cysteine-rich and transmembrane domain-containing protein B-like [Solanum tuberosum]	1.51e-19	XP_006361916.1 PREDICTED: cysteine-rich and transmembrane domain-containing protein B-like [Solanum tuberosum]	1.51e-19	XP_006361916.1 PREDICTED: cysteine-rich and transmembrane domain-containing protein B-like [Solanum tuberosum]
Soltu.DM.01G007240	GRAM domain family protein	119.132	-0.143182	0.947194	3.47e-175	XP_006361917.1 PREDICTED: GEM-like protein 5 [Solanum tuberosum]	3.47e-175	XP_006361917.1 PREDICTED: GEM-like protein 5 [Solanum tuberosum]	3.47e-175	XP_006361917.1 PREDICTED: GEM-like protein 5 [Solanum tuberosum]
Soltu.DM.01G007250	conserved hypothetical protein	43.0918	-0.394954	0.745058	3.99e-128	XP_006361918.1 PREDICTED: mental retardation GTPase activating protein homolog 3-like [Solanum tuberosum]	3.99e-128	XP_006361918.1 PREDICTED: mental retardation GTPase activating protein homolog 3-like [Solanum tuberosum]	3.99e-128	XP_006361918.1 PREDICTED: mental retardation GTPase activating protein homolog 3-like [Solanum tuberosum]
Soltu.DM.01G007260	LITAF-like zinc ribbon domain containing protein	1550.32	-1.04744	0.0013	4.03e-115	XP_006361919.1 PREDICTED: uncharacterized protein LOC102606262 [Solanum tuberosum]	4.03e-115	XP_006361919.1 PREDICTED: uncharacterized protein LOC102606262 [Solanum tuberosum]	4.03e-115	XP_006361919.1 PREDICTED: uncharacterized protein LOC102606262 [Solanum tuberosum]
Soltu.DM.01G007270	somatic embryogenesis receptor-like kinase	76.7918	-0.92662	0.499966	9.25e-87	XP_006361920.1 PREDICTED: somatic embryogenesis receptor kinase 2 [Solanum tuberosum]	9.25e-87	XP_006361920.1 PREDICTED: somatic embryogenesis receptor kinase 2 [Solanum tuberosum]	9.25e-87	XP_006361920.1 PREDICTED: somatic embryogenesis receptor kinase 2 [Solanum tuberosum]
Soltu.DM.01G007280	hydroxyproline-rich glycoprotein family protein	1145.61	-0.915233	0.0351	0	XP_006361922.1 PREDICTED: uncharacterized protein At2g33490 isoform X1 [Solanum tuberosum]	0	XP_006361922.1 PREDICTED: uncharacterized protein At2g33490 isoform X1 [Solanum tuberosum]	0	XP_006361922.1 PREDICTED: uncharacterized protein At2g33490 isoform X1 [Solanum tuberosum]
Soltu.DM.01G007290	hypothetical protein	0	NA	NA	NA	NA	5.13e-14	KAG5605830.1 hypothetical protein H5410_027322 [Solanum commersonii]	5.13e-14	KAG5605830.1 hypothetical protein H5410_027322 [Solanum commersonii]
Soltu.DM.01G007300	F-box and associated interaction domains-containing protein	0	NA	NA	3.27e-45	XP_015160611.1 PREDICTED: putative F-box protein At4g38870 [Solanum tuberosum]	3.27e-45	XP_015160611.1 PREDICTED: putative F-box protein At4g38870 [Solanum tuberosum]	3.27e-45	XP_015160611.1 PREDICTED: putative F-box protein At4g38870 [Solanum tuberosum]
Soltu.DM.01G007310	hypothetical protein	0	NA	NA	NA	NA	NA	NA	NA	NA
Soltu.DM.01G007320	hypothetical protein	0	NA	NA	NA	NA	NA	NA	NA	NA
Soltu.DM.01G007330	potassium channel in Arabidopsis thaliana	0	NA	NA	1.87e-33	XP_006366902.1 PREDICTED: potassium channel KAT3-like [Solanum tuberosum]	1.87e-33	XP_006366902.1 PREDICTED: potassium channel KAT3-like [Solanum tuberosum]	1.87e-33	XP_006366902.1 PREDICTED: potassium channel KAT3-like [Solanum tuberosum]
Soltu.DM.01G007340	Pentatricopeptide repeat (PPR) superfamily protein	0	NA	NA	7.35e-33	XP_006366127.1 PREDICTED: pentatricopeptide repeat-containing protein At4g02820, mitochondrial-like [Solanum tuberosum]	1.57e-41	KAG5592902.1 hypothetical protein H5410_043416 [Solanum commersonii]	1.57e-41	KAG5592902.1 hypothetical protein H5410_043416 [Solanum commersonii]
Soltu.DM.01G007350	Pentatricopeptide repeat (PPR) superfamily protein	0	NA	NA	NA	NA	3.89e-128	KAG5629367.1 hypothetical protein H5410_001084 [Solanum commersonii]	3.89e-128	KAG5629367.1 hypothetical protein H5410_001084 [Solanum commersonii]
Soltu.DM.01G007360	conserved hypothetical protein	2.26421	0.519475	NA	1.84e-64	XP_006355451.1 PREDICTED: uncharacterized protein LOC102596459 isoform X4 [Solanum tuberosum]<>XP_015167870.1 PREDICTED: uncharacterized protein LOC102596459 isoform X4 [Solanum tuberosum]<>XP_015167871.1 PREDICTED: uncharacterized protein LOC102596459 isoform X4 [Solanum tuberosum]	1.36e-66	KAG5592904.1 hypothetical protein H5410_043418 [Solanum commersonii]	1.36e-66	KAG5592904.1 hypothetical protein H5410_043418 [Solanum commersonii]
Soltu.DM.01G007370	Ribosomal protein L18ae/LX family protein	0	NA	NA	1.7e-31	XP_006355452.1 PREDICTED: peroxisome biogenesis protein 19-1-like [Solanum tuberosum]	1.21e-31	KAG5592908.1 hypothetical protein H5410_043422 [Solanum commersonii]	1.21e-31	KAG5592908.1 hypothetical protein H5410_043422 [Solanum commersonii]
Soltu.DM.01G007380	Pectin lyase-like superfamily protein	1.97943	0.357281	NA	3.53e-44	XP_006355453.1 PREDICTED: probable pectinesterase 68 [Solanum tuberosum]	5.7e-46	KAG5592909.1 hypothetical protein H5410_043423 [Solanum commersonii]	5.7e-46	KAG5592909.1 hypothetical protein H5410_043423 [Solanum commersonii]
Soltu.DM.01G007390	SIN-like family protein	440.24	0.519822	0.455718	1.52e-249	XP_006355442.1 PREDICTED: DNA-directed RNA polymerase III subunit RPC5-like isoform X2 [Solanum tuberosum]	3.74e-253	KAG5592897.1 hypothetical protein H5410_043411 [Solanum commersonii]	3.74e-253	KAG5592897.1 hypothetical protein H5410_043411 [Solanum commersonii]
Soltu.DM.01G007400	SIN-like family protein	26.9299	1.12879	0.155485	1.21e-22	XP_006355444.1 PREDICTED: DNA-directed RNA polymerase III subunit RPC5-like isoform X4 [Solanum tuberosum]	4.89e-23	KAG5592898.1 hypothetical protein H5410_043412 [Solanum commersonii]	4.89e-23	KAG5592898.1 hypothetical protein H5410_043412 [Solanum commersonii]
Soltu.DM.01G007410	conserved hypothetical protein	344.095	0.132894	0.864943	3.83e-97	XP_006366081.1 PREDICTED: uncharacterized protein LOC102594436 [Solanum tuberosum]<>XP_015160202.1 PREDICTED: uncharacterized protein LOC102594436 [Solanum tuberosum]<>XP_015160203.1 PREDICTED: uncharacterized protein LOC102594436 [Solanum tuberosum]	3.83e-97	XP_006366081.1 PREDICTED: uncharacterized protein LOC102594436 [Solanum tuberosum]<>XP_015160202.1 PREDICTED: uncharacterized protein LOC102594436 [Solanum tuberosum]<>XP_015160203.1 PREDICTED: uncharacterized protein LOC102594436 [Solanum tuberosum]	3.83e-97	XP_006366081.1 PREDICTED: uncharacterized protein LOC102594436 [Solanum tuberosum]<>XP_015160202.1 PREDICTED: uncharacterized protein LOC102594436 [Solanum tuberosum]<>XP_015160203.1 PREDICTED: uncharacterized protein LOC102594436 [Solanum tuberosum]
Soltu.DM.01G007420	Pentatricopeptide repeat (PPR) superfamily protein	0	NA	NA	2.19e-118	XP_006366127.1 PREDICTED: pentatricopeptide repeat-containing protein At4g02820, mitochondrial-like [Solanum tuberosum]	1.57e-141	KAG5629367.1 hypothetical protein H5410_001084 [Solanum commersonii]	1.57e-141	KAG5629367.1 hypothetical protein H5410_001084 [Solanum commersonii]
Soltu.DM.01G007430	Pentatricopeptide repeat (PPR) superfamily protein	0	NA	NA	3.99e-35	XP_006366127.1 PREDICTED: pentatricopeptide repeat-containing protein At4g02820, mitochondrial-like [Solanum tuberosum]	1.07e-68	KAG5629367.1 hypothetical protein H5410_001084 [Solanum commersonii]	1.07e-68	KAG5629367.1 hypothetical protein H5410_001084 [Solanum commersonii]
Soltu.DM.01G007440	conserved hypothetical protein	0	NA	NA	3.68e-17	XP_006366081.1 PREDICTED: uncharacterized protein LOC102594436 [Solanum tuberosum]<>XP_015160202.1 PREDICTED: uncharacterized protein LOC102594436 [Solanum tuberosum]<>XP_015160203.1 PREDICTED: uncharacterized protein LOC102594436 [Solanum tuberosum]	4.91e-20	KAG5629386.1 hypothetical protein H5410_001103, partial [Solanum commersonii]	4.91e-20	KAG5629386.1 hypothetical protein H5410_001103, partial [Solanum commersonii]
Soltu.DM.01G007450	hypothetical protein	0.134847	0.103116	NA	9.21e-53	XP_015160612.1 PREDICTED: F-box protein At1g30790-like [Solanum tuberosum]	9.21e-53	XP_015160612.1 PREDICTED: F-box protein At1g30790-like [Solanum tuberosum]	9.21e-53	XP_015160612.1 PREDICTED: F-box protein At1g30790-like [Solanum tuberosum]
Soltu.DM.01G007460	cysteine-rich RLK (RECEPTOR-like protein kinase)	26.0132	-0.0951	0.956224	8.86e-86	XP_015160754.1 PREDICTED: uncharacterized mitochondrial protein AtMg00810-like [Solanum tuberosum]	8.86e-86	XP_015160754.1 PREDICTED: uncharacterized mitochondrial protein AtMg00810-like [Solanum tuberosum]	1.66e-103	XP_019069865.1 uncharacterized protein LOC109120481 [Solanum lycopersicum]
Soltu.DM.01G007470	Tetratricopeptide repeat (TPR)-like superfamily protein	1.28055	0.835218	NA	1.21e-14	XP_006354137.1 PREDICTED: putative pentatricopeptide repeat-containing protein At1g10330 isoform X1 [Solanum tuberosum]<>XP_006354138.1 PREDICTED: putative pentatricopeptide repeat-containing protein At1g10330 isoform X1 [Solanum tuberosum]<>XP_015167147.1 PREDICTED: putative pentatricopeptide repeat-containing protein At1g10330 isoform X1 [Solanum tuberosum]	1.88e-15	KAG5628462.1 hypothetical protein H5410_000179 [Solanum commersonii]	1.88e-15	KAG5628462.1 hypothetical protein H5410_000179 [Solanum commersonii]
Soltu.DM.01G007480	hypothetical protein	0	NA	NA	5.06e-05	XP_006367491.1 PREDICTED: putative F-box protein At3g10240 [Solanum tuberosum]	3.19e-53	KAG5603462.1 hypothetical protein H5410_034832 [Solanum commersonii]	3.19e-53	KAG5603462.1 hypothetical protein H5410_034832 [Solanum commersonii]
Soltu.DM.01G007490	conserved hypothetical protein	329.351	-0.045	0.96177	3.71e-50	XP_006366088.2 PREDICTED: uncharacterized protein LOC102596532 [Solanum tuberosum]	3.71e-50	XP_006366088.2 PREDICTED: uncharacterized protein LOC102596532 [Solanum tuberosum]	3.71e-50	XP_006366088.2 PREDICTED: uncharacterized protein LOC102596532 [Solanum tuberosum]
Soltu.DM.01G007500	NAC domain containing protein	7651.59	-0.748312	0.185191	2.54e-173	XP_006366089.1 PREDICTED: NAC domain-containing protein 83 [Solanum tuberosum]	2.54e-173	XP_006366089.1 PREDICTED: NAC domain-containing protein 83 [Solanum tuberosum]	2.54e-173	XP_006366089.1 PREDICTED: NAC domain-containing protein 83 [Solanum tuberosum]
Soltu.DM.01G007510	hypothetical protein	0	NA	NA	1.15e-19	XP_006353907.1 PREDICTED: scarecrow-like protein 8 [Solanum tuberosum]	6.18e-20	KAG5617066.1 hypothetical protein H5410_016890 [Solanum commersonii]	6.18e-20	KAG5617066.1 hypothetical protein H5410_016890 [Solanum commersonii]
Soltu.DM.01G007520	PLC-like phosphodiesterases superfamily protein	6.34092	-1.18525	0.461993	1.07e-205	XP_006363786.2 PREDICTED: glycerophosphodiester phosphodiesterase GDPD3-like [Solanum tuberosum]	7.87e-272	KAG5629397.1 hypothetical protein H5410_001114 [Solanum commersonii]	7.87e-272	KAG5629397.1 hypothetical protein H5410_001114 [Solanum commersonii]
Soltu.DM.01G007530	exocyst subunit exo70 family protein C1	0	NA	NA	0	XP_015159095.1 PREDICTED: exocyst complex component EXO70B1-like [Solanum tuberosum]	0	XP_015159095.1 PREDICTED: exocyst complex component EXO70B1-like [Solanum tuberosum]	0	XP_015159095.1 PREDICTED: exocyst complex component EXO70B1-like [Solanum tuberosum]
Soltu.DM.01G007540	hypothetical protein	0	NA	NA	8.05e-78	XP_015164228.1 PREDICTED: uncharacterized protein LOC107060639 [Solanum tuberosum]	3.52e-163	KAG5573882.1 hypothetical protein H5410_063648 [Solanum commersonii]	3.52e-163	KAG5573882.1 hypothetical protein H5410_063648 [Solanum commersonii]
Soltu.DM.01G007550	Thioredoxin superfamily protein	2.26926	-0.0771	NA	9.93e-86	XP_015159097.1 PREDICTED: glutaredoxin-C1-like [Solanum tuberosum]	9.93e-86	XP_015159097.1 PREDICTED: glutaredoxin-C1-like [Solanum tuberosum]	9.93e-86	XP_015159097.1 PREDICTED: glutaredoxin-C1-like [Solanum tuberosum]
Soltu.DM.01G007560	hypothetical protein	0	NA	NA	NA	NA	NA	NA	NA	NA
Soltu.DM.01G007570	Thioredoxin superfamily protein	0.364679	-0.295267	NA	1.11e-76	XP_006363780.1 PREDICTED: glutaredoxin-C1-like [Solanum tuberosum]	1.11e-76	XP_006363780.1 PREDICTED: glutaredoxin-C1-like [Solanum tuberosum]	1.11e-76	XP_006363780.1 PREDICTED: glutaredoxin-C1-like [Solanum tuberosum]
Soltu.DM.01G007580	Thioredoxin superfamily protein	0	NA	NA	1.45e-78	XP_006363784.1 PREDICTED: glutaredoxin-C1-like [Solanum tuberosum]	1.45e-78	XP_006363784.1 PREDICTED: glutaredoxin-C1-like [Solanum tuberosum]	1.45e-78	XP_006363784.1 PREDICTED: glutaredoxin-C1-like [Solanum tuberosum]
Soltu.DM.01G007590	Histidine kinase-, DNA gyrase B-, and HSP90-like ATPase family protein	0	NA	NA	0	XP_015159094.1 PREDICTED: uncharacterized protein LOC102578288 [Solanum tuberosum]	0	XP_015159094.1 PREDICTED: uncharacterized protein LOC102578288 [Solanum tuberosum]	0	XP_015159094.1 PREDICTED: uncharacterized protein LOC102578288 [Solanum tuberosum]
Soltu.DM.01G007600	receptor like protein	12.566	-0.424456	NA	7.88e-260	XP_006363779.1 PREDICTED: receptor-like protein 12 [Solanum tuberosum]	7.88e-260	XP_006363779.1 PREDICTED: receptor-like protein 12 [Solanum tuberosum]	7.88e-260	XP_006363779.1 PREDICTED: receptor-like protein 12 [Solanum tuberosum]
Soltu.DM.01G007610	SAUR-like auxin-responsive protein family	5.49006	-1.05354	NA	4.58e-99	XP_006363778.1 PREDICTED: indole-3-acetic acid-induced protein ARG7-like [Solanum tuberosum]	4.58e-99	XP_006363778.1 PREDICTED: indole-3-acetic acid-induced protein ARG7-like [Solanum tuberosum]	4.58e-99	XP_006363778.1 PREDICTED: indole-3-acetic acid-induced protein ARG7-like [Solanum tuberosum]
Soltu.DM.01G007620	Amidohydrolase family domain containing protein	345.898	0.118171	0.902073	4.31e-293	XP_006363776.1 PREDICTED: 5-methylthioadenosine/S-adenosylhomocysteine deaminase-like isoform X1 [Solanum tuberosum]<>XP_015159098.1 PREDICTED: 5-methylthioadenosine/S-adenosylhomocysteine deaminase-like isoform X1 [Solanum tuberosum]	4.31e-293	XP_006363776.1 PREDICTED: 5-methylthioadenosine/S-adenosylhomocysteine deaminase-like isoform X1 [Solanum tuberosum]<>XP_015159098.1 PREDICTED: 5-methylthioadenosine/S-adenosylhomocysteine deaminase-like isoform X1 [Solanum tuberosum]	4.31e-293	XP_006363776.1 PREDICTED: 5-methylthioadenosine/S-adenosylhomocysteine deaminase-like isoform X1 [Solanum tuberosum]<>XP_015159098.1 PREDICTED: 5-methylthioadenosine/S-adenosylhomocysteine deaminase-like isoform X1 [Solanum tuberosum]
Soltu.DM.01G007630	Plant stearoyl-acyl-carrier-protein desaturase family protein	62.7586	0.206158	0.920737	3.74e-269	XP_015159103.1 PREDICTED: stearoyl-[acyl-carrier-protein] 9-desaturase 6, chloroplastic-like [Solanum tuberosum]	3.74e-269	XP_015159103.1 PREDICTED: stearoyl-[acyl-carrier-protein] 9-desaturase 6, chloroplastic-like [Solanum tuberosum]	3.74e-269	XP_015159103.1 PREDICTED: stearoyl-[acyl-carrier-protein] 9-desaturase 6, chloroplastic-like [Solanum tuberosum]
Soltu.DM.01G007640	Plant stearoyl-acyl-carrier-protein desaturase family protein	16.9844	0.15998	0.953323	6.42e-215	XP_015159103.1 PREDICTED: stearoyl-[acyl-carrier-protein] 9-desaturase 6, chloroplastic-like [Solanum tuberosum]	2.15e-229	KAG5629409.1 hypothetical protein H5410_001126 [Solanum commersonii]	2.15e-229	KAG5629409.1 hypothetical protein H5410_001126 [Solanum commersonii]
Soltu.DM.01G007650	Plant stearoyl-acyl-carrier-protein desaturase family protein	0	NA	NA	4.1e-48	XP_015159103.1 PREDICTED: stearoyl-[acyl-carrier-protein] 9-desaturase 6, chloroplastic-like [Solanum tuberosum]	1.99e-63	KAG5629412.1 hypothetical protein H5410_001129 [Solanum commersonii]	1.99e-63	KAG5629412.1 hypothetical protein H5410_001129 [Solanum commersonii]
Soltu.DM.01G007660	Plant stearoyl-acyl-carrier-protein desaturase family protein	0	NA	NA	7.46e-145	XP_015159103.1 PREDICTED: stearoyl-[acyl-carrier-protein] 9-desaturase 6, chloroplastic-like [Solanum tuberosum]	7.46e-145	XP_015159103.1 PREDICTED: stearoyl-[acyl-carrier-protein] 9-desaturase 6, chloroplastic-like [Solanum tuberosum]	7.46e-145	XP_015159103.1 PREDICTED: stearoyl-[acyl-carrier-protein] 9-desaturase 6, chloroplastic-like [Solanum tuberosum]
Soltu.DM.01G007670	hypothetical protein	0	NA	NA	NA	NA	NA	NA	7.37e-08	XP_010327249.1 uncharacterized protein LOC101268148 [Solanum lycopersicum]
Soltu.DM.01G007680	catalytics;hydrolases	1119.49	0.0489	0.964782	1.19e-154	XP_006363775.1 PREDICTED: uncharacterized protein LOC102602687 [Solanum tuberosum]	1.19e-154	XP_006363775.1 PREDICTED: uncharacterized protein LOC102602687 [Solanum tuberosum]	1.19e-154	XP_006363775.1 PREDICTED: uncharacterized protein LOC102602687 [Solanum tuberosum]
Soltu.DM.01G007690	cyclophilin 20-2	7023.56	-0.0441	0.975015	5.76e-172	XP_006363774.1 PREDICTED: photosynthetic NDH subunit of lumenal location 5, chloroplastic [Solanum tuberosum]	5.76e-172	XP_006363774.1 PREDICTED: photosynthetic NDH subunit of lumenal location 5, chloroplastic [Solanum tuberosum]	5.76e-172	XP_006363774.1 PREDICTED: photosynthetic NDH subunit of lumenal location 5, chloroplastic [Solanum tuberosum]
Soltu.DM.01G007700	FtsJ-like methyltransferase family protein	0	NA	NA	1.03e-55	XP_006363586.1 PREDICTED: putative rRNA methyltransferase [Solanum tuberosum]	1.03e-55	XP_006363586.1 PREDICTED: putative rRNA methyltransferase [Solanum tuberosum]	1.03e-55	XP_006363586.1 PREDICTED: putative rRNA methyltransferase [Solanum tuberosum]
Soltu.DM.01G007710	Retroviral aspartyl protease domain containing protein	0	NA	NA	1.76e-49	AAV31171.1 Putative polyprotein, identical [Solanum tuberosum]	5.41e-54	ABI34354.1 Retrotransposon gag protein [Solanum demissum]	1.01e-61	WP_176478137.1 hypothetical protein, partial [Escherichia coli]
Soltu.DM.01G007720	Integrase zinc binding domain containing protein	0	NA	NA	6.44e-60	AAV31171.1 Putative polyprotein, identical [Solanum tuberosum]	4.02e-75	AAT38744.1 Putative gag-pol polyprotein, identical [Solanum demissum]	9.07e-79	XP_019238505.1 PREDICTED: uncharacterized protein LOC109218581 [Nicotiana attenuata]
Soltu.DM.01G007730	FtsJ-like methyltransferase family protein	36.4489	-0.169549	0.909594	0	XP_006367704.1 PREDICTED: putative rRNA methyltransferase [Solanum tuberosum]	0	XP_006367704.1 PREDICTED: putative rRNA methyltransferase [Solanum tuberosum]	0	XP_006367704.1 PREDICTED: putative rRNA methyltransferase [Solanum tuberosum]
Soltu.DM.01G007740	hypothetical protein	0	NA	NA	NA	NA	1.97e-107	KAG5629423.1 hypothetical protein H5410_001140 [Solanum commersonii]	1.07e-169	TMW87244.1 hypothetical protein EJD97_020229, partial [Solanum chilense]
Soltu.DM.01G007750	ACT domain repeat	553.725	0.136705	0.873238	0	XP_006367527.1 PREDICTED: ACT domain-containing protein ACR4-like [Solanum tuberosum]	0	XP_006367527.1 PREDICTED: ACT domain-containing protein ACR4-like [Solanum tuberosum]<>KAG5629429.1 hypothetical protein H5410_001146 [Solanum commersonii]	0	XP_006367527.1 PREDICTED: ACT domain-containing protein ACR4-like [Solanum tuberosum]<>KAG5629429.1 hypothetical protein H5410_001146 [Solanum commersonii]
Soltu.DM.01G007760	Calcium-binding EF-hand family protein	132.476	-1.99857	1.49e-05	4.2e-106	XP_006367528.1 PREDICTED: probable calcium-binding protein CML15 [Solanum tuberosum]	4.2e-106	XP_006367528.1 PREDICTED: probable calcium-binding protein CML15 [Solanum tuberosum]	4.2e-106	XP_006367528.1 PREDICTED: probable calcium-binding protein CML15 [Solanum tuberosum]
Soltu.DM.01G007770	proline-rich extensin-like receptor kinase	403.423	0.359919	0.484049	0	XP_006367529.1 PREDICTED: proline-rich receptor-like protein kinase PERK9 [Solanum tuberosum]	0	XP_006367529.1 PREDICTED: proline-rich receptor-like protein kinase PERK9 [Solanum tuberosum]	0	XP_006367529.1 PREDICTED: proline-rich receptor-like protein kinase PERK9 [Solanum tuberosum]
Soltu.DM.01G007780	conserved peptide upstream open reading frame	262.972	-0.499353	0.654669	4.61e-26	XP_006367531.1 PREDICTED: uncharacterized protein LOC102595876 [Solanum tuberosum]	1.36e-30	KAG5629432.1 hypothetical protein H5410_001149 [Solanum commersonii]	1.36e-30	KAG5629432.1 hypothetical protein H5410_001149 [Solanum commersonii]
Soltu.DM.01G007790	Adenosylmethionine decarboxylase family protein	2106.56	0.193834	0.715245	3.05e-264	XP_006367530.1 PREDICTED: S-adenosylmethionine decarboxylase proenzyme-like [Solanum tuberosum]	3.05e-264	XP_006367530.1 PREDICTED: S-adenosylmethionine decarboxylase proenzyme-like [Solanum tuberosum]	3.05e-264	XP_006367530.1 PREDICTED: S-adenosylmethionine decarboxylase proenzyme-like [Solanum tuberosum]
Soltu.DM.01G007800	hypothetical protein	350.686	-1.51872	5.85e-05	NA	NA	1.19e-84	KAG5629434.1 hypothetical protein H5410_001151 [Solanum commersonii]	1.19e-84	KAG5629434.1 hypothetical protein H5410_001151 [Solanum commersonii]
Soltu.DM.01G007810	isopentenyltransferase	0	NA	NA	NA	NA	3.57e-161	KAG5629654.1 hypothetical protein H5410_001371 [Solanum commersonii]	3.57e-161	KAG5629654.1 hypothetical protein H5410_001371 [Solanum commersonii]
Soltu.DM.01G007820	isopentenyltransferase	0	NA	NA	NA	NA	2.3e-170	KAG5629654.1 hypothetical protein H5410_001371 [Solanum commersonii]	2.3e-170	KAG5629654.1 hypothetical protein H5410_001371 [Solanum commersonii]
Soltu.DM.01G007830	isopentenyltransferase	0	NA	NA	1.31e-55	XP_006355868.1 PREDICTED: adenylate isopentenyltransferase 3, chloroplastic-like [Solanum tuberosum]	3.3e-139	KAG5629654.1 hypothetical protein H5410_001371 [Solanum commersonii]	3.3e-139	KAG5629654.1 hypothetical protein H5410_001371 [Solanum commersonii]
Soltu.DM.01G007840	tRNAisopentenyltransferase	0	NA	NA	4.44e-39	XP_015170105.1 PREDICTED: adenylate isopentenyltransferase 7, mitochondrial-like [Solanum tuberosum]	4.8e-142	KAG5627999.1 hypothetical protein H5410_013217 [Solanum commersonii]	4.35e-142	XP_004251342.2 adenylate isopentenyltransferase 5, chloroplastic-like [Solanum lycopersicum]
Soltu.DM.01G007850	isopentenyltransferase	0	NA	NA	1.59e-34	XP_015170105.1 PREDICTED: adenylate isopentenyltransferase 7, mitochondrial-like [Solanum tuberosum]	6.32e-61	KAG5629654.1 hypothetical protein H5410_001371 [Solanum commersonii]	5.74e-65	XP_025883815.1 adenylate isopentenyltransferase 7, mitochondrial-like [Solanum lycopersicum]
Soltu.DM.01G007860	isopentenyltransferase	0	NA	NA	3.37e-36	XP_015170105.1 PREDICTED: adenylate isopentenyltransferase 7, mitochondrial-like [Solanum tuberosum]	2.36e-49	KAG5567881.1 hypothetical protein H5410_065104, partial [Solanum commersonii]	2.36e-49	KAG5567881.1 hypothetical protein H5410_065104, partial [Solanum commersonii]
Soltu.DM.01G007870	isopentenyltransferase	0	NA	NA	NA	NA	1.73e-126	KAG5629654.1 hypothetical protein H5410_001371 [Solanum commersonii]	1.73e-126	KAG5629654.1 hypothetical protein H5410_001371 [Solanum commersonii]
Soltu.DM.01G007880	isopentenyltransferase	0	NA	NA	NA	NA	1.44e-154	KAG5629654.1 hypothetical protein H5410_001371 [Solanum commersonii]	2.76e-156	XP_004251342.2 adenylate isopentenyltransferase 5, chloroplastic-like [Solanum lycopersicum]
Soltu.DM.01G007890	isopentenyltransferase	0	NA	NA	3.47e-45	XP_015170105.1 PREDICTED: adenylate isopentenyltransferase 7, mitochondrial-like [Solanum tuberosum]	3.06e-57	KAG5567881.1 hypothetical protein H5410_065104, partial [Solanum commersonii]	3.06e-57	KAG5567881.1 hypothetical protein H5410_065104, partial [Solanum commersonii]
Soltu.DM.01G007900	isopentenyltransferase	0	NA	NA	NA	NA	3.35e-171	KAG5627999.1 hypothetical protein H5410_013217 [Solanum commersonii]	3.43e-181	XP_004251342.2 adenylate isopentenyltransferase 5, chloroplastic-like [Solanum lycopersicum]
Soltu.DM.01G007910	isopentenyltransferase	0	NA	NA	1.85e-52	XP_015170105.1 PREDICTED: adenylate isopentenyltransferase 7, mitochondrial-like [Solanum tuberosum]	6.48e-74	KAG5567881.1 hypothetical protein H5410_065104, partial [Solanum commersonii]	6.48e-74	KAG5567881.1 hypothetical protein H5410_065104, partial [Solanum commersonii]
Soltu.DM.01G007920	isopentenyltransferase	0	NA	NA	4.89e-58	XP_015170105.1 PREDICTED: adenylate isopentenyltransferase 7, mitochondrial-like [Solanum tuberosum]	9.08e-120	KAG5629654.1 hypothetical protein H5410_001371 [Solanum commersonii]	9.08e-120	KAG5629654.1 hypothetical protein H5410_001371 [Solanum commersonii]
Soltu.DM.01G007930	hypothetical protein	0	NA	NA	NA	NA	7.75e-14	KAG5574809.1 hypothetical protein H5410_054943 [Solanum commersonii]	3.02e-26	OIT02434.1 hypothetical protein A4A49_28080 [Nicotiana attenuata]
Soltu.DM.01G007940	potassium channel in Arabidopsis thaliana	0.942516	0.479988	NA	0	XP_006366902.1 PREDICTED: potassium channel KAT3-like [Solanum tuberosum]	0	XP_006366902.1 PREDICTED: potassium channel KAT3-like [Solanum tuberosum]	0	XP_006366902.1 PREDICTED: potassium channel KAT3-like [Solanum tuberosum]
Soltu.DM.01G007950	hypothetical protein	0	NA	NA	2.7e-24	XP_015169821.1 PREDICTED: uncharacterized protein LOC107062992 [Solanum tuberosum]	2.7e-24	XP_015169821.1 PREDICTED: uncharacterized protein LOC107062992 [Solanum tuberosum]	3.34e-30	XP_015072564.1 uncharacterized protein LOC107016677 [Solanum pennellii]
Soltu.DM.01G007960	F-box and associated interaction domains-containing protein	0	NA	NA	NA	NA	2.24e-48	KAG5629441.1 hypothetical protein H5410_001158 [Solanum commersonii]	2.24e-48	KAG5629441.1 hypothetical protein H5410_001158 [Solanum commersonii]
Soltu.DM.01G007970	F-box and associated interaction domains-containing protein	0	NA	NA	6.41e-157	XP_015160611.1 PREDICTED: putative F-box protein At4g38870 [Solanum tuberosum]	6.41e-157	XP_015160611.1 PREDICTED: putative F-box protein At4g38870 [Solanum tuberosum]	6.41e-157	XP_015160611.1 PREDICTED: putative F-box protein At4g38870 [Solanum tuberosum]
Soltu.DM.01G007980	F-box and associated interaction domains-containing protein	0	NA	NA	9.14e-235	XP_015160612.1 PREDICTED: F-box protein At1g30790-like [Solanum tuberosum]	9.14e-235	XP_015160612.1 PREDICTED: F-box protein At1g30790-like [Solanum tuberosum]	9.14e-235	XP_015160612.1 PREDICTED: F-box protein At1g30790-like [Solanum tuberosum]
Soltu.DM.01G007990	F-box and associated interaction domains-containing protein	2.40338	0.140893	NA	3.01e-54	XP_015160936.1 PREDICTED: putative F-box protein At1g19160 [Solanum tuberosum]	3.6e-133	KAG5629441.1 hypothetical protein H5410_001158 [Solanum commersonii]	3.6e-133	KAG5629441.1 hypothetical protein H5410_001158 [Solanum commersonii]
Soltu.DM.01G008000	hypothetical protein	0	NA	NA	NA	NA	1.58e-22	KAG5615420.1 hypothetical protein H5410_015244 [Solanum commersonii]	1.58e-22	KAG5615420.1 hypothetical protein H5410_015244 [Solanum commersonii]
Soltu.DM.01G008010	F-box and associated interaction domains-containing protein	0	NA	NA	2.65e-16	XP_015160935.1 PREDICTED: putative F-box protein At1g47730 [Solanum tuberosum]	1.87e-31	KAG5629445.1 hypothetical protein H5410_001162 [Solanum commersonii]	1.87e-31	KAG5629445.1 hypothetical protein H5410_001162 [Solanum commersonii]
Soltu.DM.01G008020	basic helix-loop-helix (bHLH) DNA-binding superfamily protein	622.566	0.56354	0.0279	0	XP_006367876.1 PREDICTED: transcription factor bHLH49-like [Solanum tuberosum]<>XP_006367877.1 PREDICTED: transcription factor bHLH49-like [Solanum tuberosum]<>XP_015161226.1 PREDICTED: transcription factor bHLH49-like [Solanum tuberosum]<>XP_015161227.1 PREDICTED: transcription factor bHLH49-like [Solanum tuberosum]	0	XP_006367876.1 PREDICTED: transcription factor bHLH49-like [Solanum tuberosum]<>XP_006367877.1 PREDICTED: transcription factor bHLH49-like [Solanum tuberosum]<>XP_015161226.1 PREDICTED: transcription factor bHLH49-like [Solanum tuberosum]<>XP_015161227.1 PREDICTED: transcription factor bHLH49-like [Solanum tuberosum]	0	XP_006367876.1 PREDICTED: transcription factor bHLH49-like [Solanum tuberosum]<>XP_006367877.1 PREDICTED: transcription factor bHLH49-like [Solanum tuberosum]<>XP_015161226.1 PREDICTED: transcription factor bHLH49-like [Solanum tuberosum]<>XP_015161227.1 PREDICTED: transcription factor bHLH49-like [Solanum tuberosum]
Soltu.DM.01G008030	18S pre-ribosomal assembly protein gar2-related	0	NA	NA	2.25e-55	XP_015164791.1 PREDICTED: uncharacterized protein LOC102601046 isoform X2 [Solanum tuberosum]<>XP_015164792.1 PREDICTED: uncharacterized protein LOC102601046 isoform X2 [Solanum tuberosum]	1.27e-299	KAG5629465.1 hypothetical protein H5410_001182 [Solanum commersonii]	1.27e-299	KAG5629465.1 hypothetical protein H5410_001182 [Solanum commersonii]
Soltu.DM.01G008040	ACT domain repeat	1689.52	-0.545915	0.630581	0	XP_006367493.1 PREDICTED: ACT domain-containing protein ACR4-like isoform X1 [Solanum tuberosum]	0	XP_006367493.1 PREDICTED: ACT domain-containing protein ACR4-like isoform X1 [Solanum tuberosum]	0	XP_006367493.1 PREDICTED: ACT domain-containing protein ACR4-like isoform X1 [Solanum tuberosum]
Soltu.DM.01G008050	hypothetical protein	0	NA	NA	NA	NA	NA	NA	6.14e-39	OIT27854.1 hypothetical protein A4A49_22309 [Nicotiana attenuata]
Soltu.DM.01G008060	hypothetical protein	1426.12	-0.916512	0.0691	9.92e-87	XP_006366248.1 PREDICTED: uncharacterized protein LOC102603835 [Solanum tuberosum]	9.92e-87	XP_006366248.1 PREDICTED: uncharacterized protein LOC102603835 [Solanum tuberosum]	9.92e-87	XP_006366248.1 PREDICTED: uncharacterized protein LOC102603835 [Solanum tuberosum]
Soltu.DM.01G008070	gag-polypeptide of LTR copia-type domain containing protein	32.4005	-0.109422	0.964338	3.58e-125	XP_015160283.1 PREDICTED: uncharacterized protein LOC107058734 [Solanum tuberosum]	3.58e-125	XP_015160283.1 PREDICTED: uncharacterized protein LOC107058734 [Solanum tuberosum]	3.58e-125	XP_015160283.1 PREDICTED: uncharacterized protein LOC107058734 [Solanum tuberosum]
Soltu.DM.01G008080	gag-polypeptide of LTR copia-type domain containing protein	89.6303	-0.440293	0.756627	4.1e-123	XP_006366249.1 PREDICTED: uncharacterized protein LOC102604170 [Solanum tuberosum]	4.1e-123	XP_006366249.1 PREDICTED: uncharacterized protein LOC102604170 [Solanum tuberosum]	4.1e-123	XP_006366249.1 PREDICTED: uncharacterized protein LOC102604170 [Solanum tuberosum]
Soltu.DM.01G008090	gag-polypeptide of LTR copia-type domain containing protein	24.1745	-0.250252	0.877314	8.11e-44	XP_006366251.1 PREDICTED: uncharacterized protein LOC102604838 [Solanum tuberosum]	1.72e-47	KAG5629470.1 hypothetical protein H5410_001187 [Solanum commersonii]	1.72e-47	KAG5629470.1 hypothetical protein H5410_001187 [Solanum commersonii]
Soltu.DM.01G008100	conserved hypothetical protein	43.561	-0.275523	0.886964	2.83e-37	XP_015160283.1 PREDICTED: uncharacterized protein LOC107058734 [Solanum tuberosum]	1.83e-106	KAG5629470.1 hypothetical protein H5410_001187 [Solanum commersonii]	1.83e-106	KAG5629470.1 hypothetical protein H5410_001187 [Solanum commersonii]
Soltu.DM.01G008110	gag-polypeptide of LTR copia-type domain containing protein	67.8575	-0.248573	0.909158	4.43e-93	XP_006366250.1 PREDICTED: uncharacterized protein LOC102604506 [Solanum tuberosum]	4.43e-93	XP_006366250.1 PREDICTED: uncharacterized protein LOC102604506 [Solanum tuberosum]	4.43e-93	XP_006366250.1 PREDICTED: uncharacterized protein LOC102604506 [Solanum tuberosum]
Soltu.DM.01G008120	gag-polypeptide of LTR copia-type domain containing protein	226.64	-0.209414	0.881663	3.06e-175	XP_006366251.1 PREDICTED: uncharacterized protein LOC102604838 [Solanum tuberosum]	3.06e-175	XP_006366251.1 PREDICTED: uncharacterized protein LOC102604838 [Solanum tuberosum]	3.06e-175	XP_006366251.1 PREDICTED: uncharacterized protein LOC102604838 [Solanum tuberosum]
Soltu.DM.01G008130	conserved hypothetical protein	131.474	-0.196822	0.921242	1.1e-37	XP_015160283.1 PREDICTED: uncharacterized protein LOC107058734 [Solanum tuberosum]	2.84e-108	KAG5629470.1 hypothetical protein H5410_001187 [Solanum commersonii]	2.84e-108	KAG5629470.1 hypothetical protein H5410_001187 [Solanum commersonii]
Soltu.DM.01G008140	hypothetical protein	0	NA	NA	NA	NA	1.7e-37	KAG5630892.1 hypothetical protein H5410_002609 [Solanum commersonii]	1.7e-37	KAG5630892.1 hypothetical protein H5410_002609 [Solanum commersonii]
Soltu.DM.01G008150	hypothetical protein	32.4794	-0.50722	0.684246	NA	NA	0.00015	KAG5603611.1 hypothetical protein H5410_025103 [Solanum commersonii]	5.5e-69	TMW85651.1 hypothetical protein EJD97_022763 [Solanum chilense]
Soltu.DM.01G008160	6-phosphogluconolactonase	450.905	-1.27134	0.213403	2.58e-188	XP_006366252.1 PREDICTED: probable 6-phosphogluconolactonase 2 [Solanum tuberosum]	2.58e-188	XP_006366252.1 PREDICTED: probable 6-phosphogluconolactonase 2 [Solanum tuberosum]	2.58e-188	XP_006366252.1 PREDICTED: probable 6-phosphogluconolactonase 2 [Solanum tuberosum]
Soltu.DM.01G008170	cytochrome P450, family 93, subfamily D, polypeptide	0	NA	NA	0	XP_006366258.2 PREDICTED: cytochrome P450 93A2-like [Solanum tuberosum]	0	KAG5629482.1 hypothetical protein H5410_001199 [Solanum commersonii]	0	KAG5629482.1 hypothetical protein H5410_001199 [Solanum commersonii]
Soltu.DM.01G008180	SPIRAL1-like1	966.083	-0.214164	0.816639	5.9e-67	XP_006366253.1 PREDICTED: protein SPIRAL1-like 1 [Solanum tuberosum]<>XP_006366254.1 PREDICTED: protein SPIRAL1-like 1 [Solanum tuberosum]	5.9e-67	XP_006366253.1 PREDICTED: protein SPIRAL1-like 1 [Solanum tuberosum]<>XP_006366254.1 PREDICTED: protein SPIRAL1-like 1 [Solanum tuberosum]	5.9e-67	XP_006366253.1 PREDICTED: protein SPIRAL1-like 1 [Solanum tuberosum]<>XP_006366254.1 PREDICTED: protein SPIRAL1-like 1 [Solanum tuberosum]
Soltu.DM.01G008190	methyl esterase	0	NA	NA	2.69e-85	XP_006348679.2 PREDICTED: putative methylesterase 11, chloroplastic [Solanum tuberosum]	4.73e-100	KAG5629484.1 hypothetical protein H5410_001201, partial [Solanum commersonii]	4.73e-100	KAG5629484.1 hypothetical protein H5410_001201, partial [Solanum commersonii]
Soltu.DM.01G008200	methyl esterase	0	NA	NA	9.42e-25	XP_006348679.2 PREDICTED: putative methylesterase 11, chloroplastic [Solanum tuberosum]	2.99e-34	KAG5629484.1 hypothetical protein H5410_001201, partial [Solanum commersonii]	7.48e-39	PHT94446.1 hypothetical protein T459_02328 [Capsicum annuum]
Soltu.DM.01G008210	hypothetical protein	69.6406	-0.780645	0.350734	3.12e-18	XP_006366255.1 PREDICTED: TMV resistance protein N-like [Solanum tuberosum]<>XP_006366256.1 PREDICTED: TMV resistance protein N-like [Solanum tuberosum]	3.12e-18	XP_006366255.1 PREDICTED: TMV resistance protein N-like [Solanum tuberosum]<>XP_006366256.1 PREDICTED: TMV resistance protein N-like [Solanum tuberosum]	3.12e-18	XP_006366255.1 PREDICTED: TMV resistance protein N-like [Solanum tuberosum]<>XP_006366256.1 PREDICTED: TMV resistance protein N-like [Solanum tuberosum]
Soltu.DM.01G008220	conserved hypothetical protein	8.31603	-3.09879	0.00292	1.26e-203	XP_006366259.1 PREDICTED: uncharacterized protein LOC102579302 [Solanum tuberosum]	1.26e-203	XP_006366259.1 PREDICTED: uncharacterized protein LOC102579302 [Solanum tuberosum]	1.26e-203	XP_006366259.1 PREDICTED: uncharacterized protein LOC102579302 [Solanum tuberosum]
Soltu.DM.01G008230	hypothetical protein	0.134847	0.103116	NA	NA	NA	7.87e-38	KAG5629489.1 hypothetical protein H5410_001206 [Solanum commersonii]	7.87e-38	KAG5629489.1 hypothetical protein H5410_001206 [Solanum commersonii]
Soltu.DM.01G008240	hypothetical protein	3.46533	-0.855983	NA	NA	NA	4.01e-73	KAG5629489.1 hypothetical protein H5410_001206 [Solanum commersonii]	4.01e-73	KAG5629489.1 hypothetical protein H5410_001206 [Solanum commersonii]
Soltu.DM.01G008250	hypothetical protein	0.862208	-0.482882	NA	NA	NA	4.74e-29	KAG5629489.1 hypothetical protein H5410_001206 [Solanum commersonii]	4.74e-29	KAG5629489.1 hypothetical protein H5410_001206 [Solanum commersonii]
Soltu.DM.01G008260	hypothetical protein	0	NA	NA	NA	NA	8.29e-75	KAG5629489.1 hypothetical protein H5410_001206 [Solanum commersonii]	8.29e-75	KAG5629489.1 hypothetical protein H5410_001206 [Solanum commersonii]
Soltu.DM.01G008270	ureide permease	108.458	-2.17423	0.0102	1.41e-305	XP_015159790.1 PREDICTED: ureide permease 1-like isoform X1 [Solanum tuberosum]<>XP_015159791.1 PREDICTED: ureide permease 1-like isoform X2 [Solanum tuberosum]	1.41e-305	XP_015159790.1 PREDICTED: ureide permease 1-like isoform X1 [Solanum tuberosum]<>XP_015159791.1 PREDICTED: ureide permease 1-like isoform X2 [Solanum tuberosum]	1.41e-305	XP_015159790.1 PREDICTED: ureide permease 1-like isoform X1 [Solanum tuberosum]<>XP_015159791.1 PREDICTED: ureide permease 1-like isoform X2 [Solanum tuberosum]
Soltu.DM.01G008280	plasmodesmata callose-binding protein	7.98569	0.947077	0.598114	6.88e-105	NP_001274929.1 glucan endo-1,3-beta-glucosidase-like protein 3-like precursor [Solanum tuberosum]<>AFU52662.1 beta-1,3-glucanase 29 [Solanum tuberosum]	6.88e-105	NP_001274929.1 glucan endo-1,3-beta-glucosidase-like protein 3-like precursor [Solanum tuberosum]<>AFU52662.1 beta-1,3-glucanase 29 [Solanum tuberosum]	6.88e-105	NP_001274929.1 glucan endo-1,3-beta-glucosidase-like protein 3-like precursor [Solanum tuberosum]<>AFU52662.1 beta-1,3-glucanase 29 [Solanum tuberosum]
Soltu.DM.01G008290	Glucose-6-phosphate/phosphate translocator-related	0	NA	NA	6.39e-241	XP_006365139.1 PREDICTED: triose phosphate/phosphate translocator, chloroplastic-like [Solanum tuberosum]	6.39e-241	XP_006365139.1 PREDICTED: triose phosphate/phosphate translocator, chloroplastic-like [Solanum tuberosum]	3.44e-301	KAF2325460.1 hypothetical protein GH714_028885 [Hevea brasiliensis]
Soltu.DM.01G008300	QUASIMODO2 LIKE	147.571	1.09566	0.000255	0	XP_006365134.1 PREDICTED: probable methyltransferase PMT5 [Solanum tuberosum]	0	XP_006365134.1 PREDICTED: probable methyltransferase PMT5 [Solanum tuberosum]	0	XP_006365134.1 PREDICTED: probable methyltransferase PMT5 [Solanum tuberosum]
Soltu.DM.01G008310	beta glucosidase	202.202	1.55022	0.0121	0	XP_006365136.1 PREDICTED: beta-glucosidase 40-like [Solanum tuberosum]	0	XP_006365136.1 PREDICTED: beta-glucosidase 40-like [Solanum tuberosum]	0	XP_006365136.1 PREDICTED: beta-glucosidase 40-like [Solanum tuberosum]
Soltu.DM.01G008320	beta glucosidase	0	NA	NA	2.29e-24	XP_006365136.1 PREDICTED: beta-glucosidase 40-like [Solanum tuberosum]	2.29e-24	XP_006365136.1 PREDICTED: beta-glucosidase 40-like [Solanum tuberosum]	3.99e-40	ONK60285.1 uncharacterized protein A4U43_C08F16530 [Asparagus officinalis]
Soltu.DM.01G008330	C2H2-like zinc finger protein	19.1813	-2.11766	0.0204	0	XP_006365137.1 PREDICTED: zinc finger protein 91-like [Solanum tuberosum]	0	XP_006365137.1 PREDICTED: zinc finger protein 91-like [Solanum tuberosum]	0	XP_006365137.1 PREDICTED: zinc finger protein 91-like [Solanum tuberosum]
Soltu.DM.01G008340	Glutathione S-transferase family protein	0.364679	-0.295267	NA	1.76e-159	XP_006365140.1 PREDICTED: glutathione S-transferase U17-like [Solanum tuberosum]	1.76e-159	XP_006365140.1 PREDICTED: glutathione S-transferase U17-like [Solanum tuberosum]	1.76e-159	XP_006365140.1 PREDICTED: glutathione S-transferase U17-like [Solanum tuberosum]
Soltu.DM.01G008350	Reverse transcriptase (RNA-dependent DNA polymerase) domain containing protein	37.6889	-0.676556	0.408972	NA	NA	9.76e-94	AAT66771.2 Putative polyprotein, identical [Solanum demissum]	9.32e-108	EDR5727985.1 RNA-directed DNA polymerase [Salmonella enterica subsp. enterica serovar Newport]
Soltu.DM.01G008360	Actin cross-linking protein	383.386	-3.55751	3.38e-06	1.25e-183	XP_006357241.2 PREDICTED: uncharacterized protein LOC102591705 [Solanum tuberosum]	8.65e-295	KAG5629520.1 hypothetical protein H5410_001237 [Solanum commersonii]	8.65e-295	KAG5629520.1 hypothetical protein H5410_001237 [Solanum commersonii]
Soltu.DM.01G008370	glycine-rich protein	1439.45	-0.0874	0.933312	2.67e-287	XP_006365138.1 PREDICTED: uncharacterized protein LOC102597833 [Solanum tuberosum]	2.67e-287	XP_006365138.1 PREDICTED: uncharacterized protein LOC102597833 [Solanum tuberosum]	2.67e-287	XP_006365138.1 PREDICTED: uncharacterized protein LOC102597833 [Solanum tuberosum]
Soltu.DM.01G008380	hypothetical protein	0	NA	NA	3.65e-13	XP_006363267.1 PREDICTED: uncharacterized protein LOC102604149 [Solanum tuberosum]	4.1e-55	KAG5628935.1 hypothetical protein H5410_000652 [Solanum commersonii]	4.1e-55	KAG5628935.1 hypothetical protein H5410_000652 [Solanum commersonii]
Soltu.DM.01G008390	hypothetical protein	0	NA	NA	NA	NA	NA	NA	NA	NA
Soltu.DM.01G008400	glycine-rich protein	0	NA	NA	5.95e-30	XP_006365138.1 PREDICTED: uncharacterized protein LOC102597833 [Solanum tuberosum]	9.36e-61	KAG5629526.1 hypothetical protein H5410_001243 [Solanum commersonii]	9.36e-61	KAG5629526.1 hypothetical protein H5410_001243 [Solanum commersonii]
Soltu.DM.01G008410	hypothetical protein	0	NA	NA	NA	NA	3.69e-25	KAG5591750.1 hypothetical protein H5410_042264 [Solanum commersonii]	3.69e-25	KAG5591750.1 hypothetical protein H5410_042264 [Solanum commersonii]
Soltu.DM.01G008420	hypothetical protein	0	NA	NA	NA	NA	NA	NA	1.37e-13	XP_009766397.1 PREDICTED: uncharacterized protein LOC104217776 [Nicotiana sylvestris]
Soltu.DM.01G008430	photosynthetic electron transfer A	0.521765	-0.159052	NA	NA	NA	NA	NA	6.48e-31	MUG03779.1 apocytochrome f [Bacillus tequilensis]
Soltu.DM.01G008440	hypothetical protein	0	NA	NA	NA	NA	NA	NA	1.03e-21	AIG89951.1 hypothetical protein [Capsicum annuum]
Soltu.DM.01G008450	hypothetical protein	0	NA	NA	3.42e-05	XP_015165124.1 PREDICTED: uncharacterized protein LOC107060993 [Solanum tuberosum]	5.46e-06	KAG5584545.1 hypothetical protein H5410_044979 [Solanum commersonii]	2.1e-09	KAF3633402.1 hypothetical protein FXO38_25617 [Capsicum annuum]<>KAF3672418.1 hypothetical protein FXO37_07528 [Capsicum annuum]
Soltu.DM.01G008460	glycine-rich protein	0	NA	NA	1.52e-28	XP_006365138.1 PREDICTED: uncharacterized protein LOC102597833 [Solanum tuberosum]	5.02e-54	KAG5629526.1 hypothetical protein H5410_001243 [Solanum commersonii]	5.02e-54	KAG5629526.1 hypothetical protein H5410_001243 [Solanum commersonii]
Soltu.DM.01G008470	5'-AMP-activated protein kinase-related	199.874	-0.0181	0.989436	0	XP_006367347.1 PREDICTED: uncharacterized protein LOC102605406 isoform X1 [Solanum tuberosum]<>XP_006367348.1 PREDICTED: uncharacterized protein LOC102605406 isoform X1 [Solanum tuberosum]	0	XP_006367347.1 PREDICTED: uncharacterized protein LOC102605406 isoform X1 [Solanum tuberosum]<>XP_006367348.1 PREDICTED: uncharacterized protein LOC102605406 isoform X1 [Solanum tuberosum]	0	XP_006367347.1 PREDICTED: uncharacterized protein LOC102605406 isoform X1 [Solanum tuberosum]<>XP_006367348.1 PREDICTED: uncharacterized protein LOC102605406 isoform X1 [Solanum tuberosum]
Soltu.DM.01G008480	PAS/LOV protein B	20409.5	0.96234	0.000332	2.22e-282	XP_006367345.1 PREDICTED: protein TWIN LOV 1-like isoform X1 [Solanum tuberosum]	2.22e-282	XP_006367345.1 PREDICTED: protein TWIN LOV 1-like isoform X1 [Solanum tuberosum]	2.22e-282	XP_006367345.1 PREDICTED: protein TWIN LOV 1-like isoform X1 [Solanum tuberosum]
Soltu.DM.01G008490	cytochrome P450, family 83, subfamily B, polypeptide	358.901	-1.41769	0.00613	0	XP_006367342.1 PREDICTED: cytochrome P450 83B1-like [Solanum tuberosum]	0	XP_006367342.1 PREDICTED: cytochrome P450 83B1-like [Solanum tuberosum]	0	XP_006367342.1 PREDICTED: cytochrome P450 83B1-like [Solanum tuberosum]
Soltu.DM.01G008500	Galactose oxidase/kelch repeat superfamily protein	0	NA	NA	8.17e-23	XP_006344271.1 PREDICTED: F-box/kelch-repeat protein SKIP11-like [Solanum tuberosum]	6.26e-28	KAG5629535.1 hypothetical protein H5410_001252 [Solanum commersonii]	6.26e-28	KAG5629535.1 hypothetical protein H5410_001252 [Solanum commersonii]
Soltu.DM.01G008510	Galactose oxidase/kelch repeat superfamily protein	0	NA	NA	1.51e-39	XP_006344271.1 PREDICTED: F-box/kelch-repeat protein SKIP11-like [Solanum tuberosum]	1.51e-39	XP_006344271.1 PREDICTED: F-box/kelch-repeat protein SKIP11-like [Solanum tuberosum]	5.77e-41	XP_009772682.1 PREDICTED: F-box/kelch-repeat protein SKIP11-like [Nicotiana sylvestris]
Soltu.DM.01G008520	F-box associated ubiquitination effector family protein	0	NA	NA	3.84e-96	XP_015160937.1 PREDICTED: putative F-box protein At1g46984 [Solanum tuberosum]	2.28e-129	KAG5629537.1 hypothetical protein H5410_001254 [Solanum commersonii]	2.28e-129	KAG5629537.1 hypothetical protein H5410_001254 [Solanum commersonii]
Soltu.DM.01G008530	conserved hypothetical protein	28.9235	0.777995	0.38847	3.6e-82	XP_006367341.1 PREDICTED: uncharacterized protein LOC102603717 [Solanum tuberosum]	3.6e-82	XP_006367341.1 PREDICTED: uncharacterized protein LOC102603717 [Solanum tuberosum]	3.6e-82	XP_006367341.1 PREDICTED: uncharacterized protein LOC102603717 [Solanum tuberosum]
Soltu.DM.01G008540	hypothetical protein	0	NA	NA	2.3e-13	XP_006367796.1 PREDICTED: receptor-like protein 12 isoform X1 [Solanum tuberosum]	2.3e-13	XP_006367796.1 PREDICTED: receptor-like protein 12 isoform X1 [Solanum tuberosum]	5.81e-15	PHT60421.1 hypothetical protein CQW23_02784 [Capsicum baccatum]
Soltu.DM.01G008550	NAD(P)-binding Rossmann-fold superfamily protein	0	NA	NA	2.71e-188	XP_006367340.1 PREDICTED: 3-oxoacyl-[acyl-carrier-protein] reductase FabG-like, partial [Solanum tuberosum]	2.71e-188	XP_006367340.1 PREDICTED: 3-oxoacyl-[acyl-carrier-protein] reductase FabG-like, partial [Solanum tuberosum]	2.71e-188	XP_006367340.1 PREDICTED: 3-oxoacyl-[acyl-carrier-protein] reductase FabG-like, partial [Solanum tuberosum]
Soltu.DM.01G008560	2-oxoglutarate (2OG) and Fe(II)-dependent oxygenase superfamily protein	14.1522	0.160009	0.954156	3.5e-240	XP_006354215.1 PREDICTED: probable 2-oxoglutarate-dependent dioxygenase AOP1 [Solanum tuberosum]	3.5e-240	XP_006354215.1 PREDICTED: probable 2-oxoglutarate-dependent dioxygenase AOP1 [Solanum tuberosum]	3.5e-240	XP_006354215.1 PREDICTED: probable 2-oxoglutarate-dependent dioxygenase AOP1 [Solanum tuberosum]
Soltu.DM.01G008570	2-oxoglutarate (2OG) and Fe(II)-dependent oxygenase superfamily protein	13.3165	0.268469	0.911434	5.55e-240	XP_006354215.1 PREDICTED: probable 2-oxoglutarate-dependent dioxygenase AOP1 [Solanum tuberosum]	5.55e-240	XP_006354215.1 PREDICTED: probable 2-oxoglutarate-dependent dioxygenase AOP1 [Solanum tuberosum]	5.55e-240	XP_006354215.1 PREDICTED: probable 2-oxoglutarate-dependent dioxygenase AOP1 [Solanum tuberosum]
Soltu.DM.01G008580	2-oxoglutarate (2OG) and Fe(II)-dependent oxygenase superfamily protein	15.7845	0.526518	0.803456	1.52e-173	XP_006354215.1 PREDICTED: probable 2-oxoglutarate-dependent dioxygenase AOP1 [Solanum tuberosum]	1.52e-173	XP_006354215.1 PREDICTED: probable 2-oxoglutarate-dependent dioxygenase AOP1 [Solanum tuberosum]	1.52e-173	XP_006354215.1 PREDICTED: probable 2-oxoglutarate-dependent dioxygenase AOP1 [Solanum tuberosum]
Soltu.DM.01G008590	Galactose oxidase/kelch repeat superfamily protein	0	NA	NA	8.33e-23	XP_006344271.1 PREDICTED: F-box/kelch-repeat protein SKIP11-like [Solanum tuberosum]	8.33e-23	XP_006344271.1 PREDICTED: F-box/kelch-repeat protein SKIP11-like [Solanum tuberosum]	4.21e-26	VAI60757.1 unnamed protein product [Triticum turgidum subsp. durum]
Soltu.DM.01G008600	F-box and associated interaction domains-containing protein	0	NA	NA	3.1e-120	XP_015160937.1 PREDICTED: putative F-box protein At1g46984 [Solanum tuberosum]	3.1e-120	XP_015160937.1 PREDICTED: putative F-box protein At1g46984 [Solanum tuberosum]	3.1e-120	XP_015160937.1 PREDICTED: putative F-box protein At1g46984 [Solanum tuberosum]
Soltu.DM.01G008610	EIN3-binding F box protein	0	NA	NA	1.37e-09	XP_015166918.1 PREDICTED: uncharacterized protein LOC107061697 [Solanum tuberosum]<>XP_015166919.1 PREDICTED: uncharacterized protein LOC107061697 [Solanum tuberosum]<>XP_015166920.1 PREDICTED: uncharacterized protein LOC107061697 [Solanum tuberosum]<>XP_015166921.1 PREDICTED: uncharacterized protein LOC107061697 [Solanum tuberosum]	3.91e-13	KAG5629539.1 hypothetical protein H5410_001256, partial [Solanum commersonii]	3.91e-13	KAG5629539.1 hypothetical protein H5410_001256, partial [Solanum commersonii]
Soltu.DM.01G008620	hypothetical protein	0	NA	NA	3.08e-11	XP_015160935.1 PREDICTED: putative F-box protein At1g47730 [Solanum tuberosum]	2.2e-13	KAG5629436.1 hypothetical protein H5410_001153, partial [Solanum commersonii]	3.25e-19	XP_015076080.1 F-box protein At5g65850-like [Solanum pennellii]
Soltu.DM.01G008630	F-box and associated interaction domains-containing protein	0	NA	NA	9.5e-225	XP_006367491.1 PREDICTED: putative F-box protein At3g10240 [Solanum tuberosum]	9.5e-225	XP_006367491.1 PREDICTED: putative F-box protein At3g10240 [Solanum tuberosum]	9.5e-225	XP_006367491.1 PREDICTED: putative F-box protein At3g10240 [Solanum tuberosum]
Soltu.DM.01G008640	F-box and associated interaction domains-containing protein	0	NA	NA	1.68e-163	XP_015160935.1 PREDICTED: putative F-box protein At1g47730 [Solanum tuberosum]	1.68e-163	XP_015160935.1 PREDICTED: putative F-box protein At1g47730 [Solanum tuberosum]	1.68e-163	XP_015160935.1 PREDICTED: putative F-box protein At1g47730 [Solanum tuberosum]
Soltu.DM.01G008650	isopentenyltransferase	0	NA	NA	NA	NA	2.21e-153	KAG5627999.1 hypothetical protein H5410_013217 [Solanum commersonii]	2.21e-153	KAG5627999.1 hypothetical protein H5410_013217 [Solanum commersonii]
Soltu.DM.01G008660	isopentenyltransferase	4.23644	-0.899439	0.582618	NA	NA	1.46e-174	KAG5629654.1 hypothetical protein H5410_001371 [Solanum commersonii]	1.46e-174	KAG5629654.1 hypothetical protein H5410_001371 [Solanum commersonii]
Soltu.DM.01G008670	isopentenyltransferase	0	NA	NA	9.89e-58	XP_015170105.1 PREDICTED: adenylate isopentenyltransferase 7, mitochondrial-like [Solanum tuberosum]	5.36e-104	KAG5629654.1 hypothetical protein H5410_001371 [Solanum commersonii]	5.36e-104	KAG5629654.1 hypothetical protein H5410_001371 [Solanum commersonii]
Soltu.DM.01G008680	isopentenyltransferase	0	NA	NA	NA	NA	1.23e-179	KAG5629654.1 hypothetical protein H5410_001371 [Solanum commersonii]	1.23e-179	KAG5629654.1 hypothetical protein H5410_001371 [Solanum commersonii]
Soltu.DM.01G008690	isopentenyltransferase	0	NA	NA	NA	NA	6.25e-280	KAG5627999.1 hypothetical protein H5410_013217 [Solanum commersonii]	1.96e-281	XP_004251342.2 adenylate isopentenyltransferase 5, chloroplastic-like [Solanum lycopersicum]
Soltu.DM.01G008700	isopentenyltransferase	0	NA	NA	NA	NA	4.15e-159	KAG5629654.1 hypothetical protein H5410_001371 [Solanum commersonii]	4.15e-159	KAG5629654.1 hypothetical protein H5410_001371 [Solanum commersonii]
Soltu.DM.01G008710	isopentenyltransferase	0	NA	NA	NA	NA	6.36e-284	KAG5627999.1 hypothetical protein H5410_013217 [Solanum commersonii]	6.36e-284	KAG5627999.1 hypothetical protein H5410_013217 [Solanum commersonii]
Soltu.DM.01G008720	isopentenyltransferase	0	NA	NA	NA	NA	1.72e-169	KAG5629654.1 hypothetical protein H5410_001371 [Solanum commersonii]	1.72e-169	KAG5629654.1 hypothetical protein H5410_001371 [Solanum commersonii]
Soltu.DM.01G008730	isopentenyltransferase	0	NA	NA	NA	NA	2.75e-176	KAG5629654.1 hypothetical protein H5410_001371 [Solanum commersonii]	2.75e-176	KAG5629654.1 hypothetical protein H5410_001371 [Solanum commersonii]
Soltu.DM.01G008740	F-box and associated interaction domains-containing protein	0	NA	NA	3.25e-107	XP_015168161.1 PREDICTED: F-box protein At5g49610-like [Solanum tuberosum]	1.29e-223	KAG5588509.1 hypothetical protein H5410_048943 [Solanum commersonii]	1.29e-223	KAG5588509.1 hypothetical protein H5410_048943 [Solanum commersonii]
Soltu.DM.01G008750	F-box and associated interaction domains-containing protein	0	NA	NA	2.03e-63	XP_015160937.1 PREDICTED: putative F-box protein At1g46984 [Solanum tuberosum]	2.03e-63	XP_015160937.1 PREDICTED: putative F-box protein At1g46984 [Solanum tuberosum]	2.03e-63	XP_015160937.1 PREDICTED: putative F-box protein At1g46984 [Solanum tuberosum]
Soltu.DM.01G008760	F-box and associated interaction domains-containing protein	0	NA	NA	3.7e-90	XP_015160936.1 PREDICTED: putative F-box protein At1g19160 [Solanum tuberosum]	3.7e-90	XP_015160936.1 PREDICTED: putative F-box protein At1g19160 [Solanum tuberosum]	3.7e-90	XP_015160936.1 PREDICTED: putative F-box protein At1g19160 [Solanum tuberosum]
Soltu.DM.01G008770	hypothetical protein	0	NA	NA	NA	NA	NA	NA	NA	NA
Soltu.DM.01G008780	hypothetical protein	0	NA	NA	NA	NA	NA	NA	0.000405	XP_009624443.1 probable serine/threonine-protein kinase PIX7 [Nicotiana tomentosiformis]<>XP_016465588.1 PREDICTED: probable receptor-like protein kinase At5g15080 [Nicotiana tabacum]
Soltu.DM.01G008790	hypothetical protein	111.207	0.701294	0.131509	NA	NA	1.83e-11	KAG5595003.1 hypothetical protein H5410_036235 [Solanum commersonii]	1.83e-11	KAG5595003.1 hypothetical protein H5410_036235 [Solanum commersonii]
Soltu.DM.01G008800	potassium channel in Arabidopsis thaliana	52.2261	0.840352	0.475113	5.07e-95	XP_015159695.1 PREDICTED: potassium channel KAT1-like isoform X2 [Solanum tuberosum]	5.07e-95	XP_015159695.1 PREDICTED: potassium channel KAT1-like isoform X2 [Solanum tuberosum]	5.07e-95	XP_015159695.1 PREDICTED: potassium channel KAT1-like isoform X2 [Solanum tuberosum]
Soltu.DM.01G008810	hypothetical protein	0.547018	-0.419515	NA	NA	NA	NA	NA	7.84e-19	OIT01672.1 e3 ubiquitin protein ligase drip2 [Nicotiana attenuata]
Soltu.DM.01G008820	hypothetical protein	0	NA	NA	3.54e-23	XP_015159689.1 PREDICTED: uncharacterized protein LOC107058468 [Solanum tuberosum]	1.52e-25	KAG5629727.1 hypothetical protein H5410_001444, partial [Solanum commersonii]	1.52e-25	KAG5629727.1 hypothetical protein H5410_001444, partial [Solanum commersonii]
Soltu.DM.01G008830	Protein kinase superfamily protein	0	NA	NA	NA	NA	NA	NA	1.22e-07	XP_020675560.1 probable serine/threonine-protein kinase PIX13 [Dendrobium catenatum]<>PKU81805.1 putative serine/threonine-protein kinase NAK [Dendrobium catenatum]
Soltu.DM.01G008840	Pentatricopeptide repeat (PPR) superfamily protein	20.9294	0.302393	0.886789	0	XP_015159691.1 PREDICTED: pentatricopeptide repeat-containing protein At1g26900, mitochondrial [Solanum tuberosum]	0	XP_015159691.1 PREDICTED: pentatricopeptide repeat-containing protein At1g26900, mitochondrial [Solanum tuberosum]	0	XP_015159691.1 PREDICTED: pentatricopeptide repeat-containing protein At1g26900, mitochondrial [Solanum tuberosum]
Soltu.DM.01G008850	Plant protein 1589 of unknown function (A_thal_3526) domain containing protein	729.694	0.452272	0.431573	2.38e-257	XP_006364944.1 PREDICTED: uncharacterized protein LOC102583277 [Solanum tuberosum]<>XP_015159692.1 PREDICTED: uncharacterized protein LOC102583277 [Solanum tuberosum]<>XP_015159693.1 PREDICTED: uncharacterized protein LOC102583277 [Solanum tuberosum]	2.38e-257	XP_006364944.1 PREDICTED: uncharacterized protein LOC102583277 [Solanum tuberosum]<>XP_015159692.1 PREDICTED: uncharacterized protein LOC102583277 [Solanum tuberosum]<>XP_015159693.1 PREDICTED: uncharacterized protein LOC102583277 [Solanum tuberosum]	2.38e-257	XP_006364944.1 PREDICTED: uncharacterized protein LOC102583277 [Solanum tuberosum]<>XP_015159692.1 PREDICTED: uncharacterized protein LOC102583277 [Solanum tuberosum]<>XP_015159693.1 PREDICTED: uncharacterized protein LOC102583277 [Solanum tuberosum]
Soltu.DM.01G008860	hypothetical protein	0.309017	0.23591	NA	NA	NA	NA	NA	NA	NA
Soltu.DM.01G008870	glycoside hydrolase family 28 protein / polygalacturonase (pectinase) family protein	1.20476	0.0676	NA	3.47e-17	XP_015164964.1 PREDICTED: uncharacterized protein LOC107060915 [Solanum tuberosum]	6.9e-22	KAG5572275.1 hypothetical protein H5410_062041 [Solanum commersonii]	1.46e-26	OIT05818.1 hypothetical protein A4A49_61584 [Nicotiana attenuata]
Soltu.DM.01G008880	hypothetical protein	4.23025	0.0927	0.967517	NA	NA	NA	NA	3.19e-22	KAF8779635.1 hypothetical protein HU200_002382 [Digitaria exilis]<>KAG2481751.1 hypothetical protein PVAP13_J036654 [Panicum virgatum]<>PUZ39257.1 hypothetical protein GQ55_9G272600 [Panicum hallii var. hallii]<>RCU61530.1 hypothetical protein SETIT_J010200v2 [Setaria italica]
Soltu.DM.01G008890	hypothetical protein	0	NA	NA	NA	NA	NA	NA	NA	NA
Soltu.DM.01G008900	mucin-related	1148.33	-0.134684	0.891045	1.83e-218	XP_006364945.1 PREDICTED: uncharacterized protein LOC102583834 [Solanum tuberosum]	1.83e-218	XP_006364945.1 PREDICTED: uncharacterized protein LOC102583834 [Solanum tuberosum]	1.83e-218	XP_006364945.1 PREDICTED: uncharacterized protein LOC102583834 [Solanum tuberosum]
Soltu.DM.01G008910	isopentenyltransferase	0	NA	NA	9.14e-25	XP_015170105.1 PREDICTED: adenylate isopentenyltransferase 7, mitochondrial-like [Solanum tuberosum]	5.63e-53	KAG5629573.1 hypothetical protein H5410_001290 [Solanum commersonii]	1.9e-57	XP_015057455.1 adenylate isopentenyltransferase 5, chloroplastic-like [Solanum pennellii]
Soltu.DM.01G008920	isopentenyltransferase	0	NA	NA	1.56e-17	XP_006339408.1 PREDICTED: adenylate isopentenyltransferase 5, chloroplastic [Solanum tuberosum]	1.86e-57	KAG5629573.1 hypothetical protein H5410_001290 [Solanum commersonii]	1.86e-57	KAG5629573.1 hypothetical protein H5410_001290 [Solanum commersonii]
Soltu.DM.01G008930	isopentenyltransferase	0	NA	NA	NA	NA	6.02e-234	KAG5627999.1 hypothetical protein H5410_013217 [Solanum commersonii]	6.02e-234	KAG5627999.1 hypothetical protein H5410_013217 [Solanum commersonii]
Soltu.DM.01G008940	isopentenyltransferase	0	NA	NA	1.98e-24	XP_015170105.1 PREDICTED: adenylate isopentenyltransferase 7, mitochondrial-like [Solanum tuberosum]	1.03e-48	KAG5629573.1 hypothetical protein H5410_001290 [Solanum commersonii]	9.6e-56	XP_025883815.1 adenylate isopentenyltransferase 7, mitochondrial-like [Solanum lycopersicum]
Soltu.DM.01G008950	isopentenyltransferase	0	NA	NA	1.83e-43	XP_015170105.1 PREDICTED: adenylate isopentenyltransferase 7, mitochondrial-like [Solanum tuberosum]	9.19e-95	KAG5629654.1 hypothetical protein H5410_001371 [Solanum commersonii]	9.19e-95	KAG5629654.1 hypothetical protein H5410_001371 [Solanum commersonii]
Soltu.DM.01G008960	isopentenyltransferase	0	NA	NA	3.1e-62	XP_015170105.1 PREDICTED: adenylate isopentenyltransferase 7, mitochondrial-like [Solanum tuberosum]	2.54e-80	KAG5567881.1 hypothetical protein H5410_065104, partial [Solanum commersonii]	2.54e-80	KAG5567881.1 hypothetical protein H5410_065104, partial [Solanum commersonii]
Soltu.DM.01G008970	isopentenyltransferase	0	NA	NA	NA	NA	1.47e-129	KAG5629573.1 hypothetical protein H5410_001290 [Solanum commersonii]	1.47e-129	KAG5629573.1 hypothetical protein H5410_001290 [Solanum commersonii]
Soltu.DM.01G008980	MAP kinase	161.284	0.240607	0.83695	2.04e-86	XP_006367948.1 PREDICTED: mitogen-activated protein kinase 9-like isoform X2 [Solanum tuberosum]	2.04e-86	XP_006367948.1 PREDICTED: mitogen-activated protein kinase 9-like isoform X2 [Solanum tuberosum]	2.04e-86	XP_006367948.1 PREDICTED: mitogen-activated protein kinase 9-like isoform X2 [Solanum tuberosum]
Soltu.DM.01G008990	hypothetical protein	0	NA	NA	4.82e-12	ABI34394.1 Mutator transposable element-related protein, putative [Solanum tuberosum]	2.15e-15	AAT38795.1 Late blight resistance protein, putative [Solanum demissum]	2.15e-15	AAT38795.1 Late blight resistance protein, putative [Solanum demissum]
Soltu.DM.01G009000	DNA/RNA polymerases superfamily protein	0	NA	NA	1.1e-101	AAV31171.1 Putative polyprotein, identical [Solanum tuberosum]	7.97e-103	ABI34354.1 Retrotransposon gag protein [Solanum demissum]	7.97e-103	ABI34354.1 Retrotransposon gag protein [Solanum demissum]
Soltu.DM.01G009010	isopentenyltransferase	0	NA	NA	NA	NA	3.42e-96	KAG5629654.1 hypothetical protein H5410_001371 [Solanum commersonii]	3.42e-96	KAG5629654.1 hypothetical protein H5410_001371 [Solanum commersonii]
Soltu.DM.01G009020	isopentenyltransferase	0	NA	NA	NA	NA	1.96e-151	KAG5629654.1 hypothetical protein H5410_001371 [Solanum commersonii]	1.96e-151	KAG5629654.1 hypothetical protein H5410_001371 [Solanum commersonii]
Soltu.DM.01G009030	isopentenyltransferase	0	NA	NA	1.61e-56	XP_015170105.1 PREDICTED: adenylate isopentenyltransferase 7, mitochondrial-like [Solanum tuberosum]	2.84e-116	KAG5629654.1 hypothetical protein H5410_001371 [Solanum commersonii]	2.84e-116	KAG5629654.1 hypothetical protein H5410_001371 [Solanum commersonii]
Soltu.DM.01G009040	Nucleic acid-binding, OB-fold-like protein	0	NA	NA	4.65e-176	XP_015162463.1 PREDICTED: replication protein A 70 kDa DNA-binding subunit D-like [Solanum tuberosum]	4.65e-176	XP_015162463.1 PREDICTED: replication protein A 70 kDa DNA-binding subunit D-like [Solanum tuberosum]	4.65e-176	XP_015162463.1 PREDICTED: replication protein A 70 kDa DNA-binding subunit D-like [Solanum tuberosum]
Soltu.DM.01G009050	isopentenyltransferase	0	NA	NA	4.26e-53	XP_015170105.1 PREDICTED: adenylate isopentenyltransferase 7, mitochondrial-like [Solanum tuberosum]	1.32e-75	KAG5567881.1 hypothetical protein H5410_065104, partial [Solanum commersonii]	1.32e-75	KAG5567881.1 hypothetical protein H5410_065104, partial [Solanum commersonii]
Soltu.DM.01G009060	isopentenyltransferase	0	NA	NA	NA	NA	2.14e-87	KAG5629654.1 hypothetical protein H5410_001371 [Solanum commersonii]	2.14e-87	KAG5629654.1 hypothetical protein H5410_001371 [Solanum commersonii]
Soltu.DM.01G009070	isopentenyltransferase	0	NA	NA	NA	NA	2.59e-80	KAG5629925.1 hypothetical protein H5410_001642 [Solanum commersonii]	2.59e-80	KAG5629925.1 hypothetical protein H5410_001642 [Solanum commersonii]
Soltu.DM.01G009080	isopentenyltransferase	0	NA	NA	NA	NA	3.27e-105	KAG5629654.1 hypothetical protein H5410_001371 [Solanum commersonii]	1.88e-105	XP_015057453.2 adenylate isopentenyltransferase 5, chloroplastic-like [Solanum pennellii]
Soltu.DM.01G009090	isopentenyltransferase	0	NA	NA	NA	NA	2.63e-112	KAG5629654.1 hypothetical protein H5410_001371 [Solanum commersonii]	2.63e-112	KAG5629654.1 hypothetical protein H5410_001371 [Solanum commersonii]
Soltu.DM.01G009100	isopentenyltransferase	0	NA	NA	NA	NA	5.13e-85	KAG5629919.1 hypothetical protein H5410_001636 [Solanum commersonii]	5.13e-85	KAG5629919.1 hypothetical protein H5410_001636 [Solanum commersonii]
Soltu.DM.01G009110	Ribosomal protein S4	4931.13	-0.294438	0.501705	1.24e-129	NP_001275235.1 40S ribosomal protein S9-2-like [Solanum tuberosum]<>XP_006367429.1 PREDICTED: 40S ribosomal protein S9-2 [Solanum tuberosum]<>ABA46767.1 unknown [Solanum tuberosum]	1.24e-129	NP_001275235.1 40S ribosomal protein S9-2-like [Solanum tuberosum]<>XP_006367429.1 PREDICTED: 40S ribosomal protein S9-2 [Solanum tuberosum]<>ABA46767.1 unknown [Solanum tuberosum]	1.24e-129	NP_001275235.1 40S ribosomal protein S9-2-like [Solanum tuberosum]<>XP_006367429.1 PREDICTED: 40S ribosomal protein S9-2 [Solanum tuberosum]<>ABA46767.1 unknown [Solanum tuberosum]
Soltu.DM.01G009120	Ribosomal protein S4	2.43838	0.521774	NA	2.69e-45	NP_001275235.1 40S ribosomal protein S9-2-like [Solanum tuberosum]<>XP_006367429.1 PREDICTED: 40S ribosomal protein S9-2 [Solanum tuberosum]<>ABA46767.1 unknown [Solanum tuberosum]	2.18e-45	KAG5629576.1 hypothetical protein H5410_001293 [Solanum commersonii]	8.65e-48	KAF3625428.1 40S ribosomal protein S9 [Capsicum annuum]<>PHU06967.1 40S ribosomal protein S9 [Capsicum chinense]
Soltu.DM.01G009130	Ribosomal protein S4	4056.49	-0.223097	0.677008	1.45e-128	NP_001275235.1 40S ribosomal protein S9-2-like [Solanum tuberosum]<>XP_006367429.1 PREDICTED: 40S ribosomal protein S9-2 [Solanum tuberosum]<>ABA46767.1 unknown [Solanum tuberosum]	1.45e-128	NP_001275235.1 40S ribosomal protein S9-2-like [Solanum tuberosum]<>XP_006367429.1 PREDICTED: 40S ribosomal protein S9-2 [Solanum tuberosum]<>ABA46767.1 unknown [Solanum tuberosum]	1.45e-128	NP_001275235.1 40S ribosomal protein S9-2-like [Solanum tuberosum]<>XP_006367429.1 PREDICTED: 40S ribosomal protein S9-2 [Solanum tuberosum]<>ABA46767.1 unknown [Solanum tuberosum]
Soltu.DM.01G009140	Cyclophilin-like peptidyl-prolyl cis-trans isomerase family protein	497.653	-0.232053	0.826887	1.81e-155	XP_006363930.1 PREDICTED: peptidyl-prolyl cis-trans isomerase CYP23 isoform X1 [Solanum tuberosum]	1.81e-155	XP_006363930.1 PREDICTED: peptidyl-prolyl cis-trans isomerase CYP23 isoform X1 [Solanum tuberosum]	1.81e-155	XP_006363930.1 PREDICTED: peptidyl-prolyl cis-trans isomerase CYP23 isoform X1 [Solanum tuberosum]
Soltu.DM.01G009150	Homeobox-leucine zipper protein family	8.78148	0.756648	0.707068	3.76e-92	XP_006363937.1 PREDICTED: homeobox-leucine zipper protein ATHB-13 [Solanum tuberosum]	3.76e-92	XP_006363937.1 PREDICTED: homeobox-leucine zipper protein ATHB-13 [Solanum tuberosum]	3.76e-92	XP_006363937.1 PREDICTED: homeobox-leucine zipper protein ATHB-13 [Solanum tuberosum]
Soltu.DM.01G009160	hypothetical protein	0	NA	NA	NA	NA	NA	NA	NA	NA
Soltu.DM.01G009170	NAD(P)-linked oxidoreductase superfamily protein	3031.74	0.533855	0.47108	7.28e-128	XP_006363928.1 PREDICTED: uncharacterized protein LOC102578183 [Solanum tuberosum]<>XP_006363929.1 PREDICTED: uncharacterized protein LOC102578183 [Solanum tuberosum]<>XP_015159170.1 PREDICTED: uncharacterized protein LOC102578183 [Solanum tuberosum]	7.28e-128	XP_006363928.1 PREDICTED: uncharacterized protein LOC102578183 [Solanum tuberosum]<>XP_006363929.1 PREDICTED: uncharacterized protein LOC102578183 [Solanum tuberosum]<>XP_015159170.1 PREDICTED: uncharacterized protein LOC102578183 [Solanum tuberosum]	7.28e-128	XP_006363928.1 PREDICTED: uncharacterized protein LOC102578183 [Solanum tuberosum]<>XP_006363929.1 PREDICTED: uncharacterized protein LOC102578183 [Solanum tuberosum]<>XP_015159170.1 PREDICTED: uncharacterized protein LOC102578183 [Solanum tuberosum]
Soltu.DM.01G009180	hypothetical protein	0	NA	NA	1.12e-22	XP_015168174.1 PREDICTED: uncharacterized protein LOC102595026 [Solanum tuberosum]	1.11e-98	KAG5598430.1 hypothetical protein H5410_029800 [Solanum commersonii]	1.11e-98	KAG5598430.1 hypothetical protein H5410_029800 [Solanum commersonii]
Soltu.DM.01G009190	hypothetical protein	0	NA	NA	6.14e-45	XP_015166995.1 PREDICTED: uncharacterized protein LOC107061736 [Solanum tuberosum]	1.22e-80	KAG5598638.1 hypothetical protein H5410_030008 [Solanum commersonii]	1.22e-80	KAG5598638.1 hypothetical protein H5410_030008 [Solanum commersonii]
Soltu.DM.01G009200	UDP-galactose transporter	222.115	-0.347264	0.531756	5.68e-230	XP_006363927.1 PREDICTED: UDP-galactose/UDP-glucose transporter 3 [Solanum tuberosum]	5.68e-230	XP_006363927.1 PREDICTED: UDP-galactose/UDP-glucose transporter 3 [Solanum tuberosum]	5.68e-230	XP_006363927.1 PREDICTED: UDP-galactose/UDP-glucose transporter 3 [Solanum tuberosum]
Soltu.DM.01G009210	protein kinase 2B	1261.84	-2.23332	0.000738	1.5e-298	XP_006363926.1 PREDICTED: protein kinase 2B, chloroplastic-like [Solanum tuberosum]	1.5e-298	XP_006363926.1 PREDICTED: protein kinase 2B, chloroplastic-like [Solanum tuberosum]	1.5e-298	XP_006363926.1 PREDICTED: protein kinase 2B, chloroplastic-like [Solanum tuberosum]
Soltu.DM.01G009220	hypothetical protein	8.60413	-0.0412	0.988869	6.61e-262	XP_015159162.1 PREDICTED: polyvinylalcohol dehydrogenase-like [Solanum tuberosum]	6.61e-262	XP_015159162.1 PREDICTED: polyvinylalcohol dehydrogenase-like [Solanum tuberosum]	6.61e-262	XP_015159162.1 PREDICTED: polyvinylalcohol dehydrogenase-like [Solanum tuberosum]
Soltu.DM.01G009230	PQQ-like domain containing protein	74.6218	0.391751	0.861404	0	XP_006363936.1 PREDICTED: polyvinylalcohol dehydrogenase-like [Solanum tuberosum]	0	XP_006363936.1 PREDICTED: polyvinylalcohol dehydrogenase-like [Solanum tuberosum]	0	XP_006363936.1 PREDICTED: polyvinylalcohol dehydrogenase-like [Solanum tuberosum]
Soltu.DM.01G009240	hypothetical protein	0	NA	NA	2.27e-121	XP_015166988.1 PREDICTED: uncharacterized protein LOC107061730 [Solanum tuberosum]	2.27e-121	XP_015166988.1 PREDICTED: uncharacterized protein LOC107061730 [Solanum tuberosum]	2.27e-121	XP_015166988.1 PREDICTED: uncharacterized protein LOC107061730 [Solanum tuberosum]
Soltu.DM.01G009250	hypothetical protein	0	NA	NA	5.59e-57	XP_015159161.1 PREDICTED: polyvinylalcohol dehydrogenase-like [Solanum tuberosum]	5.59e-57	XP_015159161.1 PREDICTED: polyvinylalcohol dehydrogenase-like [Solanum tuberosum]	5.59e-57	XP_015159161.1 PREDICTED: polyvinylalcohol dehydrogenase-like [Solanum tuberosum]
Soltu.DM.01G009260	hypothetical protein	0	NA	NA	2.07e-131	XP_015159161.1 PREDICTED: polyvinylalcohol dehydrogenase-like [Solanum tuberosum]	2.07e-131	XP_015159161.1 PREDICTED: polyvinylalcohol dehydrogenase-like [Solanum tuberosum]	2.07e-131	XP_015159161.1 PREDICTED: polyvinylalcohol dehydrogenase-like [Solanum tuberosum]
Soltu.DM.01G009270	hypothetical protein	0	NA	NA	NA	NA	3.77e-12	KAG5604516.1 hypothetical protein H5410_026008 [Solanum commersonii]	5.9e-31	PHT59258.1 hypothetical protein CQW23_01621 [Capsicum baccatum]
Soltu.DM.01G009280	Cystathionine beta-synthase (CBS) protein	517.606	0.123038	0.892769	6.2e-289	XP_006363925.1 PREDICTED: SNF1-related protein kinase regulatory subunit gamma-1-like [Solanum tuberosum]	6.2e-289	XP_006363925.1 PREDICTED: SNF1-related protein kinase regulatory subunit gamma-1-like [Solanum tuberosum]	6.2e-289	XP_006363925.1 PREDICTED: SNF1-related protein kinase regulatory subunit gamma-1-like [Solanum tuberosum]
Soltu.DM.01G009290	serine carboxypeptidase-like	0.331687	-0.295267	NA	0	XP_006363924.1 PREDICTED: serine carboxypeptidase-like 45 [Solanum tuberosum]	0	XP_006363924.1 PREDICTED: serine carboxypeptidase-like 45 [Solanum tuberosum]	0	XP_006363924.1 PREDICTED: serine carboxypeptidase-like 45 [Solanum tuberosum]
Soltu.DM.01G009300	serine carboxypeptidase-like	29.9628	0.163994	0.956481	0	XP_006363923.1 PREDICTED: serine carboxypeptidase-like 45 [Solanum tuberosum]	0	XP_006363923.1 PREDICTED: serine carboxypeptidase-like 45 [Solanum tuberosum]	0	XP_006363923.1 PREDICTED: serine carboxypeptidase-like 45 [Solanum tuberosum]
Soltu.DM.01G009310	serine carboxypeptidase-like	3.74665	-0.857898	0.558282	0	XP_006363922.1 PREDICTED: serine carboxypeptidase-like 45 [Solanum tuberosum]	0	XP_006363922.1 PREDICTED: serine carboxypeptidase-like 45 [Solanum tuberosum]	0	XP_006363922.1 PREDICTED: serine carboxypeptidase-like 45 [Solanum tuberosum]
Soltu.DM.01G009320	cytochrome P450, family 706, subfamily A, polypeptide	0	NA	NA	0	XP_006363935.1 PREDICTED: flavonoid 3'-monooxygenase-like [Solanum tuberosum]	0	XP_006363935.1 PREDICTED: flavonoid 3'-monooxygenase-like [Solanum tuberosum]	0	XP_006363935.1 PREDICTED: flavonoid 3'-monooxygenase-like [Solanum tuberosum]
Soltu.DM.01G009330	Pectate lyase family protein	32.214	-3.41335	0.000246	0	XP_006363934.1 PREDICTED: pectate lyase-like [Solanum tuberosum]	0	XP_006363934.1 PREDICTED: pectate lyase-like [Solanum tuberosum]	0	XP_006363934.1 PREDICTED: pectate lyase-like [Solanum tuberosum]
Soltu.DM.01G009340	hydroxyproline-rich glycoprotein family protein	6669.54	-0.419341	0.234376	4.05e-172	XP_006363921.1 PREDICTED: carboxypeptidase Y [Solanum tuberosum]	4.05e-172	XP_006363921.1 PREDICTED: carboxypeptidase Y [Solanum tuberosum]	4.05e-172	XP_006363921.1 PREDICTED: carboxypeptidase Y [Solanum tuberosum]
Soltu.DM.01G009350	TBP-associated factor	360.616	0.00736	0.994327	5.59e-25	XP_015159166.1 PREDICTED: transcription initiation factor TFIID subunit 4b-like isoform X2 [Solanum tuberosum]	5.59e-25	XP_015159166.1 PREDICTED: transcription initiation factor TFIID subunit 4b-like isoform X2 [Solanum tuberosum]	5.59e-25	XP_015159166.1 PREDICTED: transcription initiation factor TFIID subunit 4b-like isoform X2 [Solanum tuberosum]
Soltu.DM.01G009360	TBP-associated factor	1488.72	-0.0147	0.98244	0	XP_015159166.1 PREDICTED: transcription initiation factor TFIID subunit 4b-like isoform X2 [Solanum tuberosum]	0	XP_015159166.1 PREDICTED: transcription initiation factor TFIID subunit 4b-like isoform X2 [Solanum tuberosum]	0	XP_015159166.1 PREDICTED: transcription initiation factor TFIID subunit 4b-like isoform X2 [Solanum tuberosum]
Soltu.DM.01G009370	Peroxisomal membrane 22 kDa (Mpv17/PMP22) family protein	1.27638	-0.503009	NA	5.71e-110	XP_006342660.1 PREDICTED: protein SYM1-like [Solanum tuberosum]	2.11e-180	KAG5629609.1 hypothetical protein H5410_001326 [Solanum commersonii]	2.11e-180	KAG5629609.1 hypothetical protein H5410_001326 [Solanum commersonii]
Soltu.DM.01G009380	conserved hypothetical protein	0	NA	NA	NA	NA	1.11e-52	KAG5612996.1 hypothetical protein H5410_024277 [Solanum commersonii]	1.11e-52	KAG5612996.1 hypothetical protein H5410_024277 [Solanum commersonii]
Soltu.DM.01G009390	voltage dependent anion channel	1523.98	0.238998	0.370469	5.64e-188	NP_001275134.1 mitochondrial outer membrane protein porin of 36 kDa [Solanum tuberosum]<>P42056.2 RecName: Full=Mitochondrial outer membrane protein porin of 36 kDa; AltName: Full=POM 36; AltName: Full=Voltage-dependent anion-selective channel protein; Short=VDAC [Solanum tuberosum]<>CAA56600.1 36kDA porin II [Solanum tuberosum]	5.64e-188	NP_001275134.1 mitochondrial outer membrane protein porin of 36 kDa [Solanum tuberosum]<>P42056.2 RecName: Full=Mitochondrial outer membrane protein porin of 36 kDa; AltName: Full=POM 36; AltName: Full=Voltage-dependent anion-selective channel protein; Short=VDAC [Solanum tuberosum]<>KAG5629611.1 hypothetical protein H5410_001328 [Solanum commersonii]<>CAA56600.1 36kDA porin II [Solanum tuberosum]	5.64e-188	NP_001275134.1 mitochondrial outer membrane protein porin of 36 kDa [Solanum tuberosum]<>P42056.2 RecName: Full=Mitochondrial outer membrane protein porin of 36 kDa; AltName: Full=POM 36; AltName: Full=Voltage-dependent anion-selective channel protein; Short=VDAC [Solanum tuberosum]<>KAG5629611.1 hypothetical protein H5410_001328 [Solanum commersonii]<>CAA56600.1 36kDA porin II [Solanum tuberosum]
Soltu.DM.01G009400	SPFH/Band 7/PHB domain-containing membrane-associated protein family	1442.56	0.00127	0.99899	1.97e-186	XP_015159168.1 PREDICTED: hypersensitive-induced response protein 1-like [Solanum tuberosum]	1.97e-186	XP_015159168.1 PREDICTED: hypersensitive-induced response protein 1-like [Solanum tuberosum]	1.97e-186	XP_015159168.1 PREDICTED: hypersensitive-induced response protein 1-like [Solanum tuberosum]
Soltu.DM.01G009410	Protein kinase superfamily protein	1393.7	-0.0698	0.943776	0	XP_006363918.1 PREDICTED: probable receptor-like protein kinase At5g15080 [Solanum tuberosum]	0	XP_006363918.1 PREDICTED: probable receptor-like protein kinase At5g15080 [Solanum tuberosum]	0	XP_006363918.1 PREDICTED: probable receptor-like protein kinase At5g15080 [Solanum tuberosum]
Soltu.DM.01G009420	hypothetical protein	0.331687	-0.295267	NA	NA	NA	3.72e-55	KAG5629614.1 hypothetical protein H5410_001331 [Solanum commersonii]	3.72e-55	KAG5629614.1 hypothetical protein H5410_001331 [Solanum commersonii]
Soltu.DM.01G009430	isopentenyltransferase	4.0429	-0.280528	0.914612	6.22e-58	XP_015170105.1 PREDICTED: adenylate isopentenyltransferase 7, mitochondrial-like [Solanum tuberosum]	1.43e-120	KAG5629654.1 hypothetical protein H5410_001371 [Solanum commersonii]	1.43e-120	KAG5629654.1 hypothetical protein H5410_001371 [Solanum commersonii]
Soltu.DM.01G009440	isopentenyltransferase	0	NA	NA	NA	NA	3.64e-105	KAG5629654.1 hypothetical protein H5410_001371 [Solanum commersonii]	3.64e-105	KAG5629654.1 hypothetical protein H5410_001371 [Solanum commersonii]
Soltu.DM.01G009450	isopentenyltransferase	0	NA	NA	NA	NA	1.15e-202	KAG5627999.1 hypothetical protein H5410_013217 [Solanum commersonii]	1.15e-202	KAG5627999.1 hypothetical protein H5410_013217 [Solanum commersonii]
Soltu.DM.01G009460	isopentenyltransferase	9.81728	-0.447566	0.85528	1.07e-59	XP_015170105.1 PREDICTED: adenylate isopentenyltransferase 7, mitochondrial-like [Solanum tuberosum]	3.26e-139	KAG5629654.1 hypothetical protein H5410_001371 [Solanum commersonii]	3.26e-139	KAG5629654.1 hypothetical protein H5410_001371 [Solanum commersonii]
Soltu.DM.01G009470	isopentenyltransferase	0	NA	NA	NA	NA	6.74e-146	KAG5629573.1 hypothetical protein H5410_001290 [Solanum commersonii]	6.74e-146	KAG5629573.1 hypothetical protein H5410_001290 [Solanum commersonii]
Soltu.DM.01G009480	isopentenyltransferase	0	NA	NA	NA	NA	3.84e-140	KAG5627999.1 hypothetical protein H5410_013217 [Solanum commersonii]	2.79e-152	XP_004251342.2 adenylate isopentenyltransferase 5, chloroplastic-like [Solanum lycopersicum]
Soltu.DM.01G009490	isopentenyltransferase	0	NA	NA	1.96e-65	XP_015170105.1 PREDICTED: adenylate isopentenyltransferase 7, mitochondrial-like [Solanum tuberosum]	1.47e-86	KAG5567881.1 hypothetical protein H5410_065104, partial [Solanum commersonii]	1.47e-86	KAG5567881.1 hypothetical protein H5410_065104, partial [Solanum commersonii]
Soltu.DM.01G009500	isopentenyltransferase	0	NA	NA	NA	NA	8.94e-76	KAG5629654.1 hypothetical protein H5410_001371 [Solanum commersonii]	2.59e-76	XP_010313572.1 adenylate isopentenyltransferase 5, chloroplastic-like [Solanum lycopersicum]
Soltu.DM.01G009510	isopentenyltransferase	0	NA	NA	NA	NA	2e-109	KAG5629925.1 hypothetical protein H5410_001642 [Solanum commersonii]	2e-109	KAG5629925.1 hypothetical protein H5410_001642 [Solanum commersonii]
Soltu.DM.01G009520	isopentenyltransferase	0	NA	NA	NA	NA	1.14e-196	KAG5627999.1 hypothetical protein H5410_013217 [Solanum commersonii]	1.48e-213	XP_004251342.2 adenylate isopentenyltransferase 5, chloroplastic-like [Solanum lycopersicum]
Soltu.DM.01G009530	isopentenyltransferase	0	NA	NA	NA	NA	1.8e-124	KAG5627999.1 hypothetical protein H5410_013217 [Solanum commersonii]	3.62e-150	XP_004251342.2 adenylate isopentenyltransferase 5, chloroplastic-like [Solanum lycopersicum]
Soltu.DM.01G009540	isopentenyltransferase	0	NA	NA	2.26e-53	XP_015170105.1 PREDICTED: adenylate isopentenyltransferase 7, mitochondrial-like [Solanum tuberosum]	4.82e-76	KAG5567881.1 hypothetical protein H5410_065104, partial [Solanum commersonii]	4.82e-76	KAG5567881.1 hypothetical protein H5410_065104, partial [Solanum commersonii]
Soltu.DM.01G009550	isopentenyltransferase	0	NA	NA	NA	NA	3.38e-75	KAG5629654.1 hypothetical protein H5410_001371 [Solanum commersonii]	3.38e-75	KAG5629654.1 hypothetical protein H5410_001371 [Solanum commersonii]
Soltu.DM.01G009560	isopentenyltransferase	0	NA	NA	1.94e-54	XP_015170105.1 PREDICTED: adenylate isopentenyltransferase 7, mitochondrial-like [Solanum tuberosum]	2.06e-77	KAG5567881.1 hypothetical protein H5410_065104, partial [Solanum commersonii]	2.06e-77	KAG5567881.1 hypothetical protein H5410_065104, partial [Solanum commersonii]
Soltu.DM.01G009570	isopentenyltransferase	0	NA	NA	NA	NA	4.85e-216	KAG5627999.1 hypothetical protein H5410_013217 [Solanum commersonii]	4.85e-216	KAG5627999.1 hypothetical protein H5410_013217 [Solanum commersonii]
Soltu.DM.01G009580	isopentenyltransferase	0	NA	NA	NA	NA	1.45e-199	KAG5627999.1 hypothetical protein H5410_013217 [Solanum commersonii]	1.15e-200	XP_004251342.2 adenylate isopentenyltransferase 5, chloroplastic-like [Solanum lycopersicum]
Soltu.DM.01G009590	hypothetical protein	0	NA	NA	NA	NA	5.11e-75	KAG5580158.1 hypothetical protein H5410_050785 [Solanum commersonii]	5.11e-75	KAG5580158.1 hypothetical protein H5410_050785 [Solanum commersonii]
Soltu.DM.01G009600	hypothetical protein	0	NA	NA	NA	NA	3.84e-60	KAG5589616.1 hypothetical protein H5410_040130 [Solanum commersonii]	3.84e-60	KAG5589616.1 hypothetical protein H5410_040130 [Solanum commersonii]
Soltu.DM.01G009610	hypothetical protein	0	NA	NA	NA	NA	4.43e-06	KAG5589617.1 hypothetical protein H5410_040131 [Solanum commersonii]	4.43e-06	KAG5589617.1 hypothetical protein H5410_040131 [Solanum commersonii]
Soltu.DM.01G009620	hypothetical protein	5.89814	-0.207652	0.943776	NA	NA	NA	NA	NA	NA
Soltu.DM.01G009630	isopentenyltransferase	0	NA	NA	NA	NA	5.74e-20	KAG5629948.1 hypothetical protein H5410_001665 [Solanum commersonii]	5.74e-20	KAG5629948.1 hypothetical protein H5410_001665 [Solanum commersonii]
Soltu.DM.01G009640	isopentenyltransferase	0	NA	NA	NA	NA	2.82e-58	KAG5629654.1 hypothetical protein H5410_001371 [Solanum commersonii]	9.36e-59	XP_010313572.1 adenylate isopentenyltransferase 5, chloroplastic-like [Solanum lycopersicum]
Soltu.DM.01G009650	isopentenyltransferase	0	NA	NA	1.58e-46	XP_015170105.1 PREDICTED: adenylate isopentenyltransferase 7, mitochondrial-like [Solanum tuberosum]	9.19e-79	KAG5629654.1 hypothetical protein H5410_001371 [Solanum commersonii]	9.19e-79	KAG5629654.1 hypothetical protein H5410_001371 [Solanum commersonii]
Soltu.DM.01G009660	isopentenyltransferase	0	NA	NA	NA	NA	8.75e-173	KAG5629654.1 hypothetical protein H5410_001371 [Solanum commersonii]	8.75e-173	KAG5629654.1 hypothetical protein H5410_001371 [Solanum commersonii]
Soltu.DM.01G009670	isopentenyltransferase	0	NA	NA	NA	NA	5.29e-174	KAG5629654.1 hypothetical protein H5410_001371 [Solanum commersonii]	5.29e-174	KAG5629654.1 hypothetical protein H5410_001371 [Solanum commersonii]
Soltu.DM.01G009680	isopentenyltransferase	0	NA	NA	NA	NA	1.07e-101	KAG5629654.1 hypothetical protein H5410_001371 [Solanum commersonii]	1.07e-101	KAG5629654.1 hypothetical protein H5410_001371 [Solanum commersonii]
Soltu.DM.01G009690	isopentenyltransferase	0	NA	NA	5.05e-26	XP_015170105.1 PREDICTED: adenylate isopentenyltransferase 7, mitochondrial-like [Solanum tuberosum]	1.1e-57	KAG5629654.1 hypothetical protein H5410_001371 [Solanum commersonii]	1.1e-57	KAG5629654.1 hypothetical protein H5410_001371 [Solanum commersonii]
Soltu.DM.01G009700	tRNAisopentenyltransferase	0	NA	NA	NA	NA	1.31e-113	KAG5627999.1 hypothetical protein H5410_013217 [Solanum commersonii]	1.19e-133	XP_004251342.2 adenylate isopentenyltransferase 5, chloroplastic-like [Solanum lycopersicum]
Soltu.DM.01G009710	isopentenyltransferase	0	NA	NA	6.29e-62	XP_015170105.1 PREDICTED: adenylate isopentenyltransferase 7, mitochondrial-like [Solanum tuberosum]	7.23e-142	KAG5629573.1 hypothetical protein H5410_001290 [Solanum commersonii]	7.23e-142	KAG5629573.1 hypothetical protein H5410_001290 [Solanum commersonii]
Soltu.DM.01G009720	isopentenyltransferase	0	NA	NA	NA	NA	1.08e-78	KAG5629654.1 hypothetical protein H5410_001371 [Solanum commersonii]	1.08e-78	KAG5629654.1 hypothetical protein H5410_001371 [Solanum commersonii]
Soltu.DM.01G009730	isopentenyltransferase	0	NA	NA	NA	NA	7.32e-169	KAG5627999.1 hypothetical protein H5410_013217 [Solanum commersonii]	2.06e-188	XP_004251342.2 adenylate isopentenyltransferase 5, chloroplastic-like [Solanum lycopersicum]
Soltu.DM.01G009740	isopentenyltransferase	0	NA	NA	NA	NA	1.82e-74	KAG5627999.1 hypothetical protein H5410_013217 [Solanum commersonii]	1.74e-98	XP_004245335.2 adenylate isopentenyltransferase 5, chloroplastic-like [Solanum lycopersicum]
Soltu.DM.01G009750	isopentenyltransferase	0	NA	NA	1.25e-50	XP_015170105.1 PREDICTED: adenylate isopentenyltransferase 7, mitochondrial-like [Solanum tuberosum]	7.52e-73	KAG5567881.1 hypothetical protein H5410_065104, partial [Solanum commersonii]	7.52e-73	KAG5567881.1 hypothetical protein H5410_065104, partial [Solanum commersonii]
Soltu.DM.01G009760	isopentenyltransferase	0	NA	NA	1.11e-58	XP_015170105.1 PREDICTED: adenylate isopentenyltransferase 7, mitochondrial-like [Solanum tuberosum]	1.2e-81	KAG5567881.1 hypothetical protein H5410_065104, partial [Solanum commersonii]	1.2e-81	KAG5567881.1 hypothetical protein H5410_065104, partial [Solanum commersonii]
Soltu.DM.01G009770	isopentenyltransferase	0	NA	NA	NA	NA	2.82e-120	KAG5629654.1 hypothetical protein H5410_001371 [Solanum commersonii]	2.82e-120	KAG5629654.1 hypothetical protein H5410_001371 [Solanum commersonii]
Soltu.DM.01G009780	isopentenyltransferase	0	NA	NA	3.11e-30	XP_015170105.1 PREDICTED: adenylate isopentenyltransferase 7, mitochondrial-like [Solanum tuberosum]	4.41e-39	KAG5629654.1 hypothetical protein H5410_001371 [Solanum commersonii]	4.41e-39	KAG5629654.1 hypothetical protein H5410_001371 [Solanum commersonii]
Soltu.DM.01G009790	isopentenyltransferase	0	NA	NA	1.25e-44	XP_015170105.1 PREDICTED: adenylate isopentenyltransferase 7, mitochondrial-like [Solanum tuberosum]	1.15e-103	KAG5629654.1 hypothetical protein H5410_001371 [Solanum commersonii]	1.15e-103	KAG5629654.1 hypothetical protein H5410_001371 [Solanum commersonii]
Soltu.DM.01G009800	isopentenyltransferase	0	NA	NA	NA	NA	2.63e-118	KAG5629654.1 hypothetical protein H5410_001371 [Solanum commersonii]	2.63e-118	KAG5629654.1 hypothetical protein H5410_001371 [Solanum commersonii]
Soltu.DM.01G009810	isopentenyltransferase	0	NA	NA	1.33e-55	XP_015170105.1 PREDICTED: adenylate isopentenyltransferase 7, mitochondrial-like [Solanum tuberosum]	8.39e-93	KAG5629654.1 hypothetical protein H5410_001371 [Solanum commersonii]	8.39e-93	KAG5629654.1 hypothetical protein H5410_001371 [Solanum commersonii]
Soltu.DM.01G009820	isopentenyltransferase	0	NA	NA	2.43e-53	XP_015170105.1 PREDICTED: adenylate isopentenyltransferase 7, mitochondrial-like [Solanum tuberosum]	3.24e-112	KAG5629654.1 hypothetical protein H5410_001371 [Solanum commersonii]	3.24e-112	KAG5629654.1 hypothetical protein H5410_001371 [Solanum commersonii]
Soltu.DM.01G009830	isopentenyltransferase	0	NA	NA	3.22e-25	XP_006339408.1 PREDICTED: adenylate isopentenyltransferase 5, chloroplastic [Solanum tuberosum]	3.02e-53	KAG5629573.1 hypothetical protein H5410_001290 [Solanum commersonii]	3.02e-53	KAG5629573.1 hypothetical protein H5410_001290 [Solanum commersonii]
Soltu.DM.01G009840	isopentenyltransferase	0	NA	NA	2.21e-55	XP_015170105.1 PREDICTED: adenylate isopentenyltransferase 7, mitochondrial-like [Solanum tuberosum]	2.77e-110	KAG5629654.1 hypothetical protein H5410_001371 [Solanum commersonii]	2.77e-110	KAG5629654.1 hypothetical protein H5410_001371 [Solanum commersonii]
Soltu.DM.01G009850	isopentenyltransferase	0	NA	NA	4.42e-46	XP_015170105.1 PREDICTED: adenylate isopentenyltransferase 7, mitochondrial-like [Solanum tuberosum]	4.92e-83	KAG5629654.1 hypothetical protein H5410_001371 [Solanum commersonii]	4.92e-83	KAG5629654.1 hypothetical protein H5410_001371 [Solanum commersonii]
Soltu.DM.01G009860	Mog1/PsbP/DUF1795-like photosystem II reaction center PsbP family protein	323.231	0.205634	0.772109	2.68e-133	XP_006366699.1 PREDICTED: probable ran guanine nucleotide release factor [Solanum tuberosum]	2.68e-133	XP_006366699.1 PREDICTED: probable ran guanine nucleotide release factor [Solanum tuberosum]	2.68e-133	XP_006366699.1 PREDICTED: probable ran guanine nucleotide release factor [Solanum tuberosum]
Soltu.DM.01G009870	cullin	694.67	0.100714	0.875318	0	XP_006366700.1 PREDICTED: cullin-3A [Solanum tuberosum]	0	XP_006366700.1 PREDICTED: cullin-3A [Solanum tuberosum]	0	XP_006366700.1 PREDICTED: cullin-3A [Solanum tuberosum]
Soltu.DM.01G009880	Haloacid dehalogenase-like hydrolase (HAD) superfamily protein	311.746	0.208004	0.796427	7.71e-188	XP_006366701.1 PREDICTED: haloacid dehalogenase-like hydrolase domain-containing protein 3 isoform X1 [Solanum tuberosum]	7.71e-188	XP_006366701.1 PREDICTED: haloacid dehalogenase-like hydrolase domain-containing protein 3 isoform X1 [Solanum tuberosum]	7.71e-188	XP_006366701.1 PREDICTED: haloacid dehalogenase-like hydrolase domain-containing protein 3 isoform X1 [Solanum tuberosum]
Soltu.DM.01G009890	hypothetical protein	0	NA	NA	NA	NA	NA	NA	NA	NA
Soltu.DM.01G009900	sphingoid base hydroxylase	532.731	0.384335	0.248924	7.24e-194	XP_006366702.1 PREDICTED: sphinganine C4-monooxygenase 1-like [Solanum tuberosum]	7.24e-194	XP_006366702.1 PREDICTED: sphinganine C4-monooxygenase 1-like [Solanum tuberosum]	7.24e-194	XP_006366702.1 PREDICTED: sphinganine C4-monooxygenase 1-like [Solanum tuberosum]
Soltu.DM.01G009910	hypothetical protein	0	NA	NA	NA	NA	NA	NA	NA	NA
Soltu.DM.01G009920	S-adenosyl-L-methionine-dependent methyltransferases superfamily protein	1500.74	0.0182	0.974304	0	XP_006366703.1 PREDICTED: probable methyltransferase PMT2 [Solanum tuberosum]<>XP_006366704.1 PREDICTED: probable methyltransferase PMT2 [Solanum tuberosum]<>XP_006366706.1 PREDICTED: probable methyltransferase PMT2 [Solanum tuberosum]<>XP_015160511.1 PREDICTED: probable methyltransferase PMT2 [Solanum tuberosum]	0	XP_006366703.1 PREDICTED: probable methyltransferase PMT2 [Solanum tuberosum]<>XP_006366704.1 PREDICTED: probable methyltransferase PMT2 [Solanum tuberosum]<>XP_006366706.1 PREDICTED: probable methyltransferase PMT2 [Solanum tuberosum]<>XP_015160511.1 PREDICTED: probable methyltransferase PMT2 [Solanum tuberosum]	0	XP_006366703.1 PREDICTED: probable methyltransferase PMT2 [Solanum tuberosum]<>XP_006366704.1 PREDICTED: probable methyltransferase PMT2 [Solanum tuberosum]<>XP_006366706.1 PREDICTED: probable methyltransferase PMT2 [Solanum tuberosum]<>XP_015160511.1 PREDICTED: probable methyltransferase PMT2 [Solanum tuberosum]
Soltu.DM.01G009930	RING/FYVE/PHD zinc finger superfamily protein	629.4	-1.27157	0.037	2.01e-211	XP_006366707.1 PREDICTED: uncharacterized protein LOC102579093 [Solanum tuberosum]<>XP_006366708.1 PREDICTED: uncharacterized protein LOC102579093 [Solanum tuberosum]<>XP_015160513.1 PREDICTED: uncharacterized protein LOC102579093 [Solanum tuberosum]	2.01e-211	XP_006366707.1 PREDICTED: uncharacterized protein LOC102579093 [Solanum tuberosum]<>XP_006366708.1 PREDICTED: uncharacterized protein LOC102579093 [Solanum tuberosum]<>XP_015160513.1 PREDICTED: uncharacterized protein LOC102579093 [Solanum tuberosum]	2.01e-211	XP_006366707.1 PREDICTED: uncharacterized protein LOC102579093 [Solanum tuberosum]<>XP_006366708.1 PREDICTED: uncharacterized protein LOC102579093 [Solanum tuberosum]<>XP_015160513.1 PREDICTED: uncharacterized protein LOC102579093 [Solanum tuberosum]
Soltu.DM.01G009940	expansin A10	0	NA	NA	3.68e-181	XP_006366709.1 PREDICTED: expansin-A10-like [Solanum tuberosum]	3.68e-181	XP_006366709.1 PREDICTED: expansin-A10-like [Solanum tuberosum]	3.68e-181	XP_006366709.1 PREDICTED: expansin-A10-like [Solanum tuberosum]
Soltu.DM.01G009950	cytochrome P450, family 704, subfamily B, polypeptide	0	NA	NA	0	XP_006366710.1 PREDICTED: cytochrome P450 704B1 [Solanum tuberosum]	0	XP_006366710.1 PREDICTED: cytochrome P450 704B1 [Solanum tuberosum]	0	XP_006366710.1 PREDICTED: cytochrome P450 704B1 [Solanum tuberosum]
Soltu.DM.01G009960	myb domain protein	0	NA	NA	NA	NA	1.8e-210	KAG5629690.1 hypothetical protein H5410_001407 [Solanum commersonii]	1.8e-210	KAG5629690.1 hypothetical protein H5410_001407 [Solanum commersonii]
Soltu.DM.01G009970	O-fucosyltransferase family protein	65.3533	0.883329	0.234376	1.79e-285	XP_015159858.1 PREDICTED: uncharacterized protein At1g04910-like isoform X2 [Solanum tuberosum]	1.79e-285	XP_015159858.1 PREDICTED: uncharacterized protein At1g04910-like isoform X2 [Solanum tuberosum]	1.79e-285	XP_015159858.1 PREDICTED: uncharacterized protein At1g04910-like isoform X2 [Solanum tuberosum]
Soltu.DM.01G009980	hypothetical protein	0	NA	NA	NA	NA	NA	NA	NA	NA
Soltu.DM.01G009990	emp24/gp25L/p24 family/GOLD family protein	481.887	-0.328748	0.277983	1.97e-152	XP_006365302.1 PREDICTED: transmembrane emp24 domain-containing protein p24delta7 [Solanum tuberosum]	1.97e-152	XP_006365302.1 PREDICTED: transmembrane emp24 domain-containing protein p24delta7 [Solanum tuberosum]	1.97e-152	XP_006365302.1 PREDICTED: transmembrane emp24 domain-containing protein p24delta7 [Solanum tuberosum]
Soltu.DM.01G010000	hypothetical protein	0	NA	NA	NA	NA	NA	NA	NA	NA
Soltu.DM.01G010010	VH1-interacting kinase	560.313	0.0191	0.975898	9.56e-307	XP_006365300.1 PREDICTED: serine/threonine-protein kinase STY8-like isoform X1 [Solanum tuberosum]	9.56e-307	XP_006365300.1 PREDICTED: serine/threonine-protein kinase STY8-like isoform X1 [Solanum tuberosum]	9.56e-307	XP_006365300.1 PREDICTED: serine/threonine-protein kinase STY8-like isoform X1 [Solanum tuberosum]
Soltu.DM.01G010020	Argonaute family protein	33.395	0.0966	0.956404	0	XP_006365299.1 PREDICTED: protein argonaute 7 isoform X1 [Solanum tuberosum]	0	XP_006365299.1 PREDICTED: protein argonaute 7 isoform X1 [Solanum tuberosum]	0	XP_006365299.1 PREDICTED: protein argonaute 7 isoform X1 [Solanum tuberosum]
Soltu.DM.01G010030	DNAse I-like superfamily protein	0	NA	NA	1.96e-38	XP_015160426.1 PREDICTED: uncharacterized protein LOC107058785 [Solanum tuberosum]	1.25e-90	KAG5629705.1 hypothetical protein H5410_001422 [Solanum commersonii]	1.25e-90	KAG5629705.1 hypothetical protein H5410_001422 [Solanum commersonii]
Soltu.DM.01G010040	Protein kinase superfamily protein	0	NA	NA	1.32e-16	XP_006362764.1 PREDICTED: probable serine/threonine-protein kinase NAK [Solanum tuberosum]	7.51e-17	KAG5629035.1 hypothetical protein H5410_000752, partial [Solanum commersonii]	7.53e-20	KAF3632071.1 putative serine/threonine-protein kinase NAK [Capsicum annuum]
Soltu.DM.01G010050	conserved hypothetical protein	235.954	0.47054	0.335088	2.56e-235	XP_006359583.1 PREDICTED: uncharacterized protein LOC102587208 [Solanum tuberosum]	2.56e-235	XP_006359583.1 PREDICTED: uncharacterized protein LOC102587208 [Solanum tuberosum]	2.56e-235	XP_006359583.1 PREDICTED: uncharacterized protein LOC102587208 [Solanum tuberosum]
Soltu.DM.01G010060	hypothetical protein	1.03692	0.0181	NA	NA	NA	1.21e-120	KAG5578810.1 hypothetical protein H5410_049437 [Solanum commersonii]	1.21e-120	KAG5578810.1 hypothetical protein H5410_049437 [Solanum commersonii]
Soltu.DM.01G010070	hypothetical protein	8.37964	1.22144	0.444521	NA	NA	NA	NA	NA	NA
Soltu.DM.01G010080	eukaryotic elongation factor 5A-1	6414.98	-0.00625	0.994701	2.47e-108	P56336.1 RecName: Full=Eukaryotic translation initiation factor 5A-4; Short=eIF-5A-4; AltName: Full=eIF-4D [Solanum tuberosum]<>BAA20878.1 eukaryotic initiation factor 5A4 [Solanum tuberosum]	2.47e-108	P56336.1 RecName: Full=Eukaryotic translation initiation factor 5A-4; Short=eIF-5A-4; AltName: Full=eIF-4D [Solanum tuberosum]<>KAG5629709.1 hypothetical protein H5410_001426 [Solanum commersonii]<>BAA20878.1 eukaryotic initiation factor 5A4 [Solanum tuberosum]	2.47e-108	P56336.1 RecName: Full=Eukaryotic translation initiation factor 5A-4; Short=eIF-5A-4; AltName: Full=eIF-4D [Solanum tuberosum]<>KAG5629709.1 hypothetical protein H5410_001426 [Solanum commersonii]<>BAA20878.1 eukaryotic initiation factor 5A4 [Solanum tuberosum]
Soltu.DM.01G010090	hypothetical protein	0	NA	NA	NA	NA	NA	NA	NA	NA
Soltu.DM.01G010100	RING/U-box superfamily protein	320.951	-0.244131	0.658419	4.95e-176	XP_006359581.1 PREDICTED: E3 ubiquitin-protein ligase RNF182-like [Solanum tuberosum]<>XP_015169967.1 PREDICTED: E3 ubiquitin-protein ligase RNF182-like [Solanum tuberosum]	5.8e-197	KAG5629712.1 hypothetical protein H5410_001429 [Solanum commersonii]	5.8e-197	KAG5629712.1 hypothetical protein H5410_001429 [Solanum commersonii]
Soltu.DM.01G010110	Leucine-rich repeat (LRR) family protein	942.58	-0.105836	0.881412	7.54e-88	XP_006359580.1 PREDICTED: probable leucine-rich repeat receptor-like protein kinase At1g35710 [Solanum tuberosum]	7.54e-88	XP_006359580.1 PREDICTED: probable leucine-rich repeat receptor-like protein kinase At1g35710 [Solanum tuberosum]<>KAG5629713.1 hypothetical protein H5410_001430 [Solanum commersonii]	7.54e-88	XP_006359580.1 PREDICTED: probable leucine-rich repeat receptor-like protein kinase At1g35710 [Solanum tuberosum]<>KAG5629713.1 hypothetical protein H5410_001430 [Solanum commersonii]
Soltu.DM.01G010120	Leucine-rich repeat (LRR) family protein	0	NA	NA	2.66e-139	XP_006359579.1 PREDICTED: DNA-damage-repair/toleration protein DRT100-like [Solanum tuberosum]	2.66e-139	XP_006359579.1 PREDICTED: DNA-damage-repair/toleration protein DRT100-like [Solanum tuberosum]	2.66e-139	XP_006359579.1 PREDICTED: DNA-damage-repair/toleration protein DRT100-like [Solanum tuberosum]
Soltu.DM.01G010130	aconitase	4.66136	0.416542	0.873347	NA	NA	2.45e-260	KAG5575053.1 hypothetical protein H5410_055187 [Solanum commersonii]	2.45e-260	KAG5575053.1 hypothetical protein H5410_055187 [Solanum commersonii]
Soltu.DM.01G010140	SAC3/GANP/Nin1/mts3/eIF-3 p25 family	9.14286	0.237957	0.932317	NA	NA	3.02e-145	KAG5612145.1 hypothetical protein H5410_023426 [Solanum commersonii]	3.02e-145	KAG5612145.1 hypothetical protein H5410_023426 [Solanum commersonii]
Soltu.DM.01G010150	hypothetical protein	8.72142	1.56078	0.266078	NA	NA	3.06e-48	KAG5589660.1 hypothetical protein H5410_040174 [Solanum commersonii]	3.06e-48	KAG5589660.1 hypothetical protein H5410_040174 [Solanum commersonii]
Soltu.DM.01G010160	hypothetical protein	0	NA	NA	5.4e-149	XP_015169965.1 PREDICTED: leucine-rich repeat extensin-like protein 3 [Solanum tuberosum]	5.4e-149	XP_015169965.1 PREDICTED: leucine-rich repeat extensin-like protein 3 [Solanum tuberosum]	5.4e-149	XP_015169965.1 PREDICTED: leucine-rich repeat extensin-like protein 3 [Solanum tuberosum]
Soltu.DM.01G010170	hypothetical protein	0	NA	NA	5.19e-17	XP_015159972.1 PREDICTED: cinnamate beta-D-glucosyltransferase-like [Solanum tuberosum]	5.19e-17	XP_015159972.1 PREDICTED: cinnamate beta-D-glucosyltransferase-like [Solanum tuberosum]	3.08e-20	TMX02961.1 hypothetical protein EJD97_019042 [Solanum chilense]
Soltu.DM.01G010180	Reverse transcriptase (RNA-dependent DNA polymerase) domain containing protein	0	NA	NA	NA	NA	2.1e-139	AAT66771.2 Putative polyprotein, identical [Solanum demissum]	7.61e-186	XP_015072834.1 uncharacterized protein LOC107017071 [Solanum pennellii]
Soltu.DM.01G010190	hypothetical protein	0	NA	NA	2.39e-77	XP_015168639.1 PREDICTED: uncharacterized protein LOC107062485 [Solanum tuberosum]	2.39e-77	XP_015168639.1 PREDICTED: uncharacterized protein LOC107062485 [Solanum tuberosum]	2.39e-77	XP_015168639.1 PREDICTED: uncharacterized protein LOC107062485 [Solanum tuberosum]
Soltu.DM.01G010200	hypothetical protein	0	NA	NA	4.86e-07	XP_015166988.1 PREDICTED: uncharacterized protein LOC107061730 [Solanum tuberosum]	4.65e-16	KAG5605521.1 hypothetical protein H5410_027013 [Solanum commersonii]	4.65e-16	KAG5605521.1 hypothetical protein H5410_027013 [Solanum commersonii]
Soltu.DM.01G010210	hypothetical protein	0	NA	NA	1.58e-41	XP_015169965.1 PREDICTED: leucine-rich repeat extensin-like protein 3 [Solanum tuberosum]	1.58e-41	XP_015169965.1 PREDICTED: leucine-rich repeat extensin-like protein 3 [Solanum tuberosum]	1.58e-41	XP_015169965.1 PREDICTED: leucine-rich repeat extensin-like protein 3 [Solanum tuberosum]
Soltu.DM.01G010220	hypothetical protein	0	NA	NA	NA	NA	5.51e-07	KAG5569787.1 hypothetical protein H5410_059553 [Solanum commersonii]	5.51e-07	KAG5569787.1 hypothetical protein H5410_059553 [Solanum commersonii]
Soltu.DM.01G010230	aminophospholipid ATPase	57.0169	-0.611992	0.700357	1.18e-41	XP_006359578.1 PREDICTED: phospholipid-transporting ATPase 3-like [Solanum tuberosum]	1.19e-46	KAG5629724.1 hypothetical protein H5410_001441 [Solanum commersonii]	1.19e-46	KAG5629724.1 hypothetical protein H5410_001441 [Solanum commersonii]
Soltu.DM.01G010240	aminophospholipid ATPase	2157.9	-0.0417	0.967848	0	XP_006359578.1 PREDICTED: phospholipid-transporting ATPase 3-like [Solanum tuberosum]	0	XP_006359578.1 PREDICTED: phospholipid-transporting ATPase 3-like [Solanum tuberosum]	0	XP_006359578.1 PREDICTED: phospholipid-transporting ATPase 3-like [Solanum tuberosum]
Soltu.DM.01G010250	CLAVATA3/ESR-RELATED	21.3737	0.575139	0.722483	1.97e-08	XP_006357226.1 PREDICTED: uncharacterized protein LOC102586983 [Solanum tuberosum]	2.64e-53	KAG5629731.1 hypothetical protein H5410_001448 [Solanum commersonii]	2.64e-53	KAG5629731.1 hypothetical protein H5410_001448 [Solanum commersonii]
Soltu.DM.01G010260	Chloroplast Ycf2;ATPase, AAA type, core	31.2667	-0.326645	0.828464	9.3e-166	QJH90274.1 Ycf2 [Solanum tuberosum]	9.3e-166	YP_009171824.1 Ycf2 [Solanum commersonii]<>YP_009171844.1 Ycf2 [Solanum commersonii]<>AKM21901.1 Ycf2 [Solanum commersonii]<>AKM21921.1 Ycf2 [Solanum commersonii]	7.81e-177	OTF84454.1 putative ATPase, AAA-type, core [Helianthus annuus]
Soltu.DM.01G010270	NAD(P)H dehydrogenase subunit H	38.6392	-0.996361	0.274764	1.26e-220	YP_009916030.1 NdhH [Solanum tuberosum subsp. andigenum]<>YP_635695.1 NADH dehydrogenase subunit 7 [Solanum tuberosum]<>Q2VEC5.1 RecName: Full=NAD(P)H-quinone oxidoreductase subunit H, chloroplastic; AltName: Full=NAD(P)H dehydrogenase subunit H; AltName: Full=NADH-plastoquinone oxidoreductase 49 kDa subunit; AltName: Full=NADH-plastoquinone oxidoreductase subunit H [Solanum tuberosum]<>ABB90093.…	1.26e-220	YP_009171838.1 NdhH [Solanum commersonii]<>YP_009582313.1 NdhH [Solanum acaule]<>YP_009582400.1 NdhH [Solanum demissum]<>YP_009585617.1 NdhH [Solanum microdontum]<>YP_009588932.1 NdhH [Solanum vernei]<>YP_009916030.1 NdhH [Solanum tuberosum subsp. andigenum]<>YP_635695.1 NADH dehydrogenase subunit 7 [Solanum tuberosum]<>Q2VEC5.1 RecName: Full=NAD(P)H-quinone oxidoreductase subunit H, chloroplasti…	0	KAF5753280.1 putative NADH dehydrogenase (quinone) [Helianthus annuus]
Soltu.DM.01G010280	ribosomal protein L22	15.9256	0.33371	0.862911	8.65e-106	YP_009916013.1 ribosomal protein L22 [Solanum tuberosum subsp. andigenum]<>YP_635678.1 ribosomal protein L22 [Solanum tuberosum]<>Q2VEE1.1 RecName: Full=50S ribosomal protein L22, chloroplastic [Solanum tuberosum]	8.65e-106	YP_009171820.1 ribosomal protein L22 [Solanum commersonii]<>YP_009582382.1 ribosomal protein L22 [Solanum demissum]<>YP_009585600.1 ribosomal protein L22 [Solanum microdontum]<>YP_009588915.1 ribosomal protein L22 [Solanum vernei]<>YP_009916013.1 ribosomal protein L22 [Solanum tuberosum subsp. andigenum]<>YP_635678.1 ribosomal protein L22 [Solanum tuberosum]<>Q2VEE1.1 RecName: Full=50S ribosomal …	8.65e-106	YP_009171820.1 ribosomal protein L22 [Solanum commersonii]<>YP_009380337.1 ribosomal protein L22 [Solanum berthaultii]<>YP_009582382.1 ribosomal protein L22 [Solanum demissum]<>YP_009584920.1 ribosomal protein L22 [Solanum abancayense]<>YP_009585005.1 ribosomal protein L22 [Solanum achacachense]<>YP_009585090.1 ribosomal protein L22 [Solanum acroglossum]<>YP_009585175.1 ribosomal protein L22 [Sol…
Soltu.DM.01G010290	structural constituent of ribosome	35.8337	-0.363059	0.807297	5.36e-80	YP_009916012.1 ribosomal protein S3 [Solanum tuberosum subsp. andigenum]<>AEB72177.1 ribosomal protein S3 [Solanum tuberosum]	5.36e-80	YP_009916012.1 ribosomal protein S3 [Solanum tuberosum subsp. andigenum]<>AEB72177.1 ribosomal protein S3 [Solanum tuberosum]<>QBL74146.1 ribosomal protein S3 [Solanum vernei]	5.36e-80	YP_009586364.1 ribosomal protein S3 [Solanum chomatophilum]<>QBL63608.1 ribosomal protein S3 [Solanum chomatophilum]
Soltu.DM.01G010300	ribosomal protein L16	29.3708	-0.0894	0.970488	1.07e-78	YP_009916011.1 ribosomal protein L16 [Solanum tuberosum subsp. andigenum]<>YP_635676.1 ribosomal protein L16 [Solanum tuberosum]<>ABD47093.1 ribosomal protein L16 [Solanum tuberosum]<>AEB72176.1 ribosomal protein L16 [Solanum tuberosum]	1.07e-78	YP_009171818.1 ribosomal protein L16 [Solanum commersonii]<>YP_009582293.1 ribosomal protein L16 [Solanum acaule]<>YP_009582380.1 ribosomal protein L16 [Solanum demissum]<>YP_009585598.1 ribosomal protein L16 [Solanum microdontum]<>YP_009588913.1 ribosomal protein L16 [Solanum vernei]<>YP_009916011.1 ribosomal protein L16 [Solanum tuberosum subsp. andigenum]<>YP_635676.1 ribosomal protein L16 [So…	1.07e-78	YP_009171818.1 ribosomal protein L16 [Solanum commersonii]<>YP_009380335.1 ribosomal protein L16 [Solanum berthaultii]<>YP_009582293.1 ribosomal protein L16 [Solanum acaule]<>YP_009582380.1 ribosomal protein L16 [Solanum demissum]<>YP_009584918.1 ribosomal protein L16 [Solanum abancayense]<>YP_009585003.1 ribosomal protein L16 [Solanum achacachense]<>YP_009585088.1 ribosomal protein L16 [Solanum …
Soltu.DM.01G010310	RNA polymerase subunit alpha	72.5493	0.140749	0.897797	1.05e-182	YP_009916006.1 RNA polymerase alpha subunit [Solanum tuberosum subsp. andigenum]<>YP_635671.1 RNA polymerase alpha subunit [Solanum tuberosum]<>Q2VEE8.1 RecName: Full=DNA-directed RNA polymerase subunit alpha; Short=PEP; AltName: Full=Plastid-encoded RNA polymerase subunit alpha; Short=RNA polymerase subunit alpha [Solanum tuberosum]	1.05e-182	YP_009171813.1 RpoA [Solanum commersonii]<>YP_009582375.1 RpoA [Solanum demissum]<>YP_009585593.1 RpoA [Solanum microdontum]<>YP_009588908.1 RpoA [Solanum vernei]<>YP_009916006.1 RNA polymerase alpha subunit [Solanum tuberosum subsp. andigenum]<>YP_538881.1 RNA polymerase alpha subunit [Solanum bulbocastanum]<>YP_635671.1 RNA polymerase alpha subunit [Solanum tuberosum]<>Q2MIF6.1 RecName: Full=DN…	2.98e-212	KAD4584456.1 hypothetical protein E3N88_22057 [Mikania micrantha]
Soltu.DM.01G010320	photosynthetic electron transfer B	136.611	-0.623349	0.273272	1.28e-111	YP_009916004.1 PetB [Solanum tuberosum subsp. andigenum]<>YP_635669.1 cytochrome b6 [Solanum tuberosum]<>Q2VEF0.1 RecName: Full=Cytochrome b6 [Solanum tuberosum]	1.28e-111	YP_009171811.1 PetB [Solanum commersonii]<>YP_009582286.1 PetB [Solanum acaule]<>YP_009582373.1 PetB [Solanum demissum]<>YP_009585591.1 PetB [Solanum microdontum]<>YP_009588906.1 PetB [Solanum vernei]<>YP_009916004.1 PetB [Solanum tuberosum subsp. andigenum]<>YP_538879.1 cytochrome b6 [Solanum bulbocastanum]<>YP_635669.1 cytochrome b6 [Solanum tuberosum]<>Q2MIF8.1 RecName: Full=Cytochrome b6 [Sol…	2.01e-112	YP_009338191.1 cytochrome b6 [Gymnaconitum gymnandrum]<>YP_009499788.1 cytochrome B6 [Aconitum vilmorinianum]<>YP_009499873.1 cytochrome B6 [Aconitum hemsleyanum]<>YP_009499958.1 cytochrome B6 [Aconitum episcopale]<>YP_009500043.1 cytochrome B6 [Aconitum delavayi]<>YP_009500128.1 cytochrome B6 [Aconitum contortum]<>YP_009906207.1 PetB [Delphinium grandiflorum]<>YP_010128799.1 cytochrome b6 [Clema…
Soltu.DM.01G010330	photosystem II reaction center protein B	334.286	-0.378821	0.388479	0	YP_009916000.1 PsbB [Solanum tuberosum subsp. andigenum]<>YP_635665.1 photosystem II 47 kDa protein [Solanum tuberosum]<>Q2VEF4.1 RecName: Full=Photosystem II CP47 reaction center protein; AltName: Full=PSII 47 kDa protein; AltName: Full=Protein CP-47 [Solanum tuberosum]	0	YP_009171807.1 PsbB [Solanum commersonii]<>YP_009582282.1 PsbB [Solanum acaule]<>YP_009582369.1 PsbB [Solanum demissum]<>YP_009585587.1 PsbB [Solanum microdontum]<>YP_009588902.1 PsbB [Solanum vernei]<>YP_009916000.1 PsbB [Solanum tuberosum subsp. andigenum]<>YP_538875.1 photosystem II 47 kDa protein [Solanum bulbocastanum]<>YP_635665.1 photosystem II 47 kDa protein [Solanum tuberosum]<>Q2MIG2.1 …	0	XP_028122056.1 uncharacterized protein LOC114319249 [Camellia sinensis]
Soltu.DM.01G010340	plastid-encoded CLP P	89.0659	0.0059	0.996221	5.58e-103	YP_009915999.1 ClpP [Solanum tuberosum subsp. andigenum]<>YP_635664.1 ATP-dependent Clp protease proteolytic subunit [Solanum tuberosum]<>Q27S24.1 RecName: Full=ATP-dependent Clp protease proteolytic subunit; AltName: Full=Endopeptidase Clp [Solanum tuberosum]	5.58e-103	YP_009171806.1 ClpP [Solanum commersonii]<>YP_009582281.1 ClpP [Solanum acaule]<>YP_009582368.1 ClpP [Solanum demissum]<>YP_009915999.1 ClpP [Solanum tuberosum subsp. andigenum]<>YP_538874.1 ATP-dependent Clp protease proteolytic subunit [Solanum bulbocastanum]<>YP_635664.1 ATP-dependent Clp protease proteolytic subunit [Solanum tuberosum]<>Q27S24.1 RecName: Full=ATP-dependent Clp protease proteo…	5.58e-103	YP_009171806.1 ClpP [Solanum commersonii]<>YP_009380323.1 Ycf3 [Solanum berthaultii]<>YP_009582281.1 ClpP [Solanum acaule]<>YP_009582368.1 ClpP [Solanum demissum]<>YP_009915744.1 ClpP [Solanum stenotomum subsp. goniocalyx]<>YP_009915829.1 ClpP [Solanum ahanhuiri]<>YP_009915914.1 ClpP [Solanum stenotomum subsp. stenotomum]<>YP_009915999.1 ClpP [Solanum tuberosum subsp. andigenum]<>YP_009916084.1 C…
Soltu.DM.01G010350	hypothetical protein	6.74784	0.265463	0.922492	NA	NA	1.2e-21	KAG5629739.1 hypothetical protein H5410_001456, partial [Solanum commersonii]	1.2e-21	KAG5629739.1 hypothetical protein H5410_001456, partial [Solanum commersonii]
Soltu.DM.01G010360	protein phosphatase 2A-2	1505.44	0.321302	0.185264	3.89e-233	XP_006345271.1 PREDICTED: serine/threonine-protein phosphatase PP2A-2 catalytic subunit [Solanum tuberosum]	3.89e-233	XP_006345271.1 PREDICTED: serine/threonine-protein phosphatase PP2A-2 catalytic subunit [Solanum tuberosum]	3.89e-233	NP_001233804.1 protein phosphatase 2A catalytic subunit [Solanum lycopersicum]<>XP_006345271.1 PREDICTED: serine/threonine-protein phosphatase PP2A-2 catalytic subunit [Solanum tuberosum]<>XP_015062479.1 serine/threonine-protein phosphatase PP2A-2 catalytic subunit [Solanum pennellii]<>AAQ67226.1 protein phosphatase 2A catalytic subunit [Solanum lycopersicum]<>TMX00365.1 hypothetical protein EJD9…
Soltu.DM.01G010370	Protein of unknown function (DUF3755)	581.572	-0.0739	0.94351	1.59e-183	XP_006345272.1 PREDICTED: uncharacterized protein LOC102586365 [Solanum tuberosum]<>XP_006345273.1 PREDICTED: uncharacterized protein LOC102586365 [Solanum tuberosum]	1.59e-183	XP_006345272.1 PREDICTED: uncharacterized protein LOC102586365 [Solanum tuberosum]<>XP_006345273.1 PREDICTED: uncharacterized protein LOC102586365 [Solanum tuberosum]	1.59e-183	XP_006345272.1 PREDICTED: uncharacterized protein LOC102586365 [Solanum tuberosum]<>XP_006345273.1 PREDICTED: uncharacterized protein LOC102586365 [Solanum tuberosum]
Soltu.DM.01G010380	hypothetical protein	0	NA	NA	NA	NA	NA	NA	8.2e-16	GEX34659.1 xylulose kinase-1 [Tanacetum cinerariifolium]
Soltu.DM.01G010390	conserved hypothetical protein	0	NA	NA	NA	NA	4.97e-89	KAG5629681.1 hypothetical protein H5410_001398 [Solanum commersonii]	4.97e-89	KAG5629681.1 hypothetical protein H5410_001398 [Solanum commersonii]
Soltu.DM.01G010400	hypothetical protein	0	NA	NA	NA	NA	NA	NA	NA	NA
Soltu.DM.01G010410	hypothetical protein	0	NA	NA	1.08e-54	XP_015167771.1 PREDICTED: uncharacterized protein LOC107062064 [Solanum tuberosum]	1.08e-54	XP_015167771.1 PREDICTED: uncharacterized protein LOC107062064 [Solanum tuberosum]	1.67e-59	XP_015072489.1 uncharacterized protein LOC107016572 [Solanum pennellii]
Soltu.DM.01G010420	hypothetical protein	0	NA	NA	4.65e-18	XP_015161851.1 PREDICTED: uncharacterized protein LOC107059645 [Solanum tuberosum]	4.65e-18	XP_015161851.1 PREDICTED: uncharacterized protein LOC107059645 [Solanum tuberosum]	4.65e-18	XP_015161851.1 PREDICTED: uncharacterized protein LOC107059645 [Solanum tuberosum]
Soltu.DM.01G010430	galacturonosyltransferase	0	NA	NA	1.09e-61	XP_006338386.1 PREDICTED: probable galacturonosyltransferase 14 [Solanum tuberosum]	1.15e-82	KAG5629749.1 hypothetical protein H5410_001466 [Solanum commersonii]	1.15e-82	KAG5629749.1 hypothetical protein H5410_001466 [Solanum commersonii]
[truncated: 39,609 more rows]

## Sheet: D_mRNA_24hpi_Pay_DE
Supplementary File 1D: Differentially expressed genes in PVY-infected Payette Russet plants as compared to mock-infected plants at 24 hpi (Benjamini and Hochberg adj. p-value < 0.05).
[truncated: 2,543 more rows]

## Sheet: E_GO_pay_24hpi
Supplementary File 1E: Gene ontology enrichment among differentialy expressed genes in PVY-infected Payette Russet plants as compared to mock-infected plants at 24 hpi. Gene ontology enrichment analysis was done using G:profiler program (Benjamini and Hochberg adj. p-value < 0.05).
[truncated: 14 more rows]

[truncated: 19 more sheets: F_mRNA_24hpi_RB_all, G_mRNA_24hpi_RB_DE, H_GO_RB_24hpi, I_mRNA_shared_pay24hpi_rb24hpi, J_mRNA_1wpi_RB_all, K_mRNA_1wpi_RB_DE, L_GO_RB_1wpi, M_mRNA_4wpi_RB_all, N_mRNA_4wpi_RB_DE, O_GO_RB_4wpi, P_mRNA_shared_pay24hpi_rb1wpi, Q_GO_shared_pay_rb1wpi, R_mRNA_shared_Pay_RB_1wpi_4wpi, S_GO_shared_pay_4wpi, T_mRNA_shared_RB_1wpi_4wpi, U_GO_shared_rb_1wpi_4wpi, V_mRNA_shared_RB_24hpi_1wpi, W_mRNA_shared_rb24hpi_4wpi, X_primers]
