# Supplementary material for: Transcriptome and Small RNA Profiling of Potato Virus Y Infected Potato Cultivars, Including Systemically Infected Russet Burbank
Source: Viruses. 2022 Mar 3;14(3):523. doi: 10.3390/v14030523 (PMC8952017; doi:10.3390/v14030523)
Supplement: Supplementary file 1 [file viruses-14-00523-s001.zip › viruses-1593488-suppl/supplementary_file_S2.xlsx]

## Sheet: A_alignment_stats
Supplemental File 2A. Small RNAseq sample read count and potato (PGSC v6.1 genome) and Potato virus Y (PVY N-Wi, NCBI accession HQ912863) genome aligment statistics.
Sample	Treatment	Library	Total number of reads	Collection time point	% of potato reads aligned to PGSC v6.1 genome relative to total # of reads	% of PVY reads aligned to PVY N-Wilga (HQ912863) relative to total # of reads
sRNA_1wpi_con1	control	RB_1wpi_cont_1_ACTGAT_L005_R1_001.fastq	32994989	1wpi	0.773	0
sRNA_1wpi_con3	control	RB_1wpi_cont_3_ATGAGC_L005_R1_001.fastq	33725243	1wpi	0.771	0
sRNA_1wpi_con4	control	RB_1wpi_cont_4_ATTCCT_L005_R1_001.fastq	25533344	1wpi	0.768	0
sRNA_1wpi_pvy4	PVY	RB_1wpi_pvy_4_CGTACG_L005_R1_001.fastq	26173768	1wpi	0.753	0
sRNA_1wpi_pvy5	PVY	RB_1wpi_pvy_5_GAGTGG_L005_R1_001.fastq	23298470	1wpi	0.763	0
sRNA_1wpi_pvy6	PVY	RB_1wpi_pvy_6_GGTAGC_L005_R1_001.fastq	27244476	1wpi	0.765	0
sRNA_4wpi_con1	control	RB_4wpi_con_1_CACGAT_L005_R1_001.fastq	37081837	4wpi	0.758	0
sRNA_4wpi_con3	control	RB_4wpi_con_3_CACTCA_L005_R1_001.fastq	28438600	4wpi	0.78	0
sRNA_4wpi_con4	control	RB_4wpi_con_4_CAGGCG_L005_R1_001.fastq	25650535	4wpi	0.782	0
sRNA_4wpi_pvy4	PVY	RB_4wpi_pvy_4_CAAAAG_L005_R1_001.fastq	16817795	4wpi	0.484	0.389
sRNA_4wpi_pvy6	PVY	RB_4wpi_pvy_6_CAACTA_L005_R1_001.fastq	19550095	4wpi	0.473	0.401
sRNA_4wpi_pvy8	PVY	RB_4wpi_pvy_8_CACCGG_L005_R1_001.fastq	18613962	4wpi	0.486	0.384

## Sheet: B_sRNA_1wpi_DE
Supplemental File 2B: Small RNAs differentially expressed in PVY-infected Russet Burbank plants as compared to mock-infected plants at 1 wpi (Benjamini and Hochberg corrected adj. p-value < 0.05).
gene ID	gene name	normalized_read_abundance	log2FoldChange	adj. p-value	Dicer Call
Soltu.DM.12G013390	Retroviral aspartyl protease domain containing protein	12.9523	4.69192	2.21891e-06	21
Soltu.DM.01G041870	RmlC-like cupins superfamily protein	8.94851	4.19387	5.46562e-05	24
Soltu.DM.01G041710	RmlC-like cupins superfamily protein	10.1679	4.18366	6.82497e-05	21
Soltu.DM.07G008810	sister-chromatid cohesion protein	13.2198	4.15578	9.41566e-06	24
Soltu.DM.09G027830	hypothetical protein	9.03546	4.09742	0.000102952	24
Soltu.DM.05G008170	hypothetical protein	27.3607	3.98969	7.79557e-08	24
Soltu.DM.09G015270	conserved hypothetical protein	8.77471	3.87291	0.000353829	24
Soltu.DM.10G008380	hypothetical protein	6.74396	3.79358	0.000433344	24
Soltu.DM.12G009790	hypothetical protein	6.90699	3.75844	0.000525446	24
Soltu.DM.01G003700	hypothetical protein	6.00112	3.67291	0.000723528	24
Soltu.DM.09G030530	Terpenoid cyclases/Protein prenyltransferases superfamily protein	7.15241	3.36974	0.000912944	24
Soltu.DM.07G004110	SET domain group	4.89172	3.35832	0.0026008	24
Soltu.DM.07G016800	hypothetical protein	4.88552	3.35647	0.00263	24
Soltu.DM.04G022660	cytochrome P450, family 71, subfamily A, polypeptide	30.8042	3.32381	1.4519e-07	24
Soltu.DM.10G018340	hypothetical protein	12.9182	3.30839	0.000339368	24
Soltu.DM.01G030720	hypothetical protein	4.589	3.30193	0.00317306	24
Soltu.DM.06G031260	Yippee family putative zinc-binding protein	4.53375	3.29721	0.00320018	24
Soltu.DM.10G006820	hypothetical protein	12.304	3.27824	0.000267668	24
Soltu.DM.04G009670	hypothetical protein	4.54328	3.26921	0.00358168	24
Soltu.DM.02G004950	hypothetical protein	20.6582	3.24624	1.47475e-05	24
Soltu.DM.03G006050	hypothetical protein	20.5272	3.22763	1.39034e-05	24
Soltu.DM.05G026610	Haem oxygenase-like, multi-helical	4.21122	3.17296	0.00494529	24
Soltu.DM.04G009760	Leucine-rich repeat protein kinase family protein	15.2446	3.16725	5.94498e-05	24
Soltu.DM.04G005510	glycosyl hydrolase 9B13	6.18371	3.12555	0.00263661	24
Soltu.DM.10G020370	Pectin lyase-like superfamily protein	6.19803	3.12482	0.00270616	24
Soltu.DM.05G002090	Prolamin-like domain containing protein	22.1237	3.11808	1.99521e-05	24
Soltu.DM.01G038780	hypothetical protein	8.25171	3.10478	0.00125427	24
Soltu.DM.10G021970	cell wall invertase	26.3195	3.08547	5.65168e-06	24
Soltu.DM.03G033280	hypothetical protein	9.9588	3.08453	0.00071357	24
Soltu.DM.10G020850	production of anthocyanin pigment	8.08055	3.07311	0.00179857	24
Soltu.DM.02G025170	hypothetical protein	9.00192	3.05781	0.00248147	24
Soltu.DM.09G014510	hypothetical protein	5.88771	3.01771	0.00467869	24
Soltu.DM.10G005090	Organ specific protein domain containing protein	13.2809	2.99845	0.000216652	24
Soltu.DM.03G019830	O-methyltransferase family protein	5.65664	2.99661	0.00435454	24
Soltu.DM.04G005400	NB-ARC domain-containing disease resistance protein	10.2336	2.94861	0.00214613	21
Soltu.DM.03G024800	DNAJ heat shock N-terminal domain-containing protein	16.4178	2.93116	0.000983038	24
Soltu.DM.03G007880	hypothetical protein	10.7826	2.91617	0.000717876	24
Soltu.DM.06G027830	KNOX Arabidopsis thaliana meinox	10.674	2.90653	0.000811082	24
Soltu.DM.12G003010	Leucine-rich repeat receptor-like protein kinase family protein	7.08632	2.8781	0.00440697	24
Soltu.DM.01G017880	hypothetical protein	7.03077	2.87716	0.00390753	24
Soltu.DM.07G027380	Polynucleotidyl transferase, ribonuclease H-like superfamily protein	10.9846	2.86878	0.000983038	24
Soltu.DM.08G001170	Haloacid dehalogenase-like hydrolase (HAD) superfamily protein	17.7674	2.85592	9.2467e-05	24
Soltu.DM.04G010060	hypothetical protein	31.4878	2.85304	8.55186e-07	24
Soltu.DM.01G049100	CDC68-related	40.2117	2.844	3.4278e-06	24
Soltu.DM.04G033050	hypothetical protein	6.81019	2.83588	0.00425567	24
Soltu.DM.06G005070	hypothetical protein	8.69932	2.81385	0.00270616	24
Soltu.DM.01G025320	cytidine/deoxycytidylate deaminase family protein	9.94273	2.80142	0.00125427	24
Soltu.DM.12G026130	O-methyltransferase family protein	10.4864	2.80032	0.00144331	24
Soltu.DM.12G026130	O-methyltransferase family protein	10.4864	2.80032	0.00144331	24
Soltu.DM.02G028460	SET domain-containing protein	18.8108	2.79752	5.05857e-05	24
Soltu.DM.06G016410	terpene synthase	8.11405	2.75018	0.00376876	24
Soltu.DM.09G017780	hypothetical protein	14.906	2.73285	0.000515162	24
Soltu.DM.10G001470	Protein kinase superfamily protein	9.68694	2.73033	0.0025841	24
Soltu.DM.08G019840	Pectinacetylesterase family protein	19.2508	2.72525	9.76872e-05	24
Soltu.DM.08G017900	Pyridoxal phosphate (PLP)-dependent transferases superfamily protein	38.8038	2.71596	1.73923e-06	24
Soltu.DM.03G009190	Cornichon family protein	48.2482	2.6917	1.70377e-08	24
Soltu.DM.07G011140	homeodomain GLABROUS	31.8388	2.6912	8.61678e-07	24
Soltu.DM.01G021520	hypothetical protein	15.9996	2.68012	0.00110471	24
Soltu.DM.11G011810	hypothetical protein	12.4285	2.67618	0.000980954	24
Soltu.DM.04G024650	hypothetical protein	9.48131	2.64606	0.00491305	24
Soltu.DM.02G024050	Peroxidase superfamily protein	23.4306	2.56341	3.25501e-05	21
Soltu.DM.04G009620	hypothetical protein	72.5453	2.55232	1.18104e-07	24
Soltu.DM.03G005900	basic helix-loop-helix (bHLH) DNA-binding superfamily protein	14.2082	2.52921	0.000756332	24
Soltu.DM.04G019700	hypothetical protein	11.8529	2.52863	0.00349313	24
Soltu.DM.11G004530	Major facilitator superfamily protein	9.99017	2.51544	0.0033311	24
Soltu.DM.02G019710	cysteine-rich RLK (RECEPTOR-like protein kinase)	12.6393	2.50587	0.0015602	24
Soltu.DM.11G006690	phloem protein 2-B11	12.5682	2.50565	0.00187878	24
Soltu.DM.02G004700	hypothetical protein	17.469	2.50226	0.00109717	24
Soltu.DM.08G002200	Uridine diphosphate glycosyltransferase 74E2	12.7308	2.48353	0.00217324	24
Soltu.DM.01G009000	DNA/RNA polymerases superfamily protein	12.9808	2.48066	0.00268091	24
Soltu.DM.08G001550	Acyl transferase/acyl hydrolase/lysophospholipase superfamily protein	27.4022	2.45711	5.54206e-05	24
Soltu.DM.11G014860	Alkaline-phosphatase-like family protein	20.159	2.40836	0.000208626	24
Soltu.DM.03G017320	hypothetical protein	24.8496	2.39432	0.000233163	24
Soltu.DM.04G028760	hypothetical protein	10.2636	2.38877	0.00441883	24
Soltu.DM.08G019310	Protein of unknown function (DUF_B2219) domain containing protein	21.0038	2.37853	0.000306882	24
Soltu.DM.03G034070	Integrase-type DNA-binding superfamily protein	13.0625	2.37085	0.00232481	24
Soltu.DM.10G020940	12-oxophytodienoate reductase	11.4232	2.36692	0.00309764	24
Soltu.DM.11G006890	phloem protein 2-B12	11.5114	2.36226	0.00407106	24
Soltu.DM.12G003470	nodulin MtN21 /EamA-like transporter family protein	15.3233	2.35988	0.00130496	24
Soltu.DM.08G005710	Pyridoxal phosphate (PLP)-dependent transferases superfamily protein	48.1063	2.3436	6.76926e-07	24
Soltu.DM.02G024880	conserved hypothetical protein	18.6425	2.34312	0.000912944	24
Soltu.DM.10G016510	hypothetical protein	31.9744	2.34073	0.000518992	24
Soltu.DM.01G032890	RmlC-like cupins superfamily protein	20.016	2.33934	0.00242823	24
Soltu.DM.11G008400	Protein kinase superfamily protein	11.4579	2.3171	0.00421701	24
Soltu.DM.06G030840	nitrate excretion transporter1	16.6404	2.31607	0.00110724	24
Soltu.DM.03G015220	Bifunctional inhibitor/lipid-transfer protein/seed storage 2S albumin superfamily protein	42.015	2.31555	1.54851e-06	21
Soltu.DM.09G017480	hypothetical protein	15.4423	2.31496	0.00267551	24
Soltu.DM.10G019700	Plant invertase/pectin methylesterase inhibitor superfamily protein	20.8141	2.29902	0.000467227	24
Soltu.DM.04G036930	Subtilisin-like serine endopeptidase family protein	12.4241	2.29744	0.00470005	24
Soltu.DM.09G030650	hypothetical protein	17.0314	2.28732	0.00165917	24
Soltu.DM.10G011930	hypothetical protein	20.8892	2.27889	0.000509859	24
Soltu.DM.03G005930	Cyclin-dependent kinase inhibitor family protein	13.3878	2.27824	0.00315959	24
Soltu.DM.12G023500	NB-ARC domain-containing disease resistance protein	31.8285	2.2736	9.97644e-05	24
Soltu.DM.02G003870	Zinc finger (C3HC4-type RING finger) family protein	13.7457	2.27311	0.00254688	24
Soltu.DM.10G003680	cytochrome P450, family 72, subfamily A, polypeptide	17.4063	2.27179	0.000949293	24
Soltu.DM.01G002190	2-oxoglutarate (2OG) and Fe(II)-dependent oxygenase superfamily protein	13.8077	2.26492	0.00396415	24
Soltu.DM.01G047390	basic helix-loop-helix (bHLH) DNA-binding superfamily protein	12.0975	2.24099	0.00474462	24
Soltu.DM.08G007790	target of rapamycin	28.7292	2.23993	0.000757273	24
Soltu.DM.11G015400	RING/U-box superfamily protein	65.0759	2.23454	9.90813e-07	24
Soltu.DM.05G019510	nudix hydrolase homolog	22.3801	2.22219	0.00141335	24
Soltu.DM.07G025480	N-terminal region of Chorein or VPS13 domain containing protein	28.6372	2.21924	5.59121e-05	24
Soltu.DM.03G012440	hypothetical protein	33.1491	2.21609	0.000210338	24
Soltu.DM.06G018750	hypothetical protein	17.9976	2.20917	0.00143528	24
Soltu.DM.11G009500	2-oxoglutarate (2OG) and Fe(II)-dependent oxygenase superfamily protein	16.1716	2.20392	0.00230355	24
Soltu.DM.11G008680	agenet domain-containing protein / bromo-adjacent homology (BAH) domain-containing protein	1682.19	2.19679	5.74092e-12	23
Soltu.DM.07G026670	hypothetical protein	34.4042	2.19207	3.47092e-05	24
Soltu.DM.01G007450	hypothetical protein	21.0702	2.18418	0.000604613	24
Soltu.DM.05G019790	hypothetical protein	12.8946	2.18193	0.00427237	24
Soltu.DM.05G020870	Flavin containing amine oxidoreductase family protein	15.9721	2.16852	0.00170362	21
Soltu.DM.07G011080	heat shock protein 90.1	36.8312	2.16257	0.00015784	22
Soltu.DM.04G020190	hypothetical protein	29.1272	2.15495	0.00010264	24
Soltu.DM.01G028380	Cysteine/Histidine-rich C1 domain family protein	18.5827	2.15157	0.00114316	24
Soltu.DM.09G011300	vacuolar ATP synthase subunit E1	15.4978	2.13617	0.00266538	24
Soltu.DM.11G004650	terpene synthase	30.9757	2.13066	0.000100072	24
Soltu.DM.09G025210	FRS (FAR1 Related Sequences) transcription factor family	32.9781	2.12683	0.000322088	24
Soltu.DM.09G003920	F-box protein At4g00893	17.0692	2.12268	0.00188268	24
Soltu.DM.02G007430	hypothetical protein	73.815	2.11912	1.68203e-06	24
Soltu.DM.09G023230	glutathione S-transferase phi	29.749	2.10438	0.000491587	24
Soltu.DM.07G006680	conserved hypothetical protein	15.284	2.09752	0.00289971	24
Soltu.DM.03G031880	GPI biosynthesis protein family Pig-F domain containing protein	32.2438	2.08577	0.000110502	24
Soltu.DM.01G034950	RING/U-box superfamily protein	15.3038	2.08466	0.0029544	24
Soltu.DM.07G017920	ethylene induced calmodulin binding protein	17.5034	2.07289	0.00316747	24
Soltu.DM.04G004300	TRAF-like family protein	15.542	2.07225	0.00389031	24
Soltu.DM.04G010220	Subtilase family protein	18.5187	2.06199	0.00147838	24
Soltu.DM.12G029510	Aluminium induced protein with YGL and LRDR motifs	33.6794	2.06142	0.000867465	24
Soltu.DM.12G004640	ARID/BRIGHT DNA-binding domain-containing protein	29.7394	2.05026	0.00026932	24
Soltu.DM.07G013590	hypothetical protein	43.5602	2.03834	1.73433e-05	24
Soltu.DM.05G010440	G-protein coupled receptors;GTPase activators	70.5139	2.02329	2.7621e-06	24
Soltu.DM.05G010440	G-protein coupled receptors;GTPase activators	70.5139	2.02329	2.7621e-06	24
Soltu.DM.09G009750	Protein of unknown function (DUF567)	19.8823	2.02188	0.00237749	24
Soltu.DM.04G019840	RING/FYVE/PHD zinc finger superfamily protein	26.5248	2.02062	0.000398458	24
Soltu.DM.12G022300	diacylglycerol kinase	55.6531	2.02013	9.89592e-06	24
Soltu.DM.02G011670	Ankyrin repeat family protein	62.6533	2.01748	5.08464e-06	21
Soltu.DM.03G000250	Bifunctional inhibitor/lipid-transfer protein/seed storage 2S albumin superfamily protein	32.9868	2.01447	9.05905e-05	24
Soltu.DM.03G032750	global transcription factor group E4	21.0929	2.01281	0.00178384	24
Soltu.DM.04G027360	Alba DNA/RNA-binding protein	24.9051	2.00307	0.000693206	24
Soltu.DM.03G003070	serine-type endopeptidase inhibitors	24.2637	2.00163	0.00345267	24
Soltu.DM.03G017860	hypothetical protein	17.909	1.99979	0.00329453	24
Soltu.DM.12G028560	Zinc-binding dehydrogenase family protein	22.54	1.99794	0.00193111	24
Soltu.DM.01G020450	hypothetical protein	30.8439	1.9953	0.00163327	24
Soltu.DM.12G026090	O-methyltransferase family protein	68.4417	1.99526	4.97882e-06	24
Soltu.DM.09G026100	Target SNARE coiled-coil domain protein	39.2775	1.99119	0.000786565	24
Soltu.DM.10G006800	actin depolymerizing factor	20.5591	1.99095	0.00367394	24
Soltu.DM.03G014800	conserved hypothetical protein	23.7828	1.97844	0.000909048	24
Soltu.DM.08G015140	hypothetical protein	117.425	1.97744	7.00618e-07	24
Soltu.DM.08G019230	Catechol oxidase B, chloroplastic (Fragment)	21.5531	1.97699	0.0014296	21
Soltu.DM.06G017830	hypothetical protein	22.2768	1.97443	0.0017166	24
Soltu.DM.02G015190	conserved hypothetical protein	20.3227	1.97401	0.00360579	24
Soltu.DM.11G020450	hypothetical protein	111.884	1.96816	9.249e-06	24
Soltu.DM.12G006790	AGAMOUS-like	22.5551	1.9588	0.00456691	24
Soltu.DM.02G014410	senescence-related gene	43.6726	1.95853	9.67902e-05	24
Soltu.DM.03G013960	Chlorophyll A-B binding family protein	19.9829	1.95095	0.00257729	24
Soltu.DM.05G007430	Matrixin family protein	21.1434	1.94673	0.00441883	24
Soltu.DM.04G019050	peptidase M1 family protein	22.8922	1.94475	0.00137113	24
Soltu.DM.04G021870	ARM repeat superfamily protein	35.2842	1.94314	0.000146641	24
Soltu.DM.02G013770	arabinogalactan protein	114.604	1.94058	4.03805e-06	24
Soltu.DM.02G009690	acetyl Co-enzyme a carboxylase carboxyltransferase alpha subunit	34.154	1.93596	0.00198524	24
Soltu.DM.09G005090	RAB GTPase homolog C2A	41.6018	1.93551	0.000178504	24
Soltu.DM.12G023580	hypothetical protein	43.3019	1.92981	0.000119357	24
Soltu.DM.01G010620	anthranilate synthase	39.7661	1.92328	0.000956378	24
Soltu.DM.08G007410	hypothetical protein	29.3218	1.92163	0.000413813	24
Soltu.DM.07G014750	NAC domain containing protein	20.3603	1.91116	0.00278813	24
Soltu.DM.04G004510	myb domain protein	86.0465	1.90993	2.43121e-07	24
Soltu.DM.12G016390	tryptophan biosynthesis	28.2655	1.90787	0.00426055	24
Soltu.DM.03G017250	hypothetical protein	22.0676	1.90143	0.0020416	24
Soltu.DM.04G033620	heteroglycan glucosidase	43.6152	1.89991	0.000110684	24
Soltu.DM.09G020870	homeodomain GLABROUS	86.563	1.89292	6.35835e-07	24
Soltu.DM.06G023300	conserved hypothetical protein	38.3552	1.88599	0.000266613	24
Soltu.DM.11G001100	cysteine-rich RLK (RECEPTOR-like protein kinase)	17.6684	1.88131	0.00457413	24
Soltu.DM.09G020700	Protein BPS1, chloroplastic	57.5846	1.87592	0.000308524	24
Soltu.DM.05G011710	P-loop containing nucleoside triphosphate hydrolases superfamily protein	25.9057	1.86673	0.00203614	24
Soltu.DM.12G017240	CBS domain-containing protein with a domain of unknown function (DUF21)	29.8467	1.86636	0.00151382	24
Soltu.DM.06G032660	hypothetical protein	48.6414	1.85798	0.000264004	24
Soltu.DM.12G012200	conserved hypothetical protein	19.5942	1.85489	0.0047534	24
Soltu.DM.09G028090	Disease resistance-responsive (dirigent-like protein) family protein	29.6369	1.85422	0.00088095	24
Soltu.DM.09G019550	Plant protein of unknown function (DUF828)	44.7735	1.85092	5.00222e-05	24
Soltu.DM.06G001480	Protein kinase family protein with leucine-rich repeat domain	25.9095	1.84904	0.00145641	24
Soltu.DM.04G023770	terpene synthase	37.8354	1.84834	0.000264114	24
Soltu.DM.07G026600	EPS15 homology domain	22.3896	1.84834	0.00252966	24
Soltu.DM.09G011310	HAD superfamily, subfamily IIIB acid phosphatase	25.2689	1.84763	0.00269381	24
Soltu.DM.05G024360	conserved hypothetical protein	28.0671	1.84714	0.00188666	24
Soltu.DM.01G051410	Eukaryotic aspartyl protease family protein	27.7544	1.84621	0.000827199	24
Soltu.DM.10G002970	MATE efflux family protein	74.9749	1.84498	3.52395e-06	24
Soltu.DM.04G021510	succinate dehydrogenase 2-3	88.5527	1.84442	7.48199e-07	24
Soltu.DM.10G004310	ELMO/CED-12 family protein	47.7506	1.83154	6.49123e-05	24
Soltu.DM.09G015750	hypothetical protein	40.3681	1.82777	0.00189264	24
Soltu.DM.10G021100	RING/U-box superfamily protein	39.1566	1.82352	0.000160987	24
Soltu.DM.12G026120	O-methyltransferase family protein	67.6773	1.8146	7.43748e-05	24
Soltu.DM.11G000320	Ribosome associated membrane protein RAMP4	24.9977	1.80673	0.00233401	24
Soltu.DM.05G009480	Protein kinase superfamily protein	24.0861	1.80591	0.00439409	21
Soltu.DM.03G001390	Leucine-rich repeat transmembrane protein kinase	45.4559	1.80226	7.22664e-05	24
Soltu.DM.08G025800	Copper amine oxidase family protein	47.9243	1.78725	0.00012201	24
Soltu.DM.02G011870	Cytochrome c	26.7661	1.78098	0.00135416	24
Soltu.DM.02G006140	BURP domain-containing protein	22.046	1.78027	0.0047212	24
Soltu.DM.11G009050	RING/U-box superfamily protein	24.7383	1.77669	0.00382185	24
Soltu.DM.07G007720	hypothetical protein	52.6997	1.7719	5.61747e-05	24
Soltu.DM.12G020410	DUF4228 domain containing protein	32.1951	1.76777	0.00466853	24
Soltu.DM.02G022490	Transcription factor TFIIIC, tau55-related protein	33.7745	1.76679	0.000593057	24
Soltu.DM.01G011330	2-oxoglutarate (2OG) and Fe(II)-dependent oxygenase superfamily protein	38.9462	1.76615	0.000936934	24
Soltu.DM.04G007450	conserved hypothetical protein	36.3892	1.76378	0.00083033	24
Soltu.DM.06G024880	S-adenosyl-L-methionine-dependent methyltransferases superfamily protein	44.4145	1.76298	0.00231155	24
Soltu.DM.12G007190	hypothetical protein	58.4568	1.76285	0.000552763	24
Soltu.DM.04G005710	NB-ARC domain-containing disease resistance protein	41.2169	1.75715	0.00215916	21
Soltu.DM.03G006850	reversibly glycosylated polypeptide	37.0833	1.75644	0.000550247	24
Soltu.DM.06G007530	ACT-like superfamily protein	28.9408	1.74681	0.00195675	24
Soltu.DM.11G025860	nitrate excretion transporter1	54.1263	1.74385	5.12054e-05	24
Soltu.DM.01G043320	plantacyanin	46.6693	1.74119	0.000225302	24
Soltu.DM.07G002850	cytochrome P450, family 71, subfamily B, polypeptide	45.1525	1.73917	0.000343234	24
Soltu.DM.09G001980	laccase	20.5179	1.7351	0.0047212	24
Soltu.DM.01G039370	heat shock protein 70 (Hsp 70) family protein	37.8079	1.73389	0.00050904	24
Soltu.DM.12G010380	Transducin/WD40 repeat-like superfamily protein	36.615	1.72858	0.000725143	24
Soltu.DM.04G037950	phosphate transporter 1;8	33.9303	1.72373	0.000833825	24
Soltu.DM.10G008170	RAD3-like DNA-binding helicase protein	36.76	1.71982	0.000527259	24
Soltu.DM.04G003210	MLP-like protein	22.9592	1.71839	0.00466853	24
Soltu.DM.12G010900	late embryogenesis abundant protein-related / LEA protein-related	26.7535	1.71793	0.00289188	24
Soltu.DM.08G001800	Pyridoxal phosphate (PLP)-dependent transferases superfamily protein	41.1122	1.71636	0.00050949	24
Soltu.DM.04G001680	Disease resistance protein (CC-NBS-LRR class) family	46.6101	1.71069	0.00138832	24
Soltu.DM.10G004790	Optic atrophy 3 protein (OPA3)	169.89	1.71004	1.12147e-08	24
Soltu.DM.01G033230	GATA type zinc finger transcription factor family protein	51.4622	1.70963	0.000428646	24
Soltu.DM.01G037790	receptor like protein	68.4763	1.70939	0.00179774	24
Soltu.DM.10G024540	glutamate-ammonia ligases;catalytics;glutamate-ammonia ligases	38.4805	1.70904	0.000393617	24
Soltu.DM.10G005030	conserved hypothetical protein	31.0876	1.7058	0.00342953	24
Soltu.DM.01G002860	Aluminium activated malate transporter family protein	36.3045	1.70371	0.00104851	24
Soltu.DM.08G005700	2-isopropylmalate synthase	48.5179	1.70247	0.000294181	24
Soltu.DM.07G027070	Pectin lyase-like superfamily protein	30.2456	1.70142	0.00119556	24
Soltu.DM.07G025710	Alpha amylase family protein	60.5619	1.70046	3.32234e-05	24
Soltu.DM.07G000620	conserved hypothetical protein	36.9357	1.69958	0.000722937	24
Soltu.DM.12G021890	Protein kinase superfamily protein	57.9218	1.69906	7.03169e-05	24
Soltu.DM.07G003550	copper ion binding;electron carriers	42.3416	1.69886	0.000894612	24
Soltu.DM.01G029650	Fatty acid hydroxylase superfamily	44.3074	1.69869	0.000233851	24
Soltu.DM.03G027270	LOB domain-containing protein	34.5043	1.69847	0.00080233	24
Soltu.DM.03G001370	Leucine-rich repeat transmembrane protein kinase	51.9211	1.69711	7.15883e-05	24
Soltu.DM.07G002040	MATE efflux family protein	60.4988	1.69593	3.59687e-05	24
Soltu.DM.05G001890	F-box/RNI-like superfamily protein	31.2525	1.69577	0.00267177	24
Soltu.DM.07G001030	Protein of unknown function, DUF593	35.2226	1.69486	0.00158761	24
Soltu.DM.12G010080	pleiotropic drug resistance	52.7907	1.69463	0.00141536	24
Soltu.DM.11G002040	elicitor-activated gene 3-2	23.9883	1.69156	0.00468693	24
Soltu.DM.01G004850	hypothetical protein	60.7776	1.69155	3.64486e-05	24
Soltu.DM.07G012490	UDP-glucosyltransferase 74F2	40.4304	1.68655	0.00276172	24
Soltu.DM.02G022250	Protein kinase superfamily protein	25.7688	1.68586	0.00315779	24
Soltu.DM.03G037090	conserved hypothetical protein	63.3672	1.68348	0.000786017	24
Soltu.DM.06G008850	beta glucosidase	87.5802	1.68063	3.40844e-05	24
Soltu.DM.12G004690	Protein kinase superfamily protein	40.347	1.67934	0.00171378	24
Soltu.DM.12G002380	basic helix-loop-helix (bHLH) DNA-binding superfamily protein	55.4406	1.67558	0.000207952	24
Soltu.DM.05G024940	PSF2	35.5237	1.67307	0.00111329	24
Soltu.DM.09G018900	conserved hypothetical protein	71.0978	1.67288	1.89544e-05	24
Soltu.DM.08G003350	nine-cis-epoxycarotenoid dioxygenase	90.8773	1.67062	0.000233851	24
Soltu.DM.02G004560	NAC domain containing protein	32.4761	1.67052	0.00130705	24
Soltu.DM.09G001670	Mitochondrial glycoprotein family protein	28.4111	1.67048	0.00468346	24
Soltu.DM.04G021610	NAD(P)-binding Rossmann-fold superfamily protein	54.3924	1.66905	9.80724e-05	24
Soltu.DM.12G006310	hypothetical protein	59.0931	1.66784	7.73139e-05	24
Soltu.DM.12G012800	Calcium-dependent phosphotriesterase superfamily protein	52.6956	1.66767	0.00040688	24
Soltu.DM.07G022230	hypothetical protein	29.6855	1.66334	0.00154856	24
Soltu.DM.10G005690	Subtilase family protein	111.422	1.66015	4.09727e-06	24
Soltu.DM.04G008140	Putative late blight resistance protein homolog R1A-10	28.9901	1.6601	0.00286696	24
Soltu.DM.12G015640	cytochrome P450, family 704, subfamily A, polypeptide	39.0364	1.65861	0.000589546	24
Soltu.DM.11G019680	H(+)-ATPase	142.852	1.65747	7.70591e-08	24
Soltu.DM.06G004960	hypothetical protein	107.738	1.65666	0.000367364	24
Soltu.DM.05G002450	2-oxoglutarate (2OG) and Fe(II)-dependent oxygenase superfamily protein	36.2905	1.65291	0.000765072	24
Soltu.DM.10G022240	NB-ARC domain-containing disease resistance protein	40.1803	1.65226	0.00101306	21
Soltu.DM.09G027820	hypothetical protein	33.2821	1.65148	0.001449	24
Soltu.DM.06G028570	Stigma-specific Stig1 family protein	47.3339	1.65102	0.00029848	24
Soltu.DM.08G013930	Transcription factor jumonji (jmjC) domain-containing protein	25.6561	1.65039	0.00395426	24
Soltu.DM.11G010200	HXXXD-type acyl-transferase family protein	117.211	1.64956	1.11281e-06	24
Soltu.DM.05G021590	Leucine-rich repeat protein kinase family protein	123.574	1.64948	5.06941e-07	24
Soltu.DM.11G026310	S-adenosyl-L-methionine-dependent methyltransferases superfamily protein	34.2731	1.64856	0.0015615	24
Soltu.DM.07G020710	Heavy metal transport/detoxification superfamily protein	214.329	1.64643	2.06233e-07	24
Soltu.DM.08G023450	novel plant snare	31.8693	1.6437	0.00174128	24
Soltu.DM.12G000340	NAD(P)-binding Rossmann-fold superfamily protein	123.641	1.64254	5.06941e-07	24
Soltu.DM.01G000400	Sec14p-like phosphatidylinositol transfer family protein	32.9297	1.64214	0.00144049	24
Soltu.DM.11G007550	5'-nucleotidases;magnesium ion binding	42.6522	1.63954	0.00223039	24
Soltu.DM.05G026350	hypothetical protein	92.3688	1.63878	5.33624e-06	24
Soltu.DM.09G027870	conserved hypothetical protein	38.625	1.63271	0.000781766	24
Soltu.DM.08G025410	NAC	193.991	1.63234	3.23788e-05	24
Soltu.DM.12G003270	disease resistance protein (TIR-NBS-LRR class), putative	46.4079	1.6316	0.002786	24
Soltu.DM.09G007150	Jojoba acyl CoA reductase-related male sterility protein	54.9829	1.62823	0.000272853	24
Soltu.DM.04G008980	Adenine nucleotide alpha hydrolases-like superfamily protein	64.6593	1.62717	6.23772e-05	24
Soltu.DM.05G021060	Per1-like family protein	64.2451	1.62709	6.23772e-05	24
Soltu.DM.06G012740	Cell cycle regulated microtubule associated protein	64.948	1.62488	0.000561275	24
Soltu.DM.06G002850	DUF4228 domain containing protein	45.7184	1.6225	0.000588618	24
Soltu.DM.04G033080	cytochrome P450, family 81, subfamily D, polypeptide	84.1991	1.62158	4.78955e-05	24
Soltu.DM.09G005190	myb domain protein	28.4267	1.62011	0.00489091	24
Soltu.DM.12G002940	vesicle-associated membrane protein	26.3104	1.61996	0.00347933	24
Soltu.DM.02G033730	RPM1-interacting protein 4 (RIN4) family protein	46.7271	1.61966	0.000733892	24
Soltu.DM.09G006980	hypothetical protein	29.098	1.61897	0.00408642	24
Soltu.DM.04G027890	hypothetical protein	102.142	1.61755	1.43039e-05	24
Soltu.DM.03G017610	Arabidopsis thaliana protein of unknown function (DUF821)	85.7795	1.61571	2.39207e-05	24
Soltu.DM.05G024850	hypothetical protein	53.1068	1.61145	0.000169582	24
Soltu.DM.12G025120	xyloglucan endotransglucosylase/hydrolase	28.0483	1.61021	0.00347816	24
Soltu.DM.09G031610	RNA-binding (RRM/RBD/RNP motifs) family protein	29.9831	1.61016	0.00344951	24
Soltu.DM.02G005500	CheY-like two-component responsive regulator family protein	77.4278	1.60687	0.00276172	24
Soltu.DM.11G019740	Subtilase family protein	58.2292	1.60683	0.000199774	24
Soltu.DM.09G000560	Laccase/Diphenol oxidase family protein	70.403	1.60607	7.66327e-05	24
Soltu.DM.05G022310	hypothetical protein	25.4139	1.60586	0.00441013	24
Soltu.DM.05G026660	Ankyrin repeat family protein	41.4009	1.60085	0.000933451	21
Soltu.DM.01G036380	AP2/B3-like transcriptional factor family protein	28.2515	1.60024	0.00463521	24
Soltu.DM.11G026710	RmlC-like cupins superfamily protein	52.339	1.5992	0.000828124	24
Soltu.DM.02G013690	Cytochrome b561/ferric reductase transmembrane protein family	145.396	1.59843	1.84534e-06	24
Soltu.DM.04G019810	GDSL-like Lipase/Acylhydrolase superfamily protein	63.847	1.59734	6.23772e-05	24
Soltu.DM.06G023240	Regulator of Vps4 activity in the MVB pathway protein	35.9721	1.59517	0.00265197	24
Soltu.DM.01G024390	conserved hypothetical protein	35.7997	1.59503	0.00209189	24
Soltu.DM.01G001490	PHYTOENE SYNTHASE	64.9392	1.59409	0.000228062	24
Soltu.DM.12G027960	Fatty acid hydroxylase superfamily	68.9469	1.59382	8.5457e-05	24
Soltu.DM.11G026780	hypothetical protein	70.3309	1.5938	0.000163411	24
Soltu.DM.08G022990	plastidial pyruvate kinase	37.6834	1.59242	0.00490728	24
Soltu.DM.10G021710	Eukaryotic aspartyl protease family protein	64.0974	1.59223	7.5663e-05	24
Soltu.DM.04G017560	Plant basic secretory protein (BSP) family protein	37.1645	1.59147	0.00182804	24
Soltu.DM.01G039690	F-box family protein	30.1966	1.59048	0.00489937	24
Soltu.DM.11G010770	Pathogenesis-related thaumatin superfamily protein	94.0489	1.58892	1.60954e-05	24
Soltu.DM.12G004090	Protein of unknown function, DUF599	57.7036	1.58795	0.000170746	24
Soltu.DM.01G041900	RmlC-like cupins superfamily protein	59.4449	1.58596	8.69839e-05	24
Soltu.DM.04G035610	NmrA-like negative transcriptional regulator family protein	102.811	1.58546	8.48166e-05	24
Soltu.DM.09G031480	Pectin lyase-like superfamily protein	48.0371	1.58482	0.000783773	24
Soltu.DM.07G005200	Auxin-responsive family protein	55.4848	1.58479	0.000182778	24
Soltu.DM.04G007020	LisH/CRA/RING-U-box domains-containing protein	25.8238	1.58224	0.00477885	24
Soltu.DM.02G002310	NAP1-related protein	34.8615	1.58187	0.00180981	24
Soltu.DM.10G002380	haloacid dehalogenase-like hydrolase family protein	25.02	1.58122	0.0047212	24
Soltu.DM.08G017890	Pyridoxal phosphate (PLP)-dependent transferases superfamily protein	35.4126	1.58103	0.00257076	24
Soltu.DM.10G021630	Eukaryotic aspartyl protease family protein	75.8542	1.58021	8.64485e-05	24
Soltu.DM.08G002450	Transcriptional factor B3 family protein	38.7503	1.57814	0.000951789	24
Soltu.DM.08G013950	transcription factor jumonji (jmjC) domain-containing protein	70.3727	1.5759	0.000110436	24
Soltu.DM.01G033200	hypothetical protein	171.006	1.57576	4.18099e-07	24
Soltu.DM.02G002700	hypothetical protein	36.9242	1.57462	0.00246093	24
Soltu.DM.01G041810	germin-like protein	168.721	1.5739	1.2082e-06	24
Soltu.DM.03G003400	S-adenosyl-L-methionine-dependent methyltransferases superfamily protein	100.548	1.57145	0.000157559	24
Soltu.DM.11G006680	F1F0-ATPase inhibitor protein, putative	58.2485	1.57114	0.000168148	24
Soltu.DM.03G003420	cation/H+ exchanger	37.85	1.57113	0.00189473	24
Soltu.DM.06G031580	TRF-like	32.6319	1.57016	0.00464279	24
Soltu.DM.07G027570	ABC-2 type transporter family protein	40.2692	1.56741	0.00118089	24
Soltu.DM.05G011040	Acid phosphatase/vanadium-dependent haloperoxidase-related protein	64.4419	1.56696	0.000129927	24
Soltu.DM.02G001380	hypothetical protein	45.6329	1.56689	0.000991515	24
Soltu.DM.04G000990	hypothetical protein	55.3485	1.56554	0.000561117	24
Soltu.DM.06G032240	pleiotropic drug resistance	48.6603	1.56493	0.000675781	24
Soltu.DM.08G029540	3-ketoacyl-acyl carrier protein synthase I	44.8025	1.56466	0.00144049	24
Soltu.DM.03G013560	methyl esterase	28.1182	1.56429	0.00379971	24
Soltu.DM.04G007290	Domain of unknown function (DUF966)	78.0078	1.56367	3.79363e-05	24
Soltu.DM.11G018040	NIMA-related kinase	73.4744	1.56357	0.000515162	24
Soltu.DM.02G024810	Phosphatidic acid phosphatase (PAP2) family protein	62.4647	1.56338	0.00201166	24
Soltu.DM.08G004700	WRKY family transcription factor	47.7125	1.56133	0.000678951	24
Soltu.DM.08G006230	6,7-dimethyl-8-ribityllumazine synthase / DMRL synthase / lumazine synthase / riboflavin synthase	110.832	1.56039	1.80667e-05	24
Soltu.DM.03G034750	hypothetical protein	36.3726	1.56031	0.00187664	24
Soltu.DM.12G027250	Peroxidase superfamily protein	26.9109	1.55916	0.00480266	24
Soltu.DM.11G012810	Single-stranded nucleic acid binding R3H protein	37.7154	1.55804	0.00273781	24
Soltu.DM.10G024510	gamma tonoplast intrinsic protein	61.2916	1.55792	0.0012906	24
Soltu.DM.07G000730	alpha/beta-Hydrolases superfamily protein	77.131	1.5576	3.29611e-05	24
Soltu.DM.03G015150	Bifunctional inhibitor/lipid-transfer protein/seed storage 2S albumin superfamily protein	36.6365	1.5575	0.00190395	21
Soltu.DM.04G031310	Rhamnogalacturonate lyase family protein	54.3664	1.55696	0.00031062	24
Soltu.DM.01G005470	cytochrome P450, family 71, subfamily B, polypeptide	31.9998	1.55636	0.0037677	24
Soltu.DM.09G004480	Pyruvate kinase family protein	43.8493	1.55545	0.000940805	24
Soltu.DM.12G003110	glutathione S-transferase TAU	47.516	1.55485	0.000513144	24
Soltu.DM.11G026300	Histone superfamily protein	51.408	1.55472	0.000570888	24
Soltu.DM.10G027510	Auxin-responsive GH3 family protein	46.847	1.55228	0.00052098	24
Soltu.DM.01G029200	basic helix-loop-helix (bHLH) DNA-binding superfamily protein	34.8765	1.55113	0.00183317	24
Soltu.DM.03G014350	hypothetical protein	34.1149	1.54995	0.00247384	24
Soltu.DM.09G009380	NAD(P)-linked oxidoreductase superfamily protein	53.6654	1.5489	0.000410734	24
Soltu.DM.12G025110	conserved hypothetical protein	54.7616	1.54764	0.000469458	24
Soltu.DM.08G003220	Terpenoid cyclases/Protein prenyltransferases superfamily protein	28.4178	1.54632	0.0048757	24
Soltu.DM.05G021840	AGAMOUS-like	31.6466	1.5444	0.00285222	24
Soltu.DM.05G021950	Major facilitator superfamily protein	28.3804	1.54287	0.00478035	24
Soltu.DM.07G012300	DZC (Disease resistance/zinc finger/chromosome condensation-like region) domain containing protein	82.8532	1.54103	0.000329478	24
Soltu.DM.04G013490	Glycosyl hydrolase superfamily protein	80.5005	1.53843	2.41184e-05	24
Soltu.DM.05G011890	Protein of unknown function (DUF579)	56.3817	1.53623	0.000355172	24
Soltu.DM.01G005310	cytochrome P450, family 71, subfamily A, polypeptide	167.66	1.53612	2.36618e-05	24
Soltu.DM.12G010210	hypothetical protein	42.3978	1.53374	0.00165473	24
Soltu.DM.06G005550	zinc finger (C3HC4-type RING finger) family protein	129.68	1.53187	0.00013575	24
Soltu.DM.11G021130	Lecithin:cholesterol acyltransferase family protein	88.6485	1.53181	3.0515e-05	24
Soltu.DM.08G023220	Haloacid dehalogenase-like hydrolase (HAD) superfamily protein	51.4443	1.53164	0.000509678	24
Soltu.DM.12G003530	HXXXD-type acyl-transferase family protein	29.8256	1.53085	0.00438509	24
Soltu.DM.10G008120	dehydroquinate dehydratase, putative / shikimate dehydrogenase, putative	51.8684	1.52998	0.00233869	24
Soltu.DM.02G012790	Protein of unknown function (DUF810)	92.4234	1.52724	1.58006e-05	24
Soltu.DM.05G027260	DDT domain-containing protein	65.0539	1.52667	0.000151013	24
Soltu.DM.06G001380	NAC domain containing protein	37.6004	1.52568	0.00155245	24
Soltu.DM.S000120	NA	338.376	1.52488	1.86297e-05	24
Soltu.DM.11G004700	OPC-8:0 CoA ligase1	40.2259	1.52487	0.00111319	24
Soltu.DM.10G003870	O-methyltransferase family protein	37.0152	1.52396	0.00343603	24
Soltu.DM.01G001870	Peroxidase superfamily protein	86.5054	1.52328	2.33443e-05	24
Soltu.DM.03G025140	Argonaute family protein	32.3326	1.5227	0.00319475	24
Soltu.DM.09G030350	hypothetical protein	37.1875	1.52231	0.00161132	24
Soltu.DM.08G018820	NAC domain containing protein	68.7529	1.52152	0.000111286	24
Soltu.DM.06G032740	LOB domain-containing protein	41.6518	1.52046	0.00167271	24
Soltu.DM.09G020780	magnesium transporter	56.131	1.51904	0.00269927	24
Soltu.DM.12G029290	P-loop containing nucleoside triphosphate hydrolases superfamily protein	53.7016	1.51434	0.00348845	24
Soltu.DM.03G002620	cysteine-rich RLK (RECEPTOR-like protein kinase)	49.8225	1.5091	0.000806602	24
Soltu.DM.06G015710	Peroxidase superfamily protein	56.8537	1.50906	0.000366223	24
Soltu.DM.09G009730	Protein of unknown function (DUF567)	143.767	1.50882	9.10108e-07	24
Soltu.DM.05G021920	hypothetical protein	51.5147	1.50713	0.00171279	24
Soltu.DM.12G011650	O-Glycosyl hydrolases family 17 protein	41.2818	1.50698	0.00182651	24
Soltu.DM.02G006350	RmlC-like cupins superfamily protein	69.1781	1.50695	0.000778174	24
Soltu.DM.08G018610	Leucine-rich repeat protein kinase family protein	109.422	1.50556	1.45573e-05	24
Soltu.DM.01G042290	Protein of unknown function (DUF579)	55.2861	1.50459	0.00049578	24
Soltu.DM.04G028560	4-phospho-panto-thenoylcysteine synthetase	39.5015	1.50418	0.00134516	24
Soltu.DM.02G014910	Leucine-rich repeat transmembrane protein kinase	118.124	1.50363	0.000119728	24
Soltu.DM.02G021590	HXXXD-type acyl-transferase family protein	210.899	1.50321	2.7385e-07	24
Soltu.DM.04G017790	Pleckstrin homology (PH) and lipid-binding START domains-containing protein	101.657	1.50067	1.69227e-05	24
Soltu.DM.01G010570	O-acyltransferase (WSD1-like) family protein	42.5213	1.49912	0.00231368	24
Soltu.DM.05G020020	cyclic nucleotide gated channel	88.4493	1.49864	0.00054565	24
Soltu.DM.06G024720	Integrase-type DNA-binding superfamily protein	32.3875	1.49806	0.00436825	24
Soltu.DM.01G020060	hypothetical protein	168.656	1.49668	5.3204e-05	24
Soltu.DM.07G000070	H(+)-ATPase	84.3936	1.49635	6.561e-05	24
Soltu.DM.03G004890	gag-polypeptide of LTR copia-type domain containing protein	36.1888	1.49611	0.00485049	24
Soltu.DM.09G022160	Fanconi anemia group F protein (FANCF) domain containing protein	250.482	1.49546	9.67365e-06	24
Soltu.DM.04G010140	C2 calcium/lipid-binding and GRAM domain containing protein	46.5711	1.49414	0.000930594	24
Soltu.DM.06G005850	P-loop containing nucleoside triphosphate hydrolases superfamily protein	28.5702	1.49359	0.0048757	24
Soltu.DM.12G019930	Pectin lyase-like superfamily protein	39.3516	1.49262	0.00232703	24
Soltu.DM.08G024710	Oxidoreductase family protein	61.4928	1.49088	0.000238565	24
Soltu.DM.05G007930	MLP-like protein	56.9465	1.48969	0.00056905	24
Soltu.DM.07G022300	Homeodomain-like protein with RING/FYVE/PHD-type zinc finger domain	89.4027	1.4893	0.00196957	24
Soltu.DM.04G032380	serine carboxypeptidase-like	57.1018	1.48889	0.000548253	24
Soltu.DM.04G011240	UDP-glucosyl transferase 72E1	256.291	1.48855	0.000808144	21
Soltu.DM.11G022630	ABC transporter family protein	44.1597	1.4869	0.0014422	24
Soltu.DM.06G024860	jasmonate-zim-domain protein	40.2799	1.48684	0.0034165	24
Soltu.DM.08G012910	proline-rich family protein	52.5798	1.48669	0.000783085	24
Soltu.DM.12G008510	Nodulin MtN3 family protein	33.0623	1.48581	0.0048757	24
Soltu.DM.04G009050	Leucine-rich receptor-like protein kinase family protein	32.2938	1.48566	0.00491206	24
Soltu.DM.05G007990	glyceraldehyde-3-phosphate dehydrogenase C2	52.3484	1.48445	0.000605962	24
Soltu.DM.01G035900	zinc induced facilitator-like	76.8791	1.4842	0.000180254	24
Soltu.DM.11G020680	RNA-binding CRS1 / YhbY (CRM) domain-containing protein	72.1279	1.48401	0.00080955	24
Soltu.DM.08G027130	seed storage albumin	36.0825	1.48319	0.0029254	24
Soltu.DM.11G009390	F-box family protein with a domain of unknown function (DUF295)	45.7886	1.48121	0.00248147	24
Soltu.DM.01G021620	multifunctional protein	57.078	1.47944	0.000860716	24
Soltu.DM.12G028610	Nucleotide/sugar transporter family protein	48.1982	1.47871	0.00209137	24
Soltu.DM.06G031030	ferric reductase-like transmembrane component family protein	43.735	1.4783	0.00133569	24
Soltu.DM.12G028820	ADP glucose pyrophosphorylase	63.3497	1.47809	0.000260296	24
Soltu.DM.04G037650	Plant U-Box	64.347	1.47795	0.000178504	24
Soltu.DM.04G037750	Protein of unknown function (DUF833)	115.945	1.47754	2.19851e-05	24
Soltu.DM.02G006360	galactinol synthase	65.3527	1.4759	0.000601393	24
Soltu.DM.12G020490	hypothetical protein	179.19	1.47588	5.29605e-05	24
Soltu.DM.07G024140	conserved hypothetical protein	79.8816	1.47231	0.00337835	24
Soltu.DM.07G022570	glutathione S-transferase TAU	63.5912	1.47158	0.00103006	24
Soltu.DM.10G003150	conserved hypothetical protein	120.647	1.47145	2.14859e-05	24
Soltu.DM.08G008440	hypothetical protein	274.181	1.47134	9.03429e-06	24
Soltu.DM.05G020950	glutamine synthase clone R1	83.3941	1.46949	5.51887e-05	24
Soltu.DM.11G004580	Protein of unknown function (DUF1635)	68.9589	1.46948	0.000677598	24
Soltu.DM.04G023540	WRKY DNA-binding protein	169.216	1.46904	0.000880099	24
Soltu.DM.02G016870	O-methyltransferase family protein	34.4829	1.46806	0.00353606	24
Soltu.DM.06G001870	Protein kinase family protein with leucine-rich repeat domain	91.5451	1.4668	0.000761217	24
Soltu.DM.03G005570	Pyridoxal phosphate (PLP)-dependent transferases superfamily protein	38.0931	1.46599	0.0032118	24
Soltu.DM.08G005480	lipoxygenase	48.4143	1.4653	0.00230945	24
Soltu.DM.11G020490	UDP-XYL synthase	150.822	1.46396	4.51376e-05	24
Soltu.DM.11G011870	Ubiquitin carboxyl-terminal hydrolase family protein	50.8347	1.46383	0.00445507	24
Soltu.DM.07G017890	syntaxin of plants	123.331	1.46359	3.48077e-05	24
Soltu.DM.01G009230	PQQ-like domain containing protein	118.33	1.46177	2.0679e-05	24
Soltu.DM.01G027630	C2H2-type zinc finger family protein	165.762	1.46171	1.45573e-05	24
Soltu.DM.06G032430	pyruvate decarboxylase-2	51.4384	1.46164	0.00095057	24
Soltu.DM.09G031620	hypothetical protein	65.5372	1.46047	0.000433528	24
Soltu.DM.10G003200	Protein of unknown function (DUF3754)	31.6806	1.4584	0.00440697	24
Soltu.DM.08G017870	Pyridoxal phosphate (PLP)-dependent transferases superfamily protein	114.884	1.45716	6.83606e-06	24
Soltu.DM.06G033870	Protein kinase superfamily protein	53.6464	1.45583	0.000767427	24
Soltu.DM.11G013410	GDSL-like Lipase/Acylhydrolase superfamily protein	65.293	1.45367	0.000552612	24
Soltu.DM.10G005430	O-acyltransferase (WSD1-like) family protein	127.343	1.45316	4.69681e-05	24
Soltu.DM.01G000020	low-molecular-weight cysteine-rich	45.1919	1.45141	0.00458609	24
Soltu.DM.10G003280	glutathione S-transferase TAU	69.6075	1.45102	0.000178504	24
Soltu.DM.06G025320	SOB five-like	56.9809	1.45057	0.00118662	24
Soltu.DM.05G003590	Protein kinase superfamily protein	93.5933	1.44725	0.000237656	24
Soltu.DM.07G013440	Glycosyl hydrolase family 10 protein	333.547	1.44724	2.16006e-07	24
Soltu.DM.02G031700	Protein of unknown function (DUF1666)	195.285	1.44677	3.20261e-06	24
Soltu.DM.02G004800	Auxin efflux carrier family protein	41.9933	1.44673	0.00246281	24
Soltu.DM.12G013070	cyclin-dependent kinase E;1	95.7003	1.44597	0.00191714	24
Soltu.DM.09G017260	RPM1 interacting protein	134.483	1.44595	8.54338e-06	24
Soltu.DM.01G044720	LMBR1-like membrane protein	242.73	1.44535	6.71816e-07	24
Soltu.DM.04G019150	cytochrome P450, family 76, subfamily C, polypeptide	46.8818	1.4451	0.000981039	24
Soltu.DM.11G005000	hypothetical protein	76.6081	1.44497	0.00342902	24
Soltu.DM.06G003140	phosphatidylinositol-speciwc phospholipase C4	58.4336	1.44465	0.00331825	23
Soltu.DM.12G022690	Leucine-rich repeat transmembrane protein kinase	148.747	1.44412	2.05199e-05	24
Soltu.DM.03G002330	ARF-GAP domain	177.039	1.44406	3.56391e-06	24
Soltu.DM.08G024220	RING/U-box superfamily protein	116.728	1.44333	7.55591e-05	24
Soltu.DM.05G000890	methyl esterase	103.852	1.4433	0.000111429	24
Soltu.DM.01G012450	hypothetical protein	119.04	1.44319	2.65691e-05	24
Soltu.DM.09G019660	basic helix-loop-helix (bHLH) DNA-binding superfamily protein	59.2583	1.44307	0.000467616	24
Soltu.DM.10G005550	NAD(P)-binding Rossmann-fold superfamily protein	39.8928	1.44254	0.00273746	24
Soltu.DM.07G018190	formin homology5	48.2862	1.44177	0.000943347	24
Soltu.DM.10G001960	Protein of unknown function, DUF538	39.9392	1.44174	0.00476673	24
Soltu.DM.05G017970	hypothetical protein	98.974	1.44139	5.48644e-05	24
Soltu.DM.01G025940	TRICHOME BIREFRINGENCE-LIKE	109.352	1.44109	1.51121e-05	24
Soltu.DM.10G003310	conserved hypothetical protein	84.6241	1.4409	0.000168688	24
Soltu.DM.09G026500	Integrase-type DNA-binding superfamily protein	59.1549	1.44024	0.00380863	24
Soltu.DM.07G001880	Protein kinase superfamily protein	72.8637	1.43999	0.000140765	24
Soltu.DM.04G032810	Glycosyl hydrolase family 35 protein	131.27	1.43969	8.20844e-06	24
Soltu.DM.10G024850	glutamate-ammonia ligases;catalytics;glutamate-ammonia ligases	59.0094	1.43818	0.000453265	24
Soltu.DM.10G020340	Plant invertase/pectin methylesterase inhibitor superfamily	36.717	1.43806	0.00459746	24
Soltu.DM.04G010690	Protein of unknown function, DUF642	96.7217	1.43699	0.00283555	24
Soltu.DM.03G006380	hypothetical protein	216.352	1.43685	0.00158089	24
Soltu.DM.07G012680	Homeobox-leucine zipper family protein / lipid-binding START domain-containing protein	174.916	1.4357	2.08636e-05	24
Soltu.DM.09G005550	UDP-Glycosyltransferase superfamily protein	52.8018	1.4346	0.00155154	24
Soltu.DM.12G006680	Cyclin D2;1	40.5836	1.43432	0.00317306	24
Soltu.DM.09G026430	2-oxoglutarate (2OG) and Fe(II)-dependent oxygenase superfamily protein	74.5437	1.43383	0.00239832	21
Soltu.DM.04G031890	alpha/beta-Hydrolases superfamily protein	112.596	1.43357	1.48046e-05	24
Soltu.DM.10G007050	response regulator	200.264	1.43239	6.96313e-05	24
Soltu.DM.01G012110	hypothetical protein	41.1484	1.43037	0.00365302	21
Soltu.DM.05G020690	Flavin-binding monooxygenase family protein	80.4415	1.43018	0.000135604	24
Soltu.DM.11G000180	Pollen Ole e 1 allergen and extensin family protein	39.497	1.42989	0.00450588	24
Soltu.DM.12G000530	LOB domain-containing protein	67.6013	1.42971	0.000510608	24
Soltu.DM.12G012100	BR enhanced expression	53.1562	1.42759	0.000787316	24
Soltu.DM.06G008560	pumilio	63.7502	1.42758	0.000803643	24
Soltu.DM.03G024560	dual specificity protein phosphatase (DsPTP1) family protein	147.043	1.42749	3.97345e-05	24
Soltu.DM.12G023850	myb-like HTH transcriptional regulator family protein	105.605	1.42736	0.000179799	24
Soltu.DM.01G027090	conserved hypothetical protein	86.2112	1.42668	0.000817364	24
Soltu.DM.12G027970	basic helix-loop-helix (bHLH) DNA-binding superfamily protein	87.8324	1.42668	0.000594876	24
Soltu.DM.09G031070	UDP-Glycosyltransferase superfamily protein	56.6198	1.42642	0.000574398	24
Soltu.DM.11G016260	pfkB-like carbohydrate kinase family protein	55.7409	1.42573	0.00179486	24
Soltu.DM.01G033140	NAD(P)-binding Rossmann-fold superfamily protein	52.8603	1.42548	0.00312566	24
Soltu.DM.12G025620	myo-inositol oxygenase	53.1432	1.42517	0.00208885	24
Soltu.DM.11G026420	P-loop containing nucleoside triphosphate hydrolases superfamily protein	50.9935	1.42395	0.0017775	24
Soltu.DM.06G024090	hypothetical protein	108.131	1.4235	5.66261e-05	24
Soltu.DM.08G011620	Major facilitator superfamily protein	99.0024	1.42265	2.61084e-05	24
Soltu.DM.01G008000	hypothetical protein	241.19	1.42219	2.56636e-07	24
Soltu.DM.06G023250	Reverse transcriptase (RNA-dependent DNA polymerase) domain containing protein	66.4744	1.42136	0.000628511	24
Soltu.DM.08G002360	transcriptional factor B3 family protein	195.31	1.41975	9.59e-07	24
Soltu.DM.07G021990	xyloglucan endotransglucosylase/hydrolase	43.6718	1.41914	0.00273147	24
Soltu.DM.04G034140	phospholipase A 2A	61.507	1.41755	0.000833775	24
Soltu.DM.07G027120	conserved hypothetical protein	255.275	1.41694	1.34093e-06	24
Soltu.DM.05G019520	GATA type zinc finger transcription factor family protein	44.397	1.41656	0.00240685	24
Soltu.DM.11G003230	alpha/beta-Hydrolases superfamily protein	68.2038	1.41645	0.000610763	24
Soltu.DM.06G018610	serine-type endopeptidase inhibitors	49.7292	1.41611	0.00360683	24
Soltu.DM.10G017560	Basic-leucine zipper (bZIP) transcription factor family protein	85.6833	1.41607	0.000238268	24
Soltu.DM.04G034090	phospholipase A 2A	86.5364	1.41544	0.000117802	24
Soltu.DM.04G034090	phospholipase A 2A	86.5364	1.41544	0.000117802	24
Soltu.DM.12G010350	DNA primases	103.126	1.4153	0.000499269	24
Soltu.DM.10G013410	NAD(P)-binding Rossmann-fold superfamily protein	46.2974	1.41528	0.00146869	24
Soltu.DM.04G035570	pectinesterase	220.767	1.41403	4.44325e-06	24
Soltu.DM.05G010870	Transmembrane amino acid transporter family protein	95.4434	1.4138	8.80979e-05	24
Soltu.DM.09G030780	NAD(P)-linked oxidoreductase superfamily protein	52.9141	1.41224	0.00268849	24
Soltu.DM.08G003380	alternative oxidase 1A	119.488	1.41145	2.32866e-05	24
Soltu.DM.03G017600	Arabidopsis thaliana protein of unknown function (DUF821)	130.668	1.41032	4.7902e-05	24
Soltu.DM.05G002870	Regulator of Vps4 activity in the MVB pathway protein	46.6399	1.40946	0.00167499	24
Soltu.DM.10G004800	Disease resistance-responsive (dirigent-like protein) family protein	33.7006	1.40764	0.00494153	24
Soltu.DM.06G032220	Undecaprenyl pyrophosphate synthetase family protein	57.3442	1.40732	0.000595104	24
Soltu.DM.04G033610	glutamate receptor 2.9	132.986	1.40607	9.12397e-06	24
Soltu.DM.08G012210	nuclear RNA polymerase D1A	75.1449	1.40558	0.00161616	24
Soltu.DM.09G000230	hypothetical protein	83.7775	1.40556	0.000885519	24
Soltu.DM.05G022910	conserved hypothetical protein	64.0703	1.40551	0.000398893	24
Soltu.DM.05G016710	NAC domain containing protein	114.005	1.40545	2.94955e-05	24
Soltu.DM.11G004680	terpene synthase	66.7518	1.4039	0.000570107	24
Soltu.DM.01G046380	F-box family protein	305.517	1.40307	6.17051e-07	24
Soltu.DM.05G013350	alpha/beta-Hydrolases superfamily protein	76.9796	1.40173	0.000334719	24
Soltu.DM.04G035240	RING/U-box superfamily protein	101.389	1.40165	0.000114209	24
Soltu.DM.08G001610	Acyl transferase/acyl hydrolase/lysophospholipase superfamily protein	40.9484	1.40165	0.00359683	24
Soltu.DM.10G022670	SGNH hydrolase-type esterase superfamily protein	102.928	1.40115	0.00063843	24
Soltu.DM.01G003440	cysteine-rich RLK (RECEPTOR-like protein kinase)	46.9822	1.401	0.00478766	24
Soltu.DM.02G007080	hypothetical protein	86.0488	1.40075	0.0017775	24
Soltu.DM.02G012720	conserved hypothetical protein	160.436	1.40015	1.73433e-05	24
Soltu.DM.11G001090	zinc finger protein	47.4941	1.40005	0.00188056	24
Soltu.DM.01G033120	NAD(P)-binding Rossmann-fold superfamily protein	53.7129	1.39964	0.00101306	24
Soltu.DM.02G006250	Peroxidase superfamily protein	42.3255	1.39951	0.00294985	24
Soltu.DM.01G000650	S-adenosyl-L-methionine-dependent methyltransferases superfamily protein	74.1052	1.3994	0.000485507	24
Soltu.DM.03G004730	MATE efflux family protein	129.247	1.39741	2.43251e-05	24
Soltu.DM.12G010770	Leucine-rich repeat transmembrane protein kinase	78.8067	1.39664	0.000162754	24
Soltu.DM.07G006050	arabinose kinase	65.6449	1.39536	0.00105234	24
Soltu.DM.11G022040	NAC domain containing protein	56.2962	1.39461	0.00149643	24
Soltu.DM.08G001770	Acyl-CoA N-acyltransferases (NAT) superfamily protein	96.9272	1.39448	0.000136618	24
Soltu.DM.11G023550	Dynamin related protein 4C	122.447	1.39439	0.000357918	24
Soltu.DM.01G044570	UDP-glucosyl transferase 85A7	132.011	1.39423	0.000142506	24
Soltu.DM.05G011170	F-box and associated interaction domains-containing protein	38.9668	1.39189	0.00375801	24
Soltu.DM.12G005060	conserved hypothetical protein	35.148	1.39085	0.00460687	24
Soltu.DM.04G036660	SKU5 similar	80.5394	1.3907	0.000273424	24
Soltu.DM.01G000500	DYNAMIN-like 1C	303.341	1.38927	1.16927e-07	24
Soltu.DM.04G028090	DUF1475 domain containing protein	251.156	1.38873	5.11892e-07	24
Soltu.DM.05G027120	PDI-like 1-1	69.2915	1.38852	0.000389487	24
Soltu.DM.09G006760	HSP20-like chaperones superfamily protein	57.008	1.38768	0.00167708	24
Soltu.DM.08G027360	GATA type zinc finger transcription factor family protein	158.296	1.38691	4.68204e-05	24
Soltu.DM.04G024290	Glutathione S-transferase family protein	67.6513	1.38677	0.000458988	24
Soltu.DM.12G026550	Disease resistance protein (CC-NBS-LRR class) family	83.2974	1.38659	0.00103098	24
Soltu.DM.04G024780	Protein of Unknown Function (DUF239)	39.7254	1.38579	0.00479951	24
Soltu.DM.09G002430	cation/H+ exchanger	65.644	1.38536	0.000688258	24
Soltu.DM.10G015810	NmrA-like negative transcriptional regulator family protein	72.161	1.38526	0.00030504	24
Soltu.DM.10G015810	NmrA-like negative transcriptional regulator family protein	72.161	1.38526	0.00030504	24
Soltu.DM.06G029480	Ergosterol biosynthesis ERG4/ERG24 family	130.412	1.38523	3.13056e-05	24
Soltu.DM.11G001620	F-box/RNI-like superfamily protein	45.7236	1.38502	0.00334275	24
Soltu.DM.01G026710	F-box family protein with WD40/YVTN repeat doamin	65.5044	1.38478	0.000815382	24
Soltu.DM.10G024140	Pentatricopeptide repeat (PPR-like) superfamily protein	104.118	1.38349	0.000238268	24
Soltu.DM.02G034320	WRKY DNA-binding protein	109.798	1.38285	0.000158876	24
Soltu.DM.06G034600	hypothetical protein	52.7033	1.38022	0.0035387	24
Soltu.DM.02G019400	terpene synthase-like sequence-1,8-cineole	40.2462	1.37957	0.00421874	24
Soltu.DM.08G000100	Major Facilitator Superfamily with SPX (SYG1/Pho81/XPR1) domain-containing protein	145.412	1.37873	0.00011503	24
Soltu.DM.01G027280	PHD finger family protein	57.9198	1.37857	0.00155326	24
Soltu.DM.06G000270	myb domain protein	162.446	1.37737	5.01717e-06	24
Soltu.DM.01G025270	Pectin lyase-like superfamily protein	60.5149	1.37711	0.00205814	24
Soltu.DM.10G008300	WRKY family transcription factor	81.7942	1.37705	0.000151013	24
Soltu.DM.06G011680	WRKY DNA-binding protein	305.787	1.37666	4.66993e-06	24
Soltu.DM.06G022370	DZC (Disease resistance/zinc finger/chromosome condensation-like region) domain containing protein	53.4097	1.37666	0.00117183	24
Soltu.DM.03G036560	calmodulin-binding family protein	64.0025	1.37665	0.000946361	24
Soltu.DM.04G000880	Ribonuclease T2 family protein	92.8032	1.37597	0.000186136	24
Soltu.DM.09G006890	RING/U-box superfamily protein	42.7519	1.3757	0.00276666	24
Soltu.DM.04G034770	inositol polyphosphate 5-phosphatase	150.076	1.37533	0.000272329	24
Soltu.DM.07G019430	Family of unknown function (DUF566)	141.901	1.37494	4.84384e-05	24
Soltu.DM.05G004640	S-locus lectin protein kinase family protein	199.416	1.37463	4.84303e-06	24
Soltu.DM.03G011640	terpene synthase-like sequence-1,8-cineole	38.1506	1.37432	0.00442711	24
Soltu.DM.10G006000	PLAC8 family protein	51.4555	1.37428	0.00226717	24
Soltu.DM.06G014570	myb domain protein	97.5152	1.37207	0.00357214	24
Soltu.DM.05G007040	serine carboxypeptidase-like	55.5775	1.37204	0.00354057	24
Soltu.DM.01G046410	Glycosyl hydrolase family 10 protein	78.9138	1.37183	0.000214819	24
Soltu.DM.08G013760	gamma vacuolar processing enzyme	151.917	1.37177	9.2673e-05	24
Soltu.DM.08G003140	acetyl CoA:(Z)-3-hexen-1-ol acetyltransferase	189.094	1.37169	0.000650519	24
Soltu.DM.09G022770	NAD(P)-binding Rossmann-fold superfamily protein	54.9644	1.37153	0.00172536	24
Soltu.DM.07G014560	LRR and NB-ARC domains-containing disease resistance protein	147.154	1.37134	6.4085e-05	21
Soltu.DM.11G020350	conserved hypothetical protein	145.4	1.36962	2.27771e-05	24
Soltu.DM.11G012920	GDSL-motif lipase	155.538	1.36958	5.03766e-05	24
Soltu.DM.10G001910	Polynucleotidyl transferase, ribonuclease H-like superfamily protein	67.0603	1.36933	0.00215475	24
Soltu.DM.10G030110	hypothetical protein	103.104	1.36832	0.000295142	24
Soltu.DM.07G021490	cytochrome P450, family 72, subfamily A, polypeptide	133.665	1.36771	0.000120674	24
Soltu.DM.11G006440	hypothetical protein	164.371	1.36721	9.20167e-05	24
Soltu.DM.04G035440	Mannose-binding lectin superfamily protein	87.4306	1.36677	0.000399556	24
Soltu.DM.08G001520	PATATIN-like protein	82.0322	1.36664	0.00397526	24
Soltu.DM.04G001410	MLP-like protein	83.1381	1.36653	0.000214022	24
Soltu.DM.02G019460	terpene synthase-like sequence-1,8-cineole	48.8003	1.36644	0.00177235	24
Soltu.DM.06G023790	conserved hypothetical protein	78.5753	1.36609	0.00117002	24
Soltu.DM.04G024480	DEAD-box ATP-dependent RNA helicase	59.2372	1.36525	0.00165914	24
Soltu.DM.12G009150	high response to osmotic stress	73.7822	1.36484	0.000447732	24
Soltu.DM.12G009080	myb domain protein	50.4744	1.36444	0.0026585	24
Soltu.DM.07G022340	conserved hypothetical protein	54.1659	1.36242	0.00283015	24
Soltu.DM.04G008080	conserved hypothetical protein	91.0536	1.36128	0.00064144	24
Soltu.DM.09G003530	Jojoba acyl CoA reductase-related male sterility protein	63.662	1.36122	0.000577938	24
Soltu.DM.09G002780	conserved hypothetical protein	64.2368	1.36096	0.00392581	24
Soltu.DM.10G004630	GDSL-like Lipase/Acylhydrolase superfamily protein	59.3026	1.36049	0.00130496	24
Soltu.DM.12G010480	hypothetical protein	43.801	1.36045	0.00380867	24
Soltu.DM.05G009470	Protein kinase superfamily protein	55.7156	1.35981	0.00151382	24
Soltu.DM.01G001840	peroxidase	77.0972	1.35976	0.00185535	24
Soltu.DM.10G024370	hydroxy methylglutaryl CoA reductase	63.654	1.35897	0.00136427	24
Soltu.DM.10G010630	beta glucosidase	70.1552	1.35877	0.0016363	24
Soltu.DM.06G028880	isovaleryl-CoA-dehydrogenase	124.336	1.3585	0.000204877	24
Soltu.DM.12G001560	MLP-like protein	154.746	1.35811	0.000109692	24
Soltu.DM.02G005700	hypothetical protein	39.6484	1.35738	0.00386335	24
Soltu.DM.01G041860	RmlC-like cupins superfamily protein	54.9839	1.35607	0.00168051	24
Soltu.DM.05G001560	alpha/beta-Hydrolases superfamily protein	157.32	1.35571	0.000177479	24
Soltu.DM.05G023350	ZIP metal ion transporter family	166.585	1.35562	3.67067e-05	24
Soltu.DM.08G027420	Neprosin domain containing protein	45.8688	1.35522	0.00276002	24
Soltu.DM.12G005140	GDSL-like Lipase/Acylhydrolase superfamily protein	72.12	1.35405	0.000756122	24
Soltu.DM.01G030980	hypothetical protein	49.5843	1.3521	0.00411221	24
Soltu.DM.12G025220	sugar transporter	306.061	1.3518	2.67019e-06	24
Soltu.DM.09G007140	Jojoba acyl CoA reductase-related male sterility protein	43.3901	1.35139	0.00430094	24
Soltu.DM.04G032050	protein serine/threonine kinases;protein kinases;ATP binding;sugar binding;kinases;carbohydrate binding	276.294	1.35119	3.88216e-06	24
Soltu.DM.09G029240	Protein kinase superfamily protein	65.4047	1.35107	0.0018947	24
Soltu.DM.09G029610	Plant invertase/pectin methylesterase inhibitor superfamily protein	53.4482	1.35093	0.00142074	24
Soltu.DM.08G005810	IQ-domain	52.3316	1.35042	0.00172291	24
Soltu.DM.03G011830	UDP-Glycosyltransferase superfamily protein	84.7011	1.35024	0.000403104	24
Soltu.DM.05G018880	Protein of unknown function (DUF604)	132.187	1.34968	2.16626e-05	24
Soltu.DM.01G031700	Plant invertase/pectin methylesterase inhibitor superfamily	140.583	1.34964	0.000261067	24
Soltu.DM.02G003750	disease resistance protein (TIR-NBS-LRR class)	102.008	1.34905	9.3621e-05	24
Soltu.DM.12G006400	phosphoenolpyruvate carboxykinase	171.988	1.34893	9.95474e-06	24
Soltu.DM.08G001710	conserved hypothetical protein	178.282	1.34868	7.15988e-05	24
Soltu.DM.11G008850	nodulin MtN21 /EamA-like transporter family protein	41.4565	1.34829	0.00330761	24
Soltu.DM.04G035750	jasmonic acid carboxyl methyltransferase	227.996	1.34553	9.34354e-05	24
Soltu.DM.08G003160	Terpenoid cyclases/Protein prenyltransferases superfamily protein	102.212	1.34428	9.38689e-05	24
Soltu.DM.09G001090	PAR1 protein	53.8537	1.3432	0.00196039	24
Soltu.DM.04G001020	Caleosin-related family protein	49.9516	1.34282	0.002786	24
Soltu.DM.12G011700	hypothetical protein	146.194	1.34128	5.13349e-05	24
Soltu.DM.05G003930	hypothetical protein	212.984	1.34114	4.69792e-05	24
Soltu.DM.01G045230	hypothetical protein	41.8445	1.34044	0.00419273	24
Soltu.DM.06G004000	ZRT/IRT-like protein	61.0872	1.34039	0.00159985	24
Soltu.DM.06G022220	conserved hypothetical protein	83.9914	1.34018	0.000196163	24
Soltu.DM.06G022220	conserved hypothetical protein	83.9914	1.34018	0.000196163	24
Soltu.DM.03G023340	ferric reduction oxidase	50.7753	1.33932	0.00241424	24
Soltu.DM.06G007190	Domain of unknown function (DUF966)	160.876	1.33916	7.15613e-05	24
Soltu.DM.10G004180	Polyketide cyclase/dehydrase and lipid transport superfamily protein	118.921	1.3391	0.000259452	24
Soltu.DM.11G023990	Aluminium activated malate transporter family protein	48.1856	1.33835	0.0028965	24
Soltu.DM.01G001190	myb domain protein	90.6571	1.33832	0.000483469	24
Soltu.DM.01G018680	gibberellin 2-oxidase	175.223	1.33777	2.73177e-05	24
Soltu.DM.08G017420	Pyridoxal phosphate (PLP)-dependent transferases superfamily protein	61.3189	1.33699	0.00245486	24
Soltu.DM.10G005120	Organ specific protein domain containing protein	86.3829	1.33474	0.000378328	24
Soltu.DM.11G017900	cytochrome P450, family 716, subfamily A, polypeptide	58.9283	1.3346	0.00327867	24
Soltu.DM.10G002010	Auxin-responsive GH3 family protein	110.974	1.33394	0.00017663	24
Soltu.DM.12G006510	TRAF-type zinc finger-related	82.2946	1.33382	0.00047318	24
Soltu.DM.05G006860	CLAVATA3/ESR-RELATED	55.2171	1.33331	0.00203908	24
Soltu.DM.04G033550	alpha/beta-Hydrolases superfamily protein	230.395	1.33288	7.91744e-06	24
Soltu.DM.11G000410	hypothetical protein	46.0124	1.33244	0.00256402	24
Soltu.DM.07G002310	sugar transporter protein	53.6935	1.33202	0.00193111	24
Soltu.DM.08G005980	cinnamyl alcohol dehydrogenase	90.0417	1.3317	0.000199886	24
Soltu.DM.01G027660	hypothetical protein	139.429	1.33154	0.000185663	24
Soltu.DM.04G015260	hypothetical protein	62.0318	1.33134	0.000818803	24
Soltu.DM.12G029680	Core-2/I-branching beta-1,6-N-acetylglucosaminyltransferase family protein	46.9474	1.33064	0.00410933	24
Soltu.DM.08G017960	Pyridoxal phosphate (PLP)-dependent transferases superfamily protein	46.5418	1.33036	0.00282909	24
Soltu.DM.05G022290	expansin A8	123.429	1.32997	0.000213119	24
Soltu.DM.04G002480	GDSL-motif lipase/hydrolase	150.046	1.32978	0.000154498	24
Soltu.DM.08G024270	alpha/beta-Hydrolases superfamily protein	136.818	1.32958	3.05424e-05	24
Soltu.DM.09G006300	Nucleotide-diphospho-sugar transferases superfamily protein	99.9957	1.32929	0.000215542	24
Soltu.DM.06G017120	terpene synthase	106.06	1.329	8.82958e-05	24
Soltu.DM.11G011430	ATP-binding casette family G25	166.121	1.3275	1.68871e-05	24
Soltu.DM.08G021600	NB-ARC domain-containing disease resistance protein	238.384	1.32498	2.96739e-06	24
Soltu.DM.11G009710	beta-galactosidase	114.11	1.32494	0.000905214	24
Soltu.DM.01G048270	hypothetical protein	52.8135	1.32416	0.00335203	24
Soltu.DM.12G026340	fatty acid biosynthesis	66.5252	1.32251	0.00251823	24
Soltu.DM.01G007940	potassium channel in Arabidopsis thaliana	115.089	1.32177	0.000112517	24
Soltu.DM.08G001630	Acyl transferase/acyl hydrolase/lysophospholipase superfamily protein	48.7524	1.32164	0.00238002	24
Soltu.DM.10G001080	early nodulin-like protein	190.892	1.32154	1.12443e-05	24
Soltu.DM.05G020960	Glycosyl hydrolase family 10 protein	59.1175	1.31994	0.00302207	24
Soltu.DM.04G026970	F-box family protein	211.369	1.31972	3.22703e-05	24
Soltu.DM.06G000440	Plant invertase/pectin methylesterase inhibitor superfamily	46.691	1.31969	0.00273147	24
Soltu.DM.05G022470	TRICHOME BIREFRINGENCE-LIKE	242.776	1.31954	6.58737e-06	24
Soltu.DM.05G020540	serine carboxypeptidase-like	78.081	1.31951	0.000911167	24
Soltu.DM.08G001750	2-oxoglutarate (2OG) and Fe(II)-dependent oxygenase superfamily protein	65.0897	1.31945	0.000862516	24
Soltu.DM.05G011720	BURP domain-containing protein	53.451	1.31894	0.00201614	24
Soltu.DM.03G022310	RWP-RK domain-containing protein	123.297	1.31821	8.16671e-05	24
Soltu.DM.04G022150	Cupredoxin superfamily protein	70.7883	1.31809	0.00179571	24
Soltu.DM.04G036060	hypothetical protein	54.9838	1.31732	0.00195616	24
Soltu.DM.03G011790	cinnamyl alcohol dehydrogenase	228.805	1.31704	3.98932e-05	24
Soltu.DM.04G027300	Protein of unknown function (DUF1278)	84.6496	1.31698	0.000657488	24
Soltu.DM.09G000310	LOB domain-containing protein	134.544	1.31565	0.000352706	24
Soltu.DM.04G019270	RNA-binding (RRM/RBD/RNP motifs) family protein	97.8643	1.31507	0.000520413	24
Soltu.DM.07G021510	cytochrome P450, family 72, subfamily A, polypeptide	179.469	1.31454	0.000197003	24
Soltu.DM.06G005890	hypothetical protein	148.577	1.3145	0.000400859	24
Soltu.DM.05G023090	lipoamide dehydrogenase	90.1932	1.31414	0.00434969	24
Soltu.DM.04G004250	Homeodomain-like superfamily protein	44.3191	1.31414	0.00489892	24
Soltu.DM.08G004010	PLATZ transcription factor family protein	115.035	1.31395	0.000434835	24
Soltu.DM.01G026450	aldehyde oxidase	175.908	1.31381	2.65492e-05	24
Soltu.DM.12G015030	multidrug resistance-associated protein	48.5195	1.31209	0.00288395	24
Soltu.DM.01G027210	Protein phosphatase 2C family protein	91.23	1.3119	0.000159643	24
Soltu.DM.10G029400	NB-ARC domain-containing disease resistance protein	632.517	1.31157	0.00110013	24
Soltu.DM.01G006290	Glycosyl hydrolase family protein	89.4921	1.3115	0.00041455	24
Soltu.DM.11G024920	NB-ARC domain-containing disease resistance protein	154.572	1.31119	3.31786e-05	21
Soltu.DM.01G040370	haloacid dehalogenase-like hydrolase family protein	80.0936	1.31079	0.000535593	24
Soltu.DM.03G034380	Adenine nucleotide alpha hydrolases-like superfamily protein	97.75	1.31041	0.00465289	24
Soltu.DM.02G028580	DNA-directed DNA polymerases	93.2179	1.30976	0.000533839	24
Soltu.DM.07G027720	kinesin-like protein	212.434	1.30944	8.2199e-06	24
Soltu.DM.05G007960	EamA-like transporter family	144.014	1.30941	8.28385e-05	24
Soltu.DM.12G027870	ARIA-interacting double AP2 domain protein	74.4288	1.30938	0.0012906	24
Soltu.DM.09G024940	sulfate transporter 3;1	176.236	1.3091	2.59179e-05	24
Soltu.DM.01G023330	Major facilitator superfamily protein	55.336	1.308	0.0028058	24
Soltu.DM.09G000520	Ferritin-like domain containing protein	52.3516	1.30792	0.00326726	24
Soltu.DM.04G020160	Protein kinase superfamily protein	115.513	1.30763	0.000166962	24
Soltu.DM.01G031240	2-oxoglutarate (2OG) and Fe(II)-dependent oxygenase superfamily protein	144.532	1.30728	0.000923148	24
Soltu.DM.03G000580	nodulin MtN21 /EamA-like transporter family protein	62.2028	1.30704	0.00142761	24
Soltu.DM.04G031980	myb domain protein	81.8569	1.30516	0.00166759	24
Soltu.DM.04G006760	hypothetical protein	63.2888	1.30504	0.00394158	24
Soltu.DM.10G012310	beta-D-xylosidase	51.8424	1.30472	0.00426055	24
Soltu.DM.01G006340	Protein of unknown function (DUF3049)	59.774	1.30416	0.00140709	24
Soltu.DM.08G027710	hypothetical protein	149.686	1.3036	0.000182014	24
Soltu.DM.08G003550	Pleckstrin homology (PH) domain-containing protein / lipid-binding START domain-containing protein	71.2153	1.30346	0.000561094	24
Soltu.DM.05G021300	ADP-ribosylation factor family protein	80.4423	1.30241	0.000416026	24
Soltu.DM.07G017740	Polynucleotidyl transferase, ribonuclease H fold protein with HRDC domain	71.7631	1.30233	0.00200576	24
Soltu.DM.03G017480	homolog of DNA mismatch repair protein MSH3	72.0318	1.30146	0.00120697	24
Soltu.DM.05G010590	myb domain protein	51.1026	1.3014	0.00289188	24
Soltu.DM.11G004130	Integrase-type DNA-binding superfamily protein	60.6665	1.301	0.00145117	24
Soltu.DM.07G027000	ATPase E1-E2 type family protein / haloacid dehalogenase-like hydrolase family protein	72.5057	1.3007	0.000616682	24
Soltu.DM.05G023320	gibberellin 2-oxidase	151.008	1.30013	0.000121497	24
Soltu.DM.06G025290	tetraspanin8	106.864	1.29989	0.000406874	24
Soltu.DM.12G004760	NB-ARC domain-containing disease resistance protein	63.8319	1.29953	0.00219109	24
Soltu.DM.05G026050	Nucleotide-diphospho-sugar transferases superfamily protein	106.435	1.29905	0.000109851	24
Soltu.DM.02G004050	MATE efflux family protein	143.868	1.29829	4.52466e-05	24
Soltu.DM.05G012440	hypothetical protein	157.346	1.29818	9.11708e-05	24
Soltu.DM.01G009300	serine carboxypeptidase-like	49.8984	1.29709	0.00366125	24
Soltu.DM.03G004720	hypothetical protein	151.75	1.29681	0.000267378	24
Soltu.DM.12G008810	hypothetical protein	180.631	1.29655	0.000220928	24
Soltu.DM.01G033130	NAD(P)-binding Rossmann-fold superfamily protein	62.0515	1.29606	0.00159884	24
Soltu.DM.06G027310	beta-tonoplast intrinsic protein	108.27	1.29514	0.000219258	24
Soltu.DM.04G024820	Carbohydrate-binding X8 domain superfamily protein	413.917	1.29514	1.57339e-06	24
Soltu.DM.08G026330	growth-regulating factor	126.784	1.2949	0.000247449	24
Soltu.DM.07G027080	Pectin lyase-like superfamily protein	66.9164	1.29469	0.00106578	24
Soltu.DM.04G034100	phospholipase A 2A	95.4836	1.29412	0.00108855	24
Soltu.DM.01G033170	NAD(P)-binding Rossmann-fold superfamily protein	107.646	1.29412	0.000524327	24
Soltu.DM.06G026660	myb domain protein	65.6047	1.29272	0.00113138	24
Soltu.DM.11G025830	Ankyrin repeat family protein	184.673	1.29243	5.11461e-05	24
Soltu.DM.07G002230	Auxin efflux carrier family protein	106.569	1.29218	0.000225491	24
Soltu.DM.03G020730	EF hand calcium-binding protein family	102.884	1.29196	0.000480817	24
Soltu.DM.04G002420	MATE efflux family protein	75.7284	1.29111	0.000566386	24
Soltu.DM.04G026820	sugar transporter	147.893	1.29087	0.000125175	24
Soltu.DM.07G016640	laccase	413.993	1.29085	0.000147685	24
Soltu.DM.12G023320	fimbrin-like protein	79.5816	1.29072	0.000499092	24
Soltu.DM.04G000310	K-box region and MADS-box transcription factor family protein	48.7978	1.2905	0.00491191	24
Soltu.DM.09G010440	2-oxoglutarate (2OG) and Fe(II)-dependent oxygenase superfamily protein	182.211	1.29024	9.23907e-05	24
Soltu.DM.12G020060	xylogalacturonan deficient	49.9162	1.29017	0.00465975	24
Soltu.DM.07G023370	TRICHOME BIREFRINGENCE-LIKE	77.7648	1.29002	0.000669198	24
Soltu.DM.05G011650	glucosidase	51.3826	1.28979	0.00242826	24
Soltu.DM.09G009130	TRICHOME BIREFRINGENCE-LIKE	57.1168	1.28955	0.00307743	24
Soltu.DM.08G017320	aldehyde dehydrogenase 2B7	196.921	1.28932	1.50609e-05	24
Soltu.DM.11G001630	STELAR K+ outward rectifier	70.4103	1.28929	0.00292678	24
Soltu.DM.06G014260	homolog of carrot EP3-3 chitinase	72.0738	1.28916	0.00321291	24
Soltu.DM.02G019280	hypothetical protein	77.4752	1.28914	0.000751241	24
Soltu.DM.01G044430	alternative oxidase	104.588	1.28886	0.00021446	24
Soltu.DM.04G020760	Auxin efflux carrier family protein	49.1124	1.28842	0.0032118	24
Soltu.DM.05G004520	hypothetical protein	154.1	1.28814	4.58239e-05	24
Soltu.DM.S000060	NA	78.6574	1.28798	0.000561094	24
Soltu.DM.03G033190	RAB GTPase homolog A6A	105.61	1.28782	0.000617166	24
Soltu.DM.09G026690	phosphoenolpyruvate carboxylase kinase	189.52	1.28776	0.00010264	24
Soltu.DM.04G027430	like COV	51.2118	1.28587	0.00309696	24
Soltu.DM.04G034150	phospholipase A 2A	47.8346	1.28565	0.00469452	24
Soltu.DM.02G010670	zinc finger (C3HC4-type RING finger) family protein	57.0157	1.28553	0.0021774	24
Soltu.DM.06G012800	AGAMOUS-like	91.4604	1.28489	0.00133133	24
Soltu.DM.05G019050	phosphomannomutase	88.4125	1.28485	0.00102039	24
Soltu.DM.05G018900	Protein of unknown function (DUF1218)	213.737	1.28462	5.52408e-05	24
Soltu.DM.11G023860	carotenoid cleavage dioxygenase	458.387	1.28406	1.76459e-05	24
Soltu.DM.02G019390	Terpenoid cyclases/Protein prenyltransferases superfamily protein	69.3857	1.28368	0.0015793	24
Soltu.DM.08G023970	HXXXD-type acyl-transferase family protein	65.8785	1.28361	0.00327748	24
Soltu.DM.07G017870	glucose-6-phosphate/phosphate translocator	102.327	1.28357	0.000240749	24
Soltu.DM.10G026950	myb-like HTH transcriptional regulator family protein	169.745	1.28295	4.93287e-05	24
Soltu.DM.03G021980	hypothetical protein	136.625	1.28282	5.54206e-05	24
Soltu.DM.08G013240	alpha/beta-Hydrolases superfamily protein	126.787	1.28202	0.000277927	24
Soltu.DM.01G006500	cytochrome P450, family 98, subfamily A, polypeptide	84.1901	1.28196	0.00128909	24
Soltu.DM.04G008940	zinc finger protein	154.813	1.28195	2.73356e-05	24
Soltu.DM.09G021040	hypothetical protein	114.222	1.28188	0.000145659	24
Soltu.DM.02G016170	conserved hypothetical protein	63.1739	1.28181	0.00228798	24
Soltu.DM.07G000270	S-locus lectin protein kinase family protein	82.7836	1.28179	0.000714844	24
Soltu.DM.09G026880	Protein phosphatase 2C family protein	511.093	1.28166	8.11555e-07	24
Soltu.DM.10G004430	Secretory carrier membrane protein (SCAMP) family protein	77.091	1.28127	0.00292489	24
Soltu.DM.06G029130	hypothetical protein	151.889	1.28024	4.15218e-05	24
Soltu.DM.07G013480	cytochrome P450, family 716, subfamily A, polypeptide	84.7905	1.27968	0.000917252	24
Soltu.DM.09G028950	F-box family protein	131.018	1.27868	8.18737e-05	24
Soltu.DM.11G004420	hypothetical protein	63.0321	1.2782	0.00329453	24
Soltu.DM.04G001450	Disease resistance protein (CC-NBS-LRR class) family	61.3378	1.27738	0.00196278	24
Soltu.DM.05G019820	GDSL-like Lipase/Acylhydrolase superfamily protein	233.873	1.27687	6.7667e-05	24
Soltu.DM.08G020160	Protein kinase superfamily protein	59.6391	1.27685	0.00193674	24
Soltu.DM.01G046370	F-box family protein	365.825	1.27674	5.66261e-05	24
Soltu.DM.12G003310	auxin-induced protein	91.9476	1.2759	0.000649369	24
Soltu.DM.03G008500	Phosphoglycerate mutase-like family protein	116.297	1.2746	0.000335076	24
Soltu.DM.03G028510	tetraspanin8	71.7739	1.27436	0.000994594	24
Soltu.DM.12G012370	PLAC8 family protein	72.2658	1.27369	0.00257558	24
Soltu.DM.05G022570	glycosyl hydrolase 9B12	143.507	1.27221	0.000139448	24
Soltu.DM.04G037400	Transmembrane amino acid transporter family protein	300.036	1.27207	4.06943e-05	24
Soltu.DM.12G012260	P-loop nucleoside triphosphate hydrolases superfamily protein with CH (Calponin Homology) domain	130.023	1.27136	9.12601e-05	24
Soltu.DM.11G002300	Rhamnogalacturonate lyase family protein	838.603	1.27107	2.46181e-06	24
Soltu.DM.10G011860	hypothetical protein	61.5478	1.27033	0.00165914	24
Soltu.DM.03G004570	abscisic acid (aba)-deficient	121.919	1.26926	7.38235e-05	24
Soltu.DM.05G019670	1-amino-cyclopropane-1-carboxylate synthase	67.2425	1.26919	0.00206661	24
Soltu.DM.08G002060	Transcriptional factor B3 family protein	48.4744	1.26898	0.00381392	24
Soltu.DM.06G004220	Ribosomal protein S7e family protein	57.0513	1.2687	0.00301866	24
Soltu.DM.08G009890	conserved hypothetical protein	76.9053	1.26869	0.0014269	24
Soltu.DM.07G009760	SH3 domain-containing protein	59.6758	1.2686	0.00438125	24
Soltu.DM.06G034040	hypothetical protein	84.2136	1.26846	0.00123689	24
Soltu.DM.11G022910	glycosyltransferase family protein	102.765	1.26723	0.000842907	24
Soltu.DM.10G020780	myb domain protein	70.8996	1.26638	0.00129497	24
Soltu.DM.10G021880	cell wall invertase	86.7456	1.26623	0.000806602	24
Soltu.DM.04G032570	ZCF37	108.237	1.26582	0.000299446	24
Soltu.DM.04G036910	GDSL-like Lipase/Acylhydrolase superfamily protein	300.499	1.26582	4.02829e-05	24
Soltu.DM.01G037730	DNAJ heat shock N-terminal domain-containing protein	119.205	1.2655	0.000243755	24
Soltu.DM.09G007180	Jojoba acyl CoA reductase-related male sterility protein	86.3267	1.26494	0.00491305	24
Soltu.DM.06G009870	RNA-dependent RNA polymerase family protein	106.355	1.26444	0.000407018	24
Soltu.DM.04G007550	Acyl-CoA N-acyltransferases (NAT) superfamily protein	93.124	1.26406	0.000509166	24
Soltu.DM.08G028100	CCT motif family protein	79.7898	1.26329	0.00264291	24
Soltu.DM.05G012310	hydroxysteroid dehydrogenase	96.5751	1.26319	0.000452733	24
Soltu.DM.03G000670	Regulator of chromosome condensation (RCC1) family protein	76.006	1.26316	0.000926271	24
Soltu.DM.10G029470	hypothetical protein	77.8934	1.26313	0.00290577	24
Soltu.DM.12G027320	Cytosol aminopeptidase family protein	116.129	1.26296	0.000118563	24
Soltu.DM.05G021440	Phototropic-responsive NPH3 family protein	120.728	1.26285	0.000889169	24
Soltu.DM.02G013460	conserved hypothetical protein	67.653	1.26256	0.0025596	24
Soltu.DM.10G013980	NB-ARC domain-containing disease resistance protein	187.797	1.26245	1.45322e-05	21
Soltu.DM.01G029090	glutathione S-transferase tau	145.089	1.26158	0.000447928	24
Soltu.DM.11G003540	white-brown complex homolog protein	795.861	1.26043	8.04409e-07	24
Soltu.DM.05G021330	white-brown complex homolog protein	58.8674	1.26013	0.00168051	24
Soltu.DM.01G031080	hypothetical protein	225.317	1.26004	0.000222846	24
Soltu.DM.03G006450	Cyclopropane-fatty-acyl-phospholipid synthase	216.77	1.25992	8.41816e-05	24
Soltu.DM.08G016990	NSP (nuclear shuttle protein)-interacting GTPase	48.9712	1.2598	0.0046488	24
Soltu.DM.12G001770	poly(A) polymerase	75.7087	1.25961	0.0028965	24
Soltu.DM.03G033510	laccase	96.1042	1.25818	0.001062	24
Soltu.DM.09G024190	PLAT/LH2 domain-containing lipoxygenase family protein	117.902	1.25812	0.000136489	24
Soltu.DM.03G013870	Nucleotide-diphospho-sugar transferase family protein	86.7763	1.25794	0.000561275	24
Soltu.DM.01G028980	hypothetical protein	207.984	1.25692	6.99877e-05	24
Soltu.DM.04G024330	hypothetical protein	46.2114	1.25686	0.00417684	24
Soltu.DM.10G024050	plasma membrane intrinsic protein 2A	109.259	1.25659	0.000786017	24
Soltu.DM.08G013210	hypothetical protein	64.4682	1.25627	0.00164932	24
Soltu.DM.04G001390	AGAMOUS-like	273.501	1.25616	0.000443683	24
Soltu.DM.10G012810	ATP-dependent caseinolytic (Clp) protease/crotonase family protein	105.072	1.25602	0.00199077	24
Soltu.DM.03G035020	indole-3-acetic acid inducible	85.2313	1.25562	0.00228319	24
Soltu.DM.06G014480	spermidine synthase	154.162	1.25518	0.000118297	24
Soltu.DM.01G051940	phosphate transporter 3;3	133.966	1.25459	6.67491e-05	24
Soltu.DM.01G000300	MAC/Perforin domain-containing protein	308.839	1.25451	1.54994e-05	24
Soltu.DM.07G017260	terpene synthase	78.5462	1.25449	0.000833335	24
Soltu.DM.01G035240	Dof-type zinc finger DNA-binding family protein	53.6202	1.25431	0.00326911	24
Soltu.DM.01G036150	HSP20-like chaperones superfamily protein	260.396	1.25397	0.000158935	24
Soltu.DM.05G019270	cytochrome p450 78a9	84.2302	1.25394	0.00134912	24
Soltu.DM.03G034420	hypothetical protein	146.279	1.25379	8.60679e-05	24
Soltu.DM.03G005280	1-amino-cyclopropane-1-carboxylate synthase	49.9515	1.25359	0.00441075	24
Soltu.DM.04G034440	Major facilitator superfamily protein	86.5369	1.25357	0.000812136	24
Soltu.DM.09G001440	glutathione S-transferase TAU	69.07	1.25356	0.00180652	24
Soltu.DM.01G017250	hypothetical protein	50.7692	1.25329	0.00496968	24
Soltu.DM.08G026840	Glucose-methanol-choline (GMC) oxidoreductase family protein	59.3894	1.25215	0.00294101	24
Soltu.DM.06G000540	glutathione S-transferase	77.0749	1.25139	0.00114319	24
Soltu.DM.12G029530	FAD/NAD(P)-binding oxidoreductase family protein	107.101	1.25136	0.00044614	24
Soltu.DM.01G000030	glutamate decarboxylase	103.623	1.25115	0.000647032	24
Soltu.DM.10G029930	nodulin MtN21 /EamA-like transporter family protein	83.7036	1.25089	0.000835456	24
Soltu.DM.09G003290	Subtilisin-like serine endopeptidase family protein	111.923	1.25067	0.000173585	24
Soltu.DM.12G030140	pathogenesis-related family protein	48.6449	1.25007	0.00395486	24
Soltu.DM.01G031350	Lactate/malate dehydrogenase family protein	127.513	1.24995	0.000178894	24
Soltu.DM.09G001990	laccase	135.432	1.24967	0.000255446	24
Soltu.DM.09G027280	HAD superfamily, subfamily IIIB acid phosphatase	97.8226	1.24787	0.000373832	24
Soltu.DM.04G034110	phospholipase A 2A	47.6973	1.24758	0.00459746	24
Soltu.DM.09G019990	Bifunctional inhibitor/lipid-transfer protein/seed storage 2S albumin superfamily protein	59.068	1.24752	0.00312835	24
Soltu.DM.02G017750	heat shock transcription factor B2A	79.8438	1.24711	0.00347095	24
Soltu.DM.05G002690	Transmembrane amino acid transporter family protein	73.008	1.24675	0.00403869	24
Soltu.DM.01G025220	Pectin lyase-like superfamily protein	244.397	1.24562	1.75677e-05	24
Soltu.DM.01G007190	RING finger protein	64.9431	1.24552	0.0016568	24
Soltu.DM.11G010330	GDSL-like Lipase/Acylhydrolase superfamily protein	225.344	1.24527	4.58639e-05	24
Soltu.DM.12G023290	myb domain protein	91.3044	1.24517	0.000680933	24
Soltu.DM.07G022330	hypothetical protein	78.6142	1.24513	0.00380524	24
Soltu.DM.07G017860	Transmembrane protein 97, predicted	105.263	1.24477	0.00119743	24
Soltu.DM.06G032990	cytochrome P450, family 714, subfamily A, polypeptide	167.74	1.24473	7.18862e-05	24
Soltu.DM.08G029590	RING/U-box superfamily protein	186.686	1.24444	0.000161818	24
Soltu.DM.12G009340	WD-40 repeat family protein	55.626	1.24435	0.0032059	24
Soltu.DM.06G025640	hypothetical protein	118.59	1.24364	0.000171998	24
Soltu.DM.07G016880	fimbrin-like protein	73.267	1.24318	0.00149683	24
Soltu.DM.10G022800	Laccase/Diphenol oxidase family protein	81.5424	1.24316	0.00133327	24
Soltu.DM.05G003270	myb domain protein	126.173	1.24166	0.000177515	24
Soltu.DM.08G028850	WRKY family transcription factor	59.5446	1.24141	0.00468712	24
Soltu.DM.03G027030	Pectate lyase family protein	314.152	1.24103	9.01147e-06	24
Soltu.DM.10G026500	Auxin efflux carrier family protein	61.8641	1.24038	0.00205006	24
Soltu.DM.08G021660	NB-ARC domain-containing disease resistance protein	151.063	1.24031	0.00102608	24
Soltu.DM.01G029800	Phosphatidylinositol N-acetylglucosaminyltransferase, GPI19/PIG-P subunit	566.614	1.24012	1.66295e-05	24
Soltu.DM.01G007270	somatic embryogenesis receptor-like kinase	109.433	1.2399	0.00163296	24
Soltu.DM.06G024000	Sterile alpha motif (SAM) domain-containing protein	647.643	1.23987	5.79056e-06	24
Soltu.DM.08G024750	GRAM domain family protein	211.565	1.23976	5.54986e-05	24
Soltu.DM.10G019330	TRICHOME BIREFRINGENCE-LIKE	94.1168	1.23973	0.00063205	24
Soltu.DM.05G002550	NAD(P)-binding Rossmann-fold superfamily protein	58.4406	1.23934	0.00349179	24
Soltu.DM.11G009720	beta-galactosidase	100.234	1.23928	0.000324846	24
Soltu.DM.05G008360	methyl-CPG-binding domain	109.521	1.23909	0.00018272	24
Soltu.DM.01G046390	Glycosyl hydrolase family 10 protein	100.969	1.23855	0.000407018	24
Soltu.DM.04G005320	NB-ARC domain-containing disease resistance protein	85.5918	1.23811	0.000803643	21
Soltu.DM.12G024800	sulfate transporter 3;5	65.5851	1.23802	0.00362438	24
Soltu.DM.12G002410	NB-ARC domain-containing disease resistance protein	63.3299	1.23733	0.00431274	24
Soltu.DM.05G019230	cycloartenol synthase	415.028	1.23675	2.50468e-05	24
Soltu.DM.04G009950	Leucine-rich repeat protein kinase family protein	134.56	1.23665	0.000504894	24
Soltu.DM.04G018750	Protein kinase protein with adenine nucleotide alpha hydrolases-like domain	71.3604	1.23566	0.00175465	24
Soltu.DM.01G037050	DNA-damage-repair/toleration protein (DRT102)	108.384	1.23543	0.000378414	24
Soltu.DM.03G000960	P-glycoprotein	66.4651	1.23398	0.00377399	24
Soltu.DM.10G016210	MuDR family transposase	127.509	1.23398	0.00127093	24
Soltu.DM.06G033290	serine carboxypeptidase-like	56.8695	1.23394	0.00448114	24
Soltu.DM.12G024810	sulfate transporter 3;5	130.174	1.23376	0.000119686	24
Soltu.DM.06G011700	laccase	170.416	1.23285	7.63707e-05	24
Soltu.DM.10G020050	Adenine nucleotide alpha hydrolases-like superfamily protein	144.151	1.23066	0.00017663	24
Soltu.DM.11G021570	fatty acid reductase	70.2439	1.23034	0.00236036	24
Soltu.DM.12G002490	hypothetical protein	70.4485	1.23027	0.00154876	24
Soltu.DM.08G021960	SCAMP family protein	508.863	1.22985	5.93197e-07	24
Soltu.DM.06G032140	myb domain protein	91.8547	1.22974	0.00102845	24
Soltu.DM.09G006260	AGAMOUS-like	98.5945	1.22961	0.000600557	24
Soltu.DM.01G029170	Phototropic-responsive NPH3 family protein	137.37	1.22818	0.000170579	24
Soltu.DM.06G017290	O-methyltransferase	87.3301	1.22796	0.00184369	24
Soltu.DM.06G017290	O-methyltransferase	87.3301	1.22796	0.00184369	24
Soltu.DM.12G029770	LEUNIG_homolog	60.3882	1.22705	0.00322873	24
Soltu.DM.07G003570	blue-copper-binding protein	221.639	1.22693	0.000871511	24
Soltu.DM.11G012490	hypothetical protein	230.906	1.22669	0.000421414	24
Soltu.DM.09G001450	RHO guanyl-nucleotide exchange factor	78.3999	1.22579	0.00169394	24
Soltu.DM.09G000670	phosphate transporter 4;2	87.8544	1.22559	0.000998233	24
Soltu.DM.11G021010	alpha/beta-Hydrolases superfamily protein	204.243	1.22557	4.4548e-05	24
Soltu.DM.03G019440	purple acid phosphatase	91.7194	1.22514	0.00233175	24
Soltu.DM.12G004670	xylem cysteine peptidase	113.305	1.22471	0.000616682	24
Soltu.DM.04G035220	DUTP-PYROPHOSPHATASE-LIKE	279.654	1.22272	0.000131836	24
Soltu.DM.12G003780	RNA-binding protein	100.306	1.2227	0.00114316	24
Soltu.DM.01G040760	hypothetical protein	93.345	1.2224	0.000680537	24
Soltu.DM.05G001060	K-box region and MADS-box transcription factor family protein	148.199	1.22237	0.000713612	24
Soltu.DM.06G018280	expansin-like B1	280.916	1.22233	0.000143326	24
Soltu.DM.04G032410	serine carboxypeptidase-like	77.8104	1.22217	0.00127034	24
Soltu.DM.04G023980	WRKY DNA-binding protein	245.568	1.22213	2.52037e-05	24
Soltu.DM.08G026940	Integrase-type DNA-binding superfamily protein	100.882	1.22177	0.000447519	24
Soltu.DM.09G024840	homocysteine methyltransferase	56.0285	1.22104	0.00395947	24
Soltu.DM.02G022960	basic chitinase	218.656	1.22092	0.000274784	24
Soltu.DM.12G024180	Terpenoid cyclases family protein	115.715	1.22061	0.000888758	24
Soltu.DM.01G043310	plantacyanin	152.595	1.22022	0.00151149	24
Soltu.DM.01G041260	germin-like protein	500.252	1.22001	6.35965e-05	24
Soltu.DM.06G032060	Laccase/Diphenol oxidase family protein	128.705	1.21976	0.000705889	24
Soltu.DM.04G036230	glyoxal oxidase-related protein	88.7789	1.21867	0.000715426	24
Soltu.DM.07G022320	hypothetical protein	170.689	1.21861	8.49707e-05	24
Soltu.DM.11G004090	Cotton fibre expressed protein domain containing protein	55.4429	1.21836	0.00469539	24
Soltu.DM.04G010520	Plant invertase/pectin methylesterase inhibitor superfamily protein	165.465	1.21814	8.52336e-05	24
Soltu.DM.04G006500	hypothetical protein	58.1086	1.21741	0.00470194	24
Soltu.DM.10G027000	bZIP transcription factor family protein	130.379	1.21732	0.000337767	24
Soltu.DM.06G025240	Adenine nucleotide alpha hydrolases-like superfamily protein	93.7905	1.21712	0.00223164	24
Soltu.DM.11G008960	hypothetical protein	222.533	1.217	0.000105467	24
Soltu.DM.05G000620	cytochrome P450, family 86, subfamily A, polypeptide	68.0441	1.21573	0.00174499	24
Soltu.DM.02G026220	hypothetical protein	80.5443	1.21415	0.00302516	24
Soltu.DM.04G004140	NAD(P)-linked oxidoreductase superfamily protein	72.6232	1.21378	0.00216163	24
Soltu.DM.11G002640	cinnamyl alcohol dehydrogenase	97.3917	1.21344	0.00343181	24
Soltu.DM.01G009290	serine carboxypeptidase-like	189.698	1.21243	0.000111064	24
Soltu.DM.06G030470	lysine decarboxylase family protein	89.7381	1.21184	0.000703312	24
Soltu.DM.05G026250	BLOC-1-related complex sub-unit 8 domain containing protein	318.109	1.21128	2.60017e-05	24
Soltu.DM.10G000210	myb domain protein	82.492	1.21029	0.00232438	24
Soltu.DM.04G036030	Walls Are Thin	79.8122	1.21004	0.00340989	24
Soltu.DM.08G008600	hypothetical protein	310.833	1.20988	6.38585e-06	21
Soltu.DM.10G001900	Flavin containing amine oxidoreductase family protein	249.157	1.20987	0.00321364	24
Soltu.DM.09G024740	CVP2 like	66.6316	1.20947	0.00218187	24
Soltu.DM.09G010680	MATE efflux family protein	66.9519	1.209	0.00276871	24
Soltu.DM.04G036510	Plant protein of unknown function (DUF827)	60.7969	1.20884	0.00374426	24
Soltu.DM.06G028410	2-oxoglutarate (2OG) and Fe(II)-dependent oxygenase superfamily protein	168.606	1.20812	0.000660251	24
Soltu.DM.06G022470	Protein of unknown function (DUF3511)	70.5596	1.2079	0.00366461	24
Soltu.DM.07G019340	Secretory carrier membrane protein (SCAMP) family protein	280.571	1.20769	1.30682e-05	24
Soltu.DM.11G012900	GDSL-motif lipase	139.931	1.20678	0.00166143	24
Soltu.DM.06G013250	Divalent ion symporter	89.8554	1.2064	0.00213865	24
Soltu.DM.07G023020	hypothetical protein	205.047	1.20627	0.000130967	24
Soltu.DM.01G029490	ent-kaurenoic acid hydroxylase	94.3312	1.20624	0.00118032	24
Soltu.DM.03G002390	sugar transporter	91.394	1.20593	0.00313645	24
Soltu.DM.11G003810	Six-hairpin glycosidases superfamily protein	205.692	1.20586	0.000370551	24
Soltu.DM.10G022430	cell wall invertase	299.137	1.20549	5.45823e-05	24
Soltu.DM.10G019980	high cyclic electron flow	71.3204	1.20529	0.00276136	24
Soltu.DM.05G003900	RING/U-box superfamily protein	81.203	1.20513	0.00203614	24
Soltu.DM.10G016710	disease resistance protein (TIR-NBS-LRR class)	91.0254	1.20503	0.00301861	24
Soltu.DM.02G013470	gibberellin 2-oxidase	146.536	1.20404	0.000184967	24
Soltu.DM.06G025950	Protein of unknown function (DUF674)	231.555	1.20341	0.000208522	24
Soltu.DM.03G033650	Protein kinase superfamily protein	149.924	1.20304	0.000338426	24
Soltu.DM.02G025300	sec7 domain-containing protein	81.2216	1.20297	0.00199604	24
Soltu.DM.08G003320	ATP-binding cassette	97.5155	1.20177	0.00112613	24
Soltu.DM.06G010390	Development and cell death domain containing protein	69.1392	1.20155	0.00205814	24
Soltu.DM.06G000090	myb domain protein	110.564	1.20056	0.000752215	24
Soltu.DM.10G028040	heat shock transcription factor B3	120.607	1.19998	0.00119832	24
Soltu.DM.12G001620	hypothetical protein	159.846	1.19986	8.99679e-05	24
Soltu.DM.04G025640	Nodulin MtN3 family protein	150.641	1.19927	0.000306901	24
Soltu.DM.10G026810	Protein kinase superfamily protein	91.8989	1.19841	0.00132612	24
Soltu.DM.04G027090	nodulin MtN21 /EamA-like transporter family protein	214.711	1.19832	5.04059e-05	24
Soltu.DM.09G003580	alpha/beta-Hydrolases superfamily protein	95.7867	1.19814	0.0012906	24
Soltu.DM.05G007940	nodulin MtN21 /EamA-like transporter family protein	58.2012	1.19721	0.00349856	24
Soltu.DM.04G036810	hypothetical protein	135.862	1.19714	0.00117682	24
Soltu.DM.05G022770	hypothetical protein	101.939	1.19642	0.00252966	24
Soltu.DM.04G019730	Protein of Unknown Function (DUF239)	226.01	1.1962	9.09233e-05	24
Soltu.DM.03G019350	NAD(P)-linked oxidoreductase superfamily protein	63.3413	1.19607	0.00245052	24
Soltu.DM.12G028870	phospholipase D alpha	89.6564	1.19603	0.00106278	24
Soltu.DM.10G026050	FK506 BINDING PROTEIN	118.133	1.19556	0.00243511	24
Soltu.DM.02G032290	Putative membrane lipoprotein	64.1444	1.19497	0.00419273	24
Soltu.DM.11G002470	SGNH hydrolase-type esterase superfamily protein	161.182	1.19447	0.000352706	24
Soltu.DM.01G028510	hypothetical protein	224.129	1.19418	0.00033652	24
Soltu.DM.07G025870	Ras-related small GTP-binding family protein	136.367	1.19358	0.000158057	24
Soltu.DM.01G026010	purple acid phosphatase	204.468	1.19338	8.12926e-05	24
Soltu.DM.09G021690	Immunoglobulin E-set superfamily protein	119.804	1.19327	0.000499757	24
Soltu.DM.04G010790	SANTA (SANT Associated) domain containing protein	149.077	1.19302	0.000345308	24
Soltu.DM.05G024110	UDP-Glycosyltransferase superfamily protein	55.1754	1.19289	0.0043834	24
Soltu.DM.04G021070	Cyclopropane-fatty-acyl-phospholipid synthase	112.1	1.19207	0.000685743	24
Soltu.DM.08G017810	D-arabinono-1,4-lactone oxidase family protein	137.76	1.19175	0.000272886	24
Soltu.DM.08G002870	G-protein gamma subunit	217.641	1.19172	0.000282913	24
Soltu.DM.09G003590	alpha/beta-Hydrolases superfamily protein	178.119	1.19103	0.000227991	24
Soltu.DM.12G002560	O-Glycosyl hydrolases family 17 protein	87.8998	1.19083	0.00100339	24
Soltu.DM.10G005880	Late embryogenesis abundant protein	73.9573	1.19053	0.00175755	24
Soltu.DM.06G026080	ATP-binding cassette A2	94.5248	1.18931	0.00133531	24
Soltu.DM.12G005050	Major facilitator superfamily protein	169.524	1.18928	0.000197685	24
Soltu.DM.07G000250	Glycosyl hydrolase family protein with chitinase insertion domain	302.862	1.18841	2.14859e-05	24
Soltu.DM.12G002580	Putative methyltransferase family protein	60.257	1.18806	0.00428565	24
Soltu.DM.10G005760	Late embryogenesis abundant (LEA) hydroxyproline-rich glycoprotein family	58.7767	1.18775	0.00489091	24
Soltu.DM.08G001220	ent-kaurenoic acid hydroxylase	54.1874	1.18774	0.0045005	24
Soltu.DM.02G010730	conserved hypothetical protein	93.0804	1.18764	0.00118682	24
Soltu.DM.06G028900	2-oxoglutarate (2OG) and Fe(II)-dependent oxygenase superfamily protein	157.452	1.18758	0.000180838	24
Soltu.DM.06G010230	Lateral organ boundaries (LOB) domain family protein	84.7523	1.18733	0.00212216	24
Soltu.DM.11G004610	Cupredoxin superfamily protein	117.511	1.18685	0.000842969	24
Soltu.DM.07G023440	gamma-glutamyl hydrolase	81.7177	1.18676	0.00202736	24
Soltu.DM.11G005250	hypothetical protein	492.395	1.18628	1.19065e-05	24
Soltu.DM.09G007640	ALC-interacting protein	122.61	1.1859	0.00103018	24
Soltu.DM.12G007130	Cellulase (glycosyl hydrolase family 5) domain containing protein	232.551	1.18502	9.17037e-05	24
Soltu.DM.10G026020	myb domain protein	63.2641	1.18479	0.00254055	24
Soltu.DM.01G005480	golgi nucleotide sugar transporter	363.175	1.1846	4.66094e-05	24
Soltu.DM.05G005070	ribonuclease	139.391	1.18393	0.00040688	24
Soltu.DM.08G023840	expansin-like B1	113.011	1.18376	0.000695717	24
Soltu.DM.10G029320	bZIP transcription factor family protein	86.9136	1.1835	0.0018504	24
Soltu.DM.03G014880	NAD(P)-linked oxidoreductase superfamily protein	124.872	1.18341	0.00105254	24
Soltu.DM.07G015370	Transducin/WD40 repeat-like superfamily protein	100.632	1.18318	0.00153042	24
Soltu.DM.09G008350	D-arabinono-1,4-lactone oxidase family protein	67.6134	1.18232	0.00492352	24
Soltu.DM.01G027870	thaumatin-like protein	772.344	1.18215	6.83513e-06	24
Soltu.DM.01G049740	conserved hypothetical protein	107.77	1.18214	0.000535905	24
Soltu.DM.02G018130	conserved hypothetical protein	89.1454	1.18132	0.00270616	24
Soltu.DM.10G010890	Kinase interacting (KIP1-like) family protein	64.1834	1.1789	0.00294662	24
Soltu.DM.09G000510	josephin protein-related	138.408	1.1787	0.000306882	24
Soltu.DM.07G011050	ARM repeat superfamily protein	118.786	1.17618	0.00083033	24
Soltu.DM.12G012640	hypothetical protein	75.8304	1.17605	0.00474462	24
Soltu.DM.03G002740	hypothetical protein	126.382	1.17557	0.0016052	24
Soltu.DM.11G000260	microtubule-associated proteins 70-1	79.7533	1.17529	0.00202522	24
Soltu.DM.06G030340	ABC-2 type transporter family protein	124.137	1.17506	0.000718825	24
Soltu.DM.02G012730	Transcription factor jumonji (jmj) family protein / zinc finger (C5HC2 type) family protein	201.777	1.17468	0.000173717	24
Soltu.DM.05G004270	Zinc finger C-x8-C-x5-C-x3-H type family protein	203.369	1.17438	0.000725143	24
Soltu.DM.09G024670	Bifunctional inhibitor/lipid-transfer protein/seed storage 2S albumin superfamily protein	441.268	1.17433	9.34354e-05	24
Soltu.DM.09G001320	glutathione S-transferase TAU	83.1835	1.17369	0.00272603	24
Soltu.DM.10G028980	conserved hypothetical protein	68.8609	1.17235	0.00415987	24
Soltu.DM.12G020650	Carbohydrate-binding X8 domain superfamily protein	92.4247	1.17213	0.00211966	24
Soltu.DM.03G031180	XH/XS domain-containing protein	69.5494	1.172	0.00247447	24
Soltu.DM.04G023950	O-Glycosyl hydrolases family 17 protein	158.432	1.17185	0.000338189	24
Soltu.DM.11G020130	polyol/monosaccharide transporter	98.6653	1.17155	0.00192301	24
Soltu.DM.10G014940	S-adenosyl-L-methionine-dependent methyltransferases superfamily protein	130.07	1.17151	0.000356081	24
Soltu.DM.09G022690	Rho GTPase activating protein with PAK-box/P21-Rho-binding domain	206.996	1.17134	0.000704069	24
Soltu.DM.04G034860	S-adenosyl-L-methionine-dependent methyltransferases superfamily protein	409.285	1.17128	0.00011714	24
Soltu.DM.04G003330	plasmodesmata-located protein	64.9215	1.17083	0.00323259	24
Soltu.DM.03G028530	tetraspanin8	88.6293	1.17053	0.00171502	24
Soltu.DM.11G017710	alpha/beta-Hydrolases superfamily protein	125.271	1.17034	0.000804887	24
Soltu.DM.08G021250	acyl activating enzyme	165.801	1.17028	0.000508544	21
Soltu.DM.12G015620	pleiotropic drug resistance	162.179	1.16994	0.000520367	24
Soltu.DM.12G010320	Integrase-type DNA-binding superfamily protein	120.47	1.16921	0.0018504	24
Soltu.DM.09G027860	triglyceride lipases;triglyceride lipases	66.7144	1.16873	0.00409002	24
Soltu.DM.03G037230	Integrase-type DNA-binding superfamily protein	74.167	1.16854	0.00331857	24
Soltu.DM.04G021700	DNAse I-like superfamily protein	270.858	1.16852	2.99299e-05	24
Soltu.DM.11G003500	Protein kinase superfamily protein	100.82	1.16829	0.00167864	24
Soltu.DM.10G019650	2-oxoglutarate (2OG) and Fe(II)-dependent oxygenase superfamily protein	90.9708	1.16815	0.00141878	24
Soltu.DM.11G015740	hypothetical protein	307.537	1.16813	2.2819e-05	24
Soltu.DM.S000850	NA	146.228	1.16742	0.00087388	24
Soltu.DM.08G001790	Pyridoxal phosphate (PLP)-dependent transferases superfamily protein	66.3772	1.16739	0.00300754	24
Soltu.DM.03G022640	RING/U-box superfamily protein	202.299	1.16683	0.00054565	24
Soltu.DM.01G003430	cysteine-rich RLK (RECEPTOR-like protein kinase)	96.7157	1.16626	0.00187881	24
Soltu.DM.07G006700	Peroxidase family protein	186.449	1.16589	0.00126013	24
Soltu.DM.01G006590	root hair specific	69.7962	1.16545	0.0046965	24
Soltu.DM.02G026860	hypothetical protein	65.4221	1.16469	0.00372807	24
Soltu.DM.02G010880	Major facilitator superfamily protein	98.3868	1.16443	0.00462787	24
Soltu.DM.11G021720	P-glycoprotein	90.291	1.16434	0.00312128	24
Soltu.DM.10G016030	F-box family protein	116.437	1.164	0.00194613	24
Soltu.DM.05G021270	conserved hypothetical protein	171.908	1.16374	0.00373537	23
Soltu.DM.10G002430	MATE efflux family protein	118.025	1.16352	0.000319049	24
Soltu.DM.10G026040	metacaspase	99.925	1.16349	0.00135135	24
Soltu.DM.07G028550	myb domain protein	97.4185	1.1634	0.000951789	24
Soltu.DM.01G028340	Cysteine/Histidine-rich C1 domain family protein	108.543	1.16179	0.00274453	24
Soltu.DM.02G028810	Remorin family protein	141.303	1.16146	0.00182404	24
Soltu.DM.07G000310	alpha/beta-Hydrolases superfamily protein	147.52	1.16086	0.000540823	24
Soltu.DM.02G023900	Plant protein of unknown function (DUF827)	205.891	1.16084	9.56131e-05	24
Soltu.DM.02G014420	senescence-related gene	275.936	1.1601	0.000427953	24
Soltu.DM.11G006240	A20/AN1-like zinc finger family protein	101.561	1.15988	0.00218282	24
Soltu.DM.07G001400	nodulin MtN21 /EamA-like transporter family protein	182.993	1.15985	0.000362951	24
Soltu.DM.02G032960	hypothetical protein	222.311	1.15975	5.71281e-05	24
Soltu.DM.07G020990	Peroxidase superfamily protein	96.7371	1.15955	0.00146869	24
Soltu.DM.09G030980	Ankyrin repeat family protein	137.885	1.15929	0.000662466	24
Soltu.DM.05G024430	glutamate decarboxylase	135.784	1.15917	0.000261067	24
Soltu.DM.01G045070	hypothetical protein	127.96	1.15884	0.000335076	24
Soltu.DM.02G010110	UDP-Glycosyltransferase superfamily protein	119.615	1.15845	0.000828124	24
Soltu.DM.04G019930	conserved hypothetical protein	159.36	1.15819	0.000315907	24
Soltu.DM.08G023990	HXXXD-type acyl-transferase family protein	67.0895	1.15804	0.00336815	24
Soltu.DM.04G004370	hypothetical protein	110.927	1.1577	0.0014895	24
Soltu.DM.01G009220	hypothetical protein	124.36	1.1575	0.000544708	24
Soltu.DM.07G019060	hypothetical protein	77.0529	1.15742	0.00349161	24
Soltu.DM.05G018970	xyloglucan endotransglycosylase	99.9041	1.15738	0.00112531	24
Soltu.DM.05G009930	Subtilase family protein	214.901	1.15621	0.00154856	24
Soltu.DM.04G025650	Tetratricopeptide repeat (TPR)-like superfamily protein	594.371	1.1559	1.93687e-05	24
Soltu.DM.01G007780	conserved peptide upstream open reading frame	128.31	1.15538	0.00037939	24
Soltu.DM.01G037450	P-loop containing nucleoside triphosphate hydrolases superfamily protein	119.601	1.15492	0.00128257	24
Soltu.DM.07G017830	Ras-related small GTP-binding family protein	74.3366	1.15484	0.00215874	24
Soltu.DM.12G024010	UDP-Glycosyltransferase superfamily protein	259.763	1.15462	8.99266e-05	24
Soltu.DM.06G003580	PEP1 receptor	137.83	1.15422	0.0016801	24
Soltu.DM.01G036040	Integrase-type DNA-binding superfamily protein	118.077	1.15379	0.00307487	24
Soltu.DM.12G020420	plant intracellular ras group-related LRR	121.919	1.15377	0.00442711	24
Soltu.DM.05G006070	HVA22 homologue C	82.3893	1.15273	0.00436099	24
Soltu.DM.02G029010	conserved hypothetical protein	84.9055	1.15264	0.00149087	24
Soltu.DM.01G031450	expansin B2	157.397	1.15207	0.000588781	24
Soltu.DM.09G023340	thiamin pyrophosphokinase	149.482	1.15091	0.0040864	24
Soltu.DM.03G002240	terpene synthase	82.679	1.15018	0.0014811	24
Soltu.DM.04G036980	Peroxidase superfamily protein	111.723	1.14929	0.000515162	24
Soltu.DM.11G026360	Leucine-rich repeat transmembrane protein kinase protein	261.998	1.14903	7.43748e-05	24
Soltu.DM.06G034290	2-oxoglutarate (2OG) and Fe(II)-dependent oxygenase superfamily protein	118.578	1.14879	0.000677137	24
Soltu.DM.10G005370	conserved hypothetical protein	219.692	1.14863	0.000235283	24
Soltu.DM.07G012860	Polynucleotidyl transferase, ribonuclease H-like superfamily protein	135.767	1.14829	0.00117682	24
Soltu.DM.09G022400	hypothetical protein	196.941	1.14764	0.000370551	24
Soltu.DM.11G003070	hypothetical protein	79.3782	1.14755	0.00231136	24
Soltu.DM.03G018930	Leucine-rich repeat protein kinase family protein	258.133	1.14664	0.000132734	24
Soltu.DM.02G010590	alpha/beta-Hydrolases superfamily protein	363.414	1.14607	2.66108e-05	24
Soltu.DM.12G002520	indole-3-acetate beta-D-glucosyltransferase	118.983	1.14598	0.00052978	24
Soltu.DM.11G004860	2-oxoglutarate (2OG) and Fe(II)-dependent oxygenase superfamily protein	341.121	1.14588	4.0032e-05	24
Soltu.DM.12G019530	serine carboxypeptidase-like	236.622	1.14585	0.00293986	24
Soltu.DM.06G020830	NB-ARC domain-containing disease resistance protein	88.3821	1.14566	0.0031199	24
Soltu.DM.10G010620	Phosphoglycerate mutase family protein	125.413	1.14563	0.00100585	24
Soltu.DM.05G027130	Seed dormancy control domain containing protein	208.472	1.14546	0.000113641	24
Soltu.DM.04G021520	succinate dehydrogenase 2-3	136.04	1.14514	0.00143887	24
Soltu.DM.09G023930	P-loop containing nucleoside triphosphate hydrolases superfamily protein	348.87	1.145	2.83179e-05	24
Soltu.DM.04G025490	RAB GTPASE HOMOLOG B18	395.175	1.14492	1.19768e-05	24
Soltu.DM.11G023120	Protein of unknown function, DUF547	107.126	1.14471	0.00164724	24
Soltu.DM.01G014970	cytochrome P450, family 716, subfamily A, polypeptide	113.045	1.14456	0.00107196	24
Soltu.DM.04G028320	laccase	120.022	1.14445	0.00128152	24
Soltu.DM.04G000140	terpene synthase	148.564	1.1439	0.000262858	24
Soltu.DM.03G024950	GDSL-like Lipase/Acylhydrolase superfamily protein	71.1896	1.14351	0.00484633	24
Soltu.DM.06G010830	HMG-box (high mobility group) DNA-binding family protein	79.8915	1.1435	0.00274709	24
Soltu.DM.08G007310	inositol transporter	161.681	1.14346	0.000364923	24
Soltu.DM.07G002700	flavin-dependent monooxygenase	804.864	1.1431	6.09745e-05	24
Soltu.DM.07G017680	hydroxysteroid dehydrogenase	93.9423	1.14302	0.00177786	24
Soltu.DM.07G023650	cytochrome P450, family 72, subfamily A, polypeptide	178.705	1.14293	0.000194257	24
Soltu.DM.05G012740	Coiled-coil domain-containing protein SCD2	2884.36	1.14273	2.2215e-06	24
Soltu.DM.01G041640	Disease resistance protein (TIR-NBS-LRR class) family	76.0896	1.14232	0.00262065	24
Soltu.DM.10G028340	NAC domain containing protein	97.2446	1.14225	0.00156532	24
Soltu.DM.05G008720	nuclear factor Y, subunit B6	94.5008	1.14167	0.00453086	24
Soltu.DM.10G006810	NAD(P)-binding Rossmann-fold superfamily protein	85.8667	1.14154	0.00360667	24
Soltu.DM.07G013460	cycloartenol synthase	508.187	1.14136	4.2346e-05	24
Soltu.DM.01G027320	PHD finger family protein	99.3983	1.14092	0.00206753	24
Soltu.DM.06G012850	Glucose-methanol-choline (GMC) oxidoreductase family protein	94.063	1.14011	0.00142359	24
Soltu.DM.03G030090	GDSL-like Lipase/Acylhydrolase superfamily protein	161.07	1.14009	0.000991586	24
Soltu.DM.06G016300	hypothetical protein	74.2385	1.13976	0.00327956	24
Soltu.DM.12G022240	NAD(P)-binding Rossmann-fold superfamily protein	235.738	1.13975	0.000705177	24
Soltu.DM.09G023170	high affinity K+ transporter	196.77	1.13955	0.000162802	24
Soltu.DM.01G002040	DNA-binding bromodomain-containing protein	92.8972	1.13942	0.00212825	24
Soltu.DM.04G036410	Putative lysine decarboxylase family protein	86.8203	1.13898	0.0028965	24
Soltu.DM.09G025490	endonuclease III	66.2293	1.13894	0.00337006	24
Soltu.DM.12G028290	Regulator of Vps4 activity in the MVB pathway protein	93.125	1.13823	0.00319335	24
Soltu.DM.04G029120	Glycosyl hydrolase family protein	81.7653	1.13814	0.00463521	24
Soltu.DM.10G019860	cell wall / vacuolar inhibitor of fructosidase	136.238	1.13797	0.000760161	24
Soltu.DM.06G023750	Pectin lyase-like superfamily protein	134.94	1.1379	0.00077126	24
Soltu.DM.01G016910	light-mediated development protein 1 / deetiolated1 (DET1)	77.0384	1.13782	0.00275854	24
Soltu.DM.12G023100	Protein of unknown function (DUF604)	131.19	1.13729	0.000384077	24
Soltu.DM.06G002240	Gibberellin-regulated family protein	106.693	1.13712	0.00163881	24
Soltu.DM.12G030090	Protein of unknown function (DUF640)	151.788	1.13682	0.000789436	24
Soltu.DM.05G006080	Regulator of chromosome condensation (RCC1) family with FYVE zinc finger domain	254.46	1.13597	0.000167665	24
Soltu.DM.10G005260	3-ketoacyl-CoA synthase	72.1655	1.13596	0.00496968	24
Soltu.DM.04G015050	hypothetical protein	191.024	1.13566	0.000189288	24
Soltu.DM.03G033800	myb domain protein	100.854	1.13552	0.00160967	24
Soltu.DM.07G018500	Auxin-responsive GH3 family protein	91.6961	1.1354	0.0045229	24
Soltu.DM.03G014340	Cupredoxin superfamily protein	248.841	1.13527	0.000221266	24
Soltu.DM.01G038750	SGNH hydrolase-type esterase superfamily protein	73.9825	1.13513	0.00229131	24
Soltu.DM.09G023960	Protein of unknown function (DUF3511)	284.607	1.13468	5.66261e-05	24
Soltu.DM.01G039280	Ferritin-like domain containing protein	122.36	1.13383	0.000773453	24
Soltu.DM.05G004530	Protein of unknown function (DUF295)	112.747	1.13361	0.00122752	24
Soltu.DM.08G023750	cationic amino acid transporter	75.8734	1.1335	0.00287756	24
Soltu.DM.04G026300	Concanavalin A-like lectin protein kinase family protein	183.671	1.1332	0.000186887	24
Soltu.DM.01G039470	conserved hypothetical protein	174.364	1.13285	0.00420393	24
Soltu.DM.11G021800	bZIP transcription factor family protein	200.195	1.13245	8.38401e-05	24
Soltu.DM.03G021340	nodulin MtN21 /EamA-like transporter family protein	106.297	1.13212	0.00309955	24
Soltu.DM.08G024920	Nucleotide-diphospho-sugar transferases superfamily protein	529.87	1.13204	7.95989e-05	24
Soltu.DM.06G003120	fatty acid desaturase	95.2776	1.1314	0.00303007	24
Soltu.DM.04G006370	NB-ARC domain-containing disease resistance protein	147.001	1.13073	0.000243707	24
Soltu.DM.06G022910	hypothetical protein	195.472	1.13032	0.000259054	24
Soltu.DM.10G002410	MATE efflux family protein	154.557	1.12972	0.000860281	24
Soltu.DM.07G027680	hypothetical protein	166.976	1.12965	0.000344289	24
Soltu.DM.01G021700	UDP-xylose synthase	226.475	1.12958	0.00017663	24
Soltu.DM.08G019980	basic helix-loop-helix (bHLH) DNA-binding superfamily protein	100.179	1.12958	0.00103535	24
Soltu.DM.04G023630	O-Glycosyl hydrolases family 17 protein	132.626	1.12908	0.00171279	24
Soltu.DM.03G014730	expansin B2	121.038	1.12875	0.00112026	24
Soltu.DM.08G002960	MATE efflux family protein	116.094	1.12875	0.000893957	24
Soltu.DM.10G027310	AGAMOUS-like	122.153	1.12873	0.000555458	24
Soltu.DM.04G031670	sucrose transporter	75.9406	1.12863	0.0045005	24
Soltu.DM.03G022220	conserved hypothetical protein	79.8297	1.12834	0.00263669	24
Soltu.DM.10G020510	Tim10/DDP family zinc finger protein	103.324	1.12813	0.00107597	24
Soltu.DM.03G028520	tetraspanin12	161.593	1.12748	0.00111622	24
Soltu.DM.11G021200	Transmembrane amino acid transporter family protein	160.09	1.1272	0.00039481	24
Soltu.DM.04G009110	Protein kinase superfamily protein	198.72	1.12662	0.000392491	24
Soltu.DM.05G025770	Double Clp-N motif-containing P-loop nucleoside triphosphate hydrolases superfamily protein	179.086	1.12628	0.00139804	24
Soltu.DM.04G034610	cytochrome P450, family 82, subfamily C, polypeptide	275.614	1.1259	0.000164173	24
Soltu.DM.07G022090	WRKY DNA-binding protein	176.016	1.1258	0.000224318	24
Soltu.DM.10G019710	SGNH hydrolase-type esterase superfamily protein	114.327	1.1256	0.00151041	24
Soltu.DM.09G026810	Protein kinase superfamily protein	111.996	1.12552	0.00108405	24
Soltu.DM.10G027740	tRNAse Z4	77.7447	1.12522	0.00323647	24
Soltu.DM.01G027500	MATE efflux family protein	110.505	1.12437	0.0030024	24
Soltu.DM.09G020060	cupin family protein	73.1582	1.12356	0.00458454	24
Soltu.DM.11G024950	FAD/NAD(P)-binding oxidoreductase family protein	93.4655	1.12273	0.00156504	24
Soltu.DM.07G018480	hypothetical protein	79.1324	1.12256	0.00391191	24
Soltu.DM.03G001140	conserved hypothetical protein	103.556	1.12194	0.00139556	24
Soltu.DM.07G006630	homogentisate phytyltransferase	97.468	1.12193	0.00236359	24
Soltu.DM.05G007510	LSD1-like2	93.8035	1.12177	0.00269381	24
Soltu.DM.05G024790	alpha/beta-Hydrolases superfamily protein	79.545	1.12164	0.00231368	24
Soltu.DM.07G003630	Nucleoside transporter family protein	147.138	1.12117	0.00104909	24
Soltu.DM.04G020060	conserved hypothetical protein	94.8017	1.12087	0.0011212	24
Soltu.DM.10G024060	Protein kinase superfamily protein	313.594	1.12035	0.000179799	24
Soltu.DM.08G015180	Ankyrin repeat family protein	96.1579	1.11928	0.00253216	24
Soltu.DM.03G001860	GDSL-like Lipase/Acylhydrolase superfamily protein	99.6378	1.11919	0.00235994	24
Soltu.DM.04G026050	Glycolipid transfer protein (GLTP) family protein	99.5498	1.11915	0.00443485	24
Soltu.DM.03G032060	conserved hypothetical protein	107.409	1.11881	0.00147838	24
Soltu.DM.04G009970	microtubule-associated proteins 70-5	82.0607	1.11876	0.00213219	24
Soltu.DM.12G025990	AMP-dependent synthetase and ligase family protein	124.064	1.11802	0.00100585	24
Soltu.DM.02G009930	WRKY DNA-binding protein	713.289	1.11775	1.43053e-05	24
Soltu.DM.11G002310	Rhamnogalacturonate lyase family protein	90.502	1.11647	0.00264771	24
Soltu.DM.04G037570	F-box family protein with a domain of unknown function (DUF295)	173.241	1.11596	0.000357918	24
Soltu.DM.01G042710	Protein kinase superfamily protein	120.967	1.11555	0.00176753	24
Soltu.DM.07G016720	hypothetical protein	241.951	1.11449	0.000704069	24
Soltu.DM.01G006090	histone deacetylase	182.041	1.11416	0.000983188	24
Soltu.DM.06G016270	Thiamin diphosphate-binding fold (THDP-binding) superfamily protein	100.017	1.11381	0.00165101	24
Soltu.DM.08G028360	glycosyl hydrolase 9B14	166.8	1.11338	0.000362839	24
Soltu.DM.09G026000	cellulose synthase like G1	125.663	1.11324	0.00117598	24
Soltu.DM.08G005940	cinnamyl-alcohol dehydrogenase	92.7121	1.11303	0.00455527	24
Soltu.DM.11G003710	Protein of unknown function (DUF707)	146.384	1.11299	0.000421388	24
Soltu.DM.S000330	NA	83.8746	1.11294	0.0027895	21
Soltu.DM.03G013740	Tetratricopeptide repeat (TPR)-like superfamily protein	374.746	1.11246	0.000111286	24
Soltu.DM.03G003950	cytochrome BC1 synthesis	225.273	1.11144	0.0014895	24
Soltu.DM.12G016760	nodulin MtN21 /EamA-like transporter family protein	183.392	1.11108	0.000335854	24
Soltu.DM.09G003390	Jojoba acyl CoA reductase-related male sterility protein	92.8575	1.11104	0.00197748	24
Soltu.DM.07G026520	hypothetical protein	70.1818	1.11093	0.00457947	24
Soltu.DM.06G005820	Seven transmembrane MLO family protein	96.886	1.11079	0.00119977	24
Soltu.DM.08G025010	Heavy metal transport/detoxification superfamily protein	89.002	1.11061	0.00389333	24
Soltu.DM.04G012400	response regulator	143.282	1.11008	0.00064545	24
Soltu.DM.01G035990	calcium-dependent protein kinase	454.471	1.1099	9.97067e-05	24
Soltu.DM.11G024090	LRR and NB-ARC domains-containing disease resistance protein	91.976	1.10976	0.00345412	24
Soltu.DM.03G030400	2-oxoglutarate (2OG) and Fe(II)-dependent oxygenase superfamily protein	242.107	1.10912	8.47807e-05	24
Soltu.DM.11G017170	PLC-like phosphodiesterases superfamily protein	111.425	1.10856	0.000771843	24
Soltu.DM.12G023950	MATE efflux family protein	99.4851	1.10843	0.00105254	24
Soltu.DM.05G020470	hypothetical protein	133.525	1.10813	0.00197487	24
Soltu.DM.08G015550	hypothetical protein	284.368	1.1081	0.000101016	24
Soltu.DM.07G027600	RING/U-box superfamily protein	82.5022	1.10798	0.0049412	24
Soltu.DM.05G022160	metacaspase	220.047	1.10777	0.00037187	24
Soltu.DM.03G019960	DNA binding;ATP binding	92.1541	1.10657	0.00402056	24
Soltu.DM.04G030150	GroES-like zinc-binding dehydrogenase family protein	395.845	1.10655	7.43748e-05	24
Soltu.DM.10G027150	Pectin lyase-like superfamily protein	115.857	1.10635	0.00222331	24
Soltu.DM.08G021220	conserved hypothetical protein	125.636	1.10629	0.00458454	24
Soltu.DM.07G026860	RmlC-like cupins superfamily protein	98.0219	1.10546	0.00345412	24
Soltu.DM.12G005750	alpha/beta-Hydrolases superfamily protein	77.2225	1.10396	0.00348998	24
Soltu.DM.10G016980	uracil phosphoribosyltransferase	76.6734	1.10382	0.00469986	24
Soltu.DM.04G015970	Protein of Unknown Function (DUF239)	183.744	1.10267	0.000353903	24
Soltu.DM.02G019260	EF-hand domain pair domain containing protein	127.038	1.10264	0.00233669	24
Soltu.DM.11G009690	natural resistance-associated macrophage protein	245.485	1.1026	0.000374157	24
Soltu.DM.04G002280	NAD(P)-binding Rossmann-fold superfamily protein	78.2801	1.102	0.00478573	24
Soltu.DM.06G003890	Protein of unknown function (DUF604)	154.778	1.1014	0.00380524	24
Soltu.DM.04G000240	DNA glycosylase superfamily protein	145.577	1.10124	0.000589639	24
Soltu.DM.04G000240	DNA glycosylase superfamily protein	145.577	1.10124	0.000589639	24
Soltu.DM.01G003160	Abscisic acid-responsive (TB2/DP1, HVA22) family protein	198.287	1.10099	0.00024148	24
Soltu.DM.04G031470	Peroxidase superfamily protein	72.0397	1.10054	0.00467464	24
Soltu.DM.11G000980	hypothetical protein	303.103	1.09994	4.84384e-05	24
Soltu.DM.06G026750	NAD(P)-binding Rossmann-fold superfamily protein	240.763	1.09962	0.000240753	24
Soltu.DM.01G031290	carotenoid cleavage dioxygenase	142.42	1.09923	0.000578629	24
Soltu.DM.12G003840	K+ uptake transporter	139.675	1.09919	0.000724875	24
Soltu.DM.05G004910	homeobox-leucine zipper protein	127.68	1.09903	0.00138889	24
Soltu.DM.09G027330	CCT motif family protein	137.768	1.09862	0.00122368	24
Soltu.DM.09G022110	cellulose synthase A4	129.816	1.09765	0.00136269	24
Soltu.DM.05G017870	Acyl-CoA N-acyltransferases (NAT) superfamily protein	98.8457	1.09752	0.00276172	24
Soltu.DM.03G005450	ARM repeat superfamily protein	100.218	1.09668	0.00151382	24
Soltu.DM.04G008860	glutamine synthase clone F11	91.0061	1.09642	0.00184032	24
Soltu.DM.12G027180	conserved hypothetical protein	165.359	1.09637	0.00201867	24
Soltu.DM.12G022330	cyclic nucleotide-gated cation channel	90.5958	1.09629	0.00254055	24
Soltu.DM.07G004780	OSBP(oxysterol binding protein)-related protein 4C	342.393	1.09563	0.00194962	24
Soltu.DM.01G027480	MATE efflux family protein	86.6513	1.0954	0.00488188	24
Soltu.DM.06G001940	hypothetical protein	91.7933	1.09508	0.00359683	24
Soltu.DM.09G003570	alpha/beta-Hydrolases superfamily protein	115.637	1.09493	0.00469986	24
Soltu.DM.03G029410	hypothetical protein	117.775	1.09486	0.00132928	24
Soltu.DM.04G003760	purple acid phosphatase	122.945	1.09475	0.00112808	24
Soltu.DM.05G009990	Protein of unknown function (DUF707)	206.646	1.09461	9.12945e-05	24
Soltu.DM.01G038100	Phosphoglycerate mutase family protein	332.589	1.09435	0.00029774	24
Soltu.DM.08G021340	Heavy metal transport/detoxification superfamily protein	72.5943	1.09424	0.00362065	24
Soltu.DM.07G022240	Heavy metal transport/detoxification superfamily protein	127.798	1.09387	0.00117598	24
Soltu.DM.04G035770	damaged DNA binding protein 1A	162.312	1.09385	0.000841412	24
Soltu.DM.08G013850	Polyketide cyclase/dehydrase and lipid transport superfamily protein	67.4644	1.09374	0.00499237	24
Soltu.DM.10G000360	Protein kinase superfamily protein	119.578	1.09159	0.00105652	24
Soltu.DM.07G027140	conserved hypothetical protein	187.347	1.09159	0.00196198	24
Soltu.DM.07G026400	GDSL-like Lipase/Acylhydrolase superfamily protein	322.843	1.09069	0.000143021	24
Soltu.DM.06G032540	laccase	162.585	1.09024	0.000683171	24
Soltu.DM.04G003720	xyloglucan endotransglucosylase/hydrolase	284.634	1.09005	0.000248096	24
Soltu.DM.12G023040	Protein of unknown function (DUF1218)	108.228	1.08856	0.00182773	24
Soltu.DM.03G005220	cytochrome c oxidase-related	105.177	1.08841	0.00191598	24
Soltu.DM.08G021810	xyloglucan endotransglucosylase/hydrolase	119.684	1.08831	0.00270394	24
Soltu.DM.03G017510	myb domain protein	163.394	1.08802	0.00127531	24
Soltu.DM.01G001800	Mannose-binding lectin superfamily protein	136.518	1.08706	0.000581049	24
Soltu.DM.07G020030	squamosa promoter binding protein-like	265.174	1.08705	0.00154411	24
Soltu.DM.07G018030	Protein of unknown function (DUF604)	87.7572	1.0867	0.00370042	24
Soltu.DM.07G014640	Pectin lyase-like superfamily protein	272.541	1.0867	0.000162642	24
Soltu.DM.07G018650	NagB/RpiA/CoA transferase-like superfamily protein	173.785	1.0866	0.00271165	24
Soltu.DM.06G018470	aluminum-activated, malate transporter	183.392	1.08659	0.000890335	24
Soltu.DM.06G009400	hypothetical protein	96.7615	1.08648	0.0019488	24
Soltu.DM.10G025620	calcium dependent protein kinase	130.274	1.08608	0.00137373	24
Soltu.DM.04G010680	Protein of unknown function, DUF642	101.096	1.08598	0.00255173	24
Soltu.DM.02G031620	Calcium-binding EF-hand family protein	186.165	1.08559	0.00159985	24
Soltu.DM.03G000770	Tetratricopeptide repeat (TPR)-like superfamily protein	178.576	1.08445	0.000890493	24
Soltu.DM.06G033600	nuclear transport factor 2 (NTF2) family protein / RNA recognition motif (RRM)-containing protein	342.656	1.08427	0.000215057	24
Soltu.DM.06G000430	Plant invertase/pectin methylesterase inhibitor superfamily	638.074	1.08426	6.68718e-05	24
Soltu.DM.01G041330	Protein of unknown function (DUF300)	429.459	1.08389	0.000250869	24
Soltu.DM.04G032350	serine carboxypeptidase-like	161.512	1.08376	0.000402395	24
Soltu.DM.08G027330	Neprosin domain containing protein	450.224	1.08337	3.25847e-05	24
Soltu.DM.11G003200	GRAM domain family protein	121.902	1.08315	0.00243995	24
Soltu.DM.02G019190	receptor kinase	222.17	1.08277	0.000118932	24
Soltu.DM.12G023230	Ras-related small GTP-binding family protein	93.3869	1.08259	0.00335161	24
Soltu.DM.07G005700	high-affinity K+ transporter	84.1682	1.08239	0.00324215	24
Soltu.DM.01G048460	beta-hydroxyisobutyryl-CoA hydrolase	104.239	1.0821	0.00286696	24
Soltu.DM.12G007760	AGAMOUS-like	177.372	1.08193	0.000345794	24
Soltu.DM.12G006190	ROOT HAIR DEFECTIVE 6-LIKE	123.389	1.08172	0.00263	24
Soltu.DM.02G032180	hypothetical protein	284.643	1.0814	0.000262401	24
Soltu.DM.01G029820	hypothetical protein	130.724	1.08048	0.00247447	24
Soltu.DM.06G024830	nudix hydrolase homolog	108.582	1.08039	0.00213219	24
Soltu.DM.07G003980	MATE efflux family protein	163.454	1.07971	0.00258658	24
Soltu.DM.07G014720	Homeodomain-like superfamily protein	187.457	1.07934	0.000535593	24
Soltu.DM.09G024140	Major facilitator superfamily protein	113.572	1.0791	0.00100798	24
Soltu.DM.03G001870	sodium/calcium exchanger family protein / calcium-binding EF hand family protein	353.639	1.07872	0.000179935	24
Soltu.DM.05G009800	root hair specific	341.371	1.0785	8.88515e-05	24
Soltu.DM.05G027190	xylem NAC domain	137.097	1.07834	0.00254055	24
Soltu.DM.06G013870	Calcium-binding EF hand family protein	174.676	1.07813	0.000480468	24
Soltu.DM.08G018900	Nucleotidylyl transferase superfamily protein	214.852	1.07625	0.000192607	24
Soltu.DM.01G009310	serine carboxypeptidase-like	127.047	1.07597	0.00102034	24
Soltu.DM.09G002650	Nascent polypeptide-associated complex NAC	257.797	1.07593	0.000391003	24
Soltu.DM.12G020790	LRR and NB-ARC domains-containing disease resistance protein	581.41	1.0751	6.10996e-05	21
Soltu.DM.11G001590	RING/FYVE/PHD zinc finger superfamily protein	237.929	1.07442	0.0002012	24
Soltu.DM.09G030550	Glycine-rich protein family	85.7954	1.07438	0.00459746	24
Soltu.DM.02G022220	hypothetical protein	176.55	1.07383	0.00108529	24
Soltu.DM.10G025800	NAD(P)-binding Rossmann-fold superfamily protein	925.042	1.07364	9.09498e-05	24
Soltu.DM.05G010910	basic helix-loop-helix (bHLH) DNA-binding superfamily protein	92.5478	1.07358	0.00236927	24
Soltu.DM.12G016110	hypothetical protein	189.639	1.07346	0.000485091	24
Soltu.DM.08G025360	Glycosyl hydrolases family 32 protein	84.6314	1.07248	0.00397526	24
Soltu.DM.06G002550	conserved hypothetical protein	107.296	1.07173	0.00414957	24
Soltu.DM.06G024070	Ribosomal protein L30/L7 family protein	94.3554	1.07139	0.00334225	24
Soltu.DM.12G007710	non-yellowing	112.422	1.07042	0.00364355	24
Soltu.DM.11G004380	subunit of exocyst complex	356.7	1.07001	3.49479e-05	24
Soltu.DM.06G030490	glycosyltransferase family protein	262.331	1.06924	0.000308524	24
Soltu.DM.02G011000	UDP-Glycosyltransferase superfamily protein	190.036	1.06904	0.000741473	24
Soltu.DM.10G004260	hypothetical protein	155.94	1.06862	0.000656055	24
Soltu.DM.12G004300	UDP-Glycosyltransferase superfamily protein	82.8089	1.06841	0.00482292	24
Soltu.DM.08G000440	conserved hypothetical protein	231.502	1.06679	0.000427859	24
Soltu.DM.07G007140	AINTEGUMENTA-like	177.271	1.06647	0.000980954	24
Soltu.DM.09G029500	NB-ARC domain-containing disease resistance protein	135.998	1.06627	0.00140298	24
Soltu.DM.06G023450	2-oxoglutarate (2OG) and Fe(II)-dependent oxygenase superfamily protein	93.0709	1.06593	0.00246229	24
Soltu.DM.09G020710	conserved hypothetical protein	543.179	1.0659	0.000217065	24
Soltu.DM.05G023060	glycerol-3-phosphate acyltransferase	501.959	1.06564	4.02051e-05	24
Soltu.DM.02G033940	lysine histidine transporter	171.067	1.06418	0.000756324	24
Soltu.DM.03G019200	D-cysteine desulfhydrase	183.503	1.06318	0.000774203	24
Soltu.DM.05G009890	conserved hypothetical protein	101.621	1.06211	0.00192424	24
Soltu.DM.01G049650	thymidylate synthase	307.195	1.06205	0.000138306	24
Soltu.DM.01G049650	thymidylate synthase	307.195	1.06205	0.000138306	24
Soltu.DM.12G002780	Protein of unknown function (DUF185)	90.8313	1.06125	0.00264012	24
Soltu.DM.09G005240	Protein of unknown function (DUF1624)	127.928	1.06104	0.00215475	24
Soltu.DM.04G025020	Tetratricopeptide repeat (TPR)-like superfamily protein	241.366	1.06091	0.000292074	24
Soltu.DM.09G020470	Ubiquitin-conjugating enzyme/RWD-like protein	271.412	1.06084	0.000258741	24
Soltu.DM.05G026720	vacuolar membrane ATPase	72.826	1.0608	0.0046443	24
Soltu.DM.04G037110	F-box family protein	290.945	1.06005	0.000236409	24
Soltu.DM.12G025420	Senescence/dehydration-associated protein-related	258.264	1.05942	0.0018075	24
Soltu.DM.05G024990	actin-11	205.241	1.05914	0.00125323	24
Soltu.DM.03G001060	Major facilitator superfamily protein	120.356	1.05903	0.00274619	24
Soltu.DM.12G011000	hypothetical protein	105.877	1.05874	0.00226114	24
Soltu.DM.01G027350	Pectin lyase-like superfamily protein	278.586	1.05839	0.000374204	24
Soltu.DM.03G004800	AP2/B3-like transcriptional factor family protein	137.359	1.05823	0.00375038	24
Soltu.DM.05G027160	Eukaryotic aspartyl protease family protein	915.743	1.0581	0.00021816	24
Soltu.DM.02G012510	Mediator of RNA polymerase II transcription subunit	143.222	1.05753	0.00143705	24
Soltu.DM.06G022680	Glucose-methanol-choline (GMC) oxidoreductase family protein	172.714	1.05726	0.000542956	24
Soltu.DM.06G027210	AAA-type ATPase family protein	160.09	1.05722	0.00162203	24
Soltu.DM.02G034530	AP2/B3-like transcriptional factor family protein	191.397	1.05713	0.000498775	24
Soltu.DM.03G002030	LEUNIG_homolog	112.476	1.05694	0.00128116	24
Soltu.DM.04G029740	myb domain protein	102.013	1.05671	0.00246281	24
Soltu.DM.04G033190	Domain of unknown function (DUF303)	140.859	1.0564	0.00111319	24
Soltu.DM.06G024190	Tudor/PWWP/MBT superfamily protein	148.067	1.05582	0.00488371	24
Soltu.DM.08G003120	Pectinacetylesterase family protein	484.744	1.0556	3.61403e-05	24
Soltu.DM.04G002510	nodulin MtN21 /EamA-like transporter family protein	106.735	1.05523	0.00231368	24
Soltu.DM.04G033760	plant glycogenin-like starch initiation protein	188.644	1.0549	0.000581212	24
Soltu.DM.05G006300	WRKY DNA-binding protein	121.01	1.05392	0.00140313	24
Soltu.DM.05G006300	WRKY DNA-binding protein	121.01	1.05392	0.00140313	24
Soltu.DM.11G001040	homeodomain GLABROUS	118.805	1.05341	0.0031111	24
Soltu.DM.01G051570	Transmembrane amino acid transporter family protein	127.837	1.05292	0.00167271	24
Soltu.DM.06G033450	auxin-responsive family protein	108.131	1.0525	0.00385268	24
Soltu.DM.08G022640	ATPase E1-E2 type family protein / haloacid dehalogenase-like hydrolase family protein	308.493	1.05249	0.000463847	24
Soltu.DM.12G028090	RING membrane-anchor	211.765	1.05168	0.000412676	24
Soltu.DM.10G025490	syntaxin of plants	281.951	1.05161	0.000244566	24
Soltu.DM.02G030650	B12D protein	148.044	1.0512	0.00257076	24
Soltu.DM.09G018050	hypothetical protein	126.892	1.05101	0.00160107	24
Soltu.DM.06G003150	hypothetical protein	84.5882	1.05011	0.00439752	24
Soltu.DM.07G003560	blue-copper-binding protein	76.3182	1.05007	0.00478766	24
Soltu.DM.03G033690	Core-2/I-branching beta-1,6-N-acetylglucosaminyltransferase family protein	149.718	1.04989	0.000793711	24
Soltu.DM.01G044100	serine carboxypeptidase-like	168.519	1.0496	0.00123161	24
Soltu.DM.01G008040	ACT domain repeat	156.247	1.04952	0.00166917	24
Soltu.DM.07G021800	TRICHOME BIREFRINGENCE-LIKE	104.061	1.04902	0.00345267	24
Soltu.DM.11G007100	NB-ARC domain-containing disease resistance protein	334.064	1.04898	0.000448094	21
Soltu.DM.03G022570	O-acyltransferase (WSD1-like) family protein	128.116	1.04837	0.00196198	24
Soltu.DM.01G036390	ankyrin repeat family protein	148.59	1.04813	0.00253592	24
Soltu.DM.02G028330	2-oxoglutarate (2OG) and Fe(II)-dependent oxygenase superfamily protein	149.105	1.04798	0.000682207	24
Soltu.DM.01G033710	plasma membrane intrinsic protein 1;5	105.584	1.04763	0.00491206	24
Soltu.DM.10G016870	carboxyesterase	135.627	1.04756	0.0032099	24
Soltu.DM.11G006640	hypothetical protein	83.0699	1.04705	0.00476673	24
Soltu.DM.09G020450	DUF4033 domain containing protein	773.344	1.04704	0.000174088	24
Soltu.DM.09G001790	NAD(P)-binding Rossmann-fold superfamily protein	426.423	1.04683	0.000504894	24
Soltu.DM.08G027120	IQ-domain	103.157	1.04681	0.00476078	24
Soltu.DM.03G036570	Protein kinase superfamily protein	141.877	1.04645	0.00143528	24
Soltu.DM.08G000930	NB-ARC domain-containing disease resistance protein	145.01	1.04589	0.00101303	24
Soltu.DM.05G021150	Kinase interacting (KIP1-like) family protein	87.2149	1.04588	0.00335522	24
Soltu.DM.07G023120	cytochrome P450, family 72, subfamily A, polypeptide	237.184	1.04538	0.000774182	24
Soltu.DM.10G005560	NAD(P)-binding Rossmann-fold superfamily protein	116.204	1.04481	0.00156346	24
Soltu.DM.02G025500	aminopeptidase P1	171.133	1.04355	0.00162542	24
Soltu.DM.02G033600	Cytochrome P450 superfamily protein	93.4449	1.0434	0.00432597	24
Soltu.DM.10G004420	conserved hypothetical protein	149.814	1.04314	0.00294101	24
Soltu.DM.03G033950	Protein of unknown function (DUF1666)	196.451	1.04259	0.000482845	24
Soltu.DM.03G008740	Rhodanese/Cell cycle control phosphatase superfamily protein	178.806	1.04235	0.00297845	24
Soltu.DM.11G015160	xyloglucan endotransglucosylase/hydrolase	105.001	1.04212	0.0037343	24
Soltu.DM.09G020280	Protein phosphatase 2C family protein	174.985	1.0421	0.000754149	24
Soltu.DM.01G029580	DNA replication helicase, putative	119.567	1.04076	0.00259151	24
Soltu.DM.01G028090	beta glucosidase	183.527	1.04059	0.000412676	24
Soltu.DM.09G004510	homeobox	137.337	1.04024	0.0028325	24
Soltu.DM.02G021600	HXXXD-type acyl-transferase family protein	145.334	1.04009	0.00372507	24
Soltu.DM.01G041920	transmembrane receptors;ATP binding	140.854	1.03975	0.00323259	24
Soltu.DM.03G027000	WRKY DNA-binding protein	406.464	1.03844	0.00011091	24
Soltu.DM.09G020190	FORKED	132.742	1.03841	0.00223962	24
Soltu.DM.07G000460	MLP-like protein	131.737	1.03761	0.00408467	24
Soltu.DM.11G002910	AINTEGUMENTA-like	129.346	1.03747	0.00206209	24
Soltu.DM.05G024390	NB-ARC domain-containing disease resistance protein	133.638	1.03685	0.00126077	24
Soltu.DM.02G015070	NOD26-like intrinsic protein 1;2	177.439	1.03651	0.00183033	24
Soltu.DM.04G021730	Domain of unknown function (DUF966)	86.9551	1.03631	0.00382185	24
Soltu.DM.09G028600	S-adenosyl-L-methionine-dependent methyltransferases superfamily protein	103.461	1.03593	0.00486828	24
Soltu.DM.06G027950	homolog of Medicago truncatula MTN3	94.857	1.03584	0.00344933	24
Soltu.DM.01G044820	HXXXD-type acyl-transferase family protein	292.035	1.03558	8.5915e-05	24
Soltu.DM.02G020780	NAC domain containing protein	164.101	1.0353	0.00147117	24
Soltu.DM.10G003020	MATE efflux family protein	145.214	1.0338	0.00113138	24
Soltu.DM.12G024030	Pyridoxal phosphate (PLP)-dependent transferases superfamily protein	209.034	1.03375	0.000933806	24
Soltu.DM.02G025140	RING/U-box superfamily protein	120.579	1.03284	0.00220702	24
Soltu.DM.04G006800	cytochrome P450, family 87, subfamily A, polypeptide	141.043	1.0328	0.00133397	24
Soltu.DM.12G007860	osmotin	107.444	1.03235	0.00205948	24
Soltu.DM.10G005320	conserved hypothetical protein	228.258	1.0323	0.00077616	24
Soltu.DM.05G025650	ubiquitin-specific protease	87.6391	1.03222	0.00447519	24
Soltu.DM.09G003730	Transducin/WD40 repeat-like superfamily protein	117.961	1.03174	0.00345808	24
Soltu.DM.08G005110	alpha/beta-Hydrolases superfamily protein	114.79	1.03104	0.0030187	24
Soltu.DM.10G022100	NB-ARC domain-containing disease resistance protein	100.598	1.03073	0.00455059	21
Soltu.DM.01G035920	zinc induced facilitator-like	155.203	1.03051	0.00458144	24
Soltu.DM.04G007740	O-Glycosyl hydrolases family 17 protein	92.3312	1.0301	0.00379023	24
Soltu.DM.04G012410	Calcium-dependent phosphotriesterase superfamily protein	135.136	1.02994	0.00237749	24
Soltu.DM.11G000760	Pollen Ole e 1 allergen and extensin family protein	225.018	1.02978	0.00400687	24
Soltu.DM.07G028080	hypothetical protein	249.465	1.02967	0.000797951	24
Soltu.DM.08G003720	Homeodomain-like superfamily protein	106.628	1.02942	0.00432597	24
Soltu.DM.10G025030	cell wall invertase	183.041	1.02896	0.00257024	24
Soltu.DM.08G021260	LRR and NB-ARC domains-containing disease resistance protein	209.575	1.02892	0.000801704	24
Soltu.DM.04G003780	annexin	215.286	1.02839	0.00155861	24
Soltu.DM.10G030160	cell wall / vacuolar inhibitor of fructosidase	202.772	1.02765	0.000710394	24
Soltu.DM.06G025430	K-box region and MADS-box transcription factor family protein	108.012	1.0271	0.00257419	24
Soltu.DM.02G015360	RAB GTPase homolog A1D	172.079	1.0266	0.000681009	24
Soltu.DM.07G011540	beta galactosidase	103.054	1.02539	0.00435473	24
Soltu.DM.09G026960	phosphate	145.71	1.0251	0.00440651	24
Soltu.DM.03G026160	Raffinose synthase family protein	194.006	1.02509	0.000912944	24
Soltu.DM.02G032360	SIN3-like	175.872	1.02496	0.000689756	24
Soltu.DM.10G005420	O-acyltransferase (WSD1-like) family protein	356.502	1.0242	0.000931772	24
Soltu.DM.09G023470	NAD(P)-binding Rossmann-fold superfamily protein	258.807	1.02415	0.000434567	24
Soltu.DM.06G022380	phospholipid:diacylglycerol acyltransferase	121.369	1.02381	0.00307487	24
Soltu.DM.10G028420	squalene synthase	634.122	1.02381	0.000350854	24
Soltu.DM.05G025870	alpha/beta-Hydrolases superfamily protein	168.413	1.0236	0.000662049	24
Soltu.DM.04G021120	Putative adipose-regulatory protein (Seipin)	120.632	1.0234	0.0026989	24
Soltu.DM.10G029820	NAD(P)-binding Rossmann-fold superfamily protein	242.571	1.02227	0.00122653	24
Soltu.DM.03G033620	cytochrome P450, family 77, subfamily A, polypeptide 5 pseudogene	109.114	1.02225	0.00301668	24
Soltu.DM.09G029100	F-box and associated interaction domains-containing protein	195.277	1.02223	0.00267551	24
Soltu.DM.09G025530	3-ketoacyl-CoA synthase	298.031	1.01967	0.00148399	24
Soltu.DM.04G008790	Rhamnogalacturonate lyase family protein	454.904	1.01916	0.000206426	24
Soltu.DM.02G010020	Protein of unknown function (DUF569)	143.396	1.01881	0.0018947	24
Soltu.DM.07G018360	Protein of unknown function (DUF1218)	209.545	1.01768	0.000351206	24
Soltu.DM.09G005210	Major facilitator superfamily protein	122.905	1.01749	0.00224903	24
Soltu.DM.12G023050	uclacyanin	171.498	1.01727	0.00171943	24
Soltu.DM.08G022600	NAD(P)-binding Rossmann-fold superfamily protein	170.422	1.01724	0.00321291	24
Soltu.DM.02G021550	HXXXD-type acyl-transferase family protein	236.424	1.01653	0.00303787	24
Soltu.DM.02G011480	Ankyrin repeat family protein	123.325	1.01648	0.0019969	24
Soltu.DM.08G028900	Leucine-rich repeat protein kinase family protein	226.064	1.01643	0.000476996	24
Soltu.DM.06G031800	hypothetical protein	208.86	1.01564	0.00443939	21
Soltu.DM.05G002640	NB-ARC domain-containing disease resistance protein	168.632	1.01513	0.0031111	24
Soltu.DM.04G000870	ribonuclease	132.465	1.01485	0.00390753	24
Soltu.DM.04G000660	Remorin family protein	147.987	1.01484	0.000985202	24
Soltu.DM.01G028560	hypothetical protein	111.837	1.0147	0.00340989	24
Soltu.DM.10G007300	2-oxoglutarate (2OG) and Fe(II)-dependent oxygenase superfamily protein	146.763	1.01397	0.00159706	24
Soltu.DM.04G002320	phytochrome interacting factor	92.0362	1.01395	0.00493413	24
Soltu.DM.11G008140	O-fucosyltransferase family protein	248.344	1.01384	0.0016801	24
Soltu.DM.11G008140	O-fucosyltransferase family protein	248.344	1.01384	0.0016801	24
Soltu.DM.04G032360	serine carboxypeptidase-like	120.619	1.01347	0.00462504	24
Soltu.DM.02G026070	sterol	114.809	1.01276	0.00419273	24
Soltu.DM.01G003880	HXXXD-type acyl-transferase family protein	261.275	1.01269	0.000497829	24
Soltu.DM.11G003790	conserved hypothetical protein	163.317	1.01239	0.00241554	24
Soltu.DM.04G037270	Prolyl oligopeptidase family protein	332.322	1.01211	0.000421699	24
Soltu.DM.07G004540	pathogenesis related homeodomain protein A	187.882	1.01183	0.00181651	24
Soltu.DM.08G008610	hypothetical protein	1370.55	1.01054	0.000107822	21
Soltu.DM.07G016030	Phototropic-responsive NPH3 family protein	177.158	1.00979	0.00127849	24
Soltu.DM.11G019020	hypothetical protein	151.558	1.00964	0.00366474	24
Soltu.DM.11G007860	Methyltransferase family protein	404.224	1.0092	9.23021e-05	24
Soltu.DM.03G005600	conserved hypothetical protein	132.377	1.00785	0.00305752	24
Soltu.DM.04G000070	phosphoglucosamine mutase family protein	316.59	1.00661	0.00278321	24
Soltu.DM.11G022580	conserved hypothetical protein	202.452	1.00641	0.00370841	24
Soltu.DM.10G006890	F-box and associated interaction domains-containing protein	203.929	1.00629	0.0012186	24
Soltu.DM.12G027800	KNOTTED1-like homeobox gene	106.172	1.00606	0.00419826	24
Soltu.DM.01G036560	NAD(P)-linked oxidoreductase superfamily protein	199.84	1.00598	0.000960813	24
Soltu.DM.11G002890	Protein kinase superfamily protein	278.077	1.00538	0.000867465	24
Soltu.DM.05G007980	nodulin MtN21 /EamA-like transporter family protein	127.473	1.00508	0.00323941	24
Soltu.DM.03G033490	PEBP (phosphatidylethanolamine-binding protein) family protein	322.102	1.00474	0.0008963	24
Soltu.DM.02G003820	3beta-hydroxysteroid-dehydrogenase/decarboxylase isoform	458.849	1.00446	6.88035e-05	24
Soltu.DM.12G006430	phosphoenolpyruvate carboxykinase	424.933	1.00445	0.000441882	24
Soltu.DM.11G015820	tubulin folding cofactor E / Pfifferling (PFI)	431.876	1.0039	0.000244566	24
Soltu.DM.05G024950	glycosyl hydrolase family 17 protein	154.377	1.00322	0.00184369	24
Soltu.DM.03G010660	hypothetical protein	389.783	1.00271	0.000860716	24
Soltu.DM.03G002800	beta glucosidase	197.242	1.0008	0.00148628	24
Soltu.DM.10G025320	HVA22-like protein J	494.653	0.999943	0.000292074	24
Soltu.DM.06G003380	maternal effect embryo arrest	172.8	0.999558	0.00108405	24
Soltu.DM.05G022410	laccase	134.206	0.999414	0.00387611	24
Soltu.DM.03G029420	expansin A23	182.984	0.998915	0.00110325	24
Soltu.DM.01G049310	Protein kinase superfamily protein	292.065	0.998477	0.000912944	24
Soltu.DM.03G022880	basic helix-loop-helix (bHLH) DNA-binding superfamily protein	259.463	0.998319	0.00117104	24
Soltu.DM.04G008170	NB-ARC domain-containing disease resistance protein	756.45	0.997573	0.000484755	21
Soltu.DM.07G005020	Protein kinase superfamily protein	1440.06	0.997259	0.000107857	24
Soltu.DM.09G025350	cytochrome P450, family 72, subfamily A, polypeptide	1133.07	0.996365	4.52336e-05	24
Soltu.DM.09G026280	2-oxoglutarate (2OG) and Fe(II)-dependent oxygenase superfamily protein	163.105	0.995499	0.00115401	21
Soltu.DM.11G020030	LRR and NB-ARC domains-containing disease resistance protein	270.807	0.994662	0.000482854	21
Soltu.DM.04G026850	Protein of Unknown Function (DUF239)	160.697	0.993608	0.00203091	24
Soltu.DM.03G029720	putative endonuclease or glycosyl hydrolase with C2H2-type zinc finger domain	104.822	0.992666	0.00434555	24
Soltu.DM.11G000970	EPS15 homology domain	149.735	0.991238	0.0034165	24
Soltu.DM.12G019770	MATE efflux family protein	417.146	0.99023	0.00128925	24
Soltu.DM.02G024770	Heavy-metal-associated domain containing protein	331.924	0.990021	0.000295601	24
Soltu.DM.05G023840	basic helix-loop-helix (bHLH) DNA-binding superfamily protein	187.221	0.989568	0.00187401	24
Soltu.DM.12G002130	P-glycoprotein	245.949	0.989348	0.00103138	24
Soltu.DM.01G038730	SGNH hydrolase-type esterase superfamily protein	133.075	0.988472	0.00283268	24
Soltu.DM.10G004640	GDSL-like Lipase/Acylhydrolase superfamily protein	132.196	0.987782	0.00328729	24
Soltu.DM.10G004640	GDSL-like Lipase/Acylhydrolase superfamily protein	132.196	0.987782	0.00328729	24
Soltu.DM.12G010690	structural molecules	549.759	0.986663	0.000349166	24
Soltu.DM.03G026680	Lateral organ boundaries (LOB) domain family protein	314.002	0.984037	0.000718825	24
Soltu.DM.10G014780	NB-ARC domain-containing disease resistance protein	991.199	0.983635	0.0018552	21
Soltu.DM.10G008760	conserved hypothetical protein	202.316	0.983279	0.000672793	24
Soltu.DM.12G027560	non-intrinsic ABC protein	135.58	0.982794	0.0026585	24
Soltu.DM.09G010000	NB-ARC domain-containing disease resistance protein	173.364	0.981044	0.00153476	24
Soltu.DM.04G010570	polygalacturonase abscission zone A. thaliana	196.298	0.981	0.00153476	24
Soltu.DM.10G027490	Nucleotide-sugar transporter family protein	111.673	0.980647	0.0044172	24
Soltu.DM.02G003140	NB-ARC domain-containing disease resistance protein	249.131	0.980216	0.0012906	21
Soltu.DM.02G030930	serine carboxypeptidase-like	132.665	0.980175	0.00388337	24
Soltu.DM.05G002680	phytochrome and flowering time regulatory protein (PFT1)	170.693	0.979379	0.00194269	24
Soltu.DM.09G027200	conserved hypothetical protein	143.779	0.978938	0.00370147	24
Soltu.DM.12G010940	blue-copper-binding protein	100.651	0.978267	0.00492243	24
Soltu.DM.09G025770	basic helix-loop-helix (bHLH) DNA-binding superfamily protein	224.498	0.977081	0.00346986	24
Soltu.DM.04G032820	conserved hypothetical protein	160.407	0.976558	0.00197253	24
Soltu.DM.02G004430	NB-ARC domain-containing disease resistance protein	1962.31	0.975883	0.000212921	21
Soltu.DM.04G001270	NSP-interacting kinase	114.676	0.975722	0.00340739	24
Soltu.DM.11G010950	flavonol synthase	141.98	0.975455	0.00333151	24
Soltu.DM.05G008780	Disease resistance protein (CC-NBS-LRR class) family	316.211	0.974816	0.00277175	21
Soltu.DM.02G024630	conserved hypothetical protein	133.498	0.974081	0.00395607	24
Soltu.DM.06G003170	cation exchanger	163.654	0.973803	0.00331091	24
Soltu.DM.01G036320	hypothetical protein	455.736	0.973575	0.000411665	24
Soltu.DM.10G015470	cytochrome P450, family 72, subfamily A, polypeptide	260.155	0.973286	0.000761217	24
Soltu.DM.06G026970	Pectin lyase-like superfamily protein	179.502	0.972176	0.00218459	24
Soltu.DM.06G015890	hypothetical protein	1512.76	0.971146	0.000238268	22
Soltu.DM.09G011800	NB-ARC domain-containing disease resistance protein	1127.4	0.969487	0.000238946	21
Soltu.DM.03G013460	Seven transmembrane MLO family protein	109.438	0.968471	0.00470365	24
Soltu.DM.01G027050	NAD(P)-binding Rossmann-fold superfamily protein	152.659	0.967674	0.00184369	24
Soltu.DM.01G039600	Nodulin MtN3 family protein	145.217	0.967597	0.00231368	24
Soltu.DM.10G014560	TIP41-like family protein	815.461	0.967222	0.000273054	24
Soltu.DM.01G045860	squalene epoxidase	618.016	0.96652	0.000635351	24
Soltu.DM.01G034560	GDSL-like Lipase/Acylhydrolase superfamily protein	344.295	0.965942	0.000550084	24
Soltu.DM.08G006430	Nucleic acid-binding, OB-fold-like protein	163.279	0.964713	0.0018075	24
Soltu.DM.03G002920	Translation initiation factor SUI1 family protein	177.817	0.963971	0.00349658	24
Soltu.DM.01G005640	Plant L-ascorbate oxidase	156.137	0.963694	0.00353606	24
Soltu.DM.06G010910	Alpha-soluble NSF attachment protein	155.901	0.961396	0.00323941	24
Soltu.DM.03G013380	AGAMOUS-like	147.739	0.961161	0.0041422	24
Soltu.DM.11G007380	Putative late blight resistance protein homolog R1B-23	123.73	0.960757	0.00485229	24
Soltu.DM.11G020990	Cytochrome P450 superfamily protein	195.67	0.960292	0.00438311	24
Soltu.DM.11G008800	Plant invertase/pectin methylesterase inhibitor superfamily protein	246.79	0.960038	0.00465084	24
Soltu.DM.12G002570	apyrase	260.722	0.960025	0.000659841	24
Soltu.DM.11G003250	2-oxoglutarate (2OG) and Fe(II)-dependent oxygenase superfamily protein	221.773	0.959686	0.00123161	24
Soltu.DM.12G007170	slufate transporter 2;1	148.299	0.956127	0.00221746	24
Soltu.DM.12G002140	P-glycoprotein	173.675	0.955151	0.00332499	24
Soltu.DM.04G031940	hypothetical protein	290.24	0.954625	0.00182234	24
Soltu.DM.12G010830	Protein of unknown function, DUF642	127.26	0.954358	0.00389031	24
Soltu.DM.01G050770	Pollen Ole e 1 allergen and extensin family protein	195.359	0.953394	0.00131056	24
Soltu.DM.08G002000	FK506-binding protein	207.997	0.952784	0.00231958	24
Soltu.DM.10G029940	FKBP-type peptidyl-prolyl cis-trans isomerase family protein	140.29	0.951543	0.00263624	24
Soltu.DM.11G010650	transcription regulatory protein SNF5, putative (BSH)	273.4	0.947535	0.0007461	24
Soltu.DM.05G001130	hypothetical protein	238.861	0.946221	0.00144163	24
Soltu.DM.04G020730	non-intrinsic ABC protein	132.916	0.946142	0.00264527	24
Soltu.DM.04G036010	purple acid phosphatase	147.604	0.946091	0.00265453	24
Soltu.DM.04G037370	Neutral/alkaline non-lysosomal ceramidase	195.034	0.946043	0.00376583	24
Soltu.DM.02G028790	alpha/beta-Hydrolases superfamily protein	131.658	0.945378	0.00370581	24
Soltu.DM.04G037030	calcium-dependent protein kinase	295.907	0.943453	0.00226918	24
Soltu.DM.11G002290	Rhamnogalacturonate lyase family protein	167.431	0.9417	0.00266755	24
Soltu.DM.07G018270	formin homology5	120.343	0.940678	0.00440235	24
Soltu.DM.05G010800	glyceraldehyde-3-phosphate dehydrogenase C2	293.71	0.939565	0.00286957	24
Soltu.DM.05G010800	glyceraldehyde-3-phosphate dehydrogenase C2	293.71	0.939565	0.00286957	24
Soltu.DM.10G024410	methionine adenosyltransferase	365.318	0.938721	0.00102453	24
Soltu.DM.06G033440	conserved hypothetical protein	197.584	0.9386	0.00432258	24
Soltu.DM.08G001830	glutathione peroxidase	164.833	0.938198	0.00411221	24
Soltu.DM.07G013610	Tetratricopeptide repeat (TPR)-like superfamily protein	276.818	0.937666	0.0016159	24
Soltu.DM.06G029080	Glycosyl hydrolase superfamily protein	452.375	0.937087	0.00182902	24
Soltu.DM.03G031980	hypothetical protein	127.089	0.935784	0.00412845	24
Soltu.DM.07G021470	cytochrome P450, family 72, subfamily A, polypeptide	167.829	0.93492	0.00172337	24
Soltu.DM.06G002680	peroxin	709.43	0.934409	0.00186604	24
Soltu.DM.06G002680	peroxin	709.43	0.934409	0.00186604	24
Soltu.DM.01G045180	Terpenoid cyclases/Protein prenyltransferases superfamily protein	369.022	0.933625	0.000532695	24
Soltu.DM.11G015550	cellulase	123.875	0.933519	0.00497031	24
Soltu.DM.08G022670	Tetraspanin family protein	263.572	0.931847	0.00250134	24
Soltu.DM.12G003880	Peroxidase superfamily protein	185.073	0.931682	0.00341986	24
Soltu.DM.12G003880	Peroxidase superfamily protein	185.073	0.931682	0.00341986	24
Soltu.DM.12G026610	receptor like protein	267.808	0.930203	0.00259575	24
Soltu.DM.12G026610	receptor like protein	267.808	0.930203	0.00259575	24
Soltu.DM.04G027110	nodulin MtN21 /EamA-like transporter family protein	243.772	0.929735	0.0019828	24
Soltu.DM.01G031690	Plant invertase/pectin methylesterase inhibitor superfamily	226.07	0.929054	0.00193932	24
Soltu.DM.04G036100	SLAC1 homologue	294.412	0.925645	0.00159442	24
Soltu.DM.03G013440	zinc ion binding;DNA binding;helicases;ATP binding;nucleic acid binding	406.617	0.923274	0.000641307	24
Soltu.DM.04G034240	serine carboxypeptidase-like	167.089	0.922579	0.00365581	24
Soltu.DM.01G030810	RAS	221.813	0.921957	0.00347488	24
Soltu.DM.11G002650	elicitor-activated gene 3-2	176.086	0.921729	0.00408795	24
Soltu.DM.08G028250	myb domain protein	228.699	0.921435	0.0028965	24
Soltu.DM.03G004170	plant U-box	211.661	0.920822	0.00424459	24
Soltu.DM.04G020580	LRR and NB-ARC domains-containing disease resistance protein	283.429	0.920034	0.00199669	21
Soltu.DM.02G016810	lipoyltransferase	286.67	0.918947	0.0029544	24
Soltu.DM.04G027570	cytochrome p450 71b5	202.754	0.915066	0.00455805	24
Soltu.DM.03G003430	ammonium transporter	222.338	0.911071	0.00407354	24
Soltu.DM.02G011190	Pectin lyase-like superfamily protein	201.243	0.904939	0.00172264	24
Soltu.DM.12G020350	GDP dissociation inhibitor family protein / Rab GTPase activator family protein	1348.47	0.904257	0.000379839	24
Soltu.DM.11G017740	Transducin/WD40 repeat-like superfamily protein	150.171	0.898991	0.00402104	24
Soltu.DM.05G006410	nitrate transporter 1:2	169.957	0.896998	0.00332082	24
Soltu.DM.12G009910	hypothetical protein	777.681	0.896208	0.000235772	24
Soltu.DM.08G015480	conserved hypothetical protein	188.031	0.891531	0.00271081	24
Soltu.DM.07G000820	NB-ARC domain-containing disease resistance protein	2584.12	0.887771	0.000955254	21
Soltu.DM.08G016290	hypothetical protein	250.113	0.882592	0.00270616	21
Soltu.DM.02G013400	Ribosomal protein L32e	279.514	0.882027	0.00187023	24
Soltu.DM.02G004440	NB-ARC domain-containing disease resistance protein	922.86	0.880844	0.00213219	21
Soltu.DM.10G020540	Pectinacetylesterase family protein	1933.53	0.877918	0.000601393	24
Soltu.DM.12G028120	GOLDEN2-like	399.277	0.877656	0.00126013	24
Soltu.DM.11G000690	acyl-CoA sterol acyl transferase	315.271	0.877193	0.00260442	24
Soltu.DM.10G023630	Subtilisin-like serine endopeptidase family protein	315.786	0.876615	0.00257076	24
Soltu.DM.03G002530	receptor kinase	308.6	0.876207	0.00150082	24
Soltu.DM.03G000070	Myzus persicae-induced lipase	348.423	0.875721	0.00395424	24
Soltu.DM.01G035300	RNA-binding (RRM/RBD/RNP motifs) family protein	366.394	0.873368	0.00201219	24
Soltu.DM.02G029030	methionine aminopeptidase 1D	493.559	0.872278	0.0027125	24
Soltu.DM.06G004310	hypothetical protein	12987.5	0.870741	0.00134372	21
Soltu.DM.04G004590	Protein of unknown function (DUF3755)	2340.05	0.870695	0.000225397	24
Soltu.DM.04G036610	hypothetical protein	598.07	0.869508	0.00140288	24
Soltu.DM.12G004660	AT hook motif DNA-binding family protein	210.136	0.869109	0.00316875	24
Soltu.DM.11G019470	ABC-2 type transporter family protein	310.661	0.868606	0.00232481	24
Soltu.DM.03G033050	HCP-like superfamily protein	1592.83	0.859292	0.00154041	24
Soltu.DM.08G020150	cytochrome P450, family 707, subfamily A, polypeptide	544.107	0.85879	0.00223982	24
Soltu.DM.03G027130	Pectin lyase-like superfamily protein	212.138	0.852514	0.00414656	24
Soltu.DM.09G020360	indeterminate(ID)-domain	300.403	0.841305	0.00284652	24
Soltu.DM.08G023000	hypothetical protein	4136.24	0.838785	0.00101728	21
Soltu.DM.11G002280	Rhamnogalacturonate lyase family protein	286.005	0.821932	0.00498771	24
Soltu.DM.07G024540	Regulator of Vps4 activity in the MVB pathway protein	338.105	0.81599	0.00430431	24
Soltu.DM.10G018200	NB-ARC domain-containing disease resistance protein	264.659	0.815188	0.00353489	21
Soltu.DM.02G004420	LRR and NB-ARC domains-containing disease resistance protein	2159.08	0.807218	0.00160107	21
Soltu.DM.10G024150	Pentatricopeptide repeat (PPR-like) superfamily protein	478.752	0.801633	0.00126013	24
Soltu.DM.10G024740	Nucleotide-diphospho-sugar transferases superfamily protein	371.015	0.801161	0.00329799	24
Soltu.DM.04G000750	Disease resistance protein (CC-NBS-LRR class) family	1844.26	0.80007	0.000967492	21
Soltu.DM.05G002660	Disease resistance protein (CC-NBS-LRR class) family	305.636	0.793007	0.00446933	24
Soltu.DM.09G019040	NB-ARC domain-containing disease resistance protein	3997.29	0.791957	0.00202457	21
Soltu.DM.09G018040	NHL domain-containing protein	244.358	0.7892	0.0049412	24
Soltu.DM.01G007020	receptor like protein	7059.31	0.778811	0.00475779	21
Soltu.DM.09G019960	conserved hypothetical protein	790.243	0.775024	0.00125925	24
Soltu.DM.07G005840	NB-ARC domain-containing disease resistance protein	13316.7	0.771566	0.00326911	21
Soltu.DM.09G022320	BTB-POZ and MATH domain	409.762	0.762375	0.00314596	24
Soltu.DM.04G010770	Insulinase (Peptidase family M16) family protein	75.8603	-1.20524	0.00342953	24
Soltu.DM.06G007740	TRAF-like family protein	60.5908	-1.24452	0.00318921	24
Soltu.DM.12G016060	electron-transfer flavoprotein:ubiquinone oxidoreductase	160.103	-1.2548	0.000264151	24
Soltu.DM.04G023970	conserved hypothetical protein	50.8518	-1.27774	0.00405644	24
Soltu.DM.04G023970	conserved hypothetical protein	50.8518	-1.27774	0.00405644	24
Soltu.DM.11G010170	Cysteine proteinases superfamily protein	43.9323	-1.31803	0.00354086	24
Soltu.DM.09G001200	heat shock protein 18.2	107.316	-1.32584	0.00136334	24
Soltu.DM.02G016350	TRICHOME BIREFRINGENCE-LIKE	83.6943	-1.38369	0.00203613	24
Soltu.DM.03G014790	splicing factor-related	48.1109	-1.38732	0.00374831	24
Soltu.DM.05G013620	LisH dimerisation motif;WD40/YVTN repeat-like-containing domain	42.9097	-1.41607	0.00351462	24
Soltu.DM.03G021660	SER/ARG-rich protein 34A	33.0998	-1.61191	0.00236172	24
Soltu.DM.03G021780	Calcium-dependent protein kinase (CDPK) family protein	27.587	-1.66274	0.00441075	24
Soltu.DM.08G017060	potassium channel in Arabidopsis thaliana	190.74	-1.71709	2.47361e-06	24
Soltu.DM.11G015530	conserved hypothetical protein	22.1725	-1.73926	0.0032863	24
Soltu.DM.11G010860	OSBP(oxysterol binding protein)-related protein 1C	20.5848	-1.80161	0.00496968	24
Soltu.DM.11G010590	dephospho-CoA kinase family	46.6793	-1.81052	0.000156863	24
Soltu.DM.08G029030	homolog of yeast oxidase assembly 1 (OXA1)	24.8724	-1.85229	0.00133667	24
Soltu.DM.10G003760	proteasome subunit PAB1	17.2544	-1.86198	0.00489892	24
Soltu.DM.02G019430	eukaryotic translation initiation factor-related	33.06	-1.88416	0.00038164	23
Soltu.DM.02G031980	high mobility group	31.2163	-1.89428	0.000169376	24
Soltu.DM.03G021990	ARM repeat superfamily protein	31.7562	-1.92207	0.00107065	24
Soltu.DM.06G010340	sorting nexin 2A	25.8229	-1.94158	0.000894751	24
Soltu.DM.07G004700	Ypt/Rab-GAP domain of gyp1p superfamily protein	28.0813	-1.95734	0.000498359	24
Soltu.DM.06G014720	Protein kinase superfamily protein	29.598	-2.03099	0.000903229	24
Soltu.DM.01G039650	PAR1 protein	16.4915	-2.03883	0.00271592	24
Soltu.DM.08G018430	Galactosyltransferase family protein	17.6493	-2.05969	0.00269972	24
Soltu.DM.01G049400	Alpha-helical ferredoxin	20.6398	-2.06331	0.00046744	24
Soltu.DM.04G001380	AP2/B3 transcription factor family protein	18.4729	-2.09481	0.00340448	21
Soltu.DM.05G024160	RAS	15.5835	-2.09481	0.00171455	21
Soltu.DM.10G006170	ARID/BRIGHT DNA-binding domain;ELM2 domain protein	11.6924	-2.10572	0.00414768	24
Soltu.DM.10G003370	Golgi transport complex protein-related	12.9024	-2.13287	0.00336	24
Soltu.DM.10G022350	saposin B domain-containing protein	19.7422	-2.13516	0.000528772	24
Soltu.DM.03G019030	Homeodomain-like superfamily protein	15.2051	-2.14478	0.00165985	21
Soltu.DM.09G001620	prenylated RAB acceptor 1.A1	13.0279	-2.15173	0.00229338	24
Soltu.DM.04G032550	GATA type zinc finger transcription factor family protein	19.5325	-2.15295	0.00125605	24
Soltu.DM.09G004360	Protein of unknown function (DUF668)	14.5708	-2.1576	0.00213446	21
Soltu.DM.03G021830	conserved hypothetical protein	14.0608	-2.18846	0.00259776	21
Soltu.DM.02G009920	ubiquiting-conjugating enzyme	14.949	-2.26392	0.00312231	24
Soltu.DM.01G013010	eukaryotic translation initiation factor 2 (eIF-2) family protein	163961	-2.28627	3.63736e-12	20
Soltu.DM.02G010230	senescence-associated gene	21.7774	-2.32834	0.000775053	24
Soltu.DM.01G046990	translocon at inner membrane of chloroplasts	9.35895	-2.33998	0.00468693	22
Soltu.DM.02G032250	Protein of unknown function (DUF1336)	12.1543	-2.36148	0.00236414	24
Soltu.DM.05G023930	DNAJ-like	13.4318	-2.38559	0.00140298	24
Soltu.DM.04G022980	stress enhanced protein	36.8532	-2.38735	4.64282e-05	24
Soltu.DM.02G030840	ABI five binding protein	14.328	-2.38917	0.00269173	24
Soltu.DM.07G025780	PDI-like 5-3	16.3902	-2.39634	0.000446144	22
Soltu.DM.02G032270	Leucine-rich repeat protein kinase family protein	19.9442	-2.41729	0.000193526	21
Soltu.DM.11G007790	Signal transduction histidine kinase, hybrid-type, ethylene sensor	26.8845	-2.41961	1.10601e-05	24
Soltu.DM.03G024770	Galactose oxidase/kelch repeat superfamily protein	10.0448	-2.47696	0.00195284	20
Soltu.DM.01G048580	conserved hypothetical protein	8.13509	-2.54007	0.00353565	23
Soltu.DM.08G001080	Alcohol dehydrogenase transcription factor Myb/SANT-like family protein	18.083	-2.55516	0.000194713	24
Soltu.DM.03G026920	Calcineurin-like metallo-phosphoesterase superfamily protein	17.255	-2.55635	0.000132899	22
Soltu.DM.06G023590	alpha/beta-Hydrolases superfamily protein	8.54041	-2.56325	0.00346823	24
Soltu.DM.01G037820	Dihydrodipicolinate reductase, bacterial/plant	7.75688	-2.57591	0.00463077	24
Soltu.DM.05G002220	tRNA arginine adenosine deaminase	10.6542	-2.58114	0.00112218	23
Soltu.DM.04G033090	cytochrome P450, family 81, subfamily K, polypeptide	18.0312	-2.59374	0.00102836	21
Soltu.DM.06G012520	Protein of unknown function (DUF668)	8.93511	-2.59608	0.00214204	24
Soltu.DM.12G007630	Protein of unknown function (DUF793)	9.15577	-2.62779	0.00233869	23
Soltu.DM.02G016030	SCAR family protein	18.6669	-2.62941	3.42242e-05	24
Soltu.DM.03G037730	Galactose oxidase/kelch repeat superfamily protein	13.1525	-2.65401	0.0008944	21
Soltu.DM.03G037730	Galactose oxidase/kelch repeat superfamily protein	13.1525	-2.65401	0.0008944	21
Soltu.DM.08G022940	EYES ABSENT homolog	8.66347	-2.66231	0.0034333	22
Soltu.DM.04G019490	P-loop containing nucleoside triphosphate hydrolases superfamily protein	6.57661	-2.66596	0.00441796	21
Soltu.DM.12G026060	OBP3-responsive gene	32.6098	-2.67722	0.00013038	24
Soltu.DM.04G033510	S-ribonuclease binding protein	17.634	-2.68793	6.86963e-05	21
Soltu.DM.12G012700	porphyromonas-type peptidyl-arginine deiminase family protein	22.2669	-2.69089	0.000120552	24
Soltu.DM.10G023000	Major facilitator superfamily protein	11.6182	-2.69161	0.00254226	22
Soltu.DM.01G035180	basic helix-loop-helix (bHLH) DNA-binding superfamily protein	7.89244	-2.72756	0.00215712	20
Soltu.DM.09G029110	conserved hypothetical protein	6.31191	-2.74404	0.00418199	24
Soltu.DM.12G023140	TraB family protein	9.97889	-2.74873	0.00073357	20
Soltu.DM.07G001860	diacylglycerol kinase	7.00865	-2.77616	0.00338406	22
Soltu.DM.06G004300	Histone superfamily protein	8.82982	-2.78247	0.00206221	21
Soltu.DM.09G001760	basic helix-loop-helix (bHLH) DNA-binding superfamily protein	19.8344	-2.83954	8.2199e-06	21
Soltu.DM.06G012400	GroES-like zinc-binding alcohol dehydrogenase family protein	6.80743	-2.8734	0.00214637	24
Soltu.DM.02G012760	P-loop containing nucleoside triphosphate hydrolases superfamily protein	10.2434	-2.92383	0.000408369	21
Soltu.DM.10G012890	Tetratricopeptide repeat (TPR)-like superfamily protein	5.88797	-2.93763	0.00339479	24
Soltu.DM.01G050240	LYR family of Fe/S cluster biogenesis protein	13.9463	-2.95269	0.000104615	21
Soltu.DM.05G025290	Cation efflux family protein	18.4851	-2.99615	1.60984e-05	21
Soltu.DM.04G032230	RNA-binding protein	8.09368	-2.99627	0.00145942	20
Soltu.DM.04G017780	Zn-dependent exopeptidases superfamily protein	5.19381	-2.99865	0.00354896	21
Soltu.DM.01G019980	calmodulin binding;transcription regulators	21.5495	-3.0007	1.88771e-06	24
Soltu.DM.04G028170	Pentatricopeptide repeat (PPR) superfamily protein	7.61447	-3.00542	0.0012065	21
Soltu.DM.03G026740	SBP (S-ribonuclease binding protein) family protein	7.07489	-3.0143	0.00139549	24
Soltu.DM.09G005080	hydroxyproline-rich glycoprotein family protein	9.56334	-3.01943	0.00030717	24
Soltu.DM.03G032180	Clp ATPase	30.6242	-3.03914	2.96652e-05	21
Soltu.DM.10G005000	erf domain protein	12.5263	-3.09781	0.000134384	20
Soltu.DM.05G010770	multidrug resistance-associated protein	30.1692	-3.1785	2.04223e-06	21
Soltu.DM.06G029470	histone deacetylase	10.4038	-3.19621	0.00120989	24
Soltu.DM.05G004500	Endosomal targeting BRO1-like domain-containing protein	16.068	-3.20247	9.72161e-06	21
Soltu.DM.12G013430	Leucine-rich repeat (LRR) family protein	15.4934	-3.20841	2.73177e-05	24
Soltu.DM.10G019350	Protein of unknown function, DUF538	8.55547	-3.21922	0.000330589	22
Soltu.DM.10G015760	cold, circadian rhythm, and rna binding	38.1328	-3.24689	4.67169e-08	24
Soltu.DM.03G025910	plant intracellular ras group-related LRR	15.8239	-3.30367	1.24104e-05	24
Soltu.DM.04G018970	pseudo-response regulator	22.0647	-3.31043	2.2395e-06	23
Soltu.DM.10G022590	conserved hypothetical protein	11.2454	-3.38002	6.11762e-05	21
Soltu.DM.09G022210	HOPZ-ACTIVATED RESISTANCE	22.5923	-3.4119	3.73668e-05	24
Soltu.DM.01G049110	Quinone reductase family protein	7.8994	-3.43361	0.000219699	22
Soltu.DM.08G011500	SPX domain gene	8.11738	-3.44228	0.000716726	23
Soltu.DM.12G015100	eukaryotic translation initiation factor 2 gamma subunit	10.9983	-3.52121	7.25077e-05	22
Soltu.DM.03G003480	Eukaryotic aspartyl protease family protein	24.0032	-3.95977	4.80716e-08	24

## Sheet: C_GO_sRNA_1wpi
Supplemental File 2C: Gene ontology enrichment of small RNAs differentially expressed in PVY-infected Russet Burbank plants as compared to mock-infected plants at 1 wpi (Benjamini and Hochberg corrected adj. p-value < 0.05).
source	term name	term_id	adjusted_p_value	negative_log10_of_adjusted_p_value
GO:MF	transmembrane transporter activity	GO:0022857	1.70612e-07	6.76799
GO:MF	transporter activity	GO:0005215	3.89925e-07	6.40902
GO:MF	active transmembrane transporter activity	GO:0022804	3.3554e-06	5.47426
GO:MF	hydrolase activity, acting on glycosyl bonds	GO:0016798	4.84963e-06	5.31429
GO:MF	hydrolase activity, hydrolyzing O-glycosyl compounds	GO:0004553	5.36789e-06	5.2702
GO:MF	oxidoreductase activity	GO:0016491	1.13445e-05	4.94521
GO:MF	catalytic activity	GO:0003824	2.20023e-05	4.65753
GO:MF	oxidoreductase activity, acting on diphenols and related substances as donors, oxygen as acceptor	GO:0016682	0.000116132	3.93505
GO:MF	antiporter activity	GO:0015297	0.000198403	3.70245
GO:MF	secondary active transmembrane transporter activity	GO:0015291	0.000548696	3.26067
GO:MF	exopeptidase activity	GO:0008238	0.000964378	3.01575
GO:MF	xenobiotic transmembrane transporter activity	GO:0042910	0.00115896	2.93593
GO:MF	oxidoreductase activity, acting on diphenols and related substances as donors	GO:0016679	0.00126156	2.89909
GO:MF	hydroquinone:oxygen oxidoreductase activity	GO:0052716	0.00681518	2.16652
GO:MF	serine-type exopeptidase activity	GO:0070008	0.00714172	2.1462
GO:MF	serine-type carboxypeptidase activity	GO:0004185	0.0167581	1.77577
GO:MF	carboxy-lyase activity	GO:0016831	0.0316719	1.49933
GO:BP	carbohydrate metabolic process	GO:0005975	6.42074e-08	7.19241
GO:BP	transmembrane transport	GO:0055085	3.71214e-06	5.43038
GO:BP	obsolete oxidation-reduction process	GO:0055114	5.3725e-05	4.26982
GO:BP	lignin metabolic process	GO:0009808	0.000169868	3.76989
GO:BP	secondary metabolic process	GO:0019748	0.000172712	3.76268
GO:BP	phenylpropanoid metabolic process	GO:0009698	0.00120396	2.91939
GO:BP	xenobiotic transport	GO:0042908	0.00294438	2.53101
GO:BP	polysaccharide catabolic process	GO:0000272	0.00407209	2.39018
GO:BP	phenylpropanoid catabolic process	GO:0046271	0.0173638	1.76035
GO:BP	lignin catabolic process	GO:0046274	0.0173638	1.76035
GO:BP	carbohydrate catabolic process	GO:0016052	0.0215493	1.66657
GO:BP	polysaccharide metabolic process	GO:0005976	0.0324871	1.48829
GO:BP	cell wall organization or biogenesis	GO:0071554	0.044783	1.34889
GO:CC	cell periphery	GO:0071944	3.69492e-10	9.4324
GO:CC	extracellular region	GO:0005576	1.82935e-08	7.7377
GO:CC	cell wall	GO:0005618	7.07966e-07	6.14999
GO:CC	external encapsulating structure	GO:0030312	1.80898e-06	5.74257
GO:CC	plasma membrane	GO:0005886	5.52375e-05	4.25777
GO:CC	apoplast	GO:0048046	0.0308176	1.5112
GO:CC	plant-type cell wall	GO:0009505	0.0357603	1.4466
GO:CC	intrinsic component of membrane	GO:0031224	0.0487468	1.31205
KEGG	Metabolic pathways	KEGG:01100	1.3523e-07	6.86893
KEGG	Biosynthesis of secondary metabolites	KEGG:01110	0.0114911	1.93964

## Sheet: D_sRNA_4wpi_DE
Supplemental File 2C: Small RNAs differentially expressed in PVY-infected Russet Burbank plants as compared to mock-infected plants at 4 wpi (Benjamini and Hochberg corrected adj. p-value < 0.05).
gene ID	gene name	normalized_read_abudance	log2FoldChange	adj. p-value	Dicer Call
Soltu.DM.01G018780	Rab5-interacting family protein	740.814	9.45009	5.94442e-61	21
Soltu.DM.06G013230	SKP1-like	1561.48	9.32154	5.10425e-105	21
Soltu.DM.07G017710	hypothetical protein	515.118	9.18001	7.37274e-51	21
Soltu.DM.11G001160	hypothetical protein	1312.72	8.81697	2.17407e-98	21
Soltu.DM.12G004440	conserved hypothetical protein	174.212	8.73966	1.93999e-26	21
Soltu.DM.11G003640	alpha/beta-Hydrolases superfamily protein	830.748	8.53702	1.92977e-83	21
Soltu.DM.04G022210	TFIIB zinc-binding protein	1645.78	8.50687	3.124e-126	21
Soltu.DM.11G017300	hypothetical protein	774.659	8.34548	1.33509e-82	21
Soltu.DM.01G051520	Coiled-coil domain-containing protein 124 /Oxs1 domain containing protein	957.984	7.88807	5.95098e-99	21
Soltu.DM.12G015020	multidrug resistance-associated protein	153.453	7.82153	2.13483e-29	21
Soltu.DM.05G026280	Flavin containing amine oxidoreductase family protein	987.234	7.64365	1.197e-103	21
Soltu.DM.09G007420	Leucine-rich repeat protein kinase family protein	131.458	7.60678	3.36574e-27	21
Soltu.DM.09G026280	2-oxoglutarate (2OG) and Fe(II)-dependent oxygenase superfamily protein	2910.33	7.53325	2.92486e-158	21
Soltu.DM.08G016010	conserved hypothetical protein	123.087	7.5275	1.22802e-26	21
Soltu.DM.06G031800	hypothetical protein	1045.14	7.41182	3.6168e-90	21
Soltu.DM.08G028740	conserved hypothetical protein	346.991	7.31758	1.37434e-58	21
Soltu.DM.06G013220	C2H2-like zinc finger protein	895.988	7.13018	3.88184e-87	21
Soltu.DM.05G017960	PHD finger family protein / bromo-adjacent homology (BAH) domain-containing protein	910.303	7.10996	2.93537e-100	21
Soltu.DM.08G008140	BTB/POZ/Kelch-associated protein	958.246	7.08926	2.484e-102	21
Soltu.DM.10G013980	NB-ARC domain-containing disease resistance protein	415.176	7.06614	5.5644e-65	21
Soltu.DM.06G024110	sec7 domain-containing protein	844.976	6.79763	2.22406e-101	21
Soltu.DM.08G008610	hypothetical protein	83.3324	6.70954	7.25645e-23	21
Soltu.DM.12G008990	Lung seven transmembrane receptor family protein	201.645	6.65128	6.75952e-44	21
Soltu.DM.12G006390	tubulin alpha-4 chain	41.6431	6.43966	1.21383e-14	21
Soltu.DM.02G004440	NB-ARC domain-containing disease resistance protein	41.6112	6.40576	2.94107e-14	21
Soltu.DM.01G029800	Phosphatidylinositol N-acetylglucosaminyltransferase, GPI19/PIG-P subunit	92.2255	6.40027	1.31514e-25	21
Soltu.DM.05G020930	NAD(P)-binding Rossmann-fold superfamily protein	613.034	6.30308	2.35454e-82	21
Soltu.DM.02G014450	senescence-related gene	329.292	6.22622	1.66104e-63	21
Soltu.DM.09G026370	2-oxoglutarate (2OG) and Fe(II)-dependent oxygenase superfamily protein	1696.44	6.11424	4.62535e-96	21
Soltu.DM.05G016340	Photosystem I, PsaA/PsaB protein	31.9137	6.07456	1.74209e-12	21
Soltu.DM.11G011160	hypothetical protein	101.564	6.04264	2.34801e-28	21
Soltu.DM.02G024050	Peroxidase superfamily protein	201.563	6.04145	3.05639e-45	21
Soltu.DM.05G022210	Acyl-CoA N-acyltransferases (NAT) superfamily protein	1856.2	6.0166	6.25761e-78	21
Soltu.DM.04G037340	RPA70-kDa subunit B	269.768	5.81581	5.32174e-48	21
Soltu.DM.12G027460	hypothetical protein	59.6168	5.77974	2.10594e-19	21
Soltu.DM.11G020550	hypothetical protein	208.436	5.75905	1.35619e-43	21
Soltu.DM.07G001410	Fatty acid hydroxylase superfamily	584.766	5.67245	3.54268e-61	21
Soltu.DM.04G009790	ATP synthase subunit beta	54.3513	5.64518	4.02792e-18	21
Soltu.DM.09G002810	Vacuolar protein sorting 55 (VPS55) family protein	96.379	5.60236	2.46144e-28	21
Soltu.DM.09G026390	2-oxoglutarate (2OG) and Fe(II)-dependent oxygenase superfamily protein	328.241	5.59494	2.82195e-51	21
Soltu.DM.11G001130	hypothetical protein	101.558	5.56873	2.84754e-29	21
Soltu.DM.01G035810	DUF667 domain containing protein	14.7192	5.55792	9.83148e-08	20
Soltu.DM.08G019590	Basic-leucine zipper (bZIP) transcription factor family protein	245.42	5.52764	1.58489e-51	21
Soltu.DM.08G019590	Basic-leucine zipper (bZIP) transcription factor family protein	245.42	5.52764	1.58489e-51	21
Soltu.DM.06G004310	hypothetical protein	657.339	5.51672	2.07128e-71	21
Soltu.DM.09G002400	Oligosaccaryltransferase	214.467	5.49565	4.47074e-44	20
Soltu.DM.07G006140	hypothetical protein	637.277	5.26316	3.05251e-72	21
Soltu.DM.01G000460	NB-ARC domain-containing disease resistance protein	64.4558	5.24262	3.97001e-20	21
Soltu.DM.01G000460	NB-ARC domain-containing disease resistance protein	64.4558	5.24262	3.97001e-20	21
Soltu.DM.05G008770	nuclear factor Y, subunit B6	190.968	5.19568	1.79301e-32	21
Soltu.DM.11G013740	histidine-containing phosphotransmitter	161.336	5.17772	1.99674e-36	21
Soltu.DM.12G001680	Iron-Sulfur binding protein C terminal domain containing protein	254.357	5.1409	1.77894e-46	21
Soltu.DM.02G030110	TRICHOME BIREFRINGENCE-LIKE	21.5485	5.13208	1.315e-09	20
Soltu.DM.11G020000	ARM repeat superfamily protein	102.596	5.12643	5.42246e-27	21
Soltu.DM.11G020000	ARM repeat superfamily protein	102.596	5.12643	5.42246e-27	21
Soltu.DM.02G015960	F-box/RNI-like superfamily protein	9.65858	4.988	7.63988e-06	22
Soltu.DM.12G002690	protein binding	61.3701	4.92933	4.42218e-19	21
Soltu.DM.07G026640	trigger factor type chaperone family protein	8.95457	4.90222	1.30323e-05	20
Soltu.DM.04G023770	terpene synthase	201.743	4.90027	1.07184e-40	20
Soltu.DM.01G003970	RP non-ATPase subunit 8A	17.6145	4.84503	3.13747e-08	21
Soltu.DM.04G011390	UDP-glucosyl transferase 71D1	231.097	4.80948	1.08676e-45	21
Soltu.DM.09G020710	conserved hypothetical protein	144.364	4.75576	4.9631e-28	21
Soltu.DM.12G004180	hypothetical protein	286.673	4.7251	3.97254e-31	21
Soltu.DM.12G004180	hypothetical protein	286.673	4.7251	3.97254e-31	21
Soltu.DM.12G004180	hypothetical protein	286.673	4.7251	3.97254e-31	21
Soltu.DM.02G001230	small ubiquitin-like modifier	188.914	4.71456	3.77148e-40	21
Soltu.DM.02G003290	NB-ARC domain-containing disease resistance protein	356.478	4.62007	4.25622e-46	21
Soltu.DM.10G002930	conserved hypothetical protein	7.96694	4.59741	9.97747e-05	22
Soltu.DM.08G019670	hypothetical protein	67.0953	4.59114	8.51292e-20	21
Soltu.DM.09G005010	ARM repeat superfamily protein	43.9824	4.57925	1.24334e-15	21
Soltu.DM.12G007030	cryptochrome	939.433	4.43767	3.64033e-39	21
Soltu.DM.08G019590	Basic-leucine zipper (bZIP) transcription factor family protein	437.39	4.38043	1.37182e-56	21
Soltu.DM.08G019590	Basic-leucine zipper (bZIP) transcription factor family protein	437.39	4.38043	1.37182e-56	21
Soltu.DM.12G004180	hypothetical protein	1303.06	4.37849	3.74791e-31	21
Soltu.DM.12G004180	hypothetical protein	1303.06	4.37849	3.74791e-31	21
Soltu.DM.12G004180	hypothetical protein	1303.06	4.37849	3.74791e-31	21
Soltu.DM.04G003940	UDP-glucosyl transferase 73B3	71.5523	4.375	1.46757e-18	21
Soltu.DM.04G029850	S-adenosyl-L-methionine-dependent methyltransferases superfamily protein	24.8239	4.28922	4.41556e-09	21
Soltu.DM.02G003540	K+ uptake permease	268.526	4.2696	1.03508e-40	21
Soltu.DM.06G032170	Ribosomal protein L10 family protein	5.62563	4.25331	0.000523859	24
Soltu.DM.01G000550	hypothetical protein	17.594	4.25225	1.1318e-07	21
Soltu.DM.01G025490	conserved hypothetical protein	161.547	4.24369	4.00249e-26	21
Soltu.DM.12G024580	hypothetical protein	43.0821	4.21578	1.70979e-14	21
Soltu.DM.12G024580	hypothetical protein	43.0821	4.21578	1.70979e-14	21
Soltu.DM.11G024440	aldehyde oxidase	637.219	4.21569	1.01304e-54	22
Soltu.DM.06G012770	basic helix-loop-helix (bHLH) DNA-binding superfamily protein	439.127	4.19877	3.88945e-35	21
Soltu.DM.05G006120	Ribosomal protein S4	394.197	4.19563	4.27986e-46	22
Soltu.DM.12G004360	homology to ABI1	9.01391	4.19071	0.000145371	21
Soltu.DM.06G000450	alpha/beta-Hydrolases superfamily protein	13.8452	4.15415	2.79487e-06	21
Soltu.DM.08G030050	hypothetical protein	90.6108	4.14788	1.42528e-23	21
Soltu.DM.12G025010	Protein of unknown function (DUF502)	232.72	4.14202	1.89025e-37	21
Soltu.DM.08G021720	Domain of unknown function (DUF1995)	13.5767	4.12938	3.95583e-06	20
Soltu.DM.06G034030	Protein of unknown function (DUF3741)	114.979	4.11736	4.21623e-22	21
Soltu.DM.06G029210	zinc knuckle (CCHC-type) family protein	45.6775	4.11522	1.07789e-14	21
Soltu.DM.09G009000	ubiquitin-activating enzyme	11.6841	4.09703	7.18825e-05	24
Soltu.DM.10G013950	serine carboxypeptidase-like	164.462	4.07249	5.5008e-32	21
Soltu.DM.08G007490	DEGP protease	28.2487	4.02482	1.09544e-09	21
Soltu.DM.04G008050	Disease resistance protein (CC-NBS-LRR class) family	5.04284	4.01316	0.00172662	21
Soltu.DM.07G000570	ubiquitin-specific protease	7.14474	3.97081	0.000378801	20
Soltu.DM.10G020280	rubisco activase	22.1909	3.96322	4.63986e-08	21
Soltu.DM.05G013630	phosphoglucomutase, putative / glucose phosphomutase, putative	87.5217	3.95581	9.48239e-21	21
Soltu.DM.07G018280	DNA-binding storekeeper protein-related transcriptional regulator	85.0544	3.95016	3.79508e-15	21
Soltu.DM.03G014650	Protein kinase superfamily protein	134.691	3.9436	6.36068e-22	21
Soltu.DM.12G025650	Mnd1 family protein	1236.55	3.92092	3.81125e-39	21
Soltu.DM.05G021760	gamma-glutamyl transpeptidase	72.5227	3.90863	1.26906e-19	21
Soltu.DM.09G019040	NB-ARC domain-containing disease resistance protein	61.1377	3.90037	7.89018e-16	21
Soltu.DM.05G026290	Flavin containing amine oxidoreductase family protein	493.939	3.89759	2.00975e-48	21
Soltu.DM.09G029400	Disease resistance protein (TIR-NBS-LRR class) family	4.67263	3.86941	0.00319403	24
Soltu.DM.06G000500	Eukaryotic aspartyl protease family protein	344.281	3.83256	2.41941e-32	21
Soltu.DM.03G025820	conserved hypothetical protein	751.634	3.83152	5.29113e-44	21
Soltu.DM.01G033400	AT hook motif DNA-binding family protein	35.5787	3.80083	3.10836e-10	21
Soltu.DM.06G015870	Zinc finger C-x8-C-x5-C-x3-H type family protein	211.014	3.79909	1.52837e-34	21
Soltu.DM.01G001350	SC35-like splicing factor 30A	907.877	3.79691	2.65502e-07	21
Soltu.DM.05G009960	Plant mitochondrial ATPase, F0 complex, subunit 8 protein	4.41296	3.78304	0.00451543	22
Soltu.DM.01G051850	Tetratricopeptide repeat (TPR)-like superfamily protein	4.3427	3.776	0.00454851	21
Soltu.DM.09G010360	NB-ARC domain-containing disease resistance protein	31.9873	3.7711	6.98642e-11	21
Soltu.DM.04G011230	UDP-glucosyl transferase 76E11	4048.99	3.75792	1.59957e-51	21
Soltu.DM.07G015870	photosystem II light harvesting complex gene 2.3	29.9958	3.73975	3.71187e-09	21
Soltu.DM.02G028110	cytochrome P450, family 81, subfamily F, polypeptide	67.1585	3.73722	1.1068e-16	21
Soltu.DM.02G028110	cytochrome p450 81d1	67.1585	3.73722	1.1068e-16	21
Soltu.DM.06G027470	S-adenosyl-L-methionine-dependent methyltransferases superfamily protein	102.18	3.73287	3.91156e-23	21
Soltu.DM.05G017880	Auxin-responsive family protein	4098.28	3.73027	7.03889e-48	22
Soltu.DM.03G031050	hypothetical protein	1720.58	3.7294	7.95306e-34	21
Soltu.DM.12G029480	receptor like protein	24.8286	3.71748	1.19831e-08	22
Soltu.DM.03G004480	Ribulose bisphosphate carboxylase (small chain) family protein	94.5664	3.7091	1.53051e-21	21
Soltu.DM.11G002520	conserved hypothetical protein	3.88758	3.70714	0.00573468	21
Soltu.DM.02G005250	hypothetical protein	16.2766	3.7015	0.000104405	21
Soltu.DM.03G002830	ATP synthase subunit	181.862	3.68329	2.21373e-29	21
Soltu.DM.09G027730	conserved hypothetical protein	52.5109	3.66578	0.000703019	20
Soltu.DM.03G032790	tetraticopeptide domain-containing thioredoxin	279.283	3.66271	8.76703e-30	21
Soltu.DM.12G020580	ABC transporter family protein	274.672	3.64544	1.10658e-32	21
Soltu.DM.09G013670	RING/U-box superfamily protein	1071.36	3.63877	1.09606e-35	21
Soltu.DM.06G015480	photosystem I subunit D-2	149.181	3.61452	6.54426e-17	21
Soltu.DM.03G000060	S-adenosyl-L-methionine-dependent methyltransferases superfamily protein	38.6038	3.60796	2.45298e-11	21
Soltu.DM.04G011240	UDP-glucosyl transferase 72E1	95.9766	3.59493	2.74954e-19	21
Soltu.DM.03G037430	pectin methylesterase	3.56101	3.57656	0.00913977	21
Soltu.DM.10G019750	Protein kinase superfamily protein	35.0927	3.5748	7.08177e-09	20
Soltu.DM.03G029970	DNAJ heat shock N-terminal domain-containing protein	7.2161	3.55328	0.000957544	20
Soltu.DM.04G005870	DUF3067 domain containing protein	290.231	3.54758	3.02623e-20	21
Soltu.DM.02G009980	SPFH/Band 7/PHB domain-containing membrane-associated protein family	7.3688	3.52768	0.00140017	21
Soltu.DM.09G006260	AGAMOUS-like	7.23959	3.51627	0.00148957	22
Soltu.DM.05G026300	hypothetical protein	981.239	3.51237	3.44162e-46	21
Soltu.DM.03G029130	Haloacid dehalogenase-like hydrolase (HAD) superfamily protein	17.8162	3.50027	1.46712e-06	21
Soltu.DM.10G016940	triosephosphate isomerase	5.20135	3.49562	0.00441253	23
Soltu.DM.03G024420	lysine histidine transporter	5.20769	3.49461	0.00451543	21
Soltu.DM.02G019130	S-locus lectin protein kinase family protein	53266.5	3.49364	9.10286e-36	21
Soltu.DM.01G013010	eukaryotic translation initiation factor 2 (eIF-2) family protein	121.273	3.49042	7.08411e-18	21
Soltu.DM.04G033840	UDP-Glycosyltransferase superfamily protein	158.22	3.49026	9.22822e-18	22
Soltu.DM.01G010280	ribosomal protein L22	287.089	3.47856	4.50835e-30	21
Soltu.DM.06G001910	Ribosomal protein L14	53.2083	3.47446	0.00569799	21
Soltu.DM.01G029450	conserved hypothetical protein	3.41376	3.47416	0.0130567	20
Soltu.DM.02G025260	U1 small nuclear ribonucleoprotein-70K	9.03996	3.47361	0.000762541	22
Soltu.DM.12G013640	Homeodomain-like superfamily protein	14.4405	3.46772	4.17215e-05	21
Soltu.DM.11G001140	hypothetical protein	446.118	3.46678	3.88001e-35	21
Soltu.DM.01G033840	hypothetical protein	8.56261	3.45133	0.000592609	20
Soltu.DM.01G020850	nucleoside-triphosphatases;transmembrane receptors;nucleotide binding;ATP binding	86.1809	3.43742	9.19151e-18	21
Soltu.DM.10G027580	hypothetical protein	10.3769	3.43618	0.000265608	21
Soltu.DM.01G012110	hypothetical protein	233.354	3.43227	2.17041e-24	21
Soltu.DM.08G018880	Protein of unknown function (DUF1218)	5.00188	3.42159	0.00619658	21
Soltu.DM.06G012410	late embryogenesis abundant protein-related / LEA protein-related	36.0112	3.41632	1.05174e-09	21
Soltu.DM.06G025020	Ribosomal protein S7e family protein	3.47699	3.4152	0.0159919	21
Soltu.DM.04G030430	MATE efflux family protein	13.671	3.41463	4.25027e-05	21
Soltu.DM.04G029450	Leucine-rich repeat receptor-like protein kinase family protein	3.19159	3.41428	0.0154625	21
Soltu.DM.07G014700	hypothetical protein	7.47973	3.41216	0.00394683	21
Soltu.DM.09G002540	actin depolymerizing factor	5.24197	3.41058	0.00716708	24
Soltu.DM.02G032810	homeobox	5.24197	3.41058	0.00716708	24
Soltu.DM.02G001240	hypothetical protein	4061.58	3.40767	1.73709e-47	21
Soltu.DM.09G029380	ralf-like	214.333	3.39724	1.06686e-20	21
Soltu.DM.07G003290	Tetratricopeptide repeat (TPR)-like superfamily protein	3.15764	3.38776	0.0169646	21
Soltu.DM.09G027470	Major facilitator superfamily protein	177.105	3.38723	2.48378e-25	21
Soltu.DM.04G014720	NADH dehydrogenase subunit 4L	4.99041	3.38539	0.00762213	21
Soltu.DM.02G004860	hypothetical protein	109.704	3.37634	2.50124e-19	21
Soltu.DM.11G004150	dicer-like	268.843	3.37233	8.77375e-19	21
Soltu.DM.05G020850	Flavin containing amine oxidoreductase family protein	395.607	3.34325	4.3075e-33	21
Soltu.DM.09G025610	oxidoreductases, acting on NADH or NADPH, quinone or similar compound as acceptor	82.1334	3.34073	2.32299e-14	21
Soltu.DM.10G021240	integral membrane TerC family protein	48.221	3.33349	1.22831e-09	21
Soltu.DM.04G001730	NB-ARC domain-containing disease resistance protein	4.56345	3.31709	0.00918882	21
Soltu.DM.04G029750	cryptochrome	9.47607	3.312	0.000591465	21
Soltu.DM.09G014490	Seven transmembrane MLO family protein	4.7107	3.31177	0.00978088	22
Soltu.DM.12G006350	branched-chain amino acid transaminase	15921.7	3.30934	3.72954e-23	21
Soltu.DM.09G014970	ubiquitin protein ligase	1670.82	3.30414	7.37513e-34	21
Soltu.DM.09G006580	Ribosomal protein L4/L1 family	2.91588	3.30266	0.0214853	22
Soltu.DM.02G019220	receptor kinase	15.7711	3.30161	1.58796e-05	21
Soltu.DM.05G025050	Prenyltransferase family protein	153.366	3.30132	4.99496e-22	21
Soltu.DM.05G022270	conserved hypothetical protein	683.132	3.28469	4.21943e-35	21
Soltu.DM.07G001450	Acyl-CoA N-acyltransferases (NAT) superfamily protein	127.242	3.27459	2.67881e-21	21
Soltu.DM.10G008270	NADH dehydrogenase subunit J	116.707	3.2658	2.08416e-10	21
Soltu.DM.09G029720	NB-ARC domain-containing disease resistance protein	5.99542	3.26572	0.00461621	23
Soltu.DM.08G022620	transferases, transferring acyl groups	402.466	3.26143	1.73652e-26	21
Soltu.DM.11G003020	O-fucosyltransferase family protein	19.9938	3.2614	1.98812e-06	22
Soltu.DM.03G035150	delta tonoplast integral protein	12.561	3.25848	0.000275516	21
Soltu.DM.04G025200	Target of Myb protein	97.2789	3.24919	2.1234e-08	21
Soltu.DM.03G004830	chlorophyll A/B binding protein	25.9796	3.2486	1.07798e-07	21
Soltu.DM.07G025900	conserved hypothetical protein	51.897	3.24772	2.86483e-12	21
Soltu.DM.04G020650	hypothetical protein	182.853	3.2429	8.37263e-23	21
Soltu.DM.02G005300	Phosphoinositide phosphatase family protein	38.0367	3.23879	1.81396e-09	22
Soltu.DM.03G009790	glutamate synthase	7.72556	3.23786	0.00295939	21
Soltu.DM.06G027510	Homeodomain-like superfamily protein	4.32258	3.23707	0.0123486	21
Soltu.DM.01G007020	receptor like protein	141.048	3.22554	4.90963e-23	21
Soltu.DM.08G015180	Ankyrin repeat family protein	141.048	3.22554	4.90963e-23	21
Soltu.DM.06G002720	peroxin	16.4094	3.20868	2.3296e-05	21
Soltu.DM.06G002720	peroxin	16.4094	3.20868	2.3296e-05	21
Soltu.DM.08G019240	Catechol oxidase B, chloroplastic (Fragment)	88.4138	3.20363	1.05951e-14	21
Soltu.DM.03G029830	SNF1 kinase homolog	4.3059	3.20041	0.0144673	21
Soltu.DM.12G001660	aldehyde dehydrogenase 22A1	233.752	3.19857	9.3509e-26	21
Soltu.DM.05G004890	NB-ARC domain-containing disease resistance protein	52.2323	3.19592	5.34124e-11	21
Soltu.DM.09G024930	Tetratricopeptide repeat (TPR)-like superfamily protein	2.71865	3.19084	0.029992	20
Soltu.DM.12G025870	cytokinin oxidase	12.3229	3.18787	0.000603023	21
Soltu.DM.02G026080	ortholog of maize chloroplast splicing factor CRS1	323.409	3.18366	2.81839e-25	21
Soltu.DM.03G025850	hypothetical protein	4.19179	3.17845	0.0155837	21
Soltu.DM.01G029810	Phosphatidylinositol N-acetylglucosaminyltransferase, GPI19/PIG-P subunit	89.549	3.1782	2.5971e-15	21
Soltu.DM.03G030710	conserved hypothetical protein	20.2988	3.17817	1.93722e-06	21
Soltu.DM.01G010310	RNA polymerase subunit alpha	72.5038	3.16561	8.27286e-15	21
Soltu.DM.10G027530	eukaryotic translation initiation factor 3E	102.713	3.15515	4.15779e-16	22
Soltu.DM.09G026430	2-oxoglutarate (2OG) and Fe(II)-dependent oxygenase superfamily protein	184.117	3.15475	2.35515e-23	21
Soltu.DM.01G006090	histone deacetylase	130.804	3.15084	1.15792e-13	21
Soltu.DM.01G050370	GLN phosphoribosyl pyrophosphate amidotransferase	641.179	3.13789	2.01349e-33	21
Soltu.DM.12G019940	Pectin lyase-like superfamily protein	24.2627	3.1362	0.018817	20
Soltu.DM.01G012310	hypothetical protein	15.6609	3.13328	4.95968e-05	21
Soltu.DM.06G003480	Leucine-rich repeat protein kinase family protein	4.47542	3.12681	0.0220524	22
Soltu.DM.01G010270	NAD(P)H dehydrogenase subunit H	125.076	3.11938	6.64062e-20	21
Soltu.DM.10G022330	NB-ARC domain-containing disease resistance protein	211.975	3.11818	9.44053e-21	21
Soltu.DM.02G014340	Ribosomal protein L32e	8.1981	3.11241	0.00185907	21
Soltu.DM.04G020580	LRR and NB-ARC domains-containing disease resistance protein	4.22876	3.11086	0.0218698	21
Soltu.DM.06G027790	Plant Tudor-like protein	77.3021	3.1096	9.89157e-14	21
Soltu.DM.10G018720	RNA polymerase subunit alpha	33.7234	3.10873	1.60007e-08	21
Soltu.DM.11G001120	hypothetical protein	284.955	3.10796	2.31184e-25	21
Soltu.DM.01G010320	photosynthetic electron transfer B	48.7756	3.1053	3.844e-11	21
Soltu.DM.09G008670	ARM repeat superfamily protein	254.883	3.10337	3.10929e-25	21
Soltu.DM.08G016290	hypothetical protein	4309.83	3.10271	3.80077e-42	21
Soltu.DM.S001260	NA	8.59358	3.09965	0.00357387	21
Soltu.DM.01G049440	cold, circadian rhythm, and rna binding	46.0747	3.09334	9.93737e-10	21
Soltu.DM.07G000930	Cellulose synthase family protein	45158.4	3.07984	2.07766e-37	21
Soltu.DM.09G026840	casein kinase I	6.77322	3.07205	0.00564941	24
Soltu.DM.08G008600	hypothetical protein	786.817	3.06859	1.06425e-34	21
Soltu.DM.06G015850	Zinc finger C-x8-C-x5-C-x3-H type family protein	786.817	3.06859	1.06425e-34	21
Soltu.DM.03G018460	hypothetical protein	1344.92	3.05636	4.18432e-36	21
Soltu.DM.09G004660	L-O-methylthreonine resistant	137.254	3.05092	6.35453e-20	21
Soltu.DM.07G014560	LRR and NB-ARC domains-containing disease resistance protein	651.602	3.04503	1.358e-31	21
Soltu.DM.05G019290	Heavy metal transport/detoxification superfamily protein	76.7635	3.0411	1.29776e-12	21
Soltu.DM.01G000440	NB-ARC domain-containing disease resistance protein	142.995	3.04017	1.04518e-20	21
Soltu.DM.12G026610	receptor like protein	19.9641	3.03076	0.000211117	21
Soltu.DM.12G026610	receptor like protein	19.9641	3.03076	0.000211117	21
Soltu.DM.10G022210	NB-ARC domain-containing disease resistance protein	49.8993	3.02912	4.08956e-09	21
Soltu.DM.03G000830	chlorophyll A/B binding protein	47.8229	3.02382	8.78688e-08	21
Soltu.DM.03G000830	chlorophyll A/B binding protein	47.8229	3.02382	8.78688e-08	21
Soltu.DM.05G020500	serine carboxypeptidase-like	4527.99	3.02381	1.8099e-39	21
Soltu.DM.09G001700	conserved hypothetical protein	140.546	3.01908	0.00639234	21
Soltu.DM.11G007930	Rubisco Assembly chaperone C-terminal domain containing protein	4.45949	3.0151	0.0334296	21
Soltu.DM.11G021150	Phototropic-responsive NPH3 family protein	19.6505	3.01243	1.14627e-05	21
Soltu.DM.12G012990	hypothetical protein	19.6505	3.01243	1.14627e-05	21
Soltu.DM.02G004180	B-cell receptor-associated 31-like	421.994	3.00964	5.08756e-29	21
Soltu.DM.09G027290	Ribosomal protein L14p/L23e family protein	76.9764	3.00858	2.16905e-06	21
Soltu.DM.06G030180	gamma tonoplast intrinsic protein	84.9038	3.0042	4.87352e-15	21
Soltu.DM.10G012810	ATP-dependent caseinolytic (Clp) protease/crotonase family protein	13.0004	2.99642	0.000286229	21
Soltu.DM.11G015590	hypothetical protein	86.9906	2.99411	2.92512e-10	21
Soltu.DM.12G010690	structural molecules	156.657	2.9918	4.10567e-13	21
Soltu.DM.07G012360	Ribosomal protein S3 family protein	13.0545	2.98996	0.00041304	21
Soltu.DM.03G034730	hypothetical protein	91.5511	2.97989	4.53966e-15	21
Soltu.DM.03G015150	Bifunctional inhibitor/lipid-transfer protein/seed storage 2S albumin superfamily protein	91.5511	2.97989	4.53966e-15	21
Soltu.DM.12G029740	early nodulin-like protein	29.5957	2.97481	2.88777e-07	21
Soltu.DM.01G046590	Family of unknown function (DUF566)	171.226	2.96969	1.98218e-21	21
Soltu.DM.11G007410	NB-ARC domain-containing disease resistance protein	17.8411	2.9634	3.02914e-05	21
Soltu.DM.04G011380	UDP-glucosyl transferase 73B3	384.832	2.95966	2.59231e-28	21
Soltu.DM.01G000410	NB-ARC domain-containing disease resistance protein	15.1845	2.9582	9.60964e-05	21
Soltu.DM.10G020020	Arabidopsis Inositol phosphorylceramide synthase	40.9216	2.956	1.20765e-08	21
Soltu.DM.08G023000	hypothetical protein	422.549	2.95343	7.75056e-23	21
Soltu.DM.04G020880	cytidine/deoxycytidylate deaminase family protein	53.775	2.95325	1.36789e-09	21
Soltu.DM.07G013820	UDP-glucosyl transferase 71C5	84.4415	2.94913	3.44888e-15	21
Soltu.DM.03G021100	rubredoxin family protein	57.3185	2.9477	6.1966e-10	21
Soltu.DM.05G004880	NB-ARC domain-containing disease resistance protein	137.632	2.94637	6.85961e-13	21
Soltu.DM.01G047290	RING/U-box superfamily protein	88.1362	2.94351	9.48233e-15	22
Soltu.DM.01G051310	ATPase, V1 complex, subunit B protein	5.00782	2.94301	0.0208792	22
Soltu.DM.02G027250	branched-chain amino acid aminotransferase 5 / branched-chain amino acid transaminase 5 (BCAT5)	3.71074	2.93761	0.0377264	21
Soltu.DM.12G012860	acyl-activating enzyme	102.503	2.93096	9.45579e-16	21
Soltu.DM.11G021290	nucleobase-ascorbate transporter	137.415	2.92452	1.56491e-16	21
Soltu.DM.03G026710	Zinc-binding ribosomal protein family protein	13.0415	2.92326	0.00151847	21
Soltu.DM.08G015630	hypothetical protein	88.631	2.92292	8.36951e-14	20
Soltu.DM.05G025750	receptor like protein	1738.63	2.92168	1.20376e-33	21
Soltu.DM.05G025750	Leucine-rich receptor-like protein kinase family protein	1738.63	2.92168	1.20376e-33	21
Soltu.DM.08G019600	Basic-leucine zipper (bZIP) transcription factor family protein	3569.09	2.91331	6.86494e-37	21
Soltu.DM.05G010790	glyceraldehyde-3-phosphate dehydrogenase C2	15.1104	2.90869	0.000370082	21
Soltu.DM.09G011010	hypothetical protein	38.3195	2.90469	2.02378e-06	21
Soltu.DM.01G024380	E1 C-terminal related	35.4051	2.8966	3.97369e-08	21
Soltu.DM.11G001270	conserved hypothetical protein	18.13	2.891	0.000578954	21
Soltu.DM.11G002070	Disease resistance protein (TIR-NBS-LRR class)	4.85163	2.88824	0.0245943	21
Soltu.DM.04G003240	CDK inhibitor P21 binding protein	2753.34	2.8789	5.03797e-33	21
Soltu.DM.05G008750	nuclear factor Y, subunit B6	25.4952	2.87667	2.80999e-06	21
Soltu.DM.07G009820	DUF4218 domain containing protein	392.037	2.87049	5.05595e-19	21
Soltu.DM.09G027670	Nuclear transport factor 2 (NTF2) family protein with RNA binding (RRM-RBD-RNP motifs) domain	42.1263	2.86977	6.49372e-09	21
Soltu.DM.04G009840	Photosystem I, PsaA/PsaB protein	631.732	2.86598	5.6531e-19	21
Soltu.DM.07G005060	NB-ARC domain-containing disease resistance protein	66.7617	2.86489	4.36472e-08	21
Soltu.DM.06G005620	GTP binding Elongation factor Tu family protein	17.5544	2.86428	0.00283529	22
Soltu.DM.07G005190	60S acidic ribosomal protein family	17.0398	2.86372	0.000206063	21
Soltu.DM.04G011280	UDP-glycosyltransferase 73B4	4.64315	2.8601	0.0264739	20
Soltu.DM.07G014120	Ribosomal L27e protein family	109050	2.85481	3.21913e-33	22
Soltu.DM.05G024570	conserved hypothetical protein	55.5336	2.8534	3.65406e-09	21
Soltu.DM.05G014760	photosystem II reaction center protein D	16700	2.8507	1.24474e-36	21
Soltu.DM.10G028800	LRR and NB-ARC domains-containing disease resistance protein	3.5628	2.84628	0.0495798	24
Soltu.DM.04G003970	UDP-Glycosyltransferase superfamily protein	162.154	2.84396	1.4169e-15	21
Soltu.DM.06G025710	Plant protein of unknown function (DUF863)	153.122	2.84277	1.72181e-16	21
Soltu.DM.06G004980	disease resistance protein (TIR-NBS-LRR class), putative	77.9761	2.84243	1.90742e-13	21
Soltu.DM.06G004980	disease resistance protein (TIR-NBS-LRR class), putative	77.9761	2.84243	1.90742e-13	21
Soltu.DM.06G004980	disease resistance protein (TIR-NBS-LRR class), putative	77.9761	2.84243	1.90742e-13	21
Soltu.DM.06G004980	disease resistance protein (TIR-NBS-LRR class)	77.9761	2.84243	1.90742e-13	21
Soltu.DM.06G004980	disease resistance protein (TIR-NBS-LRR class)	77.9761	2.84243	1.90742e-13	21
Soltu.DM.06G004980	disease resistance protein (TIR-NBS-LRR class)	77.9761	2.84243	1.90742e-13	21
Soltu.DM.07G013970	UDP-glucosyl transferase 71C3	58.912	2.82573	2.56923e-10	21
Soltu.DM.03G029320	VIRB2-interacting protein	1655.57	2.82302	2.06301e-33	21
Soltu.DM.04G005240	high chlorophyll fluorescent	17.7758	2.82192	0.000235011	21
Soltu.DM.12G021360	homolog of bacterial cytokinesis Z-ring protein FTSZ 1-1	4.56925	2.82033	0.0313792	20
Soltu.DM.04G021850	slufate transporter 2;1	94.0741	2.81957	7.40242e-10	21
Soltu.DM.07G022750	ankyrin repeat family protein	19.6102	2.81933	0.000511887	21
Soltu.DM.04G004590	Protein of unknown function (DUF3755)	163.358	2.81565	7.82351e-08	21
Soltu.DM.11G024980	LRR and NB-ARC domains-containing disease resistance protein	58.0766	2.81354	1.52706e-10	22
Soltu.DM.04G011220	UDP-glucosyl transferase 76E12	30.1448	2.8106	4.97174e-05	21
Soltu.DM.06G016110	SEUSS transcriptional co-regulator	7311.61	2.80524	6.86648e-25	21
Soltu.DM.04G011360	UDP-Glycosyltransferase superfamily protein	7311.61	2.80524	6.86648e-25	21
Soltu.DM.03G019030	Homeodomain-like superfamily protein	7311.61	2.80524	6.86648e-25	21
Soltu.DM.01G039380	RNA binding Plectin/S10 domain-containing protein	457.246	2.80435	3.18536e-11	22
Soltu.DM.12G008800	hypothetical protein	26.8021	2.80388	3.81558e-06	21
Soltu.DM.12G018080	transducin family protein / WD-40 repeat family protein	22.5979	2.80349	0.000107531	22
Soltu.DM.12G018080	transducin family protein / WD-40 repeat family protein	22.5979	2.80349	0.000107531	22
Soltu.DM.12G018080	Transducin/WD40 repeat-like superfamily protein	22.5979	2.80349	0.000107531	22
Soltu.DM.12G018080	Transducin/WD40 repeat-like superfamily protein	22.5979	2.80349	0.000107531	22
Soltu.DM.04G029420	Replication factor-A protein 1-related	5.76885	2.80332	0.0206837	21
Soltu.DM.04G021740	hypothetical protein	30.2962	2.80071	3.50359e-06	21
Soltu.DM.11G020290	xanthine dehydrogenase	17.2086	2.79767	0.000102471	21
Soltu.DM.01G010970	hypothetical protein	9.0345	2.7946	0.00342139	21
Soltu.DM.03G013740	Tetratricopeptide repeat (TPR)-like superfamily protein	14.7651	2.79202	0.000236672	21
Soltu.DM.02G020020	RNA-binding (RRM/RBD/RNP motifs) family protein	637.345	2.78723	0.0061133	21
Soltu.DM.06G014000	Rhodanese/Cell cycle control phosphatase superfamily protein	6.81592	2.78633	0.0123318	21
Soltu.DM.03G033940	hydroxyproline-rich glycoprotein family protein	29.7888	2.78613	1.16268e-06	21
Soltu.DM.04G007220	Cleavage and polyadenylation specificity factor (CPSF) A subunit protein	208.389	2.78082	5.14428e-20	21
Soltu.DM.09G024320	with no lysine (K) kinase	6.22973	2.78007	0.0326579	21
Soltu.DM.01G039510	RING/U-box superfamily protein	54.4659	2.7729	5.71548e-10	21
Soltu.DM.11G020000	ARM repeat superfamily protein	981.34	2.77096	6.23781e-27	21
Soltu.DM.11G020000	ARM repeat superfamily protein	981.34	2.77096	6.23781e-27	21
Soltu.DM.03G006900	hypothetical protein	4.66499	2.76998	0.0406939	21
Soltu.DM.01G046460	HXXXD-type acyl-transferase family protein	7.89136	2.7687	0.00903838	21
Soltu.DM.07G008960	endoplasmic reticulum-type calcium-transporting ATPase	15.1413	2.76857	0.000862256	21
Soltu.DM.04G011310	UDP-glycosyltransferase 73B4	173.649	2.76173	3.02327e-17	21
Soltu.DM.05G001250	Chaperone DnaJ-domain superfamily protein	8.31305	2.76086	0.0140927	23
Soltu.DM.03G033470	B-S glucosidase	8.82747	2.76051	0.00438252	21
Soltu.DM.02G010790	chloride channel B	36.0123	2.75855	1.60391e-07	21
Soltu.DM.04G002630	ARM repeat superfamily protein	36.0123	2.75855	1.60391e-07	21
Soltu.DM.10G001300	Cell differentiation, Rcd1-like protein	14.422	2.75788	0.00030915	21
Soltu.DM.02G027930	Subtilase family protein	97.7404	2.75639	2.64306e-13	21
Soltu.DM.01G000460	NB-ARC domain-containing disease resistance protein	226.7	2.75625	3.17231e-20	21
Soltu.DM.01G000460	NB-ARC domain-containing disease resistance protein	226.7	2.75625	3.17231e-20	21
Soltu.DM.10G007220	NAD(P)-binding Rossmann-fold superfamily protein	11.4964	2.74985	0.0152369	24
Soltu.DM.04G037330	hypothetical protein	43.9	2.7495	3.76851e-08	21
Soltu.DM.12G004180	hypothetical protein	1502.62	2.74838	2.84419e-30	21
Soltu.DM.12G004180	hypothetical protein	1502.62	2.74838	2.84419e-30	21
Soltu.DM.12G004180	hypothetical protein	1502.62	2.74838	2.84419e-30	21
Soltu.DM.01G031580	cytidinediphosphate diacylglycerol synthase	215.392	2.74557	8.58077e-16	22
Soltu.DM.11G009860	Tetratricopeptide repeat (TPR)-like superfamily protein	4.3453	2.74473	0.0403989	21
Soltu.DM.02G033310	WEB family protein At4g27595, chloroplastic	282.969	2.74294	1.86062e-20	21
Soltu.DM.12G020350	GDP dissociation inhibitor family protein / Rab GTPase activator family protein	63.1811	2.74244	1.72085e-11	21
Soltu.DM.01G047970	hypothetical protein	139.667	2.74191	8.39687e-12	21
Soltu.DM.12G029550	receptor like protein	40.1465	2.73248	2.30332e-07	21
Soltu.DM.01G023610	Protein phosphatase 2C family protein	126.023	2.7291	4.95008e-15	21
Soltu.DM.03G000820	chlorophyll A/B binding protein	21.9476	2.72756	2.14039e-05	21
Soltu.DM.11G007920	rotamase cyclophilin	63.3042	2.72658	1.33592e-09	21
Soltu.DM.11G003160	nucleolin like	144.954	2.72609	8.58162e-12	21
Soltu.DM.11G003160	CAAD domains of cyanobacterial aminoacyl-tRNA synthetase domain containing protein	144.954	2.72609	8.58162e-12	21
Soltu.DM.10G022090	NB-ARC domain-containing disease resistance protein	30.6386	2.72292	4.8378e-07	21
Soltu.DM.09G029690	hypothetical protein	149.518	2.72179	1.76873e-16	21
Soltu.DM.10G014790	hypothetical protein	474.139	2.72001	9.14495e-26	21
Soltu.DM.08G011980	myosin, putative	330.058	2.71989	1.2802e-21	21
Soltu.DM.01G044180	beta-D-xylosidase	17.4876	2.71882	0.000119952	21
Soltu.DM.02G018760	sugar transporter	28.1849	2.71848	0.000359158	21
Soltu.DM.05G022750	conserved hypothetical protein	4.22253	2.71409	0.0446443	21
Soltu.DM.04G020020	non-photochemical quenching	4.26393	2.71102	0.0462058	21
Soltu.DM.06G026090	ubiquiting-conjugating enzyme	135.521	2.71038	0.0083767	21
Soltu.DM.10G010020	hypothetical protein	78.3836	2.70777	4.11937e-12	21
Soltu.DM.08G025910	Glycine cleavage T-protein family	166.882	2.70383	8.97417e-14	21
Soltu.DM.04G035210	GYF domain-containing protein	7.68059	2.70283	0.0133811	21
Soltu.DM.03G019880	O-methyltransferase family protein	42.5442	2.70266	6.82785e-08	22
Soltu.DM.04G009810	photosynthetic electron transfer A	44.5923	2.70063	3.78095e-06	21
Soltu.DM.08G005050	photosystem I reaction center subunit PSI-N, chloroplast, putative / PSI-N, putative (PSAN)	18.2824	2.69999	0.000101161	21
Soltu.DM.03G029430	hypothetical protein	24.9959	2.69586	2.02936e-05	21
Soltu.DM.08G011680	hypothetical protein	7.54515	2.68837	0.0131388	21
Soltu.DM.07G004320	disease resistance family protein / LRR family protein	5.24209	2.6834	0.0301361	21
Soltu.DM.01G005950	BTB-POZ and MATH domain	745.802	2.68301	9.60991e-27	21
Soltu.DM.01G046680	RING/U-box superfamily protein	33.2662	2.68187	6.84325e-07	21
Soltu.DM.03G024620	Ribosomal protein L22p/L17e family protein	6.25199	2.67731	0.0190356	21
Soltu.DM.01G025440	squamosa promoter-binding protein-like	7.49196	2.67134	0.014807	21
Soltu.DM.03G020040	hypothetical protein	69.7059	2.66944	2.30332e-07	21
Soltu.DM.04G035490	Major facilitator superfamily protein	108.055	2.6683	1.10476e-12	21
Soltu.DM.03G005540	hypothetical protein	39.5022	2.66324	2.75895e-07	21
Soltu.DM.05G009940	hypothetical protein	39.5022	2.66324	2.75895e-07	21
Soltu.DM.04G018720	Protein kinase superfamily protein	81.6587	2.66139	3.38561e-11	21
Soltu.DM.02G021980	RING/U-box superfamily protein	6.25402	2.6603	0.0201493	21
Soltu.DM.03G012130	UDP-glucosyl transferase 85A2	36.9026	2.65925	1.99729e-07	21
Soltu.DM.04G007040	conserved hypothetical protein	11.5916	2.65773	0.00213141	21
Soltu.DM.03G032940	RAB geranylgeranyl transferase beta subunit	182.491	2.65522	2.93502e-17	21
Soltu.DM.10G014780	NB-ARC domain-containing disease resistance protein	323.114	2.65179	7.20048e-19	21
Soltu.DM.01G016950	ankyrin repeat family protein / regulator of chromosome condensation (RCC1) family protein	15.0932	2.65129	0.00157041	21
Soltu.DM.03G006200	hypothetical protein	797.376	2.65097	9.99924e-27	21
Soltu.DM.09G006660	Thioredoxin superfamily protein	9.34647	2.64883	0.00591786	21
Soltu.DM.05G002650	NB-ARC domain-containing disease resistance protein	57.2534	2.64881	5.50021e-08	21
Soltu.DM.08G001360	photosystem I subunit K	42.8454	2.64674	2.14021e-06	21
Soltu.DM.02G004420	LRR and NB-ARC domains-containing disease resistance protein	113.83	2.6441	2.03552e-12	21
Soltu.DM.10G021850	NB-ARC domain-containing disease resistance protein	43.8769	2.64109	2.02703e-08	21
Soltu.DM.06G011740	Saposin-like aspartyl protease family protein	7.49086	2.63718	0.0185379	21
Soltu.DM.12G009700	DNA/RNA polymerases superfamily protein	8.6771	2.63414	0.0172679	21
Soltu.DM.12G007210	RING/U-box superfamily protein	9.50689	2.63138	0.00930198	20
Soltu.DM.04G003850	UDP-Glycosyltransferase superfamily protein	68.0499	2.62541	2.18794e-08	21
Soltu.DM.04G003850	UDP-Glycosyltransferase superfamily protein	68.0499	2.62541	2.18794e-08	21
Soltu.DM.04G003850	Zeatin O-glucosyltransferase	68.0499	2.62541	2.18794e-08	21
Soltu.DM.04G003850	Zeatin O-glucosyltransferase	68.0499	2.62541	2.18794e-08	21
Soltu.DM.01G019670	hypothetical protein	338.744	2.62514	1.20269e-18	20
Soltu.DM.02G008940	cytochrome B561-1	48.8669	2.62402	4.55455e-08	22
Soltu.DM.11G009950	Pentatricopeptide repeat (PPR-like) superfamily protein	316.917	2.62033	8.68806e-18	21
Soltu.DM.07G013830	UDP-glucosyl transferase 71D1	450.675	2.61526	1.48703e-19	21
Soltu.DM.01G000450	NB-ARC domain-containing disease resistance protein	172.741	2.61478	9.81418e-17	21
Soltu.DM.09G030450	Glycine-rich protein	16.5269	2.60601	0.000914365	21
Soltu.DM.09G030450	Glycine-rich protein	16.5269	2.60601	0.000914365	21
Soltu.DM.01G011570	photosystem II reaction center protein B	681.1	2.60211	2.29517e-13	21
Soltu.DM.05G004470	ATP synthase alpha/beta family protein	9.06156	2.59733	0.00767492	21
Soltu.DM.11G007190	Nuclear transport factor 2 (NTF2) family protein	2164.79	2.59646	5.19607e-18	21
Soltu.DM.04G021870	ARM repeat superfamily protein	36.9539	2.5951	1.4324e-06	21
Soltu.DM.12G023640	photosystem II light harvesting complex gene 2.1	78.2858	2.59115	4.29006e-11	21
Soltu.DM.12G005230	5'-3' exoribonuclease	72.4058	2.58268	8.31187e-05	21
Soltu.DM.10G026740	related to AP2	8.01644	2.58133	0.0125482	21
Soltu.DM.05G002480	Hydroxyproline-rich glycoprotein family protein	8.01644	2.58133	0.0125482	21
Soltu.DM.S000250	NA	220.223	2.58006	9.35977e-16	21
Soltu.DM.02G006410	CAP-binding protein	75.4576	2.57931	2.74744e-11	21
Soltu.DM.12G026650	receptor like protein	103.095	2.57381	9.10503e-14	21
Soltu.DM.12G005800	Ribosomal protein L4/L1 family	33.1944	2.56895	0.000118061	21
Soltu.DM.01G010290	structural constituent of ribosome	505.509	2.56683	2.01268e-17	21
Soltu.DM.01G040850	plant adhesion molecule	7.99276	2.56675	0.0155532	21
Soltu.DM.09G016150	hypothetical protein	255.099	2.56245	1.28961e-18	21
Soltu.DM.04G038200	Domain of unknown function (DUF23)	166.995	2.56137	1.00471e-07	21
Soltu.DM.04G016890	photosystem II reaction center protein C	48.6168	2.55805	1.18619e-08	21
Soltu.DM.03G015580	hypothetical protein	12.5993	2.55712	0.00811012	24
Soltu.DM.04G000750	Disease resistance protein (CC-NBS-LRR class) family	288.046	2.55579	1.07086e-13	21
Soltu.DM.04G000750	LRR and NB-ARC domains-containing disease resistance protein	288.046	2.55579	1.07086e-13	21
Soltu.DM.12G017600	conserved hypothetical protein	23.8682	2.55175	0.00454851	21
Soltu.DM.06G017440	Chlorophyll A-B binding family protein	4.78608	2.55103	0.0490176	21
Soltu.DM.08G000030	MBOAT (membrane bound O-acyl transferase) family protein	108.537	2.54118	2.769e-12	21
Soltu.DM.02G025840	Ribulose bisphosphate carboxylase (small chain) family protein	26.4901	2.53839	1.96497e-05	21
Soltu.DM.09G029650	hypothetical protein	77.6233	2.53631	9.46236e-09	21
Soltu.DM.01G043090	2-oxoglutarate (2OG) and Fe(II)-dependent oxygenase superfamily protein	30.7192	2.53485	2.87109e-05	21
Soltu.DM.09G002800	Tetratricopeptide repeat (TPR)-like superfamily protein	89.8941	2.53205	4.23508e-12	21
Soltu.DM.11G002150	disease resistance protein (TIR-NBS-LRR class), putative	19.5876	2.53163	0.000321549	21
Soltu.DM.04G020250	hypothetical protein	20.6323	2.53127	0.000188502	21
Soltu.DM.06G032320	zinc finger (CCCH-type) family protein	34.0018	2.53023	7.68126e-05	21
Soltu.DM.04G009830	Photosystem I, PsaA/PsaB protein	554.279	2.53015	1.06232e-13	21
Soltu.DM.06G034070	Photosystem I reaction centre subunit IV / PsaE protein	11.8841	2.52204	0.00595	21
Soltu.DM.06G004980	disease resistance protein (TIR-NBS-LRR class), putative	131.459	2.52022	2.19801e-13	21
Soltu.DM.06G004980	disease resistance protein (TIR-NBS-LRR class), putative	131.459	2.52022	2.19801e-13	21
Soltu.DM.06G004980	disease resistance protein (TIR-NBS-LRR class), putative	131.459	2.52022	2.19801e-13	21
Soltu.DM.06G004980	disease resistance protein (TIR-NBS-LRR class)	131.459	2.52022	2.19801e-13	21
Soltu.DM.06G004980	disease resistance protein (TIR-NBS-LRR class)	131.459	2.52022	2.19801e-13	21
Soltu.DM.06G004980	disease resistance protein (TIR-NBS-LRR class)	131.459	2.52022	2.19801e-13	21
Soltu.DM.12G023490	NB-ARC domain-containing disease resistance protein	278.88	2.51919	3.89506e-11	21
Soltu.DM.09G004210	ENTH/VHS family protein	199.611	2.51841	3.35357e-14	21
Soltu.DM.01G010080	eukaryotic elongation factor 5A-1	31.0341	2.51617	0.00118954	21
Soltu.DM.11G024080	NB-ARC domain-containing disease resistance protein	12.5668	2.51395	0.00266367	21
Soltu.DM.06G028650	Ribosomal L27e protein family	18.2768	2.50814	0.000324871	21
Soltu.DM.03G007620	ACT domain repeat	25.0483	2.50463	5.10401e-05	21
Soltu.DM.04G007030	conserved hypothetical protein	93.188	2.50185	9.12895e-07	21
Soltu.DM.06G011550	dicer-like	56.6594	2.50146	4.23743e-09	21
Soltu.DM.10G020540	Pectinacetylesterase family protein	319.579	2.4986	4.00809e-15	21
Soltu.DM.09G003690	Tubulin/FtsZ family protein	7.45805	2.49798	0.0158872	21
Soltu.DM.03G002820	hypothetical protein	27.8743	2.49714	3.00836e-05	21
Soltu.DM.10G001900	Flavin containing amine oxidoreductase family protein	134.216	2.49032	4.06238e-12	21
Soltu.DM.10G000060	photosystem I P subunit	47.3609	2.4897	6.13858e-05	21
Soltu.DM.05G002270	hypothetical protein	62.8674	2.48888	2.52776e-09	21
Soltu.DM.08G001740	O-methyltransferase family protein	4107.31	2.48709	1.60443e-27	21
Soltu.DM.02G004430	NB-ARC domain-containing disease resistance protein	594.145	2.48083	1.83943e-12	21
Soltu.DM.11G016640	Major facilitator superfamily protein	1735.46	2.47927	1.63545e-18	21
Soltu.DM.01G040400	haloacid dehalogenase-like hydrolase family protein	13.1821	2.47447	0.0150707	22
Soltu.DM.09G011800	NB-ARC domain-containing disease resistance protein	605.546	2.47331	8.35855e-17	21
Soltu.DM.03G016840	Dihydrodipicolinate reductase, bacterial/plant	126.22	2.46672	1.16942e-12	21
Soltu.DM.06G001240	NB-ARC domain-containing disease resistance protein	1054.75	2.46443	3.00823e-23	22
Soltu.DM.06G001360	NB-ARC domain-containing disease resistance protein	25.1837	2.46183	2.69274e-05	21
Soltu.DM.09G016170	hypothetical protein	413.71	2.46146	1.37286e-17	21
Soltu.DM.05G016850	photosystem II reaction center protein B	103.14	2.46143	1.55317e-12	21
Soltu.DM.06G000830	NB-ARC domain-containing disease resistance protein	21.0279	2.45689	0.000826683	21
Soltu.DM.11G001050	cytosolic NADP+-dependent isocitrate dehydrogenase	23.5473	2.45127	0.00214238	21
Soltu.DM.08G007600	RNase H-like domain found in reverse transcriptase domain containing protein	10.1726	2.44828	0.00931526	24
Soltu.DM.02G012950	RNA-binding KH domain-containing protein	14826.6	2.44572	4.81578e-20	21
Soltu.DM.08G022220	WWE protein-protein interaction domain protein family	6.64827	2.44097	0.0432061	24
Soltu.DM.12G028190	Disease resistance protein (CC-NBS-LRR class) family	6.41307	2.43855	0.0371403	24
Soltu.DM.01G011420	disease resistance protein (TIR-NBS-LRR class), putative	91.7136	2.43698	9.20912e-11	21
Soltu.DM.06G015840	zinc finger nuclease	195.186	2.43672	9.61689e-09	21
Soltu.DM.11G018820	LRR and NB-ARC domains-containing disease resistance protein	18.2856	2.43319	0.000402006	21
Soltu.DM.11G018820	NB-ARC domain-containing disease resistance protein	18.2856	2.43319	0.000402006	21
Soltu.DM.09G025930	Serine protease inhibitor, potato inhibitor I-type family protein	728.601	2.42826	2.19941e-18	21
Soltu.DM.12G003700	Ribosomal protein L6 family	28.3666	2.42643	1.48846e-05	22
Soltu.DM.11G004940	phosphate transporter traffic facilitator1	14.1119	2.42341	0.0073892	21
Soltu.DM.09G031100	NB-ARC domain-containing disease resistance protein	9.91553	2.42116	0.0082149	21
Soltu.DM.02G004480	ethylene-forming enzyme	236.922	2.41883	1.23172e-13	21
Soltu.DM.04G005660	glutamate-1-semialdehyde-2,1-aminomutase	1227.56	2.41785	7.88221e-22	22
Soltu.DM.02G022390	Seven transmembrane MLO family protein	8.96994	2.41761	0.0139459	21
Soltu.DM.02G030450	GAST1 protein homolog	47.5523	2.41187	6.41697e-07	21
Soltu.DM.08G003120	Pectinacetylesterase family protein	16.3845	2.41164	0.00137656	21
Soltu.DM.04G033310	Granulin repeat cysteine protease family protein	110.992	2.4079	2.75354e-11	21
Soltu.DM.02G030420	ARM repeat superfamily protein	110.992	2.4079	2.75354e-11	21
Soltu.DM.04G003830	UDP-glycosyltransferase 73B4	74.5528	2.4065	2.04772e-09	21
Soltu.DM.10G026520	cytochrome P450, family 96, subfamily A, polypeptide	17.1213	2.4052	0.00066848	20
Soltu.DM.01G039560	Dormancy/auxin associated family protein	21.2045	2.40464	0.00126881	22
Soltu.DM.11G021100	UDP-glucosyl transferase 72E1	7.47772	2.39979	0.0412365	21
Soltu.DM.10G025450	Aluminium activated malate transporter family protein	16.6664	2.39094	0.00447109	21
Soltu.DM.06G004580	hypothetical protein	39.7033	2.38907	6.43955e-06	21
Soltu.DM.09G004950	Acyl-CoA N-acyltransferase with RING/FYVE/PHD-type zinc finger domain	73.822	2.38839	2.88156e-09	21
Soltu.DM.09G025910	Serine protease inhibitor, potato inhibitor I-type family protein	75.4668	2.38666	3.35519e-09	22
Soltu.DM.07G012940	Pectin lyase-like superfamily protein	12.7455	2.38384	0.00746064	21
Soltu.DM.05G002630	NB-ARC domain-containing disease resistance protein	25.2612	2.38332	0.000206063	21
Soltu.DM.03G012330	guanylyl cyclase	76.2617	2.38301	4.021e-09	21
Soltu.DM.10G001290	Cell differentiation, Rcd1-like protein	41.4224	2.38198	4.60882e-06	21
Soltu.DM.11G004960	phosphate transporter traffic facilitator1	12.8655	2.37791	0.0101333	21
Soltu.DM.11G007180	NB-ARC domain-containing disease resistance protein	128.651	2.37773	8.823e-12	21
Soltu.DM.09G002180	metallothionein 2A	113.287	2.3774	3.07173e-08	21
Soltu.DM.07G014330	auxin response factor	2154.83	2.37344	9.81418e-17	21
Soltu.DM.04G003820	UDP-Glycosyltransferase superfamily protein	5202.87	2.36629	2.36096e-24	21
Soltu.DM.11G020030	LRR and NB-ARC domains-containing disease resistance protein	571.988	2.365	7.71452e-17	21
Soltu.DM.09G020650	photosystem II reaction center W	73.376	2.36309	2.1665e-06	21
Soltu.DM.10G021660	NB-ARC domain-containing disease resistance protein	124.938	2.36238	9.79965e-12	21
Soltu.DM.01G020600	hypothetical protein	18.5383	2.36129	0.000748613	21
Soltu.DM.01G003110	Tetratricopeptide repeat (TPR)-like superfamily protein	809.213	2.35705	2.64534e-19	21
Soltu.DM.04G008170	NB-ARC domain-containing disease resistance protein	809.213	2.35705	2.64534e-19	21
Soltu.DM.02G006980	ubiquitin-specific protease	417.321	2.35531	4.19465e-19	21
Soltu.DM.11G007590	Nuclear pore complex protein NUP1	249.424	2.3508	1.87424e-11	21
Soltu.DM.04G003910	UDP-glucosyl transferase 85A5	3106.49	2.3488	1.55471e-19	21
Soltu.DM.06G005330	Ribosomal protein S12/S23 family protein	16.078	2.34842	0.00461621	21
Soltu.DM.12G003190	disease resistance protein (TIR-NBS-LRR class)	80.3094	2.34558	2.05396e-08	21
Soltu.DM.02G026930	global transcription factor group E7	8.79238	2.34274	0.0267652	22
Soltu.DM.10G028320	calcium-dependent protein kinase	3536.81	2.33858	2.03592e-24	22
Soltu.DM.01G000290	UDP-Glycosyltransferase / trehalose-phosphatase family protein	107.916	2.3374	1.47081e-11	22
Soltu.DM.02G018630	conserved hypothetical protein	8761.8	2.3304	3.64086e-16	21
Soltu.DM.01G008690	isopentenyltransferase	73.5141	2.32473	3.29031e-09	21
Soltu.DM.10G026290	50S ribosomal protein 5 alpha, chloroplastic	32.8486	2.3232	0.000402819	21
Soltu.DM.05G020030	cyclic nucleotide gated channel	22.8207	2.32225	0.00699377	21
Soltu.DM.02G027910	Major facilitator superfamily protein	7.693	2.32138	0.0344535	24
Soltu.DM.10G011440	2Fe-2S ferredoxin-like superfamily protein	24.5374	2.31974	0.00103652	21
Soltu.DM.03G000830	chlorophyll A/B binding protein	55.2036	2.31937	8.85731e-08	21
Soltu.DM.03G000830	chlorophyll A/B binding protein	55.2036	2.31937	8.85731e-08	21
Soltu.DM.01G043570	Photosystem I psaA/psaB protein domain containing protein	117.683	2.31825	1.3302e-10	21
Soltu.DM.01G043570	Photosystem I psaA/psaB protein domain containing protein	117.683	2.31825	1.3302e-10	21
Soltu.DM.04G034230	uroporphyrinogen-III synthase family protein	29.271	2.31784	3.75146e-05	22
Soltu.DM.12G028250	NB-ARC domain-containing disease resistance protein	400.016	2.31271	2.80443e-14	21
Soltu.DM.02G027800	hypothetical protein	44.4807	2.30897	6.25361e-07	21
Soltu.DM.08G002190	Uridine diphosphate glycosyltransferase 74E2	33.2802	2.30873	1.36497e-05	21
Soltu.DM.06G029060	Transducin/WD40 repeat-like superfamily protein	75.8301	2.3087	3.43119e-08	21
Soltu.DM.04G035400	Leucine carboxyl methyltransferase	35.8891	2.30845	1.2215e-05	21
Soltu.DM.01G040300	Disease resistance protein (TIR-NBS-LRR class) family	3416.96	2.30766	5.51016e-20	21
Soltu.DM.11G022390	NB-ARC domain-containing disease resistance protein	12.086	2.30622	0.00960979	21
Soltu.DM.01G000470	NB-ARC domain-containing disease resistance protein	164.804	2.29946	3.13785e-12	21
Soltu.DM.07G024900	myosin	9.14594	2.29741	0.016637	22
Soltu.DM.S000120	NA	716.875	2.29391	1.14012e-12	21
Soltu.DM.06G023010	nuclear poly(a) polymerase	65.2027	2.28508	5.31603e-08	21
Soltu.DM.01G039790	PRP38 family protein	8.31577	2.28478	0.0271986	21
Soltu.DM.04G028140	conserved hypothetical protein	13.3347	2.28197	0.0206847	21
Soltu.DM.09G022980	Thioredoxin superfamily protein	28.7314	2.27786	0.000200885	21
Soltu.DM.06G014640	2-oxoglutarate (2OG) and Fe(II)-dependent oxygenase superfamily protein	107.171	2.27685	1.43092e-07	21
Soltu.DM.04G011150	UDP-glycosyltransferase 73B4	186.412	2.27488	2.3651e-10	21
Soltu.DM.03G030120	Pentatricopeptide repeat (PPR) superfamily protein	103.885	2.27318	6.04151e-09	21
Soltu.DM.03G032820	RAB geranylgeranyl transferase beta subunit	104.228	2.27127	2.91778e-08	21
Soltu.DM.04G009800	ribulose-bisphosphate carboxylases	1801.87	2.2707	7.06495e-15	21
Soltu.DM.06G020420	Disease resistance protein (TIR-NBS-LRR class) family	9.94812	2.26828	0.0176459	21
Soltu.DM.01G048650	hypothetical protein	398.715	2.26622	4.26673e-10	22
Soltu.DM.04G017680	Cold and drought-regulated protein CORA	37.7322	2.26562	3.12647e-05	21
Soltu.DM.10G013970	NB-ARC domain-containing disease resistance protein	24.0388	2.26529	0.000154509	21
Soltu.DM.10G009260	hypothetical protein	19.8408	2.26297	0.000615327	21
Soltu.DM.04G030100	transferases, transferring glycosyl groups	156.784	2.25973	1.39731e-11	21
Soltu.DM.04G006030	Mediator of RNA polymerase II transcription subunit 15a	11.9444	2.25941	0.0190034	21
Soltu.DM.06G003790	NAD(P)-binding Rossmann-fold superfamily protein	74.9765	2.25771	1.9448e-08	21
Soltu.DM.06G003790	NAD(P)-binding Rossmann-fold superfamily protein	74.9765	2.25771	1.9448e-08	21
Soltu.DM.12G020790	LRR and NB-ARC domains-containing disease resistance protein	1776.45	2.25767	6.28477e-17	22
Soltu.DM.03G020400	Alanyl-tRNA synthetase	31.5251	2.25642	3.65973e-05	21
Soltu.DM.06G033680	Acyl-ACP thioesterase	173.052	2.25491	7.00404e-10	21
Soltu.DM.06G033680	fatA acyl-ACP thioesterase	173.052	2.25491	7.00404e-10	21
Soltu.DM.08G017310	Zinc-binding ribosomal protein family protein	41.4171	2.2546	5.73574e-06	21
Soltu.DM.11G001810	Disease resistance protein (TIR-NBS-LRR class) family	42.6959	2.25323	1.61129e-05	21
Soltu.DM.06G015890	hypothetical protein	176.008	2.25138	6.98881e-12	21
Soltu.DM.03G032500	mRNA capping enzyme family protein	47.2294	2.25036	7.69091e-05	21
Soltu.DM.03G029440	Photosystem I, PsaA/PsaB protein	615.256	2.24971	3.22794e-14	22
Soltu.DM.10G022520	UDP-Glycosyltransferase superfamily protein	42.9347	2.24944	3.7327e-06	21
Soltu.DM.04G000910	hypothetical protein	183.37	2.24807	3.51221e-10	21
Soltu.DM.12G026190	20S proteasome subunit PAA2	26.5908	2.2461	0.000399595	22
Soltu.DM.04G004980	Plant protein of unknown function (DUF247)	15.1647	2.24607	0.0110952	21
Soltu.DM.03G015220	Bifunctional inhibitor/lipid-transfer protein/seed storage 2S albumin superfamily protein	106.51	2.24478	1.38057e-05	21
Soltu.DM.02G003140	NB-ARC domain-containing disease resistance protein	82.3294	2.24206	3.96974e-09	21
Soltu.DM.04G007170	Ribosomal L29 family protein	322.489	2.23911	6.84306e-12	21
Soltu.DM.01G019280	hypothetical protein	99.4802	2.23771	1.33503e-06	21
Soltu.DM.01G025510	conserved hypothetical protein	30.1711	2.2368	0.00276044	21
Soltu.DM.01G025510	N-terminal domain of NEFA-interacting nuclear protein NIP30 domain containing protein	30.1711	2.2368	0.00276044	21
Soltu.DM.08G023180	P-loop containing nucleoside triphosphate hydrolases superfamily protein	10.1381	2.23087	0.0365622	22
Soltu.DM.01G032280	Thioesterase superfamily protein	5470.12	2.23028	1.56614e-13	21
Soltu.DM.06G017810	protein arginine methyltransferase	366.319	2.22997	3.30937e-12	21
Soltu.DM.03G032870	tetraticopeptide domain-containing thioredoxin	20.2965	2.22984	0.000810869	21
Soltu.DM.11G007390	NB-ARC domain-containing disease resistance protein	31.1572	2.22943	9.42486e-05	21
Soltu.DM.06G012180	Fe superoxide dismutase	16.2211	2.22705	0.00353888	21
Soltu.DM.01G013540	serine carboxypeptidase-like	30.6682	2.22604	0.000319286	21
Soltu.DM.12G001290	Photosystem II 5 kD protein	8.16072	2.2228	0.0462625	21
Soltu.DM.07G027470	Plant protein of unknown function (DUF827)	66.5669	2.22267	1.40886e-06	21
Soltu.DM.09G015130	hypothetical protein	84.7413	2.22142	1.46232e-08	22
Soltu.DM.01G039630	ribosomal protein L18	117.049	2.21534	2.37403e-10	21
Soltu.DM.07G021150	FtsH extracellular protease family	10.5174	2.20948	0.0223569	21
Soltu.DM.09G027020	Ribosomal L28 family	132.397	2.20753	1.64793e-07	22
Soltu.DM.06G008860	protein affected traf&#64257;cking	64.6597	2.20696	1.85013e-07	21
Soltu.DM.04G005330	NB-ARC domain-containing disease resistance protein	69.5469	2.20661	1.75991e-07	21
Soltu.DM.08G023060	S-adenosyl-L-methionine-dependent methyltransferases superfamily protein	17.7682	2.20508	0.00249876	21
Soltu.DM.09G029680	Disease resistance protein (TIR-NBS-LRR class) family	40.1521	2.20382	6.20079e-06	21
Soltu.DM.09G029680	Disease resistance protein (TIR-NBS-LRR class) family	40.1521	2.20382	6.20079e-06	21
Soltu.DM.11G025430	NB-ARC domain-containing disease resistance protein	28.1977	2.19994	0.000205639	22
Soltu.DM.01G007010	hypothetical protein	1331.9	2.19933	5.90897e-18	21
Soltu.DM.08G006430	Nucleic acid-binding, OB-fold-like protein	21.1603	2.19568	0.00292527	21
Soltu.DM.09G026350	2-oxoglutarate (2OG) and Fe(II)-dependent oxygenase superfamily protein	22.0207	2.19374	0.00269304	22
Soltu.DM.01G027770	SWIB/MDM2 domain;Plus-3;GYF	9261.19	2.19371	5.80007e-20	21
Soltu.DM.01G002710	catalytics;transferases;[acyl-carrier-protein] S-malonyltransferases;binding	44.9993	2.19122	2.02936e-05	21
Soltu.DM.04G008970	Endomembrane protein 70 protein family	14.907	2.18977	0.0200452	24
Soltu.DM.02G006650	signal recognition particle-related / SRP-related	29.7524	2.18776	0.000210502	20
Soltu.DM.04G031180	binding	180.479	2.18387	2.26873e-11	21
Soltu.DM.04G007510	conserved hypothetical protein	110.844	2.18309	7.95163e-05	21
Soltu.DM.11G007100	NB-ARC domain-containing disease resistance protein	133.262	2.18216	3.66367e-10	21
Soltu.DM.07G013980	UDP-Glycosyltransferase superfamily protein	42.7036	2.17897	0.000114664	21
Soltu.DM.07G013980	UDP-Glycosyltransferase superfamily protein	42.7036	2.17897	0.000114664	21
Soltu.DM.05G020840	Flavin containing amine oxidoreductase family protein	28.5128	2.17894	0.000121523	21
Soltu.DM.10G025330	2-cysteine peroxiredoxin B	7.73403	2.17724	0.0427841	21
Soltu.DM.07G013280	Thioredoxin superfamily protein	131.234	2.17257	2.28185e-11	21
Soltu.DM.10G028990	Translation protein SH3-like family protein	37.5934	2.17092	0.000145558	21
Soltu.DM.04G038280	TBP-associated factor	28.4014	2.17052	0.000218602	21
Soltu.DM.11G007360	Nuclear transport factor 2 (NTF2) family protein	15.2918	2.16934	0.0144026	21
Soltu.DM.04G012390	Disease resistance protein (CC-NBS-LRR class) family	14.0401	2.16923	0.00626197	21
Soltu.DM.01G029520	nitrate transporter 1.5	20.213	2.16589	0.0208779	21
Soltu.DM.05G007760	Major facilitator superfamily protein	78.8077	2.15921	0.000601295	21
Soltu.DM.06G021100	Ribosomal protein L23/L15e family protein	60.1799	2.15913	8.80037e-06	21
Soltu.DM.10G012470	hypothetical protein	23.3343	2.15622	0.00327957	21
Soltu.DM.03G005530	hypothetical protein	491.233	2.15191	1.49362e-16	21
Soltu.DM.10G003320	conserved hypothetical protein	48.5687	2.14859	4.90156e-06	22
Soltu.DM.06G025340	RING/U-box protein	8.46127	2.14815	0.0402037	21
Soltu.DM.02G021810	cytosolic ribosomal protein S15	86.1313	2.1475	8.47094e-05	21
Soltu.DM.02G015360	RAB GTPase homolog A1D	89.4364	2.14541	1.92669e-09	21
Soltu.DM.08G029120	hypothetical protein	265.093	2.14518	1.315e-09	21
Soltu.DM.10G014900	Leucine-rich repeat (LRR) family protein	45.9324	2.14425	8.27228e-06	22
Soltu.DM.04G004020	Protein of unknown function (DUF1423)	543.042	2.14375	6.45723e-16	21
Soltu.DM.12G018080	transducin family protein / WD-40 repeat family protein	28.5897	2.14159	0.000106904	22
Soltu.DM.12G018080	transducin family protein / WD-40 repeat family protein	28.5897	2.14159	0.000106904	22
Soltu.DM.12G018080	Transducin/WD40 repeat-like superfamily protein	28.5897	2.14159	0.000106904	22
Soltu.DM.12G018080	Transducin/WD40 repeat-like superfamily protein	28.5897	2.14159	0.000106904	22
Soltu.DM.10G028980	conserved hypothetical protein	109.61	2.13836	1.18352e-09	21
Soltu.DM.09G029560	NB-ARC domain-containing disease resistance protein	16.9662	2.1373	0.00394683	21
Soltu.DM.01G010300	ribosomal protein L16	60.3572	2.13645	2.54922e-07	21
Soltu.DM.01G007230	hypothetical protein	28.0931	2.13527	0.000451614	21
Soltu.DM.06G002680	peroxin	101.93	2.12642	1.392e-08	21
Soltu.DM.06G002680	peroxin	101.93	2.12642	1.392e-08	21
Soltu.DM.07G014930	conserved hypothetical protein	19.0896	2.12292	0.00188756	22
Soltu.DM.12G003360	MOS4-associated complex 3A	39.2115	2.11832	5.01069e-05	21
Soltu.DM.04G003850	UDP-Glycosyltransferase superfamily protein	76.3377	2.11378	2.40047e-08	21
Soltu.DM.04G003850	UDP-Glycosyltransferase superfamily protein	76.3377	2.11378	2.40047e-08	21
Soltu.DM.04G003850	Zeatin O-glucosyltransferase	76.3377	2.11378	2.40047e-08	21
Soltu.DM.04G003850	Zeatin O-glucosyltransferase	76.3377	2.11378	2.40047e-08	21
Soltu.DM.02G003760	NB-ARC domain-containing disease resistance protein	93.3728	2.11282	4.59611e-08	21
Soltu.DM.01G000200	Protein of unknown function (DUF1423)	684.58	2.10878	2.18473e-14	21
Soltu.DM.11G007050	hypothetical protein	684.58	2.10878	2.18473e-14	21
Soltu.DM.05G016330	photosystem II reaction center protein D	684.58	2.10878	2.18473e-14	21
Soltu.DM.02G005270	Ribosomal protein S3, mitochondrial	51.095	2.10696	2.5293e-06	22
Soltu.DM.05G003680	Protein kinase superfamily protein	25.1756	2.10471	0.00100564	21
Soltu.DM.07G005840	NB-ARC domain-containing disease resistance protein	19947.8	2.1039	1.51683e-17	21
Soltu.DM.08G018950	Bifunctional inhibitor/lipid-transfer protein/seed storage 2S albumin superfamily protein	54.7254	2.10245	1.23869e-06	21
Soltu.DM.05G026780	conserved hypothetical protein	93.3058	2.10077	8.37091e-09	21
Soltu.DM.12G006410	tubulin alpha-4 chain	110.773	2.09966	3.02643e-06	21
Soltu.DM.06G029120	Ethylene insensitive 3 family protein	17.1395	2.0978	0.0180959	21
Soltu.DM.11G008140	O-fucosyltransferase family protein	37.832	2.09585	0.00270196	21
Soltu.DM.11G008140	O-fucosyltransferase family protein	37.832	2.09585	0.00270196	21
Soltu.DM.09G019900	Ribosomal protein S24e family protein	23.4928	2.0933	0.00138474	21
Soltu.DM.01G019700	hypothetical protein	34.8944	2.09313	0.000169137	21
Soltu.DM.01G019700	hypothetical protein	34.8944	2.09313	0.000169137	21
Soltu.DM.10G016640	NB-ARC domain-containing disease resistance protein	33.3644	2.09295	0.000199533	21
Soltu.DM.11G006540	Polynucleotidyl transferase, ribonuclease H-like superfamily protein	46.7882	2.09078	1.38157e-05	22
Soltu.DM.06G032510	Rab3 GTPase-activating protein catalytic subunit domain containing protein	526.816	2.087	8.39726e-13	21
Soltu.DM.06G032510	Rab3 GTPase-activating protein catalytic subunit domain containing protein	526.816	2.087	8.39726e-13	21
Soltu.DM.06G032510	conserved hypothetical protein	526.816	2.087	8.39726e-13	21
Soltu.DM.06G032510	conserved hypothetical protein	526.816	2.087	8.39726e-13	21
Soltu.DM.06G004990	NB-ARC domain-containing disease resistance protein	3578.09	2.08532	6.4862e-14	21
Soltu.DM.09G022330	conserved hypothetical protein	17.9648	2.08449	0.00459346	21
Soltu.DM.07G028260	photosystem II subunit R	86.8573	2.08127	0.000203062	21
Soltu.DM.05G004870	NB-ARC domain-containing disease resistance protein	26852.1	2.07584	3.53998e-17	21
Soltu.DM.06G012550	RPM1 interacting protein	298.031	2.07558	2.211e-11	22
Soltu.DM.05G015630	hypothetical protein	298.031	2.07558	2.211e-11	22
Soltu.DM.08G029110	hypothetical protein	254.942	2.07374	1.20464e-09	21
Soltu.DM.02G003720	transmembrane receptors;ATP binding	118.856	2.06967	4.47858e-09	21
Soltu.DM.09G029420	Disease resistance protein (TIR-NBS-LRR class) family	27.5697	2.06909	0.000441187	21
Soltu.DM.11G016650	Major facilitator superfamily protein	135.432	2.0665	3.44996e-10	22
Soltu.DM.01G047500	GATA transcription factor	15.4886	2.06582	0.0065694	21
Soltu.DM.04G003860	UDP-glucosyl transferase 85A7	13.9493	2.06427	0.00998082	21
Soltu.DM.03G023540	Kunitz family trypsin and protease inhibitor protein	60.0965	2.06279	1.94068e-05	21
Soltu.DM.04G031570	Glutamyl-tRNA reductase family protein	35.8902	2.06254	0.0018307	22
Soltu.DM.06G018440	Single hybrid motif superfamily protein	18.6791	2.05861	0.00852776	21
Soltu.DM.12G006420	tubulin alpha-4 chain	523.584	2.05813	2.51893e-12	21
Soltu.DM.11G014030	conserved hypothetical protein	361.069	2.05528	1.31934e-14	22
Soltu.DM.07G019210	AP2/B3-like transcriptional factor family protein	68.7422	2.05507	8.27801e-05	21
Soltu.DM.04G011370	UDP-glucosyl transferase 73B5	11.0166	2.05446	0.0291074	20
Soltu.DM.11G012490	hypothetical protein	19.8006	2.05217	0.00221831	21
Soltu.DM.06G002680	peroxin	95.9207	2.04975	1.53652e-08	21
Soltu.DM.06G002680	peroxin	95.9207	2.04975	1.53652e-08	21
Soltu.DM.12G023410	indole-3-butyric acid response	52.0781	2.04731	2.5019e-06	21
Soltu.DM.02G021150	hypothetical protein	19.6977	2.0471	0.00288204	21
Soltu.DM.06G000950	HOPZ-ACTIVATED RESISTANCE	65.4062	2.04706	1.13531e-05	21
Soltu.DM.10G022320	NB-ARC domain-containing disease resistance protein	244.236	2.04634	2.21609e-11	21
Soltu.DM.04G007490	triosephosphate isomerase	108.007	2.0434	2.69387e-07	21
Soltu.DM.09G031200	HOPZ-ACTIVATED RESISTANCE	28.1109	2.04122	0.000950684	21
Soltu.DM.04G001210	Galactose oxidase/kelch repeat superfamily protein	54.0905	2.03727	2.80999e-06	21
Soltu.DM.07G017910	Homeodomain-like superfamily protein	90.829	2.03542	3.33232e-06	21
Soltu.DM.08G021040	NB-ARC domain-containing disease resistance protein	31.8647	2.0327	0.000975409	21
Soltu.DM.08G018710	NB-ARC domain-containing disease resistance protein	56.1395	2.03154	3.39793e-06	21
Soltu.DM.11G025790	NAD(P)-binding Rossmann-fold superfamily protein	20.488	2.02688	0.00497434	21
Soltu.DM.09G018570	phytochrome interacting factor 3-like	27.7828	2.02427	0.00157893	21
Soltu.DM.01G029820	hypothetical protein	36.5112	2.02361	0.000324295	21
Soltu.DM.03G033050	HCP-like superfamily protein	56.5927	2.02192	6.82415e-06	21
Soltu.DM.02G025400	Outer envelope pore protein 24, chloroplastic	2497.45	2.02048	1.0988e-12	21
Soltu.DM.09G026320	2-oxoglutarate (2OG) and Fe(II)-dependent oxygenase superfamily protein	63.0474	2.02046	0.000408881	21
Soltu.DM.09G022910	F-box/RNI-like superfamily protein	34.3167	2.0196	0.00334938	21
Soltu.DM.10G022360	saposin B domain-containing protein	161.546	2.01009	7.18761e-08	21
Soltu.DM.11G022230	ribosomal protein large subunit	2545.9	2.00773	1.71395e-13	22
Soltu.DM.09G026300	2-oxoglutarate (2OG) and Fe(II)-dependent oxygenase superfamily protein	20.3965	2.0061	0.00944621	24
Soltu.DM.06G000960	NB-ARC domain-containing disease resistance protein	12.1486	2.00567	0.0239384	21
Soltu.DM.11G023040	plasma membrane intrinsic protein	34.0585	2.00463	0.00054288	21
Soltu.DM.05G027000	TCP-1/cpn60 chaperonin family protein	18.63	2.00422	0.00478056	21
Soltu.DM.12G018590	NB-ARC domain-containing disease resistance protein	22.32	2.00371	0.00368446	21
Soltu.DM.05G002130	NB-ARC domain-containing disease resistance protein	184.916	2.00106	1.9753e-07	21
Soltu.DM.01G028120	Protein kinase superfamily protein	58.6382	1.99918	3.04026e-06	22
Soltu.DM.05G023540	Core-2/I-branching beta-1,6-N-acetylglucosaminyltransferase family protein	538.113	1.99281	5.38913e-11	21
Soltu.DM.11G003610	Epidermal patterning factor proteins domain containing protein	43.6711	1.99198	0.000148896	21
Soltu.DM.04G032920	Syntaxin/t-SNARE family protein	12.1187	1.98976	0.0361621	23
Soltu.DM.12G030200	Sugar isomerase (SIS) family protein	226.811	1.98968	1.62314e-11	21
Soltu.DM.04G007690	telomeric DNA binding protein	4043.27	1.98875	1.04148e-16	21
Soltu.DM.11G022490	GTP binding Elongation factor Tu family protein	45.5405	1.98813	5.8471e-05	21
Soltu.DM.12G013390	Retroviral aspartyl protease domain containing protein	79.7288	1.98677	3.74506e-07	21
Soltu.DM.04G022480	pentatricopeptide (PPR) repeat-containing protein	14.0475	1.9853	0.01654	24
Soltu.DM.03G000310	S-adenosyl-L-methionine-dependent methyltransferases superfamily protein	19.6094	1.98274	0.0184842	21
Soltu.DM.03G008030	hypothetical protein	42.6028	1.98031	9.03268e-05	21
Soltu.DM.06G006790	topoisomerase 6 subunit B	122.022	1.97915	2.75926e-07	21
Soltu.DM.05G017870	Acyl-CoA N-acyltransferases (NAT) superfamily protein	69.368	1.97885	4.8378e-07	21
Soltu.DM.07G000820	NB-ARC domain-containing disease resistance protein	283.485	1.97783	6.65899e-12	21
Soltu.DM.12G002120	conserved hypothetical protein	76.6965	1.97707	2.90585e-06	22
Soltu.DM.03G002510	NB-ARC domain-containing disease resistance protein	136.747	1.9767	1.02071e-07	21
Soltu.DM.07G012710	aleurain-like protease	23.9168	1.97626	0.00121967	21
Soltu.DM.10G021540	NB-ARC domain-containing disease resistance protein	28.8526	1.97428	0.00434665	21
Soltu.DM.10G002170	hypothetical protein	31.7678	1.96884	0.00109033	21
Soltu.DM.05G010940	hypothetical protein	49.5545	1.96819	0.000119654	21
Soltu.DM.11G001820	disease resistance protein (TIR-NBS-LRR class)	25.7237	1.96461	0.00730626	21
Soltu.DM.09G014960	hypothetical protein	1337.78	1.96153	7.57914e-13	21
Soltu.DM.12G005340	Major facilitator superfamily protein	423.868	1.95982	9.11704e-12	21
Soltu.DM.02G003820	3beta-hydroxysteroid-dehydrogenase/decarboxylase isoform	38.8339	1.95857	0.000537502	21
Soltu.DM.02G003250	Integrase-type DNA-binding superfamily protein	3899.55	1.95584	7.13363e-14	21
Soltu.DM.07G007600	Flavin containing amine oxidoreductase family protein	70.1587	1.95555	1.45956e-05	22
Soltu.DM.01G009400	SPFH/Band 7/PHB domain-containing membrane-associated protein family	169.594	1.95454	2.48148e-09	21
Soltu.DM.04G003890	UDP-Glycosyltransferase superfamily protein	159.096	1.95128	3.46811e-08	21
Soltu.DM.08G009700	hypothetical protein	13.274	1.94904	0.0355258	24
Soltu.DM.06G033520	Protein kinase superfamily protein	216.083	1.94869	9.92855e-11	21
Soltu.DM.12G000850	Leucine-rich repeat receptor-like protein kinase family protein	616.264	1.94783	2.15921e-12	21
Soltu.DM.07G022590	Aldolase-type TIM barrel family protein	28.7068	1.9477	0.0100342	24
Soltu.DM.08G018730	NB-ARC domain-containing disease resistance protein	211.582	1.94625	1.5337e-07	21
Soltu.DM.10G009130	photosystem II reaction center protein B	17.2487	1.94516	0.00763376	21
Soltu.DM.02G023240	Rhodanese/Cell cycle control phosphatase superfamily protein	48.1682	1.94472	0.000151044	21
Soltu.DM.04G017080	Acid phosphatase/vanadium-dependent haloperoxidase-related protein	85.4994	1.9445	1.71727e-07	21
Soltu.DM.12G010500	NB-ARC domain-containing disease resistance protein	47.8941	1.94241	7.94285e-05	21
Soltu.DM.06G003790	NAD(P)-binding Rossmann-fold superfamily protein	183.582	1.94184	1.75601e-08	21
Soltu.DM.06G003790	NAD(P)-binding Rossmann-fold superfamily protein	183.582	1.94184	1.75601e-08	21
Soltu.DM.12G024580	hypothetical protein	3296.45	1.94175	1.27338e-14	21
Soltu.DM.12G024580	hypothetical protein	3296.45	1.94175	1.27338e-14	21
Soltu.DM.01G013670	ATP synthase epsilon chain	173.316	1.94064	6.30795e-09	21
Soltu.DM.02G004040	disease resistance protein (TIR-NBS-LRR class), putative	173.316	1.94064	6.30795e-09	21
Soltu.DM.01G034540	CAAD domains of cyanobacterial aminoacyl-tRNA synthetase domain containing protein	62.8733	1.94027	7.42112e-05	21
Soltu.DM.10G028670	NB-ARC domain-containing disease resistance protein	33.9452	1.94001	0.000550767	21
Soltu.DM.07G019540	photosystem II family protein	46.6634	1.93501	0.000259349	22
Soltu.DM.02G027920	Subtilase family protein	56.6947	1.93379	1.52608e-05	21
Soltu.DM.10G028310	guanylate kinase	398.667	1.93028	8.49481e-06	21
Soltu.DM.04G037850	glyceraldehyde-3-phosphate dehydrogenase B subunit	49.5228	1.92807	5.01069e-05	21
Soltu.DM.02G026310	hypothetical protein	236.794	1.92724	2.3584e-10	21
Soltu.DM.01G010370	Protein of unknown function (DUF3755)	38.6173	1.92715	0.000397755	21
Soltu.DM.04G016900	NAD(P)H dehydrogenase subunit H	156.213	1.92713	5.67986e-10	21
Soltu.DM.03G030020	light-harvesting chlorophyll-protein complex I subunit A4	17.0804	1.92507	0.00939004	21
Soltu.DM.01G005620	hypothetical protein	93.6136	1.92425	4.89022e-07	21
Soltu.DM.02G020720	conserved hypothetical protein	212.283	1.92331	2.12919e-08	22
Soltu.DM.01G031630	Plant VAMP (vesicle-associated membrane protein) family protein	212.283	1.92331	2.12919e-08	22
Soltu.DM.01G003220	Polynucleotidyl transferase, ribonuclease H-like superfamily protein	41.0122	1.92139	0.00014376	22
Soltu.DM.01G025610	SNF7 family protein	113.13	1.92133	2.49985e-08	21
Soltu.DM.04G021150	zinc finger (C2H2 type) family protein	16.3126	1.92098	0.0135448	21
Soltu.DM.02G016820	lipoyltransferase	18.4475	1.91942	0.0125036	21
Soltu.DM.04G035730	conserved hypothetical protein	117.494	1.91563	2.16067e-07	22
Soltu.DM.06G002780	Ribosomal protein S26e family protein	17.0335	1.91345	0.0139069	22
Soltu.DM.04G000250	phosphoinositide 4-kinase gamma	3961.33	1.91028	1.23009e-15	22
Soltu.DM.07G007610	Flavin containing amine oxidoreductase family protein	27.8161	1.90974	0.0102941	21
Soltu.DM.07G022160	vacuoleless1 (VCL1)	199.856	1.90944	6.99718e-10	21
Soltu.DM.11G025740	NB-ARC domain-containing disease resistance protein	39.7383	1.90902	0.00309624	21
Soltu.DM.01G042720	Ribosomal protein L7Ae/L30e/S12e/Gadd45 family protein	23.0691	1.90793	0.0031485	21
Soltu.DM.02G006940	hypothetical protein	2380.56	1.90404	9.86888e-14	21
Soltu.DM.11G020920	Acyl-CoA N-acyltransferase with RING/FYVE/PHD-type zinc finger domain	43.8753	1.90274	0.0035054	21
Soltu.DM.02G012460	photosystem I subunit F	166.304	1.90237	5.74896e-07	21
Soltu.DM.08G015890	chlorophyll A/B binding protein	166.304	1.90237	5.74896e-07	21
Soltu.DM.08G023820	Chlorophyll A-B binding family protein	28.5974	1.90132	0.00174836	21
Soltu.DM.02G000720	SNF2 domain-containing protein / helicase domain-containing protein / zinc finger protein-related	30.8543	1.89849	0.00419257	21
Soltu.DM.11G008990	actin	30.8543	1.89849	0.00419257	21
Soltu.DM.01G026530	Nucleic acid-binding, OB-fold-like protein	26.5264	1.89807	0.0194481	24
Soltu.DM.08G019230	Catechol oxidase B, chloroplastic (Fragment)	3572.06	1.89765	1.17088e-14	21
Soltu.DM.06G020680	P-loop containing nucleoside triphosphate hydrolases superfamily protein	58.1506	1.89722	1.21362e-05	21
Soltu.DM.11G020530	hypothetical protein	86.5528	1.89414	8.59738e-07	21
Soltu.DM.08G015190	Ankyrin repeat family protein	41.3512	1.89408	0.000265608	21
Soltu.DM.08G015190	Ankyrin repeat family protein	41.3512	1.89408	0.000265608	21
Soltu.DM.04G011140	UDP-glucosyl transferase 73B1	246.111	1.89349	1.20548e-09	21
Soltu.DM.03G012050	DUF4057 domain containing protein	55.6544	1.89237	5.17607e-05	21
Soltu.DM.04G021720	Pollen Ole e 1 allergen and extensin family protein	51.2603	1.89194	7.67263e-05	22
Soltu.DM.07G013680	conserved hypothetical protein	33.5952	1.89172	0.000297935	21
Soltu.DM.04G009150	Ribosomal protein L6 family protein	105.092	1.89041	8.73144e-08	21
Soltu.DM.04G018050	NAD(P)-binding Rossmann-fold superfamily protein	16.6882	1.89033	0.0128197	21
Soltu.DM.05G026750	photosystem I light harvesting complex gene	128.539	1.88897	1.82995e-05	21
Soltu.DM.08G014950	hypothetical protein	40.5256	1.88866	0.000216956	21
Soltu.DM.10G027650	binding	240.22	1.88842	2.86132e-05	21
Soltu.DM.02G017810	allantoinase	146.734	1.88723	5.31603e-08	21
Soltu.DM.08G007250	hypothetical protein	287.909	1.88018	1.91307e-06	21
Soltu.DM.01G027700	Tetratricopeptide repeat (TPR)-like superfamily protein	965.333	1.87947	2.51662e-14	21
Soltu.DM.11G024040	NB-ARC domain-containing disease resistance protein	975.754	1.87892	1.31247e-06	21
Soltu.DM.11G020680	RNA-binding CRS1 / YhbY (CRM) domain-containing protein	29.3412	1.87875	0.00570395	21
Soltu.DM.09G003250	IQ calmodulin-binding motif family protein	40.1402	1.87274	0.000417341	21
Soltu.DM.12G016740	ribonuclease P family protein	94.5398	1.87214	0.000537741	21
Soltu.DM.07G013980	UDP-Glycosyltransferase superfamily protein	40.5256	1.872	0.00011482	21
Soltu.DM.07G013980	UDP-Glycosyltransferase superfamily protein	40.5256	1.872	0.00011482	21
Soltu.DM.12G013800	conserved hypothetical protein	25.0019	1.87162	0.0367913	21
Soltu.DM.12G023330	Ypt/Rab-GAP domain of gyp1p superfamily protein	78.13	1.87027	3.51034e-06	21
Soltu.DM.04G034750	ribosomal protein S9	96.4286	1.86798	0.000989843	22
Soltu.DM.09G030450	Glycine-rich protein	40.1517	1.8671	0.000944827	21
Soltu.DM.09G030450	Glycine-rich protein	40.1517	1.8671	0.000944827	21
Soltu.DM.04G000080	conserved hypothetical protein	15.7613	1.86497	0.0172764	21
Soltu.DM.06G030430	Protein kinase superfamily protein	16.4702	1.86277	0.0163098	21
Soltu.DM.01G050750	rotamase CYP	413.817	1.86215	1.24551e-11	21
Soltu.DM.01G043750	ribosomal protein	36.6602	1.86148	0.000907734	21
Soltu.DM.12G017680	conserved hypothetical protein	102.882	1.86109	2.12999e-05	22
Soltu.DM.08G028950	hypothetical protein	92.4925	1.86027	4.78524e-06	21
Soltu.DM.11G024050	LRR and NB-ARC domains-containing disease resistance protein	32.9083	1.85588	0.00052151	21
Soltu.DM.04G019710	conserved hypothetical protein	118.524	1.85381	3.28226e-07	21
Soltu.DM.12G011670	S-adenosyl-L-methionine-dependent methyltransferases superfamily protein	47.076	1.85337	0.000248407	22
Soltu.DM.06G006780	topoisomerase 6 subunit B	25.5065	1.85048	0.00193519	21
Soltu.DM.12G029100	light-harvesting chlorophyll B-binding protein	48.8238	1.84953	9.64419e-05	21
Soltu.DM.02G005260	hypothetical protein	11.678	1.84929	0.0406342	21
Soltu.DM.07G019950	Protein of unknown function (DUF506)	103.048	1.84862	9.30667e-07	21
Soltu.DM.03G016670	non-intrinsic ABC protein	11.7066	1.84751	0.0427489	21
Soltu.DM.10G021550	NB-ARC domain-containing disease resistance protein	114.796	1.84726	5.77769e-06	21
Soltu.DM.07G014880	Zinc-binding dehydrogenase family protein	20.7979	1.84575	0.0047831	21
Soltu.DM.05G004860	NB-ARC domain-containing disease resistance protein	171.061	1.84352	2.82659e-05	21
Soltu.DM.11G010180	sucrose-proton symporter	104.581	1.84141	0.000297881	21
Soltu.DM.10G021680	NB-ARC domain-containing disease resistance protein	217.645	1.84025	0.000119502	21
Soltu.DM.04G036630	tubulin beta-1 chain	251.052	1.83805	8.58048e-08	21
Soltu.DM.10G004070	NB-ARC domain-containing disease resistance protein	45.7732	1.83647	0.000232814	21
Soltu.DM.08G022920	UDP-glucosyltransferase 73B2	210.986	1.83375	2.18285e-08	21
Soltu.DM.09G031300	NB-ARC domain containing protein	47.3389	1.83309	0.000374506	21
Soltu.DM.01G038370	cation exchanger	93.7752	1.83256	0.000116387	20
Soltu.DM.12G025540	profilin	146.377	1.82757	9.01014e-08	21
Soltu.DM.03G023570	hypothetical protein	13.5352	1.8236	0.0313944	21
Soltu.DM.02G029560	hydroxyproline-rich glycoprotein family protein	31.6234	1.81951	0.00121511	21
Soltu.DM.03G013670	GroES-like zinc-binding alcohol dehydrogenase family protein	84.2891	1.81772	4.93516e-05	21
Soltu.DM.11G001840	disease resistance protein (TIR-NBS-LRR class), putative	30.6731	1.81769	0.017032	21
Soltu.DM.10G006190	NB-ARC domain-containing disease resistance protein	32.4609	1.81732	0.0024444	21
Soltu.DM.01G048320	methyl esterase	410.286	1.81731	2.96822e-10	21
Soltu.DM.06G004980	disease resistance protein (TIR-NBS-LRR class), putative	910.057	1.8172	2.19801e-13	21
Soltu.DM.06G004980	disease resistance protein (TIR-NBS-LRR class), putative	910.057	1.8172	2.19801e-13	21
Soltu.DM.06G004980	disease resistance protein (TIR-NBS-LRR class), putative	910.057	1.8172	2.19801e-13	21
Soltu.DM.06G004980	disease resistance protein (TIR-NBS-LRR class)	910.057	1.8172	2.19801e-13	21
Soltu.DM.06G004980	disease resistance protein (TIR-NBS-LRR class)	910.057	1.8172	2.19801e-13	21
Soltu.DM.06G004980	disease resistance protein (TIR-NBS-LRR class)	910.057	1.8172	2.19801e-13	21
Soltu.DM.10G002850	Uroporphyrinogen decarboxylase	2439.32	1.81629	3.76044e-13	22
Soltu.DM.01G022090	cullin	30.4483	1.81449	0.00287434	21
Soltu.DM.01G022090	cullin	30.4483	1.81449	0.00287434	21
Soltu.DM.04G019050	peptidase M1 family protein	46.7394	1.81149	0.000436884	22
Soltu.DM.08G003400	hypothetical protein	40.993	1.80944	0.0012382	21
Soltu.DM.01G027150	hypothetical protein	112.608	1.80832	3.78741e-06	20
Soltu.DM.07G023680	Alg9-like mannosyltransferase family	873.43	1.80742	3.15867e-06	21
Soltu.DM.S001440	NA	14.8223	1.80643	0.0362098	21
Soltu.DM.12G017380	Ribosomal L5P family protein	33.798	1.80602	0.00410742	21
Soltu.DM.09G001300	glutathione S-transferase TAU	35.7098	1.80193	0.00469018	24
Soltu.DM.12G006260	Transducin family protein / WD-40 repeat family protein	61.5147	1.80082	0.000189772	21
Soltu.DM.06G002610	Cytochrome b-c1 complex, subunit 8 protein	95.7517	1.80054	2.38703e-06	21
Soltu.DM.05G006270	hypothetical protein	22.5646	1.8001	0.0120943	21
Soltu.DM.02G007030	Ribulose bisphosphate carboxylase (small chain) family protein	85.9393	1.79579	1.14627e-05	21
Soltu.DM.02G027130	Tubulin/FtsZ family protein	39.4281	1.79475	0.00240562	22
Soltu.DM.06G015410	RNA-binding (RRM/RBD/RNP motifs) family protein	60.3027	1.79199	9.67338e-05	21
Soltu.DM.12G009910	hypothetical protein	98.3931	1.78985	5.10565e-06	21
Soltu.DM.02G024550	Cytochrome P450 superfamily protein	59.8788	1.78899	1.98193e-05	21
Soltu.DM.01G010930	hypothetical protein	48.9653	1.78587	0.00012507	24
Soltu.DM.03G013900	polyadenylate-binding protein	898.401	1.78371	1.01177e-11	21
Soltu.DM.04G002180	Disease resistance protein (TIR-NBS-LRR class) family	59.1943	1.78338	8.31187e-05	21
Soltu.DM.04G002180	disease resistance protein (TIR-NBS-LRR class), putative	59.1943	1.78338	8.31187e-05	21
Soltu.DM.02G020890	polyamine oxidase	61.054	1.78287	3.31992e-05	22
Soltu.DM.02G016810	lipoyltransferase	92.9246	1.78148	5.84417e-06	21
Soltu.DM.11G009900	Tetratricopeptide repeat (TPR)-like superfamily protein	165.28	1.78142	4.91994e-08	21
Soltu.DM.05G007770	Major facilitator superfamily protein	83.2953	1.7807	2.18687e-05	21
Soltu.DM.09G000380	light harvesting complex photosystem II	118.436	1.77418	2.78159e-07	21
Soltu.DM.09G018040	NHL domain-containing protein	20.7343	1.77405	0.0357212	21
Soltu.DM.06G005460	NB-ARC domain-containing disease resistance protein	20.7343	1.77405	0.0357212	21
Soltu.DM.02G008740	photosystem II subunit O-2	21.8219	1.77138	0.037097	21
Soltu.DM.04G018390	NB-ARC domain-containing disease resistance protein	66.7776	1.76929	0.000374868	21
Soltu.DM.04G014880	ribosomal protein L16	34.4777	1.76772	0.000880039	22
Soltu.DM.01G042100	NAD(P)-binding Rossmann-fold superfamily protein	142.596	1.76762	3.95772e-06	21
Soltu.DM.05G019720	NADP-malic enzyme	4448.81	1.76582	2.10712e-12	21
Soltu.DM.03G008860	hypothetical protein	510.818	1.76571	2.58413e-10	21
Soltu.DM.03G019800	O-methyltransferase family protein	2876.15	1.76431	4.0804e-12	21
Soltu.DM.10G018350	cytochrome P450, family 76, subfamily C, polypeptide	60.9162	1.76014	0.000126513	21
Soltu.DM.09G011520	hypothetical protein	46.9396	1.75987	0.000372774	21
Soltu.DM.08G020500	NB-ARC domain-containing disease resistance protein	2865.93	1.75982	4.405e-12	21
Soltu.DM.11G023420	NB-ARC domain-containing disease resistance protein	35.2944	1.75877	0.0024276	21
Soltu.DM.03G018740	root hair initiation protein root hairless 1 (RHL1)	56.8714	1.75695	0.00226141	21
Soltu.DM.04G036070	Papain family cysteine protease	59.8421	1.75595	0.00506226	21
Soltu.DM.04G005280	NB-ARC domain-containing disease resistance protein	83.4477	1.7544	1.35501e-05	22
Soltu.DM.12G029610	protochlorophyllide oxidoreductase B	32.1917	1.75348	0.00738235	21
Soltu.DM.09G005730	NRAMP metal ion transporter family protein	170.508	1.75347	2.10925e-06	21
Soltu.DM.06G032510	Rab3 GTPase-activating protein catalytic subunit domain containing protein	2571.95	1.74869	9.96769e-13	21
Soltu.DM.06G032510	Rab3 GTPase-activating protein catalytic subunit domain containing protein	2571.95	1.74869	9.96769e-13	21
Soltu.DM.06G032510	conserved hypothetical protein	2571.95	1.74869	9.96769e-13	21
Soltu.DM.06G032510	conserved hypothetical protein	2571.95	1.74869	9.96769e-13	21
Soltu.DM.06G017190	hypothetical protein	75.5921	1.74524	0.00131898	21
Soltu.DM.06G002880	Ribosomal protein S4 (RPS4A) family protein	65.62	1.74106	0.000404571	22
Soltu.DM.11G002730	tRNA/rRNA methyltransferase (SpoU) family protein	74.7367	1.73645	0.000100625	21
Soltu.DM.12G024060	NB-ARC domain-containing disease resistance protein	452.209	1.73633	4.82125e-10	21
Soltu.DM.09G030360	hypothetical protein	1251.97	1.73502	1.85981e-11	22
Soltu.DM.03G030100	Pyridine nucleotide-disulphide oxidoreductase family protein	1251.97	1.73502	1.85981e-11	22
Soltu.DM.11G002240	disease resistance protein (TIR-NBS-LRR class), putative	21.5134	1.73102	0.0109764	21
Soltu.DM.04G037090	chloroplastic drought-induced stress protein of 32 kD	24.1812	1.72607	0.0456253	21
Soltu.DM.02G002750	Galactose oxidase/kelch repeat superfamily protein	24.1812	1.72607	0.0456253	21
Soltu.DM.08G024260	alpha/beta-Hydrolases superfamily protein	79.5226	1.72448	2.77317e-05	21
Soltu.DM.10G020260	NB-ARC domain-containing disease resistance protein	62.2571	1.72259	0.000283037	21
Soltu.DM.05G026570	Protein kinase superfamily protein	53.6109	1.7215	0.00019029	21
Soltu.DM.02G009550	Pyridoxal phosphate (PLP)-dependent transferases superfamily protein	121.701	1.72063	7.72246e-05	21
Soltu.DM.04G024910	metallothionein 2B	24.3871	1.71918	0.0357887	21
Soltu.DM.05G008760	nuclear factor Y, subunit B6	112.782	1.70933	1.36497e-05	21
Soltu.DM.12G026510	NB-ARC domain-containing disease resistance protein	152.461	1.70673	0.000184751	21
Soltu.DM.09G013510	HEAT/U-box domain-containing protein	49.2194	1.70445	0.000202732	21
Soltu.DM.09G007410	ribosomal protein L23AA	98.7753	1.70437	0.000679168	21
Soltu.DM.01G022790	BRCT domain-containing DNA repair protein	65.1686	1.70262	0.00355264	21
Soltu.DM.05G000570	Glycosyl transferase, family	21.7236	1.70144	0.0123291	22
Soltu.DM.05G008780	Disease resistance protein (CC-NBS-LRR class) family	400.156	1.69972	1.59648e-10	21
Soltu.DM.05G008780	hypothetical protein	400.156	1.69972	1.59648e-10	21
Soltu.DM.07G004530	Nascent polypeptide-associated complex NAC	29.6514	1.69829	0.0171983	21
Soltu.DM.04G001200	Galactose oxidase/kelch repeat superfamily protein	66.2255	1.69635	7.01153e-05	21
Soltu.DM.06G034170	Ribosomal protein L14p/L23e family protein	20.9983	1.69471	0.0126254	24
Soltu.DM.06G022760	Protein phosphatase 2A, regulatory subunit PR55	31.0955	1.68976	0.0411356	21
Soltu.DM.08G003300	F-box family protein	72.6435	1.68889	0.000124064	21
Soltu.DM.12G009410	NAD(P)-binding Rossmann-fold superfamily protein	133.732	1.68741	1.11578e-06	22
Soltu.DM.08G029760	Heat shock protein 70 (Hsp 70) family protein	58.0026	1.68652	0.00319488	22
Soltu.DM.10G007060	isoamylase	506.138	1.68073	9.24768e-09	21
Soltu.DM.01G000420	NB-ARC domain-containing disease resistance protein	90.3139	1.68015	2.65693e-05	21
Soltu.DM.04G001740	Disease resistance protein (CC-NBS-LRR class) family	339.771	1.67705	4.41919e-09	22
Soltu.DM.04G007480	actin-11	66.4414	1.67436	0.000600659	21
Soltu.DM.09G017160	UDP-Glycosyltransferase superfamily protein	27.0155	1.67243	0.0184358	21
Soltu.DM.12G005720	Plant protein of unknown function (DUF827)	154.482	1.66859	2.00034e-06	21
Soltu.DM.06G032550	laccase	492.58	1.66648	2.14094e-08	21
Soltu.DM.05G026950	phenylalanyl-tRNA synthetase class IIc family protein	17.9325	1.66461	0.038085	21
Soltu.DM.06G003900	plastid transcriptionally active	43.2989	1.66434	0.00047181	21
Soltu.DM.06G005800	hypothetical protein	124.414	1.66309	4.85853e-07	21
Soltu.DM.11G025550	RNAligase	15.884	1.66226	0.0344288	21
Soltu.DM.05G026130	Histone superfamily protein	26.25	1.6621	0.0119115	21
Soltu.DM.08G015190	Ankyrin repeat family protein	54.6326	1.66165	0.000272807	21
Soltu.DM.08G015190	Ankyrin repeat family protein	54.6326	1.66165	0.000272807	21
Soltu.DM.02G020730	FAD-binding Berberine family protein	35.1232	1.65597	0.00420934	21
Soltu.DM.04G035950	thioredoxin H-type	28.372	1.65569	0.00693071	21
Soltu.DM.08G026370	copper chaperone for SOD1	48.797	1.65418	0.00184577	21
Soltu.DM.03G000870	chlorophyll A/B binding protein	95.2557	1.65019	0.000324071	21
Soltu.DM.10G003340	photosystem I light harvesting complex gene	131.34	1.6499	1.26382e-06	21
Soltu.DM.03G002150	Protein kinase superfamily protein	69.1696	1.64746	0.000177909	21
Soltu.DM.07G013940	UDP-Glycosyltransferase superfamily protein	121.461	1.64566	0.000703019	21
Soltu.DM.02G018730	F-box/RNI-like superfamily protein	26.9533	1.64429	0.00738235	21
Soltu.DM.04G006260	NB-ARC domain-containing disease resistance protein	43.3778	1.64208	0.000756603	21
Soltu.DM.11G014400	RNA-directed DNA polymerase homolog	47.6459	1.64177	0.00543738	20
Soltu.DM.04G031720	Leucine-rich repeat transmembrane protein kinase family protein	30.5894	1.64075	0.00512597	21
Soltu.DM.10G024980	SOUL heme-binding family protein	24.529	1.6403	0.0117737	23
Soltu.DM.09G031730	Pollen Ole e 1 allergen and extensin family protein	102.928	1.63962	9.01065e-06	21
Soltu.DM.08G024970	vesicle associated protein	159.897	1.63839	2.96024e-06	21
Soltu.DM.11G021840	Ribosomal protein L1p/L10e family	18.8182	1.63826	0.0381322	21
Soltu.DM.11G006190	copper chaperone	71.1047	1.63527	0.000177909	21
Soltu.DM.09G026740	Lactate/malate dehydrogenase family protein	54.2373	1.63078	0.0017005	21
Soltu.DM.10G015220	Tetratricopeptide repeat (TPR)-like superfamily protein	224.002	1.63025	3.75146e-05	21
Soltu.DM.08G026180	Double Clp-N motif protein	50.2532	1.63019	0.0010888	21
Soltu.DM.10G012290	Transducin/WD40 repeat-like superfamily protein	186.34	1.6279	3.55496e-07	22
Soltu.DM.08G021960	SCAMP family protein	92.4916	1.62785	0.000252313	21
Soltu.DM.02G013860	embryo defective	41.6553	1.62749	0.00285357	21
Soltu.DM.12G022210	Ribosomal protein L2 family	21.6076	1.62509	0.0318451	21
Soltu.DM.06G002350	ATP binding;nucleic acid binding;helicases	98.5941	1.62107	4.3231e-05	21
Soltu.DM.12G007300	ATP synthase delta-subunit gene	23.2043	1.62023	0.0281148	24
Soltu.DM.04G032740	Ubiquitin system component Cue protein	17.2591	1.6197	0.034398	21
Soltu.DM.11G024850	NB-ARC domain-containing disease resistance protein	80.4493	1.61854	0.00134993	21
Soltu.DM.06G022310	Subtilase family protein	350.827	1.61832	1.57186e-08	21
Soltu.DM.04G037460	FtsH extracellular protease family	49.3357	1.61631	0.00576799	21
Soltu.DM.06G028980	HXXXD-type acyl-transferase family protein	158.152	1.61492	1.4329e-06	21
Soltu.DM.11G010770	Pathogenesis-related thaumatin superfamily protein	36.4447	1.61317	0.0237003	24
Soltu.DM.11G007350	NB-ARC domain-containing disease resistance protein	2218	1.6107	8.58048e-08	21
Soltu.DM.09G026380	2-oxoglutarate (2OG) and Fe(II)-dependent oxygenase superfamily protein	29.3471	1.60696	0.00993154	20
Soltu.DM.09G028890	glutathione-disulfide reductase	25.8942	1.6064	0.0107788	21
Soltu.DM.09G029680	Disease resistance protein (TIR-NBS-LRR class) family	220.311	1.60493	6.39733e-06	21
Soltu.DM.09G029680	Disease resistance protein (TIR-NBS-LRR class) family	220.311	1.60493	6.39733e-06	21
Soltu.DM.04G005350	NB-ARC domain-containing disease resistance protein	3790.71	1.60396	1.1247e-10	22
Soltu.DM.05G014610	LRR and NB-ARC domains-containing disease resistance protein	81.4523	1.60357	9.64945e-05	21
Soltu.DM.10G024150	Pentatricopeptide repeat (PPR-like) superfamily protein	94.2921	1.60218	0.000148896	21
Soltu.DM.10G001380	photosystem I light harvesting complex gene	97.1123	1.60105	3.72151e-05	21
Soltu.DM.01G027410	Mediator complex subunit 27 domain containing protein	115.909	1.60035	1.91856e-05	21
Soltu.DM.09G010500	NB-ARC domain-containing disease resistance protein	59.7622	1.59951	0.000192657	21
Soltu.DM.05G023070	hypothetical protein	74.9809	1.59805	0.00197036	21
Soltu.DM.10G009120	ATP-dependent Clp protease proteolytic subunit	179.772	1.59763	1.05246e-06	21
Soltu.DM.06G028720	Ribosomal protein S13/S18 family	414.074	1.59569	6.27572e-09	22
Soltu.DM.11G016290	S phase kinase-associated protein	30.7727	1.59174	0.00702714	22
Soltu.DM.01G014690	photosystem II reaction center protein A	94.6296	1.59087	9.13842e-05	22
Soltu.DM.06G020360	disease resistance protein (TIR-NBS-LRR class), putative	777.49	1.58956	9.91618e-07	21
Soltu.DM.08G008350	Transducin/WD40 repeat-like superfamily protein	49.7658	1.58834	0.000883595	21
Soltu.DM.01G006160	histone deacetylase	87.3397	1.58823	0.00070709	21
Soltu.DM.01G017240	Ribosomal protein L34	32.054	1.5865	0.00803701	24
Soltu.DM.02G025100	Nrap protein PAP/OAS1-like domain 5 domain containing protein	23.4379	1.58618	0.0320381	21
Soltu.DM.06G015420	nucleotide binding;nucleic acid binding	35.3591	1.58493	0.0180087	21
Soltu.DM.01G008210	hypothetical protein	172.804	1.58374	5.80234e-05	21
Soltu.DM.10G021030	chloroplast RNA-binding protein	778.564	1.5819	4.61314e-05	21
Soltu.DM.03G030790	fatty acid desaturase	31.9484	1.58149	0.00797631	21
Soltu.DM.04G006310	NB-ARC domain-containing disease resistance protein	79.2657	1.58051	0.000123211	21
Soltu.DM.01G029790	dynamin-like protein	84.2814	1.58004	7.32567e-05	21
Soltu.DM.06G023190	photosystem I subunit H2	26.1518	1.57707	0.0188251	21
Soltu.DM.03G019660	NADH-Ubiquinone oxidoreductase (complex I), chain 5 protein	34.4738	1.57324	0.00442243	21
Soltu.DM.05G026700	alpha/beta-Hydrolases superfamily protein	19.6237	1.57048	0.0274742	21
Soltu.DM.05G009430	NB-ARC domain-containing disease resistance protein	64.2947	1.56785	0.0325311	21
Soltu.DM.05G024440	UDP-glucose pyrophosphorylase	129.649	1.56646	3.62756e-06	21
Soltu.DM.03G031650	DEAD-box protein abstrakt, putative	29.5293	1.56548	0.0222334	21
Soltu.DM.02G001880	nucleolin like	17.8677	1.56529	0.0405412	21
Soltu.DM.03G004400	general regulatory factor	46.3197	1.56503	0.0114288	21
Soltu.DM.11G016310	ARM repeat superfamily protein	71.0401	1.56352	0.00010055	21
Soltu.DM.03G002270	LisH and RanBPM domains containing protein	92.7367	1.56231	0.000170265	22
Soltu.DM.01G033940	Quinoprotein amine dehydrogenase, beta chain-like; RIC1-like guanyl-nucleotide exchange factor	315.814	1.56154	2.35675e-07	21
Soltu.DM.02G025570	geranylgeranyl pyrophosphate synthase	246.519	1.56083	3.14813e-07	21
Soltu.DM.01G043570	Photosystem I psaA/psaB protein domain containing protein	6901.89	1.5602	1.43935e-10	21
Soltu.DM.01G043570	Photosystem I psaA/psaB protein domain containing protein	6901.89	1.5602	1.43935e-10	21
Soltu.DM.12G007510	gigantea protein (GI)	310.531	1.56008	8.3685e-08	22
Soltu.DM.07G026280	Translation initiation factor SUI1 family protein	258.997	1.55997	7.99257e-08	22
Soltu.DM.02G015040	histidinol dehydrogenase	36.1703	1.55979	0.00899398	21
Soltu.DM.06G002720	peroxin	129.822	1.5582	2.31914e-05	21
Soltu.DM.06G002720	peroxin	129.822	1.5582	2.31914e-05	21
Soltu.DM.01G010330	photosystem II reaction center protein B	123.552	1.55733	0.000447905	21
Soltu.DM.03G027570	plastid transcriptionally active	18.3057	1.55733	0.037564	21
Soltu.DM.04G003840	UDP-Glycosyltransferase superfamily protein	197.759	1.55663	9.37116e-07	22
Soltu.DM.02G002010	SET domain-containing protein	27.1216	1.55641	0.0253258	21
Soltu.DM.02G002010	SET domain-containing protein	27.1216	1.55641	0.0253258	21
Soltu.DM.02G002010	SET domain-containing protein	27.1216	1.55641	0.0253258	21
Soltu.DM.02G002010	cysteine-rich RLK (RECEPTOR-like protein kinase)	27.1216	1.55641	0.0253258	21
Soltu.DM.02G002010	cysteine-rich RLK (RECEPTOR-like protein kinase)	27.1216	1.55641	0.0253258	21
Soltu.DM.02G002010	cysteine-rich RLK (RECEPTOR-like protein kinase)	27.1216	1.55641	0.0253258	21
Soltu.DM.02G013750	NB-ARC domain-containing disease resistance protein	161.521	1.55559	6.90621e-07	22
Soltu.DM.03G016660	conserved hypothetical protein	59.1562	1.55503	0.000688996	21
Soltu.DM.09G005750	RNA-binding (RRM/RBD/RNP motifs) family protein	34.3483	1.55269	0.0115042	21
Soltu.DM.02G013420	NB-ARC domain-containing disease resistance protein	210.318	1.55267	2.82319e-07	21
Soltu.DM.12G026740	Bifunctional inhibitor/lipid-transfer protein/seed storage 2S albumin superfamily protein	53.296	1.55156	0.0194237	21
Soltu.DM.07G019450	F-box/RNI-like superfamily protein	21.1685	1.54687	0.03306	22
Soltu.DM.01G043760	COP9 signalosome, subunit CSN8	40.1203	1.5454	0.0117659	21
Soltu.DM.07G021210	lectin protein kinase family protein	18.8157	1.54064	0.0422468	21
Soltu.DM.04G000620	Protein of unknown function (DUF1336)	1181.07	1.53824	4.83122e-09	22
Soltu.DM.09G021280	Ribosomal protein L14	161.628	1.52983	3.12578e-05	21
Soltu.DM.03G025610	FUS3-complementing gene	41.5659	1.52821	0.00613481	21
Soltu.DM.11G003470	Mitochondrial ribosomal protein L37	91.35	1.52744	5.33148e-05	21
Soltu.DM.10G026310	syntaxin of plants	55.1911	1.52424	0.00352014	21
Soltu.DM.01G025380	ubiquitin	35.2922	1.52341	0.00591786	24
Soltu.DM.01G036500	RNA polymerase II transcription mediators	60.8609	1.52272	0.000684012	24
Soltu.DM.05G021680	PLAC8 family protein	76.2967	1.52003	0.000647401	21
Soltu.DM.01G013580	hypothetical protein	142.209	1.51894	1.40133e-05	21
Soltu.DM.05G020880	Flavin containing amine oxidoreductase family protein	355.18	1.5153	4.29361e-07	21
Soltu.DM.01G049420	Clathrin adaptor complex small chain family protein	355.18	1.5153	4.29361e-07	21
Soltu.DM.07G014630	photosystem II subunit P-1	62.6491	1.51336	0.000445712	21
Soltu.DM.12G028160	hypothetical protein	33.5145	1.51257	0.0162892	21
Soltu.DM.12G028160	NB-ARC domain-containing disease resistance protein	33.5145	1.51257	0.0162892	21
Soltu.DM.11G023320	NB-ARC domain-containing disease resistance protein	74.8016	1.50936	0.00125227	21
Soltu.DM.01G041560	alfin-like	33.338	1.50724	0.00774748	21
Soltu.DM.05G014640	Protein kinase superfamily protein	46.9545	1.50594	0.0109232	21
Soltu.DM.04G003930	UDP-Glycosyltransferase superfamily protein	170.625	1.5055	0.000126611	21
Soltu.DM.11G002180	disease resistance protein (TIR-NBS-LRR class), putative	21.2695	1.50305	0.0462369	21
Soltu.DM.03G008750	Rhodanese/Cell cycle control phosphatase superfamily protein	156.198	1.49332	2.35041e-05	22
Soltu.DM.11G007200	NB-ARC domain-containing disease resistance protein	293.651	1.49305	4.38413e-07	22
Soltu.DM.09G008280	thylakoid ATP/ADP carrier	165.408	1.48556	3.43333e-05	21
Soltu.DM.06G025180	CCAAT-displacement protein alternatively spliced product	61.413	1.48079	0.0109764	21
Soltu.DM.06G021280	O-methyltransferase family protein	74.1093	1.4786	0.000571125	21
Soltu.DM.04G000950	Ribosomal protein S4	54.4497	1.47747	0.00200279	21
Soltu.DM.05G000070	Rubisco methyltransferase family protein	146.477	1.47511	1.73498e-05	22
Soltu.DM.09G017890	ATP synthase subunit alpha	121.654	1.47457	0.000159433	21
Soltu.DM.11G010650	transcription regulatory protein SNF5, putative (BSH)	92.7451	1.47341	0.00030019	21
Soltu.DM.04G000760	LRR and NB-ARC domains-containing disease resistance protein	53.9981	1.47276	0.00370287	24
Soltu.DM.02G018160	STRUBBELIG-receptor family	2414.77	1.47071	8.11569e-09	22
Soltu.DM.02G023530	ubiquitin-conjugating enzyme	50.0041	1.46893	0.00329543	21
Soltu.DM.08G005960	O-acetylserine (thiol) lyase isoform C	75.3694	1.46785	0.0148417	22
Soltu.DM.02G019510	photosystem II subunit Q-2	34.9071	1.46196	0.035582	21
Soltu.DM.12G028970	Signal transduction histidine kinase, hybrid-type, ethylene sensor	25.5103	1.46127	0.0240192	21
Soltu.DM.07G005020	Protein kinase superfamily protein	26.1779	1.46055	0.034336	21
Soltu.DM.06G003500	tubulin beta	366.58	1.45593	8.03363e-07	22
Soltu.DM.03G018150	fibrillarin	25.3415	1.4544	0.0230045	21
Soltu.DM.08G001390	LEUNIG_homolog	61.8473	1.45082	0.0117659	21
Soltu.DM.07G003160	sucrose phosphate synthase 1F	61.8473	1.45082	0.0117659	21
Soltu.DM.10G016900	plasma membrane intrinsic protein 1A	78.4893	1.45013	0.00162804	21
Soltu.DM.10G016900	plasma membrane intrinsic protein 1C	78.4893	1.45013	0.00162804	21
Soltu.DM.06G021700	light harvesting complex of photosystem II	212.54	1.4493	9.3427e-06	21
Soltu.DM.04G031130	hypothetical protein	520.598	1.44876	4.90949e-07	21
Soltu.DM.11G007400	NB-ARC domain-containing disease resistance protein	136.367	1.44813	0.000679168	21
Soltu.DM.06G034210	Ribosomal protein L14	183.423	1.44775	1.37683e-05	21
Soltu.DM.05G021460	hypothetical protein	48.2569	1.44714	0.00522074	21
Soltu.DM.04G010190	phosphofructokinase	37.0328	1.44705	0.00751822	21
Soltu.DM.09G016710	lipase class 3 family protein	75.7772	1.44634	0.00244497	24
Soltu.DM.12G000840	receptor like protein	34.8088	1.44484	0.0104369	21
Soltu.DM.02G008060	Leucine-rich repeat (LRR) family protein	67.1921	1.4399	0.00108738	21
Soltu.DM.07G017060	dentin sialophosphoprotein-related	46.383	1.43957	0.0024444	21
Soltu.DM.05G020870	Flavin containing amine oxidoreductase family protein	28.3959	1.43838	0.0220692	21
Soltu.DM.06G004420	actin depolymerizing factor	90.5726	1.43747	0.000326116	21
Soltu.DM.09G029550	NB-ARC domain-containing disease resistance protein	31.0654	1.43225	0.0171659	21
Soltu.DM.10G022200	Ribosomal protein L24e family protein	69.2901	1.43213	0.0026314	21
Soltu.DM.02G002010	SET domain-containing protein	44.1246	1.43056	0.0250588	21
Soltu.DM.02G002010	SET domain-containing protein	44.1246	1.43056	0.0250588	21
Soltu.DM.02G002010	SET domain-containing protein	44.1246	1.43056	0.0250588	21
Soltu.DM.02G002010	cysteine-rich RLK (RECEPTOR-like protein kinase)	44.1246	1.43056	0.0250588	21
Soltu.DM.02G002010	cysteine-rich RLK (RECEPTOR-like protein kinase)	44.1246	1.43056	0.0250588	21
Soltu.DM.02G002010	cysteine-rich RLK (RECEPTOR-like protein kinase)	44.1246	1.43056	0.0250588	21
Soltu.DM.07G025540	polyubiquitin	88.9479	1.42566	0.000511867	21
Soltu.DM.01G014640	photosystem II reaction center protein B	63.8319	1.42367	0.0488732	21
Soltu.DM.01G024840	hypothetical protein	563.215	1.42367	1.11791e-07	21
Soltu.DM.12G005780	Protein kinase superfamily protein	34.9719	1.42222	0.0115091	22
Soltu.DM.04G008180	NB-ARC domain-containing disease resistance protein	96.4469	1.41824	0.00015508	21
Soltu.DM.06G030320	ABC transporter family protein	46.5791	1.41674	0.00710019	21
Soltu.DM.11G025630	NB-ARC domain-containing disease resistance protein	47.7527	1.4151	0.0132426	21
Soltu.DM.06G026460	Xanthine/uracil permease family protein	239.253	1.41382	1.16217e-05	22
Soltu.DM.04G021040	Basic-leucine zipper (bZIP) transcription factor family protein	623.107	1.4121	2.5439e-07	22
Soltu.DM.01G036130	Transducin/WD40 repeat-like superfamily protein	112.984	1.41153	0.00156786	21
Soltu.DM.03G009500	photosystem II reaction center protein A	512.848	1.41082	1.34511e-05	21
Soltu.DM.01G007220	Ycf1 protein	1096.99	1.40956	2.70252e-06	21
Soltu.DM.12G004960	PCF11P-similar protein	263.816	1.40948	1.08125e-05	21
Soltu.DM.03G029950	D-ribulose-5-phosphate-3-epimerase	89.1218	1.40642	0.000377334	21
Soltu.DM.07G025320	Translation protein SH3-like family protein	368.278	1.40599	2.86815e-06	22
Soltu.DM.09G031310	metacaspase	47.0731	1.40276	0.00439847	24
Soltu.DM.09G008980	lectin receptor kinase a4.3	51.8034	1.39842	0.00444231	21
Soltu.DM.02G004460	malonyl-CoA decarboxylase family protein	51.8034	1.39842	0.00444231	21
Soltu.DM.06G032920	RNA-binding KH domain-containing protein	51.8034	1.39842	0.00444231	21
Soltu.DM.08G012720	N-terminal C2 in EEIG1 and EHBP1 proteins domain containing protein	63.9092	1.39769	0.00286603	21
Soltu.DM.07G027980	photosystem I subunit G	154.027	1.39748	0.000677943	21
Soltu.DM.03G035340	photosystem I subunit H2	308.199	1.39599	0.000318489	21
Soltu.DM.10G021450	UDP-Glycosyltransferase superfamily protein	626.981	1.39242	5.18965e-07	22
Soltu.DM.12G010420	photosystem I subunit H2	99.1439	1.39237	0.000126177	21
Soltu.DM.01G005840	calmodulin	24.5846	1.39225	0.0419651	21
Soltu.DM.11G024990	NB-ARC domain-containing disease resistance protein	280.744	1.39181	9.3427e-06	21
Soltu.DM.09G008660	hypothetical protein	79.3739	1.38808	0.000688053	21
Soltu.DM.02G010890	nuclear transport factor 2B	46.8723	1.38419	0.00904612	21
Soltu.DM.01G024620	hypothetical protein	243.66	1.37875	0.000142701	21
Soltu.DM.11G018790	LRR and NB-ARC domains-containing disease resistance protein	76.3252	1.37654	0.000625482	21
Soltu.DM.10G030180	photosystem II BY	81.2835	1.37192	0.00764696	21
Soltu.DM.09G002630	conserved hypothetical protein	71.3207	1.3702	0.00790841	21
Soltu.DM.11G020400	heat shock protein	68.6422	1.36062	0.00176985	21
Soltu.DM.07G006650	H(+)-ATPase	757.438	1.35549	0.000163724	21
Soltu.DM.03G026480	ubiquiting-conjugating enzyme	153.622	1.35258	5.95298e-05	21
Soltu.DM.02G017520	Pollen Ole e 1 allergen and extensin family protein	46.402	1.35178	0.00694044	24
Soltu.DM.02G003400	hydroxyproline-rich glycoprotein family protein	208.367	1.35137	5.28602e-05	24
Soltu.DM.12G023450	Leucine-rich receptor-like protein kinase family protein	50.5996	1.34959	0.00690982	21
Soltu.DM.09G021900	Pollen Ole e 1 allergen and extensin family protein	98.2167	1.34736	0.00203411	21
Soltu.DM.01G030810	RAS	256.964	1.34732	7.84428e-05	21
Soltu.DM.01G019700	hypothetical protein	176.233	1.34318	0.000172908	21
Soltu.DM.01G019700	hypothetical protein	176.233	1.34318	0.000172908	21
Soltu.DM.03G031600	Transducin family protein / WD-40 repeat family protein	144.573	1.34202	0.00198125	22
Soltu.DM.05G020960	Glycosyl hydrolase family 10 protein	53.805	1.33772	0.0228787	21
Soltu.DM.03G036460	indeterminate(ID)-domain	43.2923	1.33457	0.0316354	24
Soltu.DM.02G019200	receptor kinase	36.7192	1.33455	0.0350683	21
Soltu.DM.04G008210	NB-ARC domain-containing disease resistance protein	24.2764	1.33391	0.0447001	21
Soltu.DM.04G011530	Heat shock protein DnaJ with tetratricopeptide repeat	42.4824	1.33377	0.0106025	21
Soltu.DM.09G012560	conserved hypothetical protein	366.866	1.33244	0.00047858	22
Soltu.DM.12G029340	ABC-2 type transporter family protein	59.2995	1.33091	0.00880767	21
Soltu.DM.06G032940	Ribosomal protein L16p/L10e family protein	155.398	1.32912	0.0031336	21
Soltu.DM.06G013160	tubulin beta	82.1423	1.32847	0.0137977	22
Soltu.DM.10G027380	hypothetical protein	115.861	1.32799	0.00111207	21
Soltu.DM.12G004810	catalase	67.0293	1.32688	0.00810713	21
Soltu.DM.02G002010	SET domain-containing protein	93.224	1.32084	0.0261242	21
Soltu.DM.02G002010	SET domain-containing protein	93.224	1.32084	0.0261242	21
Soltu.DM.02G002010	SET domain-containing protein	93.224	1.32084	0.0261242	21
Soltu.DM.02G002010	cysteine-rich RLK (RECEPTOR-like protein kinase)	93.224	1.32084	0.0261242	21
Soltu.DM.02G002010	cysteine-rich RLK (RECEPTOR-like protein kinase)	93.224	1.32084	0.0261242	21
Soltu.DM.02G002010	cysteine-rich RLK (RECEPTOR-like protein kinase)	93.224	1.32084	0.0261242	21
Soltu.DM.06G026150	hypothetical protein	190.961	1.31827	3.23459e-05	21
Soltu.DM.10G020640	heat shock protein	55.7524	1.31567	0.0108114	21
Soltu.DM.02G001820	LRR and NB-ARC domains-containing disease resistance protein	41.6814	1.31519	0.0343231	21
Soltu.DM.05G002680	phytochrome and flowering time regulatory protein (PFT1)	41.1263	1.31441	0.0186905	21
Soltu.DM.11G023200	P-loop containing nucleoside triphosphate hydrolases superfamily protein	85.4113	1.31294	0.00126971	21
Soltu.DM.09G019370	R3H-associated N-terminal domain containing protein	57.6977	1.31245	0.0123318	21
Soltu.DM.01G039190	RECQ helicase SIM	107.436	1.3103	0.00126723	21
Soltu.DM.11G008980	Plastid-lipid associated protein PAP / fibrillin family protein	315.288	1.3102	9.43026e-05	21
Soltu.DM.04G012420	P-loop containing nucleoside triphosphate hydrolases superfamily protein	349.832	1.30989	2.15782e-05	21
Soltu.DM.10G019590	SAC domain-containing protein	149.738	1.309	0.000150085	21
Soltu.DM.11G002210	disease resistance protein (TIR-NBS-LRR class), putative	328.742	1.30744	0.000272234	22
Soltu.DM.05G019840	ubiquitin-conjugating enzyme	30.4793	1.30719	0.0342342	21
Soltu.DM.12G008810	hypothetical protein	52.7445	1.30435	0.0106344	21
Soltu.DM.01G000480	NB-ARC domain-containing disease resistance protein	52.7445	1.30435	0.0106344	21
Soltu.DM.09G031610	RNA-binding (RRM/RBD/RNP motifs) family protein	44.5897	1.30231	0.0241313	21
Soltu.DM.10G024460	Protein phosphatase 2A regulatory B subunit family protein	34.5383	1.30085	0.0404995	24
Soltu.DM.06G027300	40s ribosomal protein SA	87.9187	1.30068	0.00451543	21
Soltu.DM.06G015600	CBS domain-containing protein with a domain of unknown function (DUF21)	641.575	1.29829	1.82361e-06	22
Soltu.DM.02G025780	Peroxidase superfamily protein	65.6047	1.29697	0.00677994	21
Soltu.DM.04G035720	Ribosomal protein L31	605.038	1.29547	5.23388e-06	22
Soltu.DM.09G021050	Galactose oxidase/kelch repeat superfamily protein	81.8187	1.29436	0.0230607	21
Soltu.DM.09G001200	heat shock protein 18.2	37.8359	1.2938	0.03306	21
Soltu.DM.06G014110	SAUR-like auxin-responsive protein family	30.7303	1.29376	0.0431368	21
Soltu.DM.11G020510	U1 small nuclear ribonucleoprotein C-2	321.49	1.29247	1.10013e-05	22
Soltu.DM.11G023460	NB-ARC domain-containing disease resistance protein	321.49	1.29247	1.10013e-05	22
Soltu.DM.04G027700	NAD(P)-binding Rossmann-fold superfamily protein	172.659	1.2851	0.001914	22
Soltu.DM.12G013440	AP2/B3-like transcriptional factor family protein	586.169	1.2807	1.9154e-06	21
Soltu.DM.08G021730	NB-ARC domain-containing disease resistance protein	266.316	1.2792	7.86603e-05	21
Soltu.DM.07G011080	heat shock protein 90.1	404.872	1.27913	0.00011908	21
Soltu.DM.07G028080	hypothetical protein	33.6591	1.2773	0.0498775	21
Soltu.DM.01G048660	Phox-associated domain;Phox-like;Sorting nexin, C-terminal	150.917	1.27714	0.000232814	21
Soltu.DM.11G001880	Disease resistance protein (TIR-NBS-LRR class) family	107.518	1.27711	0.00163713	21
Soltu.DM.12G010800	nucleotide transporter	299.06	1.27653	0.00786606	22
Soltu.DM.04G011100	Zeatin O-glucosyltransferase	49.9816	1.2764	0.0100671	21
Soltu.DM.07G028580	phosphoglycerate kinase	78.3001	1.27475	0.00166082	21
Soltu.DM.01G027020	conserved oligomeric Golgi complex component-related / COG complex component-related	43.1942	1.27325	0.0197796	21
Soltu.DM.08G020680	NB-ARC domain-containing disease resistance protein	42.5787	1.26627	0.0303394	21
Soltu.DM.03G019910	O-methyltransferase family protein	69.7459	1.26531	0.0327185	21
Soltu.DM.07G006640	homogentisate phytyltransferase	39.977	1.25745	0.043434	24
Soltu.DM.03G012210	UDP-glucosyl transferase 85A2	87.106	1.25694	0.0112343	21
Soltu.DM.03G035550	chaperonin 60 beta	156.956	1.25561	0.000243212	21
Soltu.DM.04G037140	Cupredoxin superfamily protein	62.295	1.2544	0.0107654	21
Soltu.DM.06G004180	NHL domain-containing protein	222.17	1.24863	0.00045759	21
Soltu.DM.01G034410	BCL-2-associated athanogene	122.851	1.24325	0.000497077	22
Soltu.DM.10G002380	haloacid dehalogenase-like hydrolase family protein	201.766	1.24231	0.000399595	21
Soltu.DM.01G040590	UDP-glucosyl transferase 73B3	75.883	1.24161	0.00676733	24
Soltu.DM.10G029380	LRR and NB-ARC domains-containing disease resistance protein	80.0255	1.24159	0.00757034	21
Soltu.DM.11G017250	hypothetical protein	32.7556	1.23753	0.0386307	24
Soltu.DM.09G021650	HXXXD-type acyl-transferase family protein	200.868	1.23737	0.00479341	21
Soltu.DM.06G022890	Disease resistance protein (CC-NBS-LRR class) family	56.2092	1.23634	0.00904612	23
Soltu.DM.02G000710	hypothetical protein	49.9496	1.23521	0.0154625	21
Soltu.DM.12G010570	Pentatricopeptide repeat (PPR-like) superfamily protein	228.674	1.23187	0.000104478	22
Soltu.DM.06G032300	Aldolase-type TIM barrel family protein	119.281	1.23174	0.00080377	21
Soltu.DM.04G018250	Iron-sulphur cluster biosynthesis family protein	140.861	1.23041	0.00172108	21
Soltu.DM.10G028070	UDP-glucosyltransferase 73B2	138.165	1.23026	0.000412038	21
Soltu.DM.11G003060	kinesin like protein for actin based chloroplast movement	236.498	1.22865	6.89789e-05	22
Soltu.DM.10G024140	Pentatricopeptide repeat (PPR-like) superfamily protein	70.4267	1.2281	0.00610488	21
Soltu.DM.03G009770	curculin-like (mannose-binding) lectin family protein / PAN domain-containing protein	96.4892	1.21936	0.00688897	24
Soltu.DM.01G041390	glycosyl hydrolase 9A1	53.3594	1.21718	0.0120943	22
Soltu.DM.08G003460	NB-ARC domain-containing disease resistance protein	38.1635	1.2149	0.0424988	21
Soltu.DM.01G043130	ankyrin repeat-containing 2B	67.402	1.21066	0.00710019	21
Soltu.DM.02G018520	sphingosine kinase	84.4229	1.20934	0.00310145	21
Soltu.DM.04G037970	HSP20-like chaperones superfamily protein	190.613	1.20403	0.00229118	24
Soltu.DM.04G037970	HSP20-like chaperones superfamily protein	190.613	1.20403	0.00229118	24
Soltu.DM.04G037970	Heavy metal transport/detoxification superfamily protein	190.613	1.20403	0.00229118	24
Soltu.DM.04G037970	Heavy metal transport/detoxification superfamily protein	190.613	1.20403	0.00229118	24
Soltu.DM.05G016440	Topoisomerase II-associated protein PAT1	61.9431	1.20373	0.014727	21
Soltu.DM.08G018770	NB-ARC domain-containing disease resistance protein	85.5204	1.20097	0.00595514	21
Soltu.DM.10G015780	cold, circadian rhythm, and rna binding	241.001	1.20052	0.000223679	21
Soltu.DM.08G017430	Sulfite exporter TauE/SafE family protein	101.209	1.19691	0.00325215	21
Soltu.DM.05G005460	Protein of unknown function (DUF1666)	255.39	1.18866	0.0242718	21
Soltu.DM.05G023800	Chloroplast Ycf2;ATPase, AAA type, core	77.476	1.18825	0.0060003	21
Soltu.DM.11G008140	O-fucosyltransferase family protein	158.196	1.18801	0.00267456	21
Soltu.DM.11G008140	O-fucosyltransferase family protein	158.196	1.18801	0.00267456	21
Soltu.DM.10G014560	TIP41-like family protein	98.7178	1.18595	0.0033333	24
Soltu.DM.09G000460	Carbohydrate-binding-like fold	93.6805	1.1845	0.045057	24
Soltu.DM.09G000460	Carbohydrate-binding-like fold	93.6805	1.1845	0.045057	24
Soltu.DM.09G008970	lectin receptor kinase a4.3	479.315	1.18339	0.000537502	21
Soltu.DM.01G000430	NB-ARC domain-containing disease resistance protein	73.8993	1.18291	0.00679648	21
Soltu.DM.04G023670	violaxanthin de-epoxidase-related	66.319	1.18212	0.0110548	24
Soltu.DM.09G021750	Pollen Ole e 1 allergen and extensin family protein	38.8072	1.18171	0.0354967	21
Soltu.DM.08G003440	NB-ARC domain-containing disease resistance protein	428.888	1.18	5.19337e-05	21
Soltu.DM.03G026080	signal recognition particle binding	183.825	1.17906	0.000426358	21
Soltu.DM.11G015010	Ubiquinol-cytochrome C reductase iron-sulfur subunit	46.3448	1.17655	0.0351823	24
Soltu.DM.10G005740	photosynthetic electron transfer B	479.188	1.16807	0.000169137	24
Soltu.DM.03G037210	germin	76.2395	1.16683	0.0104084	21
Soltu.DM.02G016480	SGNH hydrolase-type esterase superfamily protein	126.771	1.166	0.00226081	21
Soltu.DM.11G021440	Adenine nucleotide alpha hydrolases-like superfamily protein	112.084	1.16545	0.00969735	21
Soltu.DM.11G007330	NB-ARC domain-containing disease resistance protein	154.697	1.15721	0.00129558	21
Soltu.DM.03G030310	pathogenesis-related	35.5773	1.15639	0.0498775	21
Soltu.DM.02G010590	alpha/beta-Hydrolases superfamily protein	48.9356	1.15424	0.0334748	21
Soltu.DM.01G024510	Putative RNA methyltransferase domain containing protein	42.4933	1.15213	0.0398582	21
Soltu.DM.01G039470	conserved hypothetical protein	193.689	1.15051	0.000513338	22
Soltu.DM.08G012310	Ribosomal protein S3 family protein	467.86	1.14948	0.000169093	24
Soltu.DM.12G027630	hypothetical protein	736.497	1.14914	0.000287546	21
Soltu.DM.04G011080	glycine-rich RNA-binding protein	238.206	1.14766	0.000577783	21
Soltu.DM.01G015710	receptor like protein	132.643	1.14662	0.00106038	21
Soltu.DM.02G003270	NAD(P)-binding Rossmann-fold superfamily protein	328.703	1.14232	0.0025546	21
Soltu.DM.07G019990	Prefoldin chaperone subunit family protein	94.7081	1.13719	0.0395447	21
Soltu.DM.12G019530	serine carboxypeptidase-like	193.906	1.1346	0.000808571	22
Soltu.DM.06G022960	HAD superfamily, subfamily IIIB acid phosphatase	193.906	1.1346	0.000808571	22
Soltu.DM.06G002340	Pentatricopeptide repeat (PPR) superfamily protein	95.5713	1.13383	0.013302	21
Soltu.DM.09G027680	RNA-binding (RRM/RBD/RNP motifs) family protein	41.9283	1.12936	0.036884	24
Soltu.DM.11G026190	Embryo-specific protein 3, (ATS3)	65.9393	1.12779	0.0114288	21
Soltu.DM.12G026280	oligouridylate binding protein 1B	105.497	1.12722	0.0102317	21
Soltu.DM.06G008560	pumilio	59.3276	1.12306	0.034283	21
Soltu.DM.09G017710	Protein phosphatase 2C family protein	113.11	1.1206	0.00603537	21
Soltu.DM.12G026900	receptor like protein	97.1176	1.12035	0.00528496	21
Soltu.DM.01G010340	plastid-encoded CLP P	164.042	1.11955	0.00077852	22
Soltu.DM.05G006920	SIN3-like	48.1449	1.11512	0.0405412	21
Soltu.DM.10G015060	protein disulfide isomerases	307.875	1.11344	0.00018324	24
Soltu.DM.02G029970	Protein of unknown function (DUF607)	77.0071	1.10605	0.0139799	24
Soltu.DM.05G025110	Ribosomal protein L10 family protein	63.1398	1.10313	0.0430427	21
Soltu.DM.11G025530	NB-ARC domain-containing disease resistance protein	41.8467	1.10313	0.0477914	24
Soltu.DM.06G034810	glutathione peroxidase	1018.59	1.10243	0.00083023	21
Soltu.DM.12G016430	hypothetical protein	66.0486	1.10161	0.0247272	22
Soltu.DM.04G005410	NB-ARC domain-containing disease resistance protein	54.4146	1.10128	0.0355774	24
Soltu.DM.08G016760	receptor like protein	1760.92	1.09731	0.000174306	21
Soltu.DM.11G016620	K+ efflux antiporter	155.79	1.0966	0.00501056	21
Soltu.DM.09G026010	UDP-Glycosyltransferase superfamily protein	98.5724	1.09354	0.00729022	24
Soltu.DM.08G021140	breast basic conserved	182.925	1.09249	0.0102855	24
Soltu.DM.03G016950	cytochrome P450, family 76, subfamily C, polypeptide	65.3217	1.09161	0.0226797	21
Soltu.DM.08G013060	Ribosomal protein S5/Elongation factor G/III/V family protein	3428.21	1.08789	0.000108217	24
Soltu.DM.01G048640	AP2/B3-like transcriptional factor family protein	114.256	1.08786	0.0068659	24
Soltu.DM.10G024780	Protein kinase superfamily protein	224.121	1.07827	0.00394937	21
Soltu.DM.02G023800	ferredoxin-NADP(+)-oxidoreductase	124.465	1.07218	0.00467882	21
Soltu.DM.01G022090	cullin	207.903	1.07204	0.00287623	21
Soltu.DM.01G022090	cullin	207.903	1.07204	0.00287623	21
Soltu.DM.06G006540	Translation elongation factor EF1B, gamma chain	74.5553	1.07201	0.04616	21
Soltu.DM.07G004270	receptor like protein	52.1742	1.06923	0.0398582	21
Soltu.DM.12G029580	receptor like protein	65.9665	1.05689	0.0290358	21
Soltu.DM.10G002270	protochlorophyllide oxidoreductase B	74.4792	1.04576	0.0203252	21
Soltu.DM.09G026360	2-oxoglutarate (2OG) and Fe(II)-dependent oxygenase superfamily protein	64.9233	1.04439	0.0469583	21
Soltu.DM.09G023740	Ribosomal protein L19e family protein	54.9837	1.04053	0.0424093	24
Soltu.DM.09G003750	Transducin/WD40 repeat-like superfamily protein	104.965	1.03609	0.00934385	21
Soltu.DM.09G021930	hypothetical protein	265.132	1.03172	0.0463216	24
Soltu.DM.04G005460	NB-ARC domain-containing disease resistance protein	81.1763	1.03032	0.0344288	21
Soltu.DM.10G024760	Zinc finger C-x8-C-x5-C-x3-H type family protein	381.98	1.0302	0.00325054	21
Soltu.DM.12G029600	Aluminium induced protein with YGL and LRDR motifs	163.84	1.02779	0.00452366	24
Soltu.DM.10G004030	NB-ARC domain-containing disease resistance protein	134.517	1.02478	0.03059	21
Soltu.DM.12G026640	Leucine-rich receptor-like protein kinase family protein	54.641	1.02382	0.0480167	21
Soltu.DM.05G012740	Coiled-coil domain-containing protein SCD2	293.171	1.02309	0.0194429	21
Soltu.DM.03G028660	serine/threonine protein kinase	519.096	1.01973	0.000684293	24
Soltu.DM.08G007390	F-box family protein	110.3	1.01935	0.030689	21
Soltu.DM.06G000590	Ribonuclease H-like superfamily protein	102.924	1.01834	0.0241305	20
Soltu.DM.04G031730	Tubulin/FtsZ family protein	82.9024	1.01325	0.0464317	21
Soltu.DM.11G017260	hypothetical protein	70.4881	0.981777	0.0439443	23
Soltu.DM.07G018700	Outer arm dynein light chain 1 protein	483.851	0.974017	0.00164729	21
Soltu.DM.03G032210	respiratory burst oxidase homologue D	78.4368	0.973513	0.0462058	22
Soltu.DM.07G016650	NADH dehydrogenase family protein	107.151	0.966979	0.0387795	21
Soltu.DM.03G018010	NAD(P)-binding Rossmann-fold superfamily protein	174.804	0.966447	0.0132426	21
Soltu.DM.08G000870	NB-ARC domain-containing disease resistance protein	885.833	0.96276	0.00082789	24
Soltu.DM.03G011750	actin	119.362	0.962692	0.0213891	21
Soltu.DM.03G026000	Ribosomal protein L18e/L15 superfamily protein	123.404	0.959434	0.0111995	21
Soltu.DM.05G027170	Arginine and glutamate-rich 1 domain containing protein	67.7134	0.936279	0.0484796	24
Soltu.DM.11G019000	bZIP transcription factor family protein	188.157	0.932038	0.0357212	24
Soltu.DM.01G036770	hypothetical protein	117.702	0.922048	0.0194237	21
Soltu.DM.03G005390	heptahelical protein	1322.05	0.921384	0.00244773	21
Soltu.DM.02G027830	Phototropic-responsive NPH3 family protein	363.821	0.91234	0.0151009	21
Soltu.DM.03G014470	hypothetical protein	148.18	0.899481	0.0179506	24
Soltu.DM.09G030280	NB-ARC domain-containing disease resistance protein	150.599	0.886302	0.0180029	24
Soltu.DM.08G018750	UDP-glucosyl transferase 73C2	136.152	0.883359	0.0318032	21
Soltu.DM.08G027920	plasma membrane intrinsic protein 1C	426.749	0.861554	0.00931985	21
Soltu.DM.12G023510	NB-ARC domain-containing disease resistance protein	121.685	0.847564	0.0352643	24
Soltu.DM.01G051200	E3 ubiquitin ligase SCF complex subunit SKP1/ASK1 family protein	468.172	0.841597	0.0270974	21
Soltu.DM.03G013140	conserved hypothetical protein	135.607	0.841078	0.04616	21
Soltu.DM.12G024050	Pyridoxal phosphate (PLP)-dependent transferases superfamily protein	271.717	0.835534	0.0220524	21
Soltu.DM.12G020180	K+ uptake transporter	190.058	0.804527	0.0320997	24
Soltu.DM.04G011290	UDP-glucosyl transferase 72E1	715.607	0.800924	0.0100139	21
Soltu.DM.06G007050	delta1-pyrroline-5-carboxylate synthase	218.144	0.794301	0.0281749	24
Soltu.DM.10G009730	hypothetical protein	271.411	0.782362	0.0464287	24
Soltu.DM.01G023490	conserved hypothetical protein	406.988	0.716113	0.0350631	24
Soltu.DM.11G023350	NB-ARC domain-containing disease resistance protein	463.95	0.711581	0.035575	24
Soltu.DM.06G033220	photosystem I subunit l	453.393	-0.873365	0.0291598	21
Soltu.DM.02G016410	alpha/beta-Hydrolases superfamily protein	70.9197	-1.01649	0.0383934	24
Soltu.DM.02G029660	extra-large G-protein	51.967	-1.07195	0.0402969	24
Soltu.DM.04G003990	UDP-glucosyl transferase 76E12	87.9568	-1.14113	0.0475103	21
Soltu.DM.12G029450	receptor like protein	43.6466	-1.1544	0.0396524	21
Soltu.DM.12G006210	ARM repeat superfamily protein	1128.99	-1.18438	0.0109245	24
Soltu.DM.11G001660	NADH-ubiquinone dehydrogenase, mitochondrial, putative	45.725	-1.22188	0.0301218	24
Soltu.DM.08G002010	CONSTANS-like	150.605	-1.25775	0.0284076	24
Soltu.DM.09G015180	Rhodanese/Cell cycle control phosphatase superfamily protein	37.4394	-1.39433	0.0291968	24
Soltu.DM.04G008240	NB-ARC domain-containing disease resistance protein	28.6147	-1.40155	0.0214857	21
Soltu.DM.10G016590	NB-ARC domain-containing disease resistance protein	50.7972	-1.43339	0.00679648	21
Soltu.DM.04G011090	UDP-glycosyltransferase 73B4	48.3131	-1.50112	0.013047	21
Soltu.DM.03G022780	regulatory components of ABA receptor	47.7929	-1.51241	0.00305148	24
Soltu.DM.07G003790	RNAse l inhibitor protein	47.7929	-1.51241	0.00305148	24
Soltu.DM.02G000690	SNF2 domain-containing protein / helicase domain-containing protein / zinc finger protein-related	24.4349	-1.57331	0.0301361	23
Soltu.DM.02G032830	cyclophilin	28.7741	-1.58103	0.0151651	23
Soltu.DM.10G025500	Replication protein A, subunit RPA32	25.6171	-1.58402	0.0191861	24
Soltu.DM.08G024030	Tetratricopeptide repeat (TPR)-like superfamily protein	23.638	-1.59986	0.023414	24
Soltu.DM.08G020220	hypothetical protein	21.1479	-1.612	0.0231202	24
Soltu.DM.05G009310	hercules receptor kinase	16.9236	-1.64383	0.0355391	24
Soltu.DM.12G026040	photosystem II subunit X	22.9707	-1.65322	0.0404078	21
Soltu.DM.06G011350	calmodulin-binding receptor-like cytoplasmic kinase	18.8146	-1.65527	0.0325311	21
Soltu.DM.07G004310	disease resistance family protein / LRR family protein	38.3368	-1.6554	0.00420613	21
Soltu.DM.06G030560	Ribosomal protein L11 family protein	36.0907	-1.6839	0.0027992	21
Soltu.DM.06G023040	conserved hypothetical protein	16.2327	-1.69246	0.0458789	21
Soltu.DM.08G009290	NYC1-like	18.7151	-1.69821	0.0286195	21
Soltu.DM.04G035280	hypothetical protein	22.0253	-1.71458	0.0273681	21
Soltu.DM.10G024560	Acyl-CoA N-acyltransferase with RING/FYVE/PHD-type zinc finger domain	15.0401	-1.72928	0.0463376	21
Soltu.DM.11G012500	Potato type II proteinase inhibitor family domain containing protein	24.606	-1.7402	0.0318228	21
Soltu.DM.06G033240	NAD(P)H-quinone oxidoreductase subunit U, chloroplastic	31.1248	-1.74616	0.0115368	24
Soltu.DM.10G004860	Glucose-6-phosphate/phosphate translocator-related	42.5572	-1.75205	0.0118644	24
Soltu.DM.04G006280	NB-ARC domain-containing disease resistance protein	23.0532	-1.76233	0.00834682	21
Soltu.DM.01G027110	sterol methyltransferase	51.0314	-1.77619	0.0237622	24
Soltu.DM.02G003380	Root hair defective 3 GTP-binding protein (RHD3)	19.3516	-1.77764	0.0386307	23
Soltu.DM.04G034210	Calcineurin-like metallo-phosphoesterase superfamily protein	28.1519	-1.78423	0.00672597	21
Soltu.DM.10G029360	NB-ARC domain-containing disease resistance protein	19.3255	-1.79508	0.0441814	21
Soltu.DM.10G025830	ATPase, V0/A0 complex, subunit C/D	15.6936	-1.80166	0.0245943	24
Soltu.DM.10G005840	Probable membrane-associated kinase regulator	13.0144	-1.81154	0.04298	22
Soltu.DM.04G034760	F-box/RNI-like superfamily protein	15.4813	-1.82075	0.0340614	20
Soltu.DM.01G031610	Bifunctional inhibitor/lipid-transfer protein/seed storage 2S albumin superfamily protein	12.9342	-1.83107	0.0392338	21
Soltu.DM.05G023090	lipoamide dehydrogenase	16.8933	-1.83663	0.0311942	21
Soltu.DM.11G021650	AAA-type ATPase family protein	20.7687	-1.85496	0.0140927	21
Soltu.DM.12G026610	receptor like protein	83.0806	-1.87724	0.000210502	21
Soltu.DM.12G026610	receptor like protein	83.0806	-1.87724	0.000210502	21
Soltu.DM.08G028860	glycine-rich protein	14.8831	-1.88384	0.03845	21
Soltu.DM.02G021330	Protein kinase superfamily protein	14.9719	-1.88461	0.0204177	21
Soltu.DM.05G009390	Protein kinase superfamily protein	59.6801	-1.91058	4.28376e-05	21
Soltu.DM.04G011510	Ribosomal RNA processing Brix domain protein	16.2962	-1.91206	0.0393707	21
Soltu.DM.04G005570	NB-ARC domain-containing disease resistance protein	13.2159	-1.91566	0.0325763	21
Soltu.DM.04G012830	gamma-adaptin	12.8652	-1.9357	0.0378403	21
Soltu.DM.11G024200	NB-ARC domain-containing disease resistance protein	24.4296	-1.95517	0.0102941	21
Soltu.DM.01G005610	RING/U-box superfamily protein	23.652	-1.95662	0.0054964	21
Soltu.DM.S001900	NA	107.834	-1.95698	1.78662e-07	21
Soltu.DM.10G020210	NB-ARC domain-containing disease resistance protein	18.7017	-1.96594	0.0191125	22
Soltu.DM.03G001460	Leucine-rich repeat transmembrane protein kinase	14.2372	-1.98397	0.0174735	21
Soltu.DM.03G001460	Leucine-rich receptor-like protein kinase family protein	14.2372	-1.98397	0.0174735	21
Soltu.DM.07G012250	N-terminal C2 in EEIG1 and EHBP1 proteins domain containing protein	24.6517	-2.0108	0.00638808	20
Soltu.DM.04G017950	ABC transporter family protein	22.892	-2.01181	0.00725857	21
Soltu.DM.02G029270	mitogen-activated protein kinase kinase kinase	12.6465	-2.01886	0.0421064	21
Soltu.DM.08G016240	hypothetical protein	12.2931	-2.03058	0.02483	20
Soltu.DM.08G012140	EIN3-binding F-box protein	11.3997	-2.03248	0.03306	22
Soltu.DM.06G028660	Ribosomal protein L6 family	14.666	-2.03548	0.0145547	24
Soltu.DM.08G012360	Ribosomal protein S3 family protein	10.1991	-2.04882	0.0494003	21
Soltu.DM.05G009480	Protein kinase superfamily protein	18.6649	-2.04999	0.00594754	24
Soltu.DM.04G003900	UDP-glucosyl transferase 85A3	22.7486	-2.05334	0.00210822	22
Soltu.DM.07G025600	thiazole biosynthetic enzyme, chloroplast (ARA6) (THI1) (THI4)	37.7776	-2.0545	0.000208266	21
Soltu.DM.12G000750	receptor like protein	14.2678	-2.05701	0.0175129	22
Soltu.DM.10G004240	conserved hypothetical protein	10.3421	-2.06217	0.0455755	24
Soltu.DM.09G019980	Galactose oxidase/kelch repeat superfamily protein	10.5096	-2.08566	0.0420669	23
Soltu.DM.01G022590	hypothetical protein	28.9064	-2.086	0.000591465	22
Soltu.DM.03G032440	ORTHRUS-like	75.6994	-2.10555	0.000107531	21
Soltu.DM.06G033230	photosystem I subunit l	28.7085	-2.13322	0.00298412	21
Soltu.DM.12G020290	NB-ARC domain-containing disease resistance protein	10.5338	-2.14679	0.0398409	21
Soltu.DM.04G024000	nucleotide sugar transporter-KT	11.5958	-2.16007	0.0216514	20
Soltu.DM.04G033940	phosphatidic acid phosphohydrolase	10.9722	-2.17424	0.0447659	21
Soltu.DM.04G015960	photosynthetic electron transfer A	20.3984	-2.18047	0.00278704	21
Soltu.DM.09G024400	secE/sec61-gamma protein transport protein	15.655	-2.19423	0.00597664	21
Soltu.DM.06G029590	photosystem I subunit O	45.7392	-2.20388	0.000120663	21
Soltu.DM.09G000460	Carbohydrate-binding-like fold	8.91285	-2.20999	0.0440833	24
Soltu.DM.09G000460	Carbohydrate-binding-like fold	8.91285	-2.20999	0.0440833	24
Soltu.DM.07G008540	topoisomerase 6 subunit B	13.984	-2.2648	0.0154625	21
Soltu.DM.04G034730	Protein of unknown function (DUF616)	19.9442	-2.28683	0.00109716	21
Soltu.DM.12G004220	embryo defective	11.8275	-2.29467	0.0103228	24
Soltu.DM.09G029390	2-oxoglutarate (2OG) and Fe(II)-dependent oxygenase superfamily protein	37.99	-2.29769	0.000227578	24
Soltu.DM.05G000470	nodulin-related protein	29.1399	-2.30324	0.000707262	21
Soltu.DM.07G002450	TMV resistance protein N	8.14227	-2.30979	0.0312466	21
Soltu.DM.05G003160	LOB domain-containing protein	13.6265	-2.31702	0.0111995	22
Soltu.DM.08G003670	basic region/leucine zipper transcription factor	14.9519	-2.31739	0.00378084	22
Soltu.DM.09G011880	Aminotransferase-like, plant mobile domain family protein	10.3471	-2.31764	0.0154107	20
Soltu.DM.01G052060	ARID/BRIGHT DNA-binding domain-containing protein	10.759	-2.32292	0.0117232	22
Soltu.DM.04G010350	UDP-glucosyl transferase 73B3	8.31356	-2.32436	0.0300537	24
Soltu.DM.02G017380	Dof-type zinc finger DNA-binding family protein	8.29741	-2.32459	0.0308614	20
Soltu.DM.01G018420	ribosomal protein S1	10.8611	-2.33142	0.015591	21
Soltu.DM.07G001210	OSBP(oxysterol binding protein)-related protein 1C	8.2902	-2.354	0.0225623	23
Soltu.DM.03G032300	calnexin	10.7538	-2.38502	0.0115368	22
Soltu.DM.01G048630	hypothetical protein	24.6595	-2.39394	0.000283816	21
Soltu.DM.07G000680	26S proteasome regulatory subunit, putative	52.4189	-2.40106	7.99228e-05	21
Soltu.DM.11G025220	Translation elongation factor EF1B/ribosomal protein S6 family protein	14.1733	-2.40413	0.005853	23
Soltu.DM.04G004920	NB-ARC domain-containing disease resistance protein	30.6179	-2.40889	0.00010296	21
Soltu.DM.11G002010	TMV resistance protein N	99.2776	-2.41153	0.0179572	24
Soltu.DM.05G026820	Plant-specific GATA-type zinc finger transcription factor family protein	20.3994	-2.41903	0.00114506	21
Soltu.DM.09G028640	Alba DNA/RNA-binding protein	13.3633	-2.42451	0.00496747	22
Soltu.DM.03G036770	phospholipid:diacylglycerol acyltransferase	9.2494	-2.45907	0.012983	24
Soltu.DM.04G037970	HSP20-like chaperones superfamily protein	17.9479	-2.48478	0.00189255	24
Soltu.DM.04G037970	HSP20-like chaperones superfamily protein	17.9479	-2.48478	0.00189255	24
Soltu.DM.04G037970	Heavy metal transport/detoxification superfamily protein	17.9479	-2.48478	0.00189255	24
Soltu.DM.04G037970	Heavy metal transport/detoxification superfamily protein	17.9479	-2.48478	0.00189255	24
Soltu.DM.04G031750	xylulose kinase-2	21.0821	-2.49653	0.000227578	21
Soltu.DM.04G005590	NB-ARC domain-containing disease resistance protein	8.13511	-2.50909	0.0202067	23
Soltu.DM.01G044930	hypothetical protein	5.85819	-2.50915	0.0423963	20
Soltu.DM.08G013970	hypothetical protein	17.1414	-2.51175	0.0010528	21
Soltu.DM.01G001690	60S acidic ribosomal protein family	8.14305	-2.5168	0.01787	24
Soltu.DM.01G050870	glycine-rich protein 2B	27.0674	-2.52471	0.000536888	24
Soltu.DM.08G019420	Leucine-rich repeat protein kinase family protein	5.96205	-2.53844	0.0439443	24
Soltu.DM.07G021290	S-domain-2	6.97595	-2.54356	0.023102	23
Soltu.DM.12G020080	hypothetical protein	13.2299	-2.55413	0.00203411	21
Soltu.DM.02G005660	winged-helix DNA-binding transcription factor family protein	11.441	-2.56419	0.00572498	24
Soltu.DM.08G020850	NB-ARC domain-containing disease resistance protein	7.41824	-2.56751	0.0276295	22
Soltu.DM.04G006460	NB-ARC domain-containing disease resistance protein	9.86426	-2.57501	0.0124923	21
Soltu.DM.06G006120	glutamate-ammonia ligases;catalytics;glutamate-ammonia ligases	11.5261	-2.58636	0.00710495	20
Soltu.DM.12G026050	photosystem II subunit X	9.89575	-2.58815	0.00800296	24
Soltu.DM.12G011620	hypothetical protein	33.8739	-2.59067	6.43955e-06	21
Soltu.DM.10G015350	NB-ARC domain-containing disease resistance protein	8.8597	-2.59068	0.0161534	21
Soltu.DM.06G031500	metallothionein 2A	10.583	-2.59568	0.0088675	21
Soltu.DM.S000270	NA	6.06466	-2.59907	0.0347998	24
Soltu.DM.01G047510	hypothetical protein	12.9139	-2.61419	0.00572857	21
Soltu.DM.11G007860	Methyltransferase family protein	6.23547	-2.61509	0.0341448	21
Soltu.DM.07G000360	hypothetical protein	7.40597	-2.62818	0.0166238	24
Soltu.DM.11G003650	Pentatricopeptide repeat (PPR) superfamily protein	7.55146	-2.63217	0.0177959	23
Soltu.DM.08G024550	hypothetical protein	10.3457	-2.64729	0.00564153	24
Soltu.DM.08G026760	AGAMOUS-like	7.73209	-2.65448	0.0140927	21
Soltu.DM.03G023280	ABC-2 type transporter family protein	4.92431	-2.65982	0.0412365	24
Soltu.DM.10G011940	Protein of unknown function (DUF3411)	6.50841	-2.66811	0.0301218	23
Soltu.DM.07G017960	TraB family protein	69.3622	-2.66912	5.44098e-08	21
Soltu.DM.12G027190	vacuolar ATP synthase subunit H family protein	74654.5	-2.67902	1.57652e-17	20
Soltu.DM.03G000900	chlorophyll A/B binding protein	7.67263	-2.68422	0.0134041	21
Soltu.DM.06G003280	FTSH protease	10.4727	-2.68541	0.00397681	20
Soltu.DM.04G021050	Basic-leucine zipper (bZIP) transcription factor family protein	6.77606	-2.69117	0.0306888	24
Soltu.DM.05G017240	Kinase-related protein of unknown function (DUF1296)	239.317	-2.69282	6.43905e-10	24
Soltu.DM.03G032250	TUDOR-SN protein	6.37954	-2.7035	0.0200321	21
Soltu.DM.07G017440	Helicase protein with RING/U-box domain	17.1643	-2.72887	0.000379577	24
Soltu.DM.11G007870	UDP-Glycosyltransferase superfamily protein	21.0045	-2.74798	0.000392333	21
Soltu.DM.02G029810	co-factor for nitrate, reductase and xanthine dehydrogenase	5.50994	-2.75747	0.0340614	21
Soltu.DM.04G032160	DNA binding	34.3773	-2.78684	0.000367251	21
Soltu.DM.07G024910	light-harvesting chlorophyll B-binding protein	15.1607	-2.81638	0.00126137	21
Soltu.DM.01G040140	calreticulin 1b	12.3208	-2.82023	0.00419515	21
Soltu.DM.06G004260	hypothetical protein	19.3796	-2.8324	0.000111516	21
Soltu.DM.11G007170	NB-ARC domain-containing disease resistance protein	5.97677	-2.83335	0.0245941	21
Soltu.DM.11G025470	NB-ARC domain-containing disease resistance protein	15.7471	-2.8773	0.00224467	21
Soltu.DM.10G026480	NAD(P)-binding Rossmann-fold superfamily protein	9.19144	-2.88659	0.00465193	22
Soltu.DM.11G003670	plastid transcriptionally active	29.5975	-2.89941	0.0398625	24
Soltu.DM.03G007520	Protein kinase superfamily protein	41.0733	-2.91536	9.42486e-05	20
Soltu.DM.02G003750	disease resistance protein (TIR-NBS-LRR class)	30.1477	-2.97788	2.77317e-05	24
Soltu.DM.04G037540	40S ribosome biogenesis protein Tsr1 and BMS1 C-terminal domain containing protein	16.3657	-2.98034	0.000721663	24
Soltu.DM.11G012010	pseudo-response regulator	57.3161	-2.98606	0.00895738	20
Soltu.DM.08G026420	Subtilase family protein	14.8741	-3.0031	0.000623248	21
Soltu.DM.07G018270	formin homology5	23.4307	-3.00882	6.84609e-06	22
Soltu.DM.04G018790	hypothetical protein	8.59982	-3.02379	0.00529672	24
Soltu.DM.04G019060	NADH-Ubiquinone oxidoreductase (complex I), chain 5 protein	8.37778	-3.08386	0.00375258	24
Soltu.DM.06G001620	Leucine-rich repeat receptor-like protein kinase family protein	15.1278	-3.09829	9.42486e-05	21
Soltu.DM.05G021020	hypothetical protein	17.3587	-3.10024	5.17674e-05	21
Soltu.DM.11G007370	NB-ARC domain-containing disease resistance protein	6.62986	-3.10077	0.00745548	22
Soltu.DM.06G007370	DNA/RNA polymerases superfamily protein	7.33978	-3.23244	0.00430194	22
Soltu.DM.04G011320	UDP-glucosyl transferase 73B5	14.9683	-3.2409	9.19258e-05	21
Soltu.DM.06G017080	Armadillo/beta-catenin-like repeat ; C2 calcium/lipid-binding domain (CaLB) protein	11.2641	-3.24834	0.000444624	21
Soltu.DM.07G016660	conserved hypothetical protein	11.996	-3.33272	0.000276489	21
Soltu.DM.10G008990	Plastid-lipid associated protein PAP / fibrillin family protein	10.2045	-3.36817	0.00088203	21
Soltu.DM.08G026410	Subtilase family protein	16.534	-3.40683	1.65946e-05	21
Soltu.DM.02G023370	early-responsive to dehydration stress protein (ERD4)	21.9916	-3.44209	1.30865e-06	20
Soltu.DM.05G023950	glycine-rich RNA-binding protein	18.2034	-3.54744	6.6113e-06	23
Soltu.DM.05G026770	photosystem I light harvesting complex gene	33.2141	-3.60529	9.49193e-06	21
Soltu.DM.04G025350	hypothetical protein	174.299	-3.6735	0.000647401	21
Soltu.DM.06G003780	hypothetical protein	10.6247	-3.7235	0.000377893	21
Soltu.DM.12G018950	hypothetical protein	10.7687	-3.73095	0.000361889	21
Soltu.DM.06G028190	conserved hypothetical protein	23.5328	-3.76541	9.20456e-06	21
Soltu.DM.02G007510	conserved hypothetical protein	2482.33	-4.15839	0.00104432	24
Soltu.DM.11G020460	63 kDa inner membrane family protein	759.048	-4.51991	0.000435529	22
Soltu.DM.12G004630	Auxin efflux carrier family protein	57.9288	-4.69348	9.27173e-14	22
Soltu.DM.08G002780	DNA repair ATPase-related	130.977	-6.45271	2.21021e-23	20
Soltu.DM.05G001840	Adenosylmethionine decarboxylase family protein	5211.47	-8.66582	9.57394e-178	24

## Sheet: E_GO_sRNA_4wpi
Supplemental File 2E: Gene ontology enrichment of small RNAs differentially expressed in PVY-infected Russet Burbank plants as compared to mock-infected plants at 4 wpi (Benjamini and Hochberg corrected adj. p-value < 0.05).
source	term name	term id	adjusted_p_value	negative_log10_of_adjusted_p_value
GO:MF	ADP binding	GO:0043531	4.77356e-56	55.3212
GO:MF	adenyl ribonucleotide binding	GO:0032559	4.99496e-18	17.3015
GO:MF	adenyl nucleotide binding	GO:0030554	8.70317e-18	17.0603
GO:MF	purine ribonucleotide binding	GO:0032555	1.3808e-17	16.8599
GO:MF	purine nucleotide binding	GO:0017076	2.32885e-17	16.6329
GO:MF	ribonucleotide binding	GO:0032553	7.06829e-17	16.1507
GO:MF	carbohydrate derivative binding	GO:0097367	1.28324e-16	15.8917
GO:MF	nucleotide binding	GO:0000166	4.03512e-16	15.3941
GO:MF	nucleoside phosphate binding	GO:1901265	4.03512e-16	15.3941
GO:MF	small molecule binding	GO:0036094	1.25308e-14	13.902
GO:MF	anion binding	GO:0043168	3.96828e-13	12.4014
GO:MF	NAD+ nucleosidase activity	GO:0003953	6.48867e-12	11.1878
GO:MF	NAD(P)+ nucleosidase activity	GO:0050135	6.48867e-12	11.1878
GO:MF	NAD+ nucleotidase, cyclic ADP-ribose generating	GO:0061809	6.48867e-12	11.1878
GO:MF	hydrolase activity, hydrolyzing N-glycosyl compounds	GO:0016799	3.03994e-08	7.51713
GO:MF	chlorophyll binding	GO:0016168	3.0019e-07	6.5226
GO:MF	structural molecule activity	GO:0005198	2.67646e-06	5.57244
GO:MF	structural constituent of ribosome	GO:0003735	1.48884e-05	4.82715
GO:MF	heterocyclic compound binding	GO:1901363	0.000285491	3.54441
GO:MF	organic cyclic compound binding	GO:0097159	0.000339731	3.46887
GO:MF	RNA binding	GO:0003723	0.00114436	2.94144
GO:MF	ion binding	GO:0043167	0.00153818	2.81299
GO:MF	ribulose-bisphosphate carboxylase activity	GO:0016984	0.00869096	2.06093
GO:BP	photosynthesis	GO:0015979	1.62615e-24	23.7888
GO:BP	protein-chromophore linkage	GO:0018298	4.08624e-14	13.3887
GO:BP	photosynthesis, light harvesting in photosystem I	GO:0009768	2.75199e-11	10.5604
GO:BP	photosynthesis, light harvesting	GO:0009765	4.60083e-11	10.3372
GO:BP	photosynthesis, light reaction	GO:0019684	1.35884e-10	9.86683
GO:BP	generation of precursor metabolites and energy	GO:0006091	4.38481e-09	8.35805
GO:BP	defense response	GO:0006952	8.46457e-08	7.07239
GO:BP	translation	GO:0006412	1.54349e-06	5.8115
GO:BP	amide biosynthetic process	GO:0043604	2.01857e-06	5.69496
GO:BP	peptide biosynthetic process	GO:0043043	2.13922e-06	5.66975
GO:BP	peptide metabolic process	GO:0006518	0.00023507	3.6288
GO:BP	cellular amide metabolic process	GO:0043603	0.00065716	3.18233
GO:BP	response to stress	GO:0006950	0.0013529	2.86873
GO:BP	organonitrogen compound biosynthetic process	GO:1901566	0.00198091	2.70314
GO:BP	response to stimulus	GO:0050896	0.00492375	2.3077
GO:BP	reductive pentose-phosphate cycle	GO:0019253	0.0122289	1.91261
GO:BP	photosynthesis, dark reaction	GO:0019685	0.0122289	1.91261
GO:CC	thylakoid membrane	GO:0042651	6.3536e-32	31.197
GO:CC	chloroplast thylakoid membrane	GO:0009535	1.49994e-30	29.8239
GO:CC	plastid thylakoid membrane	GO:0055035	2.39844e-30	29.6201
GO:CC	photosynthetic membrane	GO:0034357	1.80598e-29	28.7433
GO:CC	chloroplast thylakoid	GO:0009534	5.37589e-29	28.2695
GO:CC	plastid thylakoid	GO:0031976	6.53607e-29	28.1847
GO:CC	photosystem I	GO:0009522	2.19312e-27	26.6589
GO:CC	thylakoid	GO:0009579	9.74942e-27	26.011
GO:CC	plastid membrane	GO:0042170	1.24219e-26	25.9058
GO:CC	photosystem	GO:0009521	4.82154e-24	23.3168
GO:CC	plastid	GO:0009536	2.96229e-23	22.5284
GO:CC	chloroplast	GO:0009507	7.23167e-23	22.1408
GO:CC	plastid envelope	GO:0009526	1.90498e-20	19.7201
GO:CC	photosystem II	GO:0009523	2.40631e-19	18.6186
GO:CC	protein-containing complex	GO:0032991	2.7891e-14	13.5545
GO:CC	organelle envelope	GO:0031967	3.90721e-14	13.4081
GO:CC	envelope	GO:0031975	3.90721e-14	13.4081
GO:CC	organelle subcompartment	GO:0031984	8.02282e-14	13.0957
GO:CC	cytoplasm	GO:0005737	9.32231e-14	13.0305
GO:CC	plastoglobule	GO:0010287	6.13513e-12	11.2122
GO:CC	membrane protein complex	GO:0098796	8.21338e-12	11.0855
GO:CC	cytosolic ribosome	GO:0022626	7.79832e-10	9.108
GO:CC	photosystem I reaction center	GO:0009538	1.61996e-09	8.7905
GO:CC	ribosomal subunit	GO:0044391	4.86515e-09	8.3129
GO:CC	large ribosomal subunit	GO:0015934	1.26894e-08	7.89656
GO:CC	cytosolic large ribosomal subunit	GO:0022625	1.63673e-08	7.78602
GO:CC	ribosome	GO:0005840	5.41325e-08	7.26654
GO:CC	organelle membrane	GO:0031090	7.28638e-08	7.13749
GO:CC	ribonucleoprotein complex	GO:1990904	4.34253e-07	6.36226
GO:CC	chloroplast stroma	GO:0009570	7.90048e-07	6.10235
GO:CC	plastid stroma	GO:0009532	1.37941e-06	5.86031
GO:CC	intracellular anatomical structure	GO:0005622	1.72087e-05	4.76425
GO:CC	intracellular non-membrane-bounded organelle	GO:0043232	0.000385378	3.41411
GO:CC	non-membrane-bounded organelle	GO:0043228	0.000385378	3.41411
GO:CC	intracellular organelle	GO:0043229	0.0003892	3.40983
GO:CC	organelle	GO:0043226	0.000451258	3.34558
GO:CC	cytosol	GO:0005829	0.00159356	2.79763
GO:CC	chloroplast envelope	GO:0009941	0.0108496	1.96459
KEGG	Photosynthesis	KEGG:00195	3.61361e-17	16.4421
KEGG	Photosynthesis - antenna proteins	KEGG:00196	1.27259e-07	6.89531
KEGG	Ribosome	KEGG:03010	0.000693927	3.15869

## Sheet: H_DE_miRNA_1wpi
Supplemental File 2H: Differential expression of identified miRNAs in PVY-infected Russet Burbank as compared to mock-infected plants at 1 wpi (Benjamini and Hochberg corrected adj. p-value < 0.05).
mirna_id	normalized_read_abundance	log2FoldChange	adj. p-value
miR6024	1019	2.26153	4.49562e-10
miR6149	4046.62	2.15675	1.781e-10
miR162	1943.57	2.15287	1.04493e-08
miR7992	181.8	2.14757	8.92006e-12
miR482	9077.44	2.04703	1.16183e-08
miR390	716.718	1.94044	5.59854e-06
miR166 _1	4075.88	1.86769	8.89191e-08
miR530	569.888	1.83274	2.02438e-06
miR170	571.771	1.80722	3.29113e-05
miR8044	120.552	1.75255	8.75357e-07
miR396_2	12784.1	1.66754	1.42263e-05
miR396	2599.49	1.59301	0.000272044
miR166	15199.8	1.55918	2.17458e-05
miR1919	2180.62	1.34565	0.00134212
miR171	178.616	1.34297	0.070835
miR408_2	2632.33	1.30514	0.00131058
miR8033	95.0147	1.30072	0.00121362
miR6025	656.711	1.21053	0.00132923
miR408_1	779.358	1.03403	0.031046
miR396_1	7828.45	1.0129	0.007235

## Sheet: I_DE_miRNA_4wpi
Supplemental File 2I: Differential expression of identified miRNAs in PVY-infected Russet Burbank as compared to mock-infected plants at 4 wpi (Benjamini and Hochberg corrected adj. p-value < 0.05).
mirna_id	normalized_read_abundance	log2FoldChange	adj. p-value
miR167_3	1092.32	5.07186	3.06912e-57
miR170_2	3183.63	4.77017	2.46062e-36
miR170_1	7548.37	4.72087	1.86561e-37
miR162_2	638.913	4.46202	4.60648e-49
miR408_1	18295.8	4.03082	2.47021e-60
miR396	11446.5	3.99412	2.83975e-101
miR162_1	6134.05	3.61243	3.37376e-24
miR391	2439.36	3.3682	1.64207e-58
miR530	2058.26	3.23734	2.63532e-27
miR167_1	391.578	3.20929	8.31774e-17
miR398	61327.2	3.19919	9.7103e-35
miR482_3	25812.9	3.18694	6.22818e-12
miR482_4	33303.3	3.16332	6.86685e-33
miR408_2	2627.84	3.14191	4.12467e-24
miR1919_1	4273.44	3.12527	1.67732e-31
miR8033	285.012	2.81744	1.16025e-18
miR164	225.71	2.6049	1.41678e-10
miR8044	199.649	2.2151	2.13258e-09
miR482_2	4154.13	1.78244	2.84685e-10
miR167_2	742.727	1.56469	2.39897e-14
miR482_1	2645.11	1.44888	4.50013e-06
miR166	13350.2	0.906725	0.00557648
miR1919_2	2201.99	0.879563	0.0173295
miR172	54.1573	0.0308063	0.977014
miR6149	2226.51	-0.0435627	0.925081

## Sheet: J_phasiRNA_1wpi
Supplemental File 2J: Differential expression of identified phasiRNA loci in PVY-infected Russet Burbank as compared to mock-infected plants at 1 wpi (Benjamini and Hochberg corrected adj. p-value < 0.05).
gene ID	gene_name_PGSC_v6.1	dicer_call	baseMean	log2FoldChange	adj. p-value
Soltu.DM.10G027770	IAA-leucine resistant (ILR)-like gene	24	288.812	1.4529	0.000282796
Soltu.DM.07G005020	Protein kinase superfamily protein	24	648.706	1.44105	0.00068641
Soltu.DM.03G019910	O-methyltransferase family protein	21	75.7847	1.28654	0.00669428
Soltu.DM.03G023530	Kunitz family trypsin and protease inhibitor protein	24	20550.6	1.04967	0.0174824
Soltu.DM.12G019770	MATE efflux family protein	24	467.959	0.953403	0.0996292
Soltu.DM.01G007010	hypothetical protein	21	151.298	0.943896	0.0720531
Soltu.DM.02G003760	NB-ARC domain-containing disease resistance protein	21	98.8858	0.814307	0.063648
Soltu.DM.02G003140	NB-ARC domain-containing disease resistance protein	21	45.1955	0.747029	0.252206
Soltu.DM.11G001140	hypothetical protein	21	112.844	0.718612	0.1526
Soltu.DM.11G001130	hypothetical protein	21	66.6233	0.543215	0.578274
Soltu.DM.07G005840	NB-ARC domain-containing disease resistance protein	21	48.9033	0.509837	0.46796
Soltu.DM.09G026380	2-oxoglutarate (2OG) and Fe(II)-dependent oxygenase superfamily protein	21	46.9886	0.499984	0.470309
Soltu.DM.06G004310	hypothetical protein	21	244.585	0.413412	0.390695
Soltu.DM.02G004420	LRR and NB-ARC domains-containing disease resistance protein	21	12.068	0.300428	0.771045
Soltu.DM.08G023000	hypothetical protein	21	11.1939	0.297651	0.787014
Soltu.DM.09G011800	NB-ARC domain-containing disease resistance protein	21	31.2218	0.2966	0.732185
Soltu.DM.10G001900	Flavin containing amine oxidoreductase family protein	24	7.10158	0.257732	NA
Soltu.DM.10G001240	Protein of unknown function (DUF3537)	24	30.6231	0.201849	0.841402
Soltu.DM.04G000760	LRR and NB-ARC domains-containing disease resistance protein	21	27.7733	0.183911	0.877894
Soltu.DM.10G014780	NB-ARC domain-containing disease resistance protein	21	26.2276	0.140709	0.901629
Soltu.DM.07G000820	NB-ARC domain-containing disease resistance protein	21	87.4294	0.11608	0.89357
Soltu.DM.01G036320	hypothetical protein	24	0.254612	0.0712032	NA
Soltu.DM.09G022910	F-box/RNI-like superfamily protein	21	1999.94	0.0478076	0.925882
Soltu.DM.01G007020	receptor like protein	21	1393.41	0.000779884	0.999276
Soltu.DM.11G001810	Disease resistance protein (TIR-NBS-LRR class) family	21	66.4834	-0.0663785	0.944094
Soltu.DM.01G045860	squalene epoxidase	24	100.6	-0.0726092	0.949824
Soltu.DM.12G028160	hypothetical protein	21	12.2154	-0.17145	0.885371
Soltu.DM.02G004430	NB-ARC domain-containing disease resistance protein	21	1.99383	-0.233799	NA
Soltu.DM.12G023100	Protein of unknown function (DUF604)	24	52.5184	-0.237542	0.809077
Soltu.DM.12G023490	NB-ARC domain-containing disease resistance protein	21	91.5499	-0.346416	0.533806
Soltu.DM.05G002770	Disease resistance protein (CC-NBS-LRR class) family	21	153.686	-0.360732	0.495846
Soltu.DM.07G025590	Translation initiation factor SUI1 family protein	24	5013.36	-0.369246	0.309851
Soltu.DM.09G019040	NB-ARC domain-containing disease resistance protein	21	554.385	-0.558619	0.0727987
Soltu.DM.11G002150	disease resistance protein (TIR-NBS-LRR class), putative	21	67.7103	-0.559843	0.309719
Soltu.DM.02G003290	NB-ARC domain-containing disease resistance protein	21	247.098	-0.584647	0.273217
Soltu.DM.01G000450	NB-ARC domain-containing disease resistance protein	21	129.96	-0.588817	0.357799
Soltu.DM.05G002790	NB-ARC domain-containing disease resistance protein	21	770.406	-0.590909	0.0513947
Soltu.DM.04G000750	Disease resistance protein (CC-NBS-LRR class) family	21	272.787	-0.60824	0.157235
Soltu.DM.01G000460	NB-ARC domain-containing disease resistance protein	21	57.0453	-0.793094	0.199148
Soltu.DM.09G010360	NB-ARC domain-containing disease resistance protein	21	293.788	-0.808392	0.179404
Soltu.DM.05G008780	Disease resistance protein (CC-NBS-LRR class) family	21	237.639	-0.844205	0.122672
Soltu.DM.08G024920	Nucleotide-diphospho-sugar transferases superfamily protein	24	143.954	-0.858608	0.175133
Soltu.DM.01G011420	disease resistance protein (TIR-NBS-LRR class), putative	21	456.545	-1.03939	0.0331089
Soltu.DM.11G007400	NB-ARC domain-containing disease resistance protein	21	70.5707	-1.06427	0.175933
Soltu.DM.04G008170	NB-ARC domain-containing disease resistance protein	21	61.7465	-1.07049	0.0813758
Soltu.DM.12G010500	NB-ARC domain-containing disease resistance protein	21	162.075	-1.14119	0.0064139
Soltu.DM.12G026650	receptor like protein	21	43.9639	-1.17542	0.0583792
Soltu.DM.04G005330	NB-ARC domain-containing disease resistance protein	21	41.5936	-1.29605	0.0656274
Soltu.DM.12G028120	GOLDEN2-like	24	0	NA	NA
Soltu.DM.01G033200	hypothetical protein	24	0	NA	NA
Soltu.DM.11G005250	hypothetical protein	24	0	NA	NA
Soltu.DM.11G003540	white-brown complex homolog protein	24	0	NA	NA

## Sheet: K_phasiRNA_4wpi
Supplemental File 2K: Differential expression of identified phasiRNA loci in PVY-infected Russet Burbank as compared to mock-infected plants at 4 wpi (Benjamini and Hochberg corrected adj. p-value < 0.05).
gene id	gene_name_PGSC_v6.1	DicerCall	baseMean	log2FoldChange	adj. p-value
Soltu.DM.02G003760	NB-ARC domain-containing disease resistance protein	21	163.599	1.84639	2.76051e-06
Soltu.DM.01G007010	hypothetical protein	21	258.216	1.72754	4.71745e-15
Soltu.DM.09G026380	2-oxoglutarate (2OG) and Fe(II)-dependent oxygenase superfamily protein	21	65.4017	1.40389	0.000503438
Soltu.DM.03G023530	Kunitz family trypsin and protease inhibitor protein	24	9104.08	1.39142	0.0660736
Soltu.DM.03G019910	O-methyltransferase family protein	21	257.582	1.14929	0.0209929
Soltu.DM.02G004420	LRR and NB-ARC domains-containing disease resistance protein	21	23.191	1.05447	0.0975369
Soltu.DM.03G019800	O-methyltransferase family protein	21	26.7755	1.02988	0.142315
Soltu.DM.01G000440	NB-ARC domain-containing disease resistance protein	21	683.331	1.01124	5.61404e-06
Soltu.DM.04G006310	NB-ARC domain-containing disease resistance protein	21	27.584	0.926315	0.155369
Soltu.DM.11G004150	dicer-like	21	2439.17	0.925994	0.0184686
Soltu.DM.04G003830	UDP-glycosyltransferase 73B4	21	726.194	0.914298	5.10155e-06
Soltu.DM.06G004980	disease resistance protein (TIR-NBS-LRR class), putative	21	887.938	0.841563	0.000218026
Soltu.DM.04G010810	magnesium-chelatase subunit chlH, chloroplast, putative / Mg-protoporphyrin IX chelatase, putative (CHLH)	21	13997.9	0.800482	0.133565
Soltu.DM.08G020500	NB-ARC domain-containing disease resistance protein	21	123.291	0.795534	0.012126
Soltu.DM.02G004440	NB-ARC domain-containing disease resistance protein	21	19.5236	0.769581	0.388969
Soltu.DM.10G008990	Plastid-lipid associated protein PAP / fibrillin family protein	21	806.589	0.738351	0.0513635
Soltu.DM.07G014560	LRR and NB-ARC domains-containing disease resistance protein	21	37.849	0.692042	0.323227
Soltu.DM.07G005020	Protein kinase superfamily protein	24	661.528	0.68171	0.128814
Soltu.DM.01G000460	NB-ARC domain-containing disease resistance protein	21	55.5465	0.589348	0.304439
Soltu.DM.08G023000	hypothetical protein	21	4.86416	0.583803	0.503706
Soltu.DM.04G000760	LRR and NB-ARC domains-containing disease resistance protein	21	79.0562	0.569851	0.387155
Soltu.DM.09G005010	ARM repeat superfamily protein	21	841.284	0.569136	0.00050879
Soltu.DM.01G000450	NB-ARC domain-containing disease resistance protein	21	165.642	0.568853	0.22985
Soltu.DM.10G014780	NB-ARC domain-containing disease resistance protein	21	23.0429	0.562632	0.482843
Soltu.DM.10G004070	NB-ARC domain-containing disease resistance protein	21	950.019	0.549537	0.0965874
Soltu.DM.10G001240	Protein of unknown function (DUF3537)	24	76.3821	0.479374	0.339661
Soltu.DM.04G011370	UDP-glucosyl transferase 73B5	21	510.377	0.420981	0.36539
Soltu.DM.08G021720	Domain of unknown function (DUF1995)	21	2319.55	0.415483	0.422575
Soltu.DM.01G007020	receptor like protein	21	1374.94	0.415337	0.0537669
Soltu.DM.09G031300	NB-ARC domain containing protein	21	694.336	0.394943	0.029789
Soltu.DM.06G004310	hypothetical protein	21	293.38	0.390304	0.105929
Soltu.DM.02G003140	NB-ARC domain-containing disease resistance protein	21	63.4583	0.365841	0.502536
Soltu.DM.10G013980	NB-ARC domain-containing disease resistance protein	21	2.79968	0.328952	NA
Soltu.DM.01G040300	Disease resistance protein (TIR-NBS-LRR class) family	21	417.956	0.293703	0.592824
Soltu.DM.11G017300	hypothetical protein	21	0.826943	0.24997	NA
Soltu.DM.01G000470	NB-ARC domain-containing disease resistance protein	21	80.7493	0.241345	0.773222
Soltu.DM.05G026280	Flavin containing amine oxidoreductase family protein	21	0.530519	0.220926	NA
Soltu.DM.07G000570	ubiquitin-specific protease	21	9332.04	0.207596	0.572907
Soltu.DM.09G011800	NB-ARC domain-containing disease resistance protein	21	56.3487	0.20149	0.817379
Soltu.DM.12G028160	hypothetical protein	21	23.5766	0.198541	0.843226
Soltu.DM.05G026290	Flavin containing amine oxidoreductase family protein	21	0.380963	0.153389	NA
Soltu.DM.07G016640	laccase	21	0.29732	0.153389	NA
Soltu.DM.06G012170	Fe superoxide dismutase	21	14427.4	0.114215	0.625725
Soltu.DM.04G000750	Disease resistance protein (CC-NBS-LRR class) family	21	548.787	0.102946	0.778891
Soltu.DM.05G002790	NB-ARC domain-containing disease resistance protein	21	653.771	0.0749636	0.851372
Soltu.DM.11G024990	NB-ARC domain-containing disease resistance protein	21	533.226	0.0672017	0.857998
Soltu.DM.02G013420	NB-ARC domain-containing disease resistance protein	21	128.703	0.0167043	0.978969
Soltu.DM.12G020790	LRR and NB-ARC domains-containing disease resistance protein	21	136.267	0.00637838	0.993008
Soltu.DM.08G001740	O-methyltransferase family protein	21	226.055	0.00605375	0.9911
Soltu.DM.11G007180	NB-ARC domain-containing disease resistance protein	21	24.9949	-0.0313087	0.9788
Soltu.DM.09G022910	F-box/RNI-like superfamily protein	21	2357.78	-0.0392549	0.890911
Soltu.DM.12G023490	NB-ARC domain-containing disease resistance protein	21	96.5939	-0.0786551	0.908579
Soltu.DM.02G004430	NB-ARC domain-containing disease resistance protein	21	7.15114	-0.0798926	0.93331
Soltu.DM.10G019750	Protein kinase superfamily protein	21	351.075	-0.0843538	0.818509
Soltu.DM.07G005840	NB-ARC domain-containing disease resistance protein	21	40.0768	-0.0892558	0.920625
Soltu.DM.11G001810	Disease resistance protein (TIR-NBS-LRR class) family	21	48.872	-0.0961987	0.917753
Soltu.DM.07G000820	NB-ARC domain-containing disease resistance protein	21	188.567	-0.121268	0.743503
Soltu.DM.10G026520	cytochrome P450, family 96, subfamily A, polypeptide	21	0.400149	-0.13873	NA
Soltu.DM.08G008610	hypothetical protein	21	73.3742	-0.193509	0.733381
Soltu.DM.04G000910	hypothetical protein	21	44.6579	-0.21936	0.777322
Soltu.DM.12G010500	NB-ARC domain-containing disease resistance protein	21	97.2428	-0.224649	0.715783
Soltu.DM.01G011420	disease resistance protein (TIR-NBS-LRR class), putative	21	219.734	-0.22826	0.580371
Soltu.DM.09G010360	NB-ARC domain-containing disease resistance protein	21	197.212	-0.238351	0.63373
Soltu.DM.06G001360	NB-ARC domain-containing disease resistance protein	21	1.4861	-0.262908	NA
Soltu.DM.12G024060	NB-ARC domain-containing disease resistance protein	21	13.3639	-0.283697	0.781474
Soltu.DM.04G002180	Disease resistance protein (TIR-NBS-LRR class) family	21	243.431	-0.314347	0.460716
Soltu.DM.11G001130	hypothetical protein	21	62.2039	-0.353333	0.587201
Soltu.DM.11G007390	NB-ARC domain-containing disease resistance protein	21	10.2579	-0.363877	0.719356
Soltu.DM.04G005330	NB-ARC domain-containing disease resistance protein	21	19.4932	-0.381166	0.714665
Soltu.DM.05G008780	Disease resistance protein (CC-NBS-LRR class) family	21	194.599	-0.437685	0.254365
Soltu.DM.11G002150	disease resistance protein (TIR-NBS-LRR class), putative	21	71.5668	-0.462353	0.405187
Soltu.DM.11G007400	NB-ARC domain-containing disease resistance protein	21	80.8839	-0.478502	0.545599
Soltu.DM.11G007190	Nuclear transport factor 2 (NTF2) family protein	21	82.8892	-0.482627	0.280788
Soltu.DM.02G003290	NB-ARC domain-containing disease resistance protein	21	237.337	-0.489949	0.0784319
Soltu.DM.01G045860	squalene epoxidase	24	98.944	-0.501916	0.591892
Soltu.DM.11G002070	Disease resistance protein (TIR-NBS-LRR class)	21	59.9986	-0.504614	0.290449
Soltu.DM.04G008170	NB-ARC domain-containing disease resistance protein	21	44.6263	-0.561081	0.359433
Soltu.DM.05G004890	NB-ARC domain-containing disease resistance protein	21	4.85083	-0.64599	0.45015
Soltu.DM.09G019040	NB-ARC domain-containing disease resistance protein	21	294.041	-0.663987	0.0136853
Soltu.DM.02G030110	TRICHOME BIREFRINGENCE-LIKE	21	548.802	-0.672376	0.0091091
Soltu.DM.11G001140	hypothetical protein	21	135.399	-0.692609	0.0474256
Soltu.DM.02G003720	transmembrane receptors;ATP binding	21	261.355	-0.722187	0.116293
Soltu.DM.01G047280	poly(A) binding protein	21	34232.1	-0.733609	0.0176162
Soltu.DM.08G015940	NB-ARC domain-containing disease resistance protein	21	355.712	-0.913772	1.55972e-06
Soltu.DM.11G001160	hypothetical protein	21	699.909	-0.938343	0.000174114
Soltu.DM.11G022390	NB-ARC domain-containing disease resistance protein	21	231.532	-1.11047	0.000502723
Soltu.DM.12G026650	receptor like protein	21	17.4348	-1.29654	0.0508923
Soltu.DM.08G024920	Nucleotide-diphospho-sugar transferases superfamily protein	24	135.88	-1.38652	3.98519e-06
Soltu.DM.11G007100	NB-ARC domain-containing disease resistance protein	21	44.9734	-1.4274	0.00274975
Soltu.DM.05G004870	NB-ARC domain-containing disease resistance protein	21	28.8271	-1.4369	0.00839504
Soltu.DM.12G000120	receptor like protein	21	43.6065	-1.55725	0.000854368
Soltu.DM.11G005250	hypothetical protein	24	0	NA	NA
Soltu.DM.11G003540	white-brown complex homolog protein	24	0	NA	NA
