# Supplementary material for: Transcriptome and Small RNA Profiling of Potato Virus Y Infected Potato Cultivars, Including Systemically Infected Russet Burbank
Source: Viruses. 2022 Mar 3;14(3):523. doi: 10.3390/v14030523 (PMC8952017; doi:10.3390/v14030523)
Supplement: Supplementary file 1 [file viruses-14-00523-s001.zip › viruses-1593488-suppl/supplementary_file_S3.XLSX]

## Sheet: A_alt_splice_pay_24hpi_data
Supplemental File S3A: Differentially spliced genes in response to PVY-infection in Payette Russet as compared to mock-infected plants at 24 hpi (FDR corrected p-value < 0.05).
gene ID	gene name	isoform ID	normalized gene exp. Control	normalized gene exp. PVY	normalized isoform exp. Control	normalized isoform exp. PVY	isoform prop. Control	isoform proportion PVY	effect size (dIF)	isoform_switch_q_value	adj. p-value (< 0.05)	intron retention	codingPotential	signal_peptide_identified	intrinsically ordered domain	protein domain identified
Soltu.DM.01G000060	Protein kinase superfamily protein	Soltu.DM.01G000060.1	11.2352	10.7477	9.6108	10.6658	0.863133	0.9935	0.732767	-0.260733	2.36404e-18	FALSE	1	TRUE	no	yes
Soltu.DM.01G000060	Protein kinase superfamily protein	Soltu.DM.01G000060.2	11.2352	10.7477	1.41432	0	0.119417	0	0.238833	0.238833	3.91403e-17	TRUE	1	TRUE	no	yes
Soltu.DM.01G003800	conserved hypothetical protein	Soltu.DM.01G003800.1	10.9706	10.1516	1.1356	2.27121	0.0988167	0.197633	0	-0.197633	4.88465e-07	FALSE	0.999017	TRUE	no	no
Soltu.DM.01G003800	conserved hypothetical protein	Soltu.DM.01G003800.2	10.9706	10.1516	9.835	7.88043	0.901183	0.802367	1	0.197633	2.03337e-07	FALSE	0.999993	TRUE	no	no
Soltu.DM.01G005000	regulatory particle triple-A ATPase 6A	Soltu.DM.01G005000.1	54.1687	53.8459	38.2408	48.011	0.706933	0.8923	0.521567	-0.370733	4.66214e-05	TRUE	0.947914	TRUE	no	yes
Soltu.DM.01G005000	regulatory particle triple-A ATPase 6A	Soltu.DM.01G005000.2	54.1687	53.8459	15.9279	5.83494	0.293067	0.1077	0.478433	0.370733	4.7833e-05	FALSE	0.993021	TRUE	no	yes
Soltu.DM.01G005580	Phospholipase A2 family protein	Soltu.DM.01G005580.1	30.7221	26.3134	3.24015	4.3433	0.11155	0.1625	0.0606	-0.1019	0.013053	TRUE	0.987938	TRUE		no
Soltu.DM.01G005580	Phospholipase A2 family protein	Soltu.DM.01G005580.2	30.7221	26.3134	8.92509	8.49077	0.290883	0.3175	0.264267	-0.0532333	0.943107	TRUE	0.987938	TRUE	no	no
Soltu.DM.01G005580	Phospholipase A2 family protein	Soltu.DM.01G005580.3	30.7221	26.3134	2.06299	1.36041	0.0697167	0.0594667	0.0799667	0.0205	0.859126	TRUE	0.999045	TRUE	no	no
Soltu.DM.01G005580	Phospholipase A2 family protein	Soltu.DM.01G005580.4	30.7221	26.3134	16.4939	12.1189	0.527867	0.460533	0.5952	0.134667	0.821369	TRUE	0.999045	TRUE	no	no
Soltu.DM.01G043010	senescence associated gene	Soltu.DM.01G043010.1	20.3796	22.1362	15.989	21.984	0.76235	0.991933	0.532767	-0.459167	0.00365152	FALSE	0.999993	TRUE	no	yes
Soltu.DM.01G043010	senescence associated gene	Soltu.DM.01G043010.2	20.3796	22.1362	4.39061	0.152203	0.23765	0.00806667	0.467233	0.459167	0.00389342	TRUE	0.998288	TRUE	no	yes
Soltu.DM.01G050260	ubiquitin fusion degradation	Soltu.DM.01G050260.1	21.6987	20.1905	19.1432	18.9491	0.883383	0.934233	0.832533	-0.1017	0.471716	FALSE	1	TRUE	no	yes
Soltu.DM.01G050260	ubiquitin fusion degradation	Soltu.DM.01G050260.2	21.6987	20.1905	2.01353	0.474371	0.0883333	0.0230667	0.1536	0.130533	5.05077e-08	TRUE	1	TRUE	no	yes
Soltu.DM.01G050260	ubiquitin fusion degradation	Soltu.DM.01G050260.4	21.6987	20.1905	0.378938	0.757875	0.0211	0.0422	0	-0.0422	0.92509	FALSE	1	TRUE	no	yes
Soltu.DM.01G051890	alpha-1,3-mannosyl-glycoprotein beta-1,2-N-acetylglucosaminyltransferase, putative	Soltu.DM.01G051890.1	27.3829	30.4398	21.6559	29.5366	0.756083	0.970367	0.5418	-0.428567	5.68275e-07	TRUE	1	TRUE	no	yes
Soltu.DM.01G051890	alpha-1,3-mannosyl-glycoprotein beta-1,2-N-acetylglucosaminyltransferase, putative	Soltu.DM.01G051890.2	27.3829	30.4398	5.72695	0.903181	0.243917	0.0296333	0.4582	0.428567	6.57428e-07	TRUE	1	TRUE	no	yes
Soltu.DM.02G003540	K+ uptake permease	Soltu.DM.02G003540.1	27.1452	26.3376	20.1885	21.1401	0.743533	0.7993	0.687767	-0.111533	0.733484	FALSE	1	TRUE	no	yes
Soltu.DM.02G003540	K+ uptake permease	Soltu.DM.02G003540.2	27.1452	26.3376	3.48215	0.00371675	0.12545	0.000133333	0.250767	0.250633	5.81697e-24	FALSE	1	TRUE	no	yes
Soltu.DM.02G003540	K+ uptake permease	Soltu.DM.02G003540.3	27.1452	26.3376	3.47451	5.19377	0.131	0.200567	0.0614333	-0.139133	0.815509	FALSE	1	TRUE	no	yes
Soltu.DM.02G006750	G-box binding factor	Soltu.DM.02G006750.1	56.8765	49.3135	17.3583	16.4578	0.309067	0.335133	0.283	-0.0521333	0.677518	TRUE	1	TRUE	no	yes
Soltu.DM.02G006750	basic region/leucine zipper transcription factor	Soltu.DM.02G006750.1	56.8765	49.3135	17.3583	16.4578	0.309067	0.335133	0.283	-0.0521333	0.677518	TRUE	1	TRUE	no	yes
Soltu.DM.02G006750	G-box binding factor	Soltu.DM.02G006750.2	56.8765	49.3135	21.433	22.2591	0.385	0.4502	0.3198	-0.1304	0.307476	TRUE	1	TRUE	no	yes
Soltu.DM.02G006750	basic region/leucine zipper transcription factor	Soltu.DM.02G006750.2	56.8765	49.3135	21.433	22.2591	0.385	0.4502	0.3198	-0.1304	0.307476	TRUE	1	TRUE	no	yes
Soltu.DM.02G006750	G-box binding factor	Soltu.DM.02G006750.4	56.8765	49.3135	18.0798	10.5966	0.305883	0.214667	0.3971	0.182433	0.0266042	FALSE	1	TRUE	no	yes
Soltu.DM.02G006750	basic region/leucine zipper transcription factor	Soltu.DM.02G006750.4	56.8765	49.3135	18.0798	10.5966	0.305883	0.214667	0.3971	0.182433	0.0266042	FALSE	1	TRUE	no	yes
Soltu.DM.02G009040	Transmembrane amino acid transporter family protein	Soltu.DM.02G009040.2	65.4094	65.2401	48.0917	58.1793	0.734867	0.890533	0.5792	-0.311333	0.00277447	FALSE	1	TRUE	no	yes
Soltu.DM.02G009040	Transmembrane amino acid transporter family protein	Soltu.DM.02G009040.3	65.4094	65.2401	7.62131	4.93978	0.117033	0.0771333	0.156933	0.0798	0.462049	FALSE	1	TRUE	no	yes
Soltu.DM.02G009040	Transmembrane amino acid transporter family protein	Soltu.DM.02G009040.4	65.4094	65.2401	9.57172	2.02247	0.1462	0.0308333	0.261567	0.230733	0.00455913	TRUE	1	TRUE	no	yes
Soltu.DM.02G017670	phosphoglycerate/bisphosphoglycerate mutase family protein	Soltu.DM.02G017670.1	39.7886	35.7224	2.97137	0	0.06865	0	0.1373	0.1373	6.33754e-24	TRUE	0.993168	TRUE	no	yes
Soltu.DM.02G017670	phosphoglycerate/bisphosphoglycerate mutase family protein	Soltu.DM.02G017670.2	39.7886	35.7224	7.94591	6.86178	0.199217	0.193	0.205433	0.0124333	0.975875	TRUE	0.995546	TRUE	no	yes
Soltu.DM.02G017670	phosphoglycerate/bisphosphoglycerate mutase family protein	Soltu.DM.02G017670.3	39.7886	35.7224	11.3964	10.8126	0.289733	0.3027	0.276767	-0.0259333	0.894281	TRUE	0.995606	TRUE	no	yes
Soltu.DM.02G017670	phosphoglycerate/bisphosphoglycerate mutase family protein	Soltu.DM.02G017670.4	39.7886	35.7224	17.2595	17.8543	0.437217	0.4987	0.375733	-0.122967	0.565463	FALSE	0.999993	TRUE	no	yes
Soltu.DM.02G022560	conserved hypothetical protein	Soltu.DM.02G022560.1	18.2387	16.3043	2.05306	0.865297	0.1059	0.0519	0.1599	0.108	0.00166808	FALSE	1	TRUE	no	no
Soltu.DM.02G022560	conserved hypothetical protein	Soltu.DM.02G022560.2	18.2387	16.3043	16.1856	15.439	0.8941	0.9481	0.8401	-0.108	0.00108805	FALSE	1	TRUE	no	no
Soltu.DM.02G023240	Rhodanese/Cell cycle control phosphatase superfamily protein	Soltu.DM.02G023240.1	609.288	422.415	309.51	323.394	0.572733	0.7652	0.380267	-0.384933	1.21623e-05	TRUE	0.995532	TRUE	no	yes
Soltu.DM.02G023240	Rhodanese/Cell cycle control phosphatase superfamily protein	Soltu.DM.02G023240.2	609.288	422.415	15.8381	7.5301	0.0242333	0.0182	0.0302667	0.0120667	0.265162	TRUE	0.98867	TRUE	no	yes
Soltu.DM.02G023240	Rhodanese/Cell cycle control phosphatase superfamily protein	Soltu.DM.02G023240.3	609.288	422.415	165.503	56.6988	0.236183	0.132967	0.3394	0.206433	3.67685e-05	TRUE	0.996393	TRUE	no	yes
Soltu.DM.02G023240	Rhodanese/Cell cycle control phosphatase superfamily protein	Soltu.DM.02G023240.4	609.288	422.415	118.437	34.7922	0.166817	0.0836	0.250033	0.166433	4.14859e-05	TRUE	0.994755	TRUE	no	yes
Soltu.DM.02G027480	BSD domain-containing protein	Soltu.DM.02G027480.1	13.2031	13.7222	11.646	13.7222	0.875317	1	0.750633	-0.249367	4.91279e-10	FALSE	1	TRUE	no	yes
Soltu.DM.02G027480	BSD domain-containing protein	Soltu.DM.02G027480.2	13.2031	13.7222	1.55709	0	0.124683	0	0.249367	0.249367	1.4221e-09	FALSE	1	TRUE	no	yes
Soltu.DM.02G029700	Protein of unknown function (DUF1162)	Soltu.DM.02G029700.1	13.3915	12.6093	11.6654	12.5176	0.874683	0.9908	0.758567	-0.232233	0.000292521	TRUE	1	TRUE	no	yes
Soltu.DM.02G029700	Protein of unknown function (DUF1162)	Soltu.DM.02G029700.2	13.3915	12.6093	1.72614	0.0917169	0.125317	0.0092	0.241433	0.232233	0.000482791	TRUE	1	TRUE	no	yes
Soltu.DM.02G030950	glycine-rich RNA-binding protein	Soltu.DM.02G030950.1	22.3748	22.6344	12.311	19.3241	0.553933	0.8308	0.277067	-0.553733	0.328009	FALSE	0.999999	TRUE	no	yes
Soltu.DM.02G030950	glycine-rich RNA-binding protein	Soltu.DM.02G030950.2	22.3748	22.6344	3.04378	0	0.127083	0	0.254167	0.254167	5.33019e-13	FALSE	0.999999	TRUE	no	yes
Soltu.DM.02G030950	glycine-rich RNA-binding protein	Soltu.DM.02G030950.3	22.3748	22.6344	7.02006	3.31036	0.318967	0.1692	0.468733	0.299533	0.583678	FALSE	0.999998	TRUE	no	yes
Soltu.DM.02G032540	Sterile alpha motif (SAM) domain-containing protein	Soltu.DM.02G032540.1	31.8236	32.2716	15.7666	23.9099	0.4981	0.764233	0.231967	-0.532267	0.275849	TRUE	0.999797	TRUE	no	yes
Soltu.DM.02G032540	Sterile alpha motif (SAM) domain-containing protein	Soltu.DM.02G032540.2	31.8236	32.2716	8.89723	6.66914	0.2622	0.1799	0.3445	0.1646	0.725576	TRUE	1	TRUE	no	yes
Soltu.DM.02G032540	Sterile alpha motif (SAM) domain-containing protein	Soltu.DM.02G032540.3	31.8236	32.2716	0.344227	0.183016	0.0108	0.00573333	0.0158667	0.0101333	0.22512	TRUE	0.999173	TRUE	no	no
Soltu.DM.02G032540	Sterile alpha motif (SAM) domain-containing protein	Soltu.DM.02G032540.4	31.8236	32.2716	1.70102	1.43413	0.05555	0.0484	0.0627	0.0143	0.885843	FALSE	0.998788	TRUE	no	no
Soltu.DM.02G032540	Sterile alpha motif (SAM) domain-containing protein	Soltu.DM.02G032540.5	31.8236	32.2716	5.11451	0.0754438	0.173333	0.00173333	0.344933	0.3432	0.0354341	TRUE	0.999893	TRUE	no	yes
Soltu.DM.03G005040	SPT2 chromatin protein	Soltu.DM.03G005040.1	42.2753	42.8963	20.3562	25.6686	0.483317	0.604933	0.3617	-0.243233	0.0178778	TRUE	1	TRUE	no	yes
Soltu.DM.03G005040	SPT2 chromatin protein	Soltu.DM.03G005040.2	42.2753	42.8963	18.3714	15.6772	0.430317	0.3587	0.501933	0.143233	0.307566	TRUE	1	TRUE	no	yes
Soltu.DM.03G005040	SPT2 chromatin protein	Soltu.DM.03G005040.3	42.2753	42.8963	2.94169	0.821173	0.074	0.0232	0.1248	0.1016	0.262586	TRUE	0.999996	TRUE	no	yes
Soltu.DM.03G005040	SPT2 chromatin protein	Soltu.DM.03G005040.4	42.2753	42.8963	0.606092	0.729391	0.01235	0.0131667	0.0115333	-0.00163333	0.943107	TRUE	1	TRUE	no	yes
Soltu.DM.03G005400	N-acetyl-l-glutamate synthase	Soltu.DM.03G005400.1	56.3657	26.7561	30.4738	19.3089	0.603833	0.721667	0.486	-0.235667	3.62841e-07	TRUE	1	TRUE	no	yes
Soltu.DM.03G005400	N-acetyl-l-glutamate synthase	Soltu.DM.03G005400.2	56.3657	26.7561	25.8919	7.4472	0.396167	0.278333	0.514	0.235667	3.62841e-07	TRUE	1	TRUE	no	yes
Soltu.DM.03G007180	DUF4336 domain containing protein	Soltu.DM.03G007180.1	18.0318	15.612	0.189092	0.253009	0.0118833	0.0154667	0.0083	-0.00716667	0.909423	FALSE	1	TRUE	no	yes
Soltu.DM.03G007180	DUF4336 domain containing protein	Soltu.DM.03G007180.2	18.0318	15.612	4.68715	1.23914	0.234417	0.0718667	0.396967	0.3251	0.396643	TRUE	0.999992	TRUE	no	yes
Soltu.DM.03G007180	DUF4336 domain containing protein	Soltu.DM.03G007180.3	18.0318	15.612	11.7278	13.3911	0.680933	0.864167	0.4977	-0.366467	0.00357325	FALSE	1	TRUE	no	yes
Soltu.DM.03G007180	DUF4336 domain containing protein	Soltu.DM.03G007180.4	18.0318	15.612	1.42773	0.728667	0.0727667	0.0484667	0.0970667	0.0486	0.943107	FALSE	1	TRUE	no	yes
Soltu.DM.03G022800	polypyrimidine tract-binding protein	Soltu.DM.03G022800.1	15.4316	15.3195	13.7208	14.6389	0.8892	0.9559	0.8225	-0.1334	3.67815e-05	FALSE	1	TRUE	no	yes
Soltu.DM.03G022800	polypyrimidine tract-binding protein	Soltu.DM.03G022800.2	15.4316	15.3195	1.71087	0.68059	0.1108	0.0441	0.1775	0.1334	6.50867e-05	FALSE	1	TRUE	no	yes
Soltu.DM.03G025990	P-loop containing nucleoside triphosphate hydrolases superfamily protein	Soltu.DM.03G025990.1	29.1101	25.3567	11.3542	7.98082	0.37265	0.298567	0.446733	0.148167	0.751528	TRUE	1	TRUE	no	yes
Soltu.DM.03G025990	P-loop containing nucleoside triphosphate hydrolases superfamily protein	Soltu.DM.03G025990.2	29.1101	25.3567	9.28886	6.71325	0.322	0.281833	0.362167	0.0803333	0.885843	TRUE	1	TRUE	no	yes
Soltu.DM.03G025990	P-loop containing nucleoside triphosphate hydrolases superfamily protein	Soltu.DM.03G025990.3	29.1101	25.3567	8.46706	10.6626	0.30535	0.4196	0.1911	-0.2285	2.76956e-10	FALSE	1	TRUE	no	yes
Soltu.DM.03G036460	indeterminate(ID)-domain	Soltu.DM.03G036460.1	13.4348	12.4966	11.2253	11.8009	0.842817	0.9454	0.740233	-0.205167	4.15234e-05	FALSE	1	TRUE	no	no
Soltu.DM.03G036460	indeterminate(ID)-domain	Soltu.DM.03G036460.2	13.4348	12.4966	0.54267	0.350626	0.0397667	0.0273667	0.0521667	0.0248	0.799393	FALSE	1	TRUE	no	no
Soltu.DM.03G036460	indeterminate(ID)-domain	Soltu.DM.03G036460.4	13.4348	12.4966	1.66686	0.345088	0.1174	0.0272	0.2076	0.1804	0.243237	FALSE	1	TRUE	no	no
Soltu.DM.04G000230	domains rearranged methyltransferase	Soltu.DM.04G000230.1	17.9434	17.1796	1.2746	0.167733	0.0707167	0.00716667	0.134267	0.1271	0.041176	TRUE	1	TRUE	no	yes
Soltu.DM.04G000230	domains rearranged methyltransferase	Soltu.DM.04G000230.2	17.9434	17.1796	4.92955	6.47689	0.291533	0.373833	0.209233	-0.1646	0.72283	FALSE	1	TRUE	no	yes
Soltu.DM.04G000230	domains rearranged methyltransferase	Soltu.DM.04G000230.3	17.9434	17.1796	11.7393	10.535	0.63775	0.619	0.6565	0.0375	0.951503	FALSE	1	TRUE	no	yes
Soltu.DM.04G006580	MATE efflux family protein	Soltu.DM.04G006580.1	18.5377	11.65	2.83092	0	0.118317	0	0.236633	0.236633	1.85051e-14	TRUE	1	TRUE	no	yes
Soltu.DM.04G006580	MATE efflux family protein	Soltu.DM.04G006580.2	18.5377	11.65	15.7068	11.65	0.881683	1	0.763367	-0.236633	6.45394e-15	FALSE	1	TRUE	no	yes
Soltu.DM.04G008420	Protein kinase superfamily protein	Soltu.DM.04G008420.1	12.4073	10.4226	1.55912	0.367818	0.113467	0.0363	0.190633	0.154333	0.0340709	TRUE	0.999999	TRUE	no	yes
Soltu.DM.04G008420	SNF1-related protein kinase 2.7	Soltu.DM.04G008420.1	12.4073	10.4226	1.55912	0.367818	0.113467	0.0363	0.190633	0.154333	0.0340709	TRUE	0.999999	TRUE	no	yes
Soltu.DM.04G008420	Protein kinase superfamily protein	Soltu.DM.04G008420.2	12.4073	10.4226	10.8354	10.0292	0.885283	0.9612	0.809367	-0.151833	0.0289941	FALSE	1	TRUE	no	yes
Soltu.DM.04G008420	SNF1-related protein kinase 2.7	Soltu.DM.04G008420.2	12.4073	10.4226	10.8354	10.0292	0.885283	0.9612	0.809367	-0.151833	0.0289941	FALSE	1	TRUE	no	yes
Soltu.DM.04G010510	ALBINA	Soltu.DM.04G010510.1	37.5183	43.4687	35.7229	43.3215	0.918017	0.995767	0.840267	-0.1555	0.0370411	FALSE	1	TRUE	no	yes
Soltu.DM.04G010510	ALBINA	Soltu.DM.04G010510.2	37.5183	43.4687	1.79544	0.147269	0.0819833	0.00423333	0.159733	0.1555	0.0423869	FALSE	1	TRUE	no	yes
Soltu.DM.04G023680	tRNAHis guanylyltransferase	Soltu.DM.04G023680.1	22.002	15.6636	1.05354	0.745646	0.04725	0.0466333	0.0478667	0.00123333	0.97852	TRUE	1	TRUE	no	yes
Soltu.DM.04G023680	tRNAHis guanylyltransferase	Soltu.DM.04G023680.2	22.002	15.6636	3.2128	1.86196	0.14615	0.131367	0.160933	0.0295667	0.912255	TRUE	1	TRUE	no	yes
Soltu.DM.04G023680	tRNAHis guanylyltransferase	Soltu.DM.04G023680.3	22.002	15.6636	1.83983	2.25547	0.109167	0.165767	0.0525667	-0.1132	0.940105	TRUE	1	TRUE	no	yes
Soltu.DM.04G023680	tRNAHis guanylyltransferase	Soltu.DM.04G023680.4	22.002	15.6636	9.91416	10.8005	0.491533	0.6563	0.326767	-0.329533	0.462049	TRUE	1	TRUE	no	yes
Soltu.DM.04G023680	tRNAHis guanylyltransferase	Soltu.DM.04G023680.5	22.002	15.6636	5.98167	0	0.205933	0	0.411867	0.411867	3.30373e-11	FALSE	1	TRUE	no	yes
Soltu.DM.05G008390	splicing factor PWI domain-containing protein / RNA recognition motif (RRM)-containing protein	Soltu.DM.05G008390.10	68.1555	65.2475	6.38726	5.71064	0.0983	0.0944	0.1022	0.0078	0.95778	TRUE	1	TRUE	no	yes
Soltu.DM.05G008390	splicing factor PWI domain-containing protein / RNA recognition motif (RRM)-containing protein	Soltu.DM.05G008390.12	68.1555	65.2475	10.4423	20.8847	0.13915	0.2783	0	-0.2783	0.357384	TRUE	1	TRUE	no	yes
Soltu.DM.05G008390	splicing factor PWI domain-containing protein / RNA recognition motif (RRM)-containing protein	Soltu.DM.05G008390.2	68.1555	65.2475	2.05011	1.73575	0.0303667	0.027	0.0337333	0.00673333	0.903812	FALSE	1	TRUE	no	yes
Soltu.DM.05G008390	splicing factor PWI domain-containing protein / RNA recognition motif (RRM)-containing protein	Soltu.DM.05G008390.3	68.1555	65.2475	14.1105	6.9543	0.199	0.0971	0.3009	0.2038	0.234385	TRUE	1	TRUE	no	yes
Soltu.DM.05G008390	splicing factor PWI domain-containing protein / RNA recognition motif (RRM)-containing protein	Soltu.DM.05G008390.4	68.1555	65.2475	5.99523	10.1482	0.108833	0.192167	0.0255	-0.166667	0.554611	FALSE	1	TRUE	no	yes
Soltu.DM.05G008390	splicing factor PWI domain-containing protein / RNA recognition motif (RRM)-containing protein	Soltu.DM.05G008390.5	68.1555	65.2475	6.79811	6.62748	0.0865	0.0777	0.0953	0.0176	0.833311	TRUE	1	TRUE	no	yes
Soltu.DM.05G008390	splicing factor PWI domain-containing protein / RNA recognition motif (RRM)-containing protein	Soltu.DM.05G008390.6	68.1555	65.2475	14.1973	4.20847	0.20365	0.0650667	0.342233	0.277167	1.003e-22	TRUE	1	TRUE	no	yes
Soltu.DM.05G008390	splicing factor PWI domain-containing protein / RNA recognition motif (RRM)-containing protein	Soltu.DM.05G008390.7	68.1555	65.2475	2.6962	2.63151	0.0430667	0.0517	0.0344333	-0.0172667	0.613722	TRUE	1	TRUE	no	yes
Soltu.DM.05G008390	splicing factor PWI domain-containing protein / RNA recognition motif (RRM)-containing protein	Soltu.DM.05G008390.8	68.1555	65.2475	2.92791	2.85393	0.0459333	0.0479	0.0439667	-0.00393333	0.980437	FALSE	1	TRUE	no	yes
Soltu.DM.05G008390	splicing factor PWI domain-containing protein / RNA recognition motif (RRM)-containing protein	Soltu.DM.05G008390.9	68.1555	65.2475	2.55045	3.49261	0.0451667	0.0686	0.0217333	-0.0468667	0.676212	TRUE	1	TRUE	no	yes
Soltu.DM.05G013700	ARM repeat superfamily protein	Soltu.DM.05G013700.1	26.7851	24.9128	4.27671	0.00536653	0.14835	0.000233333	0.296467	0.296233	4.99339e-23	FALSE	0.999427	TRUE	no	no
Soltu.DM.05G013700	ARM repeat superfamily protein	Soltu.DM.05G013700.2	26.7851	24.9128	22.5083	24.9074	0.85165	0.999767	0.703533	-0.296233	1.63873e-23	FALSE	0.999427	TRUE	no	no
Soltu.DM.05G020060	AUTOPHAGY	Soltu.DM.05G020060.1	25.5451	24.2517	18.6928	20.3554	0.736833	0.838133	0.635533	-0.2026	0.00664474	FALSE	1	TRUE	no	yes
Soltu.DM.05G020060	AUTOPHAGY	Soltu.DM.05G020060.2	25.5451	24.2517	5.2384	3.35625	0.202033	0.1398	0.264267	0.124467	0.00456206	TRUE	1	TRUE	no	yes
Soltu.DM.05G020060	AUTOPHAGY	Soltu.DM.05G020060.3	25.5451	24.2517	1.61394	0.540096	0.0611667	0.0221	0.100233	0.0781333	0.340433	FALSE	1	TRUE	no	yes
Soltu.DM.05G022840	proline transporter	Soltu.DM.05G022840.1	19.3562	19.8419	1.11207	1.99834	0.0644667	0.116933	0.012	-0.104933	0.0208501	FALSE	1	TRUE	no	yes
Soltu.DM.05G022840	proline transporter	Soltu.DM.05G022840.2	19.3562	19.8419	8.57499	7.68786	0.443117	0.3871	0.499133	0.112033	0.828388	FALSE	1	TRUE	no	yes
Soltu.DM.05G022840	proline transporter	Soltu.DM.05G022840.3	19.3562	19.8419	2.2774	3.84003	0.11155	0.184733	0.0383667	-0.146367	0.0626908	FALSE	1	TRUE	no	yes
Soltu.DM.05G022840	proline transporter	Soltu.DM.05G022840.4	19.3562	19.8419	7.39177	6.31566	0.380867	0.311233	0.4505	0.139267	0.110238	TRUE	1	TRUE	no	yes
Soltu.DM.05G025000	3-oxo-5-alpha-steroid 4-dehydrogenase family protein	Soltu.DM.05G025000.1	59.33	56.64	27.6294	15.4556	0.44875	0.261033	0.636467	0.375433	0.0118446	FALSE	0.999976	TRUE	no	yes
Soltu.DM.05G025000	3-oxo-5-alpha-steroid 4-dehydrogenase family protein	Soltu.DM.05G025000.4	59.33	56.64	31.0804	40.9932	0.5426	0.736033	0.349167	-0.386867	0.0118446	TRUE	0.999976	TRUE	no	yes
Soltu.DM.06G031130	myb domain protein	Soltu.DM.06G031130.1	52.946	45.6265	13.4656	17.1887	0.28315	0.410767	0.155533	-0.255233	0.000762062	FALSE	0.995926	TRUE	no	yes
Soltu.DM.06G031130	myb domain protein	Soltu.DM.06G031130.2	52.946	45.6265	39.4804	28.4378	0.71685	0.589233	0.844467	0.255233	0.000734146	FALSE	0.995926	TRUE	no	yes
Soltu.DM.06G035000	DEGP protease	Soltu.DM.06G035000.1	42.6073	37.7231	12.1137	7.99719	0.274717	0.211433	0.338	0.126567	0.0340709	TRUE	1	TRUE	no	yes
Soltu.DM.06G035000	DEGP protease	Soltu.DM.06G035000.2	42.6073	37.7231	21.5899	22.8561	0.513167	0.600133	0.4262	-0.173933	0.619761	FALSE	1	TRUE	no	yes
Soltu.DM.06G035000	DEGP protease	Soltu.DM.06G035000.3	42.6073	37.7231	8.90374	6.86984	0.212167	0.188467	0.235867	0.0474	0.898973	TRUE	1	TRUE	no	yes
Soltu.DM.07G016390	serine/threonine protein phosphatase 2A 55 kDa regulatory subunit B prime gamma	Soltu.DM.07G016390.1	17.3499	17.083	16.1527	16.9857	0.93205	0.994533	0.869567	-0.124967	4.17133e-19	FALSE	1	TRUE	no	yes
Soltu.DM.07G016390	serine/threonine protein phosphatase 2A 55 kDa regulatory subunit B prime gamma	Soltu.DM.07G016390.2	17.3499	17.083	1.19727	0.0972869	0.06795	0.00546667	0.130433	0.124967	3.06699e-17	FALSE	0.999998	TRUE	no	yes
Soltu.DM.08G006370	Ankyrin repeat family protein	Soltu.DM.08G006370.1	11.9975	10.9384	8.98134	10.9384	0.768417	1	0.536833	-0.463167	7.54054e-08	FALSE	1	TRUE	no	no
Soltu.DM.08G006370	Ankyrin repeat family protein	Soltu.DM.08G006370.2	11.9975	10.9384	3.01614	0	0.231583	0	0.463167	0.463167	9.73459e-08	FALSE	1	TRUE	no	no
Soltu.DM.08G028000	Peptidase M1 family protein	Soltu.DM.08G028000.1	68.0348	58.9597	28.4092	1.87876	0.370717	0.0309333	0.7105	0.679567	1.89029e-26	FALSE	1	TRUE	no	yes
Soltu.DM.08G028000	Peptidase M1 family protein	Soltu.DM.08G028000.2	68.0348	58.9597	39.6256	57.0809	0.629283	0.969067	0.2895	-0.679567	1.89029e-26	FALSE	1	TRUE	no	yes
Soltu.DM.08G028660	Galactose mutarotase-like superfamily protein	Soltu.DM.08G028660.1	61.1528	53.6826	46.1449	44.8122	0.76255	0.826467	0.698633	-0.127833	0.618994	TRUE	0.999999	TRUE	no	yes
Soltu.DM.08G028660	Galactose mutarotase-like superfamily protein	Soltu.DM.08G028660.2	61.1528	53.6826	3.12364	2.52526	0.05075	0.0515667	0.0499333	-0.00163333	0.976801	FALSE	0.999997	TRUE	yes	yes
Soltu.DM.08G028660	Galactose mutarotase-like superfamily protein	Soltu.DM.08G028660.3	61.1528	53.6826	11.8843	6.34514	0.186717	0.122	0.251433	0.129433	0.02908	FALSE	0.999988	TRUE	no	yes
Soltu.DM.09G002570	conserved hypothetical protein	Soltu.DM.09G002570.1	105.808	100.812	3.66301	2.92217	0.0360333	0.0316333	0.0404333	0.0088	0.943107	FALSE	0.999997	TRUE	no	no
Soltu.DM.09G002570	conserved hypothetical protein	Soltu.DM.09G002570.2	105.808	100.812	83.1493	97.8903	0.796717	0.968367	0.625067	-0.3433	0.0327461	TRUE	0.999997	TRUE	no	no
Soltu.DM.09G002570	conserved hypothetical protein	Soltu.DM.09G002570.3	105.808	100.812	18.9953	0	0.167233	0	0.334467	0.334467	1.61986e-07	FALSE	0.999997	TRUE	no	no
Soltu.DM.09G024320	with no lysine (K) kinase	Soltu.DM.09G024320.1	19.7378	14.7248	16.5594	14.7211	0.869967	0.999767	0.740167	-0.2596	0.0392863	FALSE	1	TRUE	no	yes
Soltu.DM.09G024320	with no lysine (K) kinase	Soltu.DM.09G024320.2	19.7378	14.7248	3.17842	0.00371903	0.130033	0.000233333	0.259833	0.2596	0.041176	FALSE	1	TRUE	no	yes
Soltu.DM.09G024850	Protein kinase superfamily protein	Soltu.DM.09G024850.1	26.6919	31.1412	3.39176	4.15649	0.123533	0.131967	0.1151	-0.0168667	0.938101	TRUE	1	TRUE	no	yes
Soltu.DM.09G024850	Protein kinase superfamily protein	Soltu.DM.09G024850.2	26.6919	31.1412	4.73378	5.75796	0.169833	0.171867	0.1678	-0.00406667	0.997315	TRUE	1	TRUE	no	yes
Soltu.DM.09G024850	Protein kinase superfamily protein	Soltu.DM.09G024850.3	26.6919	31.1412	7.78804	12.0326	0.26905	0.3834	0.1547	-0.2287	0.0232815	TRUE	1	TRUE	no	yes
Soltu.DM.09G024850	Protein kinase superfamily protein	Soltu.DM.09G024850.4	26.6919	31.1412	1.36565	1.0002	0.0525667	0.0281333	0.077	0.0488667	0.755761	FALSE	1	TRUE	no	yes
Soltu.DM.09G024850	Protein kinase superfamily protein	Soltu.DM.09G024850.5	26.6919	31.1412	4.78926	3.60918	0.193717	0.112667	0.274767	0.1621	0.132028	FALSE	1	TRUE	no	yes
Soltu.DM.09G024850	Protein kinase superfamily protein	Soltu.DM.09G024850.6	26.6919	31.1412	0.308952	0.33223	0.0100333	0.00863333	0.0114333	0.0028	0.995732	FALSE	1	TRUE	no	yes
Soltu.DM.09G024850	Protein kinase superfamily protein	Soltu.DM.09G024850.7	26.6919	31.1412	4.3145	4.25256	0.181283	0.163333	0.199233	0.0359	0.927677	TRUE	1	TRUE	no	yes
Soltu.DM.09G029470	RNA recognition motif (RRM)-containing protein	Soltu.DM.09G029470.1	13.405	12.461	1.39415	1.62429	0.107467	0.135767	0.0791667	-0.0566	0.992782	TRUE	1	TRUE	no	yes
Soltu.DM.09G029470	RNA recognition motif (RRM)-containing protein	Soltu.DM.09G029470.3	13.405	12.461	6.09404	7.68237	0.46425	0.615867	0.312633	-0.303233	0.136935	TRUE	1	TRUE	no	yes
Soltu.DM.09G029470	RNA recognition motif (RRM)-containing protein	Soltu.DM.09G029470.4	13.405	12.461	1.39568	0.974511	0.10065	0.0755333	0.125767	0.0502333	0.783324	TRUE	1	TRUE	no	yes
Soltu.DM.09G029470	RNA recognition motif (RRM)-containing protein	Soltu.DM.09G029470.5	13.405	12.461	3.29144	1.93248	0.241333	0.1539	0.328767	0.174867	0.618034	TRUE	1	TRUE	no	yes
Soltu.DM.09G029470	RNA recognition motif (RRM)-containing protein	Soltu.DM.09G029470.6	13.405	12.461	1.155	0.23593	0.08115	0.0180667	0.144233	0.126167	0.00696013	FALSE	1	TRUE	no	yes
Soltu.DM.10G003860	acyl-CoA oxidase	Soltu.DM.10G003860.1	17.4616	19.8494	9.67852	13.2147	0.530933	0.651833	0.410033	-0.2418	0.0558292	FALSE	1	TRUE	no	yes
Soltu.DM.10G003860	acyl-CoA oxidase	Soltu.DM.10G003860.2	17.4616	19.8494	0.184656	0.184207	0.0120667	0.0113	0.0128333	0.00153333	0.940105	TRUE	1	TRUE	no	yes
Soltu.DM.10G003860	acyl-CoA oxidase	Soltu.DM.10G003860.3	17.4616	19.8494	7.59841	6.45056	0.457017	0.3369	0.577133	0.240233	0.0291578	FALSE	1	TRUE	no	yes
Soltu.DM.10G004700	IQ-domain	Soltu.DM.10G004700.1	12.6801	12.0706	5.63519	7.61034	0.45815	0.6357	0.2806	-0.3551	0.0462792	FALSE	0.999775	TRUE	no	yes
Soltu.DM.10G004700	IQ-domain	Soltu.DM.10G004700.2	12.6801	12.0706	7.04494	4.46029	0.54185	0.3643	0.7194	0.3551	0.0459652	FALSE	0.999775	TRUE	no	yes
Soltu.DM.10G019680	phospholipase C	Soltu.DM.10G019680.1	29.799	28.1096	25.0317	26.4395	0.847233	0.9394	0.755067	-0.184333	0.0208501	FALSE	1	TRUE	no	yes
Soltu.DM.10G019680	phospholipase C	Soltu.DM.10G019680.2	29.799	28.1096	4.76732	1.67008	0.152767	0.0606	0.244933	0.184333	0.0224165	TRUE	1	TRUE	no	yes
Soltu.DM.10G025230	DWNN domain, a CCHC-type zinc finger	Soltu.DM.10G025230.1	19.0998	19.7588	8.13242	6.43253	0.43	0.3267	0.5333	0.2066	0.0051079	TRUE	1	TRUE	no	yes
Soltu.DM.10G025230	DWNN domain, a CCHC-type zinc finger	Soltu.DM.10G025230.2	19.0998	19.7588	1.16104	1.42195	0.06405	0.0788667	0.0492333	-0.0296333	0.995732	TRUE	1	TRUE	no	yes
Soltu.DM.10G025230	DWNN domain, a CCHC-type zinc finger	Soltu.DM.10G025230.3	19.0998	19.7588	9.80636	11.9043	0.50595	0.594433	0.417467	-0.176967	0.565463	TRUE	1	TRUE	no	yes
Soltu.DM.11G005110	conserved hypothetical protein	Soltu.DM.11G005110.1	52.89	42.2583	22.4232	5.90183	0.3918	0.139033	0.644567	0.505533	0.02908	FALSE	0.967385	TRUE	no	no
Soltu.DM.11G005110	conserved hypothetical protein	Soltu.DM.11G005110.2	52.89	42.2583	30.4668	36.3565	0.6082	0.860967	0.355433	-0.505533	0.02908	FALSE	0.967385	TRUE	no	no
Soltu.DM.11G019340	Saccharopine dehydrogenase	Soltu.DM.11G019340.1	16.9215	17.2876	11.6506	15.0116	0.680583	0.8748	0.486367	-0.388433	0.00798871	TRUE	1	TRUE	no	yes
Soltu.DM.11G019340	Saccharopine dehydrogenase	Soltu.DM.11G019340.2	16.9215	17.2876	5.27082	2.27596	0.319417	0.1252	0.513633	0.388433	0.00839944	TRUE	1	TRUE	no	yes
Soltu.DM.11G026320	endomembrane-type CA-ATPase	Soltu.DM.11G026320.1	17.4949	18.1031	2.64862	0.134602	0.158267	0.0078	0.308733	0.300933	2.03316e-06	TRUE	1	TRUE	no	yes
Soltu.DM.11G026320	endomembrane-type CA-ATPase	Soltu.DM.11G026320.2	17.4949	18.1031	11.9212	14.0328	0.674467	0.772333	0.5766	-0.195733	0.765317	FALSE	1	TRUE	no	yes
Soltu.DM.11G026320	endomembrane-type CA-ATPase	Soltu.DM.11G026320.3	17.4949	18.1031	2.92513	3.93568	0.16725	0.219867	0.114633	-0.105233	0.859743	TRUE	1	TRUE	no	yes
Soltu.DM.12G006890	general regulatory factor	Soltu.DM.12G006890.1	67.7014	77.0168	58.2889	58.6885	0.898267	0.805067	0.991467	0.1864	0.000306835	TRUE	0.999991	TRUE	no	yes
Soltu.DM.12G006890	general regulatory factor	Soltu.DM.12G006890.2	67.7014	77.0168	9.41256	18.3284	0.101733	0.194933	0.00853333	-0.1864	0.000321077	FALSE	0.999983	TRUE	no	yes
Soltu.DM.12G024860	Protein of unknown function, DUF538	Soltu.DM.12G024860.1	223.64	193.274	75.6817	148.715	0.398333	0.786133	0.0105333	-0.7756	1.09581e-15	TRUE	0.984791	TRUE	yes	yes
Soltu.DM.12G024860	Protein of unknown function, DUF538	Soltu.DM.12G024860.2	223.64	193.274	147.959	44.5591	0.601667	0.213867	0.989467	0.7756	1.09581e-15	FALSE	0.984791	TRUE	yes	yes

## Sheet: B_alt_splice_rb_24hpi_data
Supplemental File S3B: Differentially spliced genes in response to PVY-infection in Russet Burbank as compared to mock-infected plants at 24 hpi (FDR corrected p-value < 0.05).
gene ID	gene name	isoform ID	normalized gene exp. Control	normalized gene exp. PVY	normalized isoform exp. Control	normalized isoform exp. PVY	isoform prop. Control	isoform proportion PVY	effect size (dIF)	isoform_switch_q_value	adj. p-value (< 0.05)	intron retention	codingPotential	signal_peptide_identified	intrinsically ordered domain	protein domain identified
Soltu.DM.01G005580	Phospholipase A2 family protein	Soltu.DM.01G005580.1	32.9682	35.7855	0.572133	0.00667837	0.0215	0.000233333	0.0427667	0.0425333	0.0617624	TRUE	NA	NA	no	no
Soltu.DM.01G005580	Phospholipase A2 family protein	Soltu.DM.01G005580.2	32.9682	35.7855	5.00756	4.01831	0.155233	0.117933	0.192533	0.0746	0.865951	TRUE	NA	NA	no	no
Soltu.DM.01G005580	Phospholipase A2 family protein	Soltu.DM.01G005580.3	32.9682	35.7855	1.71717	0.191908	0.0586333	0.00443333	0.112833	0.1084	0.0546085	TRUE	NA	NA	no	no
Soltu.DM.01G005580	Phospholipase A2 family protein	Soltu.DM.01G005580.4	32.9682	35.7855	25.6713	31.5686	0.764667	0.877433	0.6519	-0.225533	3.47424e-06	TRUE	NA	NA	no	no
Soltu.DM.01G015840	RING/U-box superfamily protein	Soltu.DM.01G015840.10	12.6388	12.2792	1.27391	0.582468	0.104683	0.0439667	0.1654	0.121433	0.878686	FALSE	NA	NA	no	no
Soltu.DM.01G015840	RING/U-box superfamily protein	Soltu.DM.01G015840.2	12.6388	12.2792	0.410839	0.821679	0.0314333	0.0628667	0	-0.0628667	0.437332	FALSE	NA	NA	no	no
Soltu.DM.01G015840	RING/U-box superfamily protein	Soltu.DM.01G015840.3	12.6388	12.2792	2.49637	4.5277	0.205183	0.3765	0.0338667	-0.342633	0.00445683	FALSE	NA	NA	no	no
Soltu.DM.01G015840	RING/U-box superfamily protein	Soltu.DM.01G015840.5	12.6388	12.2792	1.0422	0.00210249	0.0685833	0.000166667	0.137	0.136833	0.982611	FALSE	NA	NA	no	no
Soltu.DM.01G015840	RING/U-box superfamily protein	Soltu.DM.01G015840.7	12.6388	12.2792	0.948782	0.776347	0.0716	0.0607	0.0825	0.0218	0.999122	FALSE	NA	NA	no	no
Soltu.DM.01G015840	RING/U-box superfamily protein	Soltu.DM.01G015840.8	12.6388	12.2792	1.46075	0.64863	0.104833	0.0518	0.157867	0.106067	0.979863	FALSE	NA	NA	no	no
Soltu.DM.01G015840	RING/U-box superfamily protein	Soltu.DM.01G015840.9	12.6388	12.2792	4.97659	4.87313	0.41135	0.4001	0.4226	0.0225	0.999122	FALSE	NA	NA	no	no
Soltu.DM.01G018800	poly(A) polymerase	Soltu.DM.01G018800.1	98.8372	91.7543	11.1699	17.8815	0.123417	0.2051	0.0417333	-0.163367	0.000376587	TRUE	1	TRUE	no	no
Soltu.DM.01G018800	poly(A) polymerase	Soltu.DM.01G018800.2	98.8372	91.7543	13.3337	14.5873	0.141817	0.166067	0.117567	-0.0485	0.902163	TRUE	1	TRUE	no	no
Soltu.DM.01G018800	poly(A) polymerase	Soltu.DM.01G018800.3	98.8372	91.7543	4.36824	1.74643	0.0437667	0.0200667	0.0674667	0.0474	0.855193	TRUE	1	TRUE	no	no
Soltu.DM.01G018800	poly(A) polymerase	Soltu.DM.01G018800.4	98.8372	91.7543	69.9653	57.5391	0.690983	0.6088	0.773167	0.164367	0.622651	TRUE	1	TRUE	yes	no
Soltu.DM.01G036540	conserved hypothetical protein	Soltu.DM.01G036540.1	22.4207	23.6647	6.9408	5.50127	0.312783	0.231433	0.394133	0.1627	0.0447038	TRUE	0.992597	TRUE	no	yes
Soltu.DM.01G036540	conserved hypothetical protein	Soltu.DM.01G036540.2	22.4207	23.6647	15.4799	18.1635	0.687217	0.768567	0.605867	-0.1627	0.0434574	FALSE	0.992079	TRUE	no	yes
Soltu.DM.01G038980	Chaperone DnaJ-domain superfamily protein	Soltu.DM.01G038980.1	20.4854	18.3375	13.3879	15.9162	0.656417	0.865167	0.447667	-0.4175	0.00411225	FALSE	0.99999	TRUE	no	no
Soltu.DM.01G038980	Chaperone DnaJ-domain superfamily protein	Soltu.DM.01G038980.2	20.4854	18.3375	5.54693	2.42128	0.2649	0.134833	0.394967	0.260133	0.0166	TRUE	0.999591	TRUE	no	no
Soltu.DM.01G038980	Chaperone DnaJ-domain superfamily protein	Soltu.DM.01G038980.3	20.4854	18.3375	0.859971	0	0.0454	0	0.0908	0.0908	0.000504887	FALSE	NA	NA	no	no
Soltu.DM.01G038980	Chaperone DnaJ-domain superfamily protein	Soltu.DM.01G038980.4	20.4854	18.3375	0.690566	0	0.0332667	0	0.0665333	0.0665333	2.85437e-08	FALSE	NA	NA	no	no
Soltu.DM.01G041140	phytochrome interacting factor	Soltu.DM.01G041140.1	14.4736	12.39	4.42456	0.0340506	0.256833	0.00376667	0.5099	0.506133	1.55859e-14	TRUE	1	TRUE	no	yes
Soltu.DM.01G041140	phytochrome interacting factor	Soltu.DM.01G041140.2	14.4736	12.39	0.940047	0.237798	0.0586833	0.0193333	0.0980333	0.0787	0.0636969	TRUE	NA	NA	no	no
Soltu.DM.01G041140	phytochrome interacting factor	Soltu.DM.01G041140.3	14.4736	12.39	9.10897	12.1182	0.6845	0.9769	0.3921	-0.5848	3.80167e-10	TRUE	1	TRUE	no	yes
Soltu.DM.01G044180	beta-D-xylosidase	Soltu.DM.01G044180.1	43.4427	46.6837	38.0285	36.4875	0.889167	0.7966	0.981733	0.185133	0.000455634	FALSE	1	TRUE	yes	no
Soltu.DM.01G044180	beta-D-xylosidase	Soltu.DM.01G044180.4	43.4427	46.6837	5.31015	9.9912	0.10765	0.197067	0.0182333	-0.178833	0.000517056	FALSE	1	TRUE	no	no
Soltu.DM.01G045530	conserved hypothetical protein	Soltu.DM.01G045530.1	14.4707	15.9298	1.37806	1.36617	0.0990333	0.0849	0.113167	0.0282667	0.951046	TRUE	NA	NA	no	no
Soltu.DM.01G045530	conserved hypothetical protein	Soltu.DM.01G045530.2	14.4707	15.9298	4.02028	3.31445	0.283133	0.207567	0.3587	0.151133	0.000664899	FALSE	NA	NA	no	no
Soltu.DM.01G045530	conserved hypothetical protein	Soltu.DM.01G045530.3	14.4707	15.9298	7.5589	8.56684	0.522383	0.536867	0.5079	-0.0289667	0.969947	FALSE	NA	NA	no	no
Soltu.DM.01G045530	conserved hypothetical protein	Soltu.DM.01G045530.4	14.4707	15.9298	1.51344	2.68235	0.0954167	0.1706	0.0202333	-0.150367	0.333432	TRUE	NA	NA	no	no
Soltu.DM.01G051890	alpha-1,3-mannosyl-glycoprotein beta-1,2-N-acetylglucosaminyltransferase, putative	Soltu.DM.01G051890.1	24.0679	27.0824	15.489	24.393	0.596667	0.8923	0.301033	-0.591267	0.0157493	TRUE	1	TRUE	no	no
Soltu.DM.01G051890	alpha-1,3-mannosyl-glycoprotein beta-1,2-N-acetylglucosaminyltransferase, putative	Soltu.DM.01G051890.2	24.0679	27.0824	8.57897	2.6894	0.403333	0.1077	0.698967	0.591267	0.0155584	TRUE	1	TRUE	no	no
Soltu.DM.02G027880	Phototropic-responsive NPH3 family protein	Soltu.DM.02G027880.1	33.9238	37.3982	17.3447	27.4353	0.492233	0.722333	0.262133	-0.4602	0.00286406	FALSE	0.994406	TRUE	no	no
Soltu.DM.02G027880	Phototropic-responsive NPH3 family protein	Soltu.DM.02G027880.2	33.9238	37.3982	16.5791	9.96293	0.507767	0.277667	0.737867	0.4602	0.00286406	FALSE	0.999914	TRUE	yes	no
Soltu.DM.02G033450	beta-1,4-N-acetylglucosaminyltransferase family protein	Soltu.DM.02G033450.1	20.2934	18.8222	0.43446	0.352944	0.0223667	0.02	0.0247333	0.00473333	0.979863	TRUE	NA	NA	no	no
Soltu.DM.02G033450	beta-1,4-N-acetylglucosaminyltransferase family protein	Soltu.DM.02G033450.3	20.2934	18.8222	0.473226	0.345653	0.0224333	0.0162667	0.0286	0.0123333	0.925385	TRUE	NA	NA	no	no
Soltu.DM.02G033450	beta-1,4-N-acetylglucosaminyltransferase family protein	Soltu.DM.02G033450.4	20.2934	18.8222	1.59605	0	0.0771167	0	0.154233	0.154233	5.26639e-15	FALSE	NA	NA	no	no
Soltu.DM.02G033450	beta-1,4-N-acetylglucosaminyltransferase family protein	Soltu.DM.02G033450.5	20.2934	18.8222	17.7555	18.1236	0.876167	0.9637	0.788633	-0.175067	5.19705e-05	FALSE	NA	NA	no	no
Soltu.DM.02G033690	conserved hypothetical protein	Soltu.DM.02G033690.1	22.7674	21.2721	11.5461	13.7172	0.51025	0.640233	0.380267	-0.259967	0.456916	TRUE	1	TRUE	no	no
Soltu.DM.02G033690	conserved hypothetical protein	Soltu.DM.02G033690.2	22.7674	21.2721	3.69152	0.190471	0.15405	0.0081	0.3	0.2919	0.00989865	TRUE	1	TRUE	no	no
Soltu.DM.02G033690	conserved hypothetical protein	Soltu.DM.02G033690.3	22.7674	21.2721	3.31378	3.61403	0.152317	0.171833	0.1328	-0.0390333	0.979194	TRUE	1	TRUE	no	no
Soltu.DM.02G033690	conserved hypothetical protein	Soltu.DM.02G033690.4	22.7674	21.2721	0.346572	0.309468	0.015	0.0154	0.0146	-0.0008	0.949308	TRUE	NA	NA	no	no
Soltu.DM.02G033690	conserved hypothetical protein	Soltu.DM.02G033690.5	22.7674	21.2721	1.96998	1.57115	0.0858	0.0749	0.0967	0.0218	0.979194	TRUE	NA	NA	no	no
Soltu.DM.02G033690	conserved hypothetical protein	Soltu.DM.02G033690.6	22.7674	21.2721	1.8994	1.86979	0.0825667	0.0895333	0.0756	-0.0139333	0.994179	TRUE	NA	NA	no	no
Soltu.DM.02G033900	glucose-6-phosphate dehydrogenase	Soltu.DM.02G033900.3	41.6238	43.7222	6.25489	12.5098	0.1419	0.2838	0	-0.2838	5.4443e-19	TRUE	1	TRUE	no	no
Soltu.DM.02G033900	glucose-6-phosphate dehydrogenase	Soltu.DM.02G033900.4	41.6238	43.7222	31.2286	28.6239	0.751317	0.656967	0.845667	0.1887	0.594263	TRUE	1	TRUE	no	no
Soltu.DM.02G033900	glucose-6-phosphate dehydrogenase	Soltu.DM.02G033900.5	41.6238	43.7222	1.23329	1.31782	0.0302	0.0301	0.0303	0.0002	0.999122	TRUE	NA	NA	no	no
Soltu.DM.02G033900	glucose-6-phosphate dehydrogenase	Soltu.DM.02G033900.6	41.6238	43.7222	2.42954	0.684341	0.0649333	0.0160333	0.113833	0.0978	0.948809	TRUE	NA	NA	no	no
Soltu.DM.03G005400	N-acetyl-l-glutamate synthase	Soltu.DM.03G005400.1	73.8827	85.416	52.0506	64.3584	0.697117	0.750867	0.643367	-0.1075	0.0380444	TRUE	1	TRUE	no	no
Soltu.DM.03G005400	N-acetyl-l-glutamate synthase	Soltu.DM.03G005400.2	73.8827	85.416	21.8322	21.0576	0.302883	0.249133	0.356633	0.1075	0.0385703	TRUE	1	TRUE	no	no
Soltu.DM.03G013610	Leucine-rich repeat protein kinase family protein	Soltu.DM.03G013610.1	17.5192	21.207	4.51962	8.96536	0.192933	0.3813	0.00456667	-0.376733	0.813182	FALSE	NA	NA	no	no
Soltu.DM.03G013610	Leucine-rich repeat protein kinase family protein	Soltu.DM.03G013610.2	17.5192	21.207	2.2207	4.44119	0.111883	0.223767	0	-0.223767	0.890831	FALSE	NA	NA	no	no
Soltu.DM.03G013610	Leucine-rich repeat protein kinase family protein	Soltu.DM.03G013610.3	17.5192	21.207	10.7788	7.80046	0.695167	0.394933	0.9954	0.600467	0.0318847	FALSE	NA	NA	no	no
Soltu.DM.03G030890	Phox (PX) domain-containing protein	Soltu.DM.03G030890.1	13.4591	13.5127	10.5575	12.7009	0.7882	0.939767	0.636633	-0.303133	3.166e-06	FALSE	NA	NA	no	no
Soltu.DM.03G030890	Phox (PX) domain-containing protein	Soltu.DM.03G030890.2	13.4591	13.5127	1.76028	0.738722	0.13095	0.0548	0.2071	0.1523	2.56973e-05	TRUE	NA	NA	no	no
Soltu.DM.03G030890	Phox (PX) domain-containing protein	Soltu.DM.03G030890.3	13.4591	13.5127	1.14137	0.0730087	0.0808	0.0054	0.1562	0.1508	0.0358304	TRUE	NA	NA	no	no
Soltu.DM.03G031900	conserved hypothetical protein	Soltu.DM.03G031900.1	108.462	98.8824	48.5255	32.3893	0.437467	0.323733	0.5512	0.227467	0.386262	FALSE	0.99958	TRUE	no	yes
Soltu.DM.03G031900	conserved hypothetical protein	Soltu.DM.03G031900.2	108.462	98.8824	8.97299	9.96756	0.0832833	0.0991	0.0674667	-0.0316333	0.969947	FALSE	0.999952	TRUE	no	yes
Soltu.DM.03G031900	conserved hypothetical protein	Soltu.DM.03G031900.3	108.462	98.8824	20.6074	38.4565	0.208767	0.3946	0.0229333	-0.371667	0.000255721	TRUE	0.999748	TRUE	no	yes
Soltu.DM.03G031900	conserved hypothetical protein	Soltu.DM.03G031900.4	108.462	98.8824	2.98527	1.45576	0.0277833	0.0147333	0.0408333	0.0261	0.650059	FALSE	NA	NA	no	no
Soltu.DM.03G031900	conserved hypothetical protein	Soltu.DM.03G031900.5	108.462	98.8824	5.04027	3.2651	0.0446333	0.0333333	0.0559333	0.0226	0.842081	TRUE	0.999774	TRUE	no	yes
Soltu.DM.03G031900	conserved hypothetical protein	Soltu.DM.03G031900.6	108.462	98.8824	22.3311	13.3482	0.198067	0.134467	0.261667	0.1272	0.000574125	FALSE	0.980107	TRUE	no	yes
Soltu.DM.04G031530	Phosphoglycerate mutase family protein	Soltu.DM.04G031530.2	24.8534	22.8911	4.12002	2.37382	0.1688	0.109033	0.228567	0.119533	0.871786	TRUE	0.999999	TRUE	no	no
Soltu.DM.04G031530	Phosphoglycerate mutase family protein	Soltu.DM.04G031530.3	24.8534	22.8911	1.89235	1.87219	0.07785	0.0848333	0.0708667	-0.0139667	0.979194	TRUE	NA	NA	no	no
Soltu.DM.04G031530	Phosphoglycerate mutase family protein	Soltu.DM.04G031530.4	24.8534	22.8911	0.597354	0.587688	0.0254833	0.0285667	0.0224	-0.00616667	0.986648	FALSE	NA	NA	no	no
Soltu.DM.04G031530	Phosphoglycerate mutase family protein	Soltu.DM.04G031530.5	24.8534	22.8911	5.64934	3.33845	0.2163	0.1432	0.2894	0.1462	0.598864	FALSE	0.999999	TRUE	no	no
Soltu.DM.04G031530	Phosphoglycerate mutase family protein	Soltu.DM.04G031530.6	24.8534	22.8911	1.74673	1.29754	0.0668667	0.0501667	0.0835667	0.0334	0.846738	TRUE	NA	NA	no	no
Soltu.DM.04G031530	Phosphoglycerate mutase family protein	Soltu.DM.04G031530.7	24.8534	22.8911	10.7843	13.3835	0.442433	0.582967	0.3019	-0.281067	0.00273322	FALSE	0.999997	TRUE	no	no
Soltu.DM.05G002040	TCP-1/cpn60 chaperonin family protein	Soltu.DM.05G002040.1	20.2248	15.3493	11.7389	15.3261	0.68815	0.998467	0.377833	-0.620633	2.17443e-07	FALSE	1	TRUE	no	no
Soltu.DM.05G002040	TCP-1/cpn60 chaperonin family protein	Soltu.DM.05G002040.2	20.2248	15.3493	8.48596	0.0232106	0.31185	0.00153333	0.622167	0.620633	2.17443e-07	FALSE	0.999839	TRUE	no	no
Soltu.DM.05G003940	lipid phosphate phosphatase	Soltu.DM.05G003940.1	24.2669	26.2324	0.757391	0.751928	0.0264	0.0258667	0.0269333	0.00106667	1	TRUE	NA	NA	no	no
Soltu.DM.05G003940	lipid phosphate phosphatase	Soltu.DM.05G003940.2	24.2669	26.2324	2.91214	3.83141	0.109933	0.149	0.0708667	-0.0781333	0.560208	FALSE	NA	NA	no	no
Soltu.DM.05G003940	lipid phosphate phosphatase	Soltu.DM.05G003940.3	24.2669	26.2324	5.85374	7.30735	0.244183	0.270567	0.2178	-0.0527667	0.999122	TRUE	0.999999	TRUE	no	no
Soltu.DM.05G003940	lipid phosphate phosphatase	Soltu.DM.05G003940.4	24.2669	26.2324	4.14512	6.30798	0.16515	0.251033	0.0792667	-0.171767	0.903215	TRUE	0.999999	TRUE	no	no
Soltu.DM.05G003940	lipid phosphate phosphatase	Soltu.DM.05G003940.5	24.2669	26.2324	6.13247	3.07781	0.262867	0.115133	0.4106	0.295467	3.62205e-06	TRUE	0.999999	TRUE	no	no
Soltu.DM.05G003940	lipid phosphate phosphatase	Soltu.DM.05G003940.6	24.2669	26.2324	3.50184	3.93609	0.151783	0.1476	0.155967	0.00836667	0.999122	TRUE	0.999999	TRUE	no	no
Soltu.DM.05G003940	lipid phosphate phosphatase	Soltu.DM.05G003940.7	24.2669	26.2324	0.964169	1.01988	0.0397	0.0408	0.0386	-0.0022	0.970962	TRUE	NA	NA	no	no
Soltu.DM.05G006970	Nucleolin	Soltu.DM.05G006970.1	12.9346	12.979	3.17629	4.07428	0.247567	0.3148	0.180333	-0.134467	0.428466	TRUE	NA	NA	no	no
Soltu.DM.05G006970	Nucleolin	Soltu.DM.05G006970.2	12.9346	12.979	3.36039	4.20538	0.260733	0.326733	0.194733	-0.132	0.594263	TRUE	NA	NA	no	no
Soltu.DM.05G006970	Nucleolin	Soltu.DM.05G006970.3	12.9346	12.979	1.09788	2.19577	0.08165	0.1633	0	-0.1633	6.48459e-14	TRUE	NA	NA	no	no
Soltu.DM.05G006970	Nucleolin	Soltu.DM.05G006970.4	12.9346	12.979	0.609186	0.519908	0.052	0.0433667	0.0606333	0.0172667	0.907794	TRUE	NA	NA	no	no
Soltu.DM.05G006970	Nucleolin	Soltu.DM.05G006970.5	12.9346	12.979	2.22684	0.821232	0.169817	0.0608667	0.278767	0.2179	0.0279304	TRUE	NA	NA	no	no
Soltu.DM.05G006970	Nucleolin	Soltu.DM.05G006970.6	12.9346	12.979	0.371336	0.615897	0.0298333	0.0503	0.00936667	-0.0409333	0.941483	TRUE	NA	NA	no	no
Soltu.DM.05G006970	Nucleolin	Soltu.DM.05G006970.7	12.9346	12.979	2.09271	0.54653	0.158417	0.0407	0.276133	0.235433	6.59516e-06	TRUE	NA	NA	no	no
Soltu.DM.05G011790	HCP-like superfamily protein with MYND-type zinc finger	Soltu.DM.05G011790.1	21.5417	25.8816	19.2094	21.5276	0.902733	0.824067	0.9814	0.157333	0.0390045	FALSE	NA	NA	no	no
Soltu.DM.05G011790	HCP-like superfamily protein with MYND-type zinc finger	Soltu.DM.05G011790.2	21.5417	25.8816	2.33232	4.354	0.0972667	0.175933	0.0186	-0.157333	0.0447038	FALSE	NA	NA	no	no
Soltu.DM.05G020380	casein kinase II beta subunit	Soltu.DM.05G020380.1	11.8776	11.524	11.0746	11.524	0.936	1	0.872	-0.128	9.75237e-09	TRUE	NA	NA	no	no
Soltu.DM.05G020380	casein kinase II beta subunit	Soltu.DM.05G020380.2	11.8776	11.524	0.802975	0	0.064	0	0.128	0.128	6.81161e-08	TRUE	NA	NA	no	no
Soltu.DM.06G002930	ubiquitin-activating enzyme	Soltu.DM.06G002930.1	25.0304	26.189	20.9276	17.9835	0.845417	0.690833	1	0.309167	7.67725e-08	FALSE	1	TRUE	no	yes
Soltu.DM.06G002930	ubiquitin-activating enzyme	Soltu.DM.06G002930.2	25.0304	26.189	4.10274	8.20548	0.154583	0.309167	0	-0.309167	1.04169e-07	FALSE	1	TRUE	no	yes
Soltu.DM.06G014730	TRAF-like superfamily protein	Soltu.DM.06G014730.1	10.7915	11.1184	1.67035	0.638153	0.1587	0.0596333	0.257767	0.198133	9.26456e-05	TRUE	NA	NA	no	no
Soltu.DM.06G014730	TRAF-like superfamily protein	Soltu.DM.06G014730.2	10.7915	11.1184	8.19773	8.78308	0.770633	0.813133	0.728133	-0.085	0.876829	TRUE	NA	NA	no	no
Soltu.DM.06G014730	TRAF-like superfamily protein	Soltu.DM.06G014730.3	10.7915	11.1184	0.923453	1.69719	0.07065	0.1272	0.0141	-0.1131	0.979194	TRUE	NA	NA	no	no
Soltu.DM.06G032580	Calcineurin-like metallo-phosphoesterase superfamily protein	Soltu.DM.06G032580.1	17.3904	19.0207	8.58285	8.93438	0.49155	0.469667	0.513433	0.0437667	0.982701	TRUE	NA	NA	no	no
Soltu.DM.06G032580	Calcineurin-like metallo-phosphoesterase superfamily protein	Soltu.DM.06G032580.2	17.3904	19.0207	7.31115	9.83123	0.409217	0.516833	0.3016	-0.215233	0.0102563	TRUE	NA	NA	no	no
Soltu.DM.06G032580	Calcineurin-like metallo-phosphoesterase superfamily protein	Soltu.DM.06G032580.3	17.3904	19.0207	1.49637	0.255141	0.0992167	0.0135	0.184933	0.171433	0.586391	FALSE	NA	NA	no	no
Soltu.DM.06G034130	Nuclear transport factor 2 (NTF2) family protein with RNA binding (RRM-RBD-RNP motifs) domain	Soltu.DM.06G034130.1	10.5786	10.2432	2.01428	3.67439	0.193183	0.3566	0.0297667	-0.326833	0.0449367	TRUE	NA	NA	no	no
Soltu.DM.06G034130	Nuclear transport factor 2 (NTF2) family protein with RNA binding (RRM-RBD-RNP motifs) domain	Soltu.DM.06G034130.2	10.5786	10.2432	8.48756	6.56883	0.799283	0.6434	0.955167	0.311767	0.0392311	TRUE	NA	NA	no	no
Soltu.DM.06G035080	Mitochondrial import inner membrane translocase subunit Tim17/Tim22/Tim23 family protein	Soltu.DM.06G035080.1	14.0508	13.0281	0.48692	0.400201	0.0360333	0.0329	0.0391667	0.00626667	0.979194	FALSE	NA	NA	no	no
Soltu.DM.06G035080	Mitochondrial import inner membrane translocase subunit Tim17/Tim22/Tim23 family protein	Soltu.DM.06G035080.2	14.0508	13.0281	9.98847	11.2492	0.719733	0.865033	0.574433	-0.2906	3.5809e-07	FALSE	0.977844	TRUE	no	no
Soltu.DM.06G035080	Mitochondrial import inner membrane translocase subunit Tim17/Tim22/Tim23 family protein	Soltu.DM.06G035080.3	14.0508	13.0281	3.2281	0.911747	0.220417	0.0714	0.369433	0.298033	5.03859e-12	FALSE	0.991629	TRUE	no	no
Soltu.DM.06G035080	Mitochondrial import inner membrane translocase subunit Tim17/Tim22/Tim23 family protein	Soltu.DM.06G035080.5	14.0508	13.0281	0.258068	0.457861	0.0171167	0.0298667	0.00436667	-0.0255	0.947963	FALSE	NA	NA	no	no
Soltu.DM.07G011470	conserved hypothetical protein	Soltu.DM.07G011470.1	51.6851	50.8617	8.2035	0	0.157267	0	0.314533	0.314533	6.73238e-48	TRUE	1	TRUE	no	yes
Soltu.DM.07G011470	conserved hypothetical protein	Soltu.DM.07G011470.2	51.6851	50.8617	43.4816	50.8617	0.842733	1	0.685467	-0.314533	1.23489e-48	TRUE	1	TRUE	no	yes
Soltu.DM.07G024860	ARF-GAP domain	Soltu.DM.07G024860.1	41.0197	41.6805	8.51272	5.10171	0.2146	0.127167	0.302033	0.174867	0.0447038	TRUE	1	TRUE	no	yes
Soltu.DM.07G024860	ARF-GAP domain	Soltu.DM.07G024860.2	41.0197	41.6805	31.1122	35.7073	0.7503	0.852333	0.648267	-0.204067	0.00792816	TRUE	1	TRUE	no	yes
Soltu.DM.07G024860	ARF-GAP domain	Soltu.DM.07G024860.3	41.0197	41.6805	1.37142	0.871443	0.0346	0.0205	0.0487	0.0282	0.0971174	TRUE	NA	NA	no	no
Soltu.DM.07G026120	conserved hypothetical protein	Soltu.DM.07G026120.1	12.965	11.4999	11.1887	10.9553	0.870983	0.952733	0.789233	-0.1635	1.90678e-07	FALSE	NA	NA	no	no
Soltu.DM.07G026120	conserved hypothetical protein	Soltu.DM.07G026120.2	12.965	11.4999	1.77629	0.544559	0.129017	0.0472667	0.210767	0.1635	4.55307e-07	TRUE	NA	NA	no	no
Soltu.DM.07G026660	microtubule-associated proteins 65-1	Soltu.DM.07G026660.1	10.6038	10.8721	0.825141	0.00665181	0.12535	0.000333333	0.250367	0.250033	0.0464438	TRUE	NA	NA	no	no
Soltu.DM.07G026660	microtubule-associated proteins 65-1	Soltu.DM.07G026660.2	10.6038	10.8721	0.852311	0.0121018	0.1182	0.000633333	0.235767	0.235133	0.560208	FALSE	NA	NA	no	no
Soltu.DM.07G026660	microtubule-associated proteins 65-1	Soltu.DM.07G026660.3	10.6038	10.8721	8.92633	10.8534	0.756417	0.999	0.513833	-0.485167	0.393094	FALSE	NA	NA	no	no
Soltu.DM.08G004410	PIN domain-like family protein	Soltu.DM.08G004410.1	11.3069	10.3471	8.75246	6.44475	0.7548	0.606233	0.903367	0.297133	0.0464438	TRUE	NA	NA	no	no
Soltu.DM.08G004410	PIN domain-like family protein	Soltu.DM.08G004410.2	11.3069	10.3471	2.55449	3.9023	0.2452	0.393767	0.0966333	-0.297133	0.0519338	FALSE	NA	NA	no	no
Soltu.DM.08G022270	phospholipid/glycerol acyltransferase family protein	Soltu.DM.08G022270.1	26.2637	28.2792	21.1928	21.0875	0.81075	0.744067	0.877433	0.133367	0.00015501	TRUE	1	TRUE	no	no
Soltu.DM.08G022270	phospholipid/glycerol acyltransferase family protein	Soltu.DM.08G022270.3	26.2637	28.2792	5.02757	7.17311	0.18745	0.255267	0.119633	-0.135633	0.000203757	TRUE	1	TRUE	no	no
Soltu.DM.08G025270	OSBP(oxysterol binding protein)-related protein 2A	Soltu.DM.08G025270.1	15.0941	13.7416	3.61623	2.20366	0.226217	0.163067	0.289367	0.1263	0.902163	TRUE	NA	NA	no	no
Soltu.DM.08G025270	OSBP(oxysterol binding protein)-related protein 2A	Soltu.DM.08G025270.2	15.0941	13.7416	0.342647	0.0123415	0.0205	0.000833333	0.0401667	0.0393333	0.864285	TRUE	NA	NA	no	no
Soltu.DM.08G025270	OSBP(oxysterol binding protein)-related protein 2A	Soltu.DM.08G025270.4	15.0941	13.7416	2.13474	4.22354	0.142633	0.282433	0.00283333	-0.2796	0.00670553	TRUE	NA	NA	no	no
Soltu.DM.08G025270	OSBP(oxysterol binding protein)-related protein 2A	Soltu.DM.08G025270.5	15.0941	13.7416	4.03248	2.5886	0.278533	0.1919	0.365167	0.173267	0.956509	TRUE	NA	NA	no	no
Soltu.DM.08G025270	OSBP(oxysterol binding protein)-related protein 2A	Soltu.DM.08G025270.6	15.0941	13.7416	4.96797	4.71351	0.33215	0.361767	0.302533	-0.0592333	0.999122	TRUE	NA	NA	no	no
Soltu.DM.08G028730	SPA1-related	Soltu.DM.08G028730.1	11.3687	12.2657	0.299817	0	0.0269	0	0.0538	0.0538	0.979194	FALSE	NA	NA	no	no
Soltu.DM.08G028730	SPA1-related	Soltu.DM.08G028730.2	11.3687	12.2657	0.231762	0.134268	0.02145	0.0107667	0.0321333	0.0213667	0.979194	TRUE	NA	NA	no	no
Soltu.DM.08G028730	SPA1-related	Soltu.DM.08G028730.3	11.3687	12.2657	2.31777	0.84745	0.204833	0.0661	0.343567	0.277467	0.859293	TRUE	NA	NA	no	no
Soltu.DM.08G028730	SPA1-related	Soltu.DM.08G028730.4	11.3687	12.2657	1.86405	3.72809	0.16245	0.3249	0	-0.3249	0.000984966	FALSE	NA	NA	no	no
Soltu.DM.08G028730	SPA1-related	Soltu.DM.08G028730.5	11.3687	12.2657	6.65527	7.55589	0.584383	0.598233	0.570533	-0.0277	0.999122	FALSE	NA	NA	no	no
Soltu.DM.08G029240	conserved hypothetical protein	Soltu.DM.08G029240.1	18.6216	19.8281	1.24821	2.49171	0.0623	0.124367	0.000233333	-0.124133	3.8178e-12	FALSE	NA	NA	no	no
Soltu.DM.08G029240	conserved hypothetical protein	Soltu.DM.08G029240.2	18.6216	19.8281	1.7781	1.74322	0.0886667	0.0857333	0.0916	0.00586667	0.876829	FALSE	NA	NA	no	no
Soltu.DM.08G029240	conserved hypothetical protein	Soltu.DM.08G029240.3	18.6216	19.8281	15.5953	15.5932	0.849033	0.7899	0.908167	0.118267	0.502542	FALSE	NA	NA	no	no
Soltu.DM.09G000680	defective in exine formation protein (DEX1)	Soltu.DM.09G000680.1	13.4255	12.9754	6.68542	0.999768	0.4849	0.0775667	0.892233	0.814667	9.06677e-38	FALSE	1	TRUE	yes	yes
Soltu.DM.09G000680	defective in exine formation protein (DEX1)	Soltu.DM.09G000680.2	13.4255	12.9754	6.74007	11.9756	0.5151	0.922433	0.107767	-0.814667	9.06677e-38	FALSE	1	TRUE	no	yes
Soltu.DM.09G011280	Mitochondrial ATP synthase D chain-related protein	Soltu.DM.09G011280.1	22.99	24.0462	0.522785	0.493916	0.0217833	0.0199	0.0236667	0.00376667	0.994876	FALSE	NA	NA	no	no
Soltu.DM.09G011280	Mitochondrial ATP synthase D chain-related protein	Soltu.DM.09G011280.2	22.99	24.0462	3.5546	6.14825	0.149767	0.255867	0.0436667	-0.2122	4.55307e-07	FALSE	NA	NA	no	no
Soltu.DM.09G011280	Mitochondrial ATP synthase D chain-related protein	Soltu.DM.09G011280.3	22.99	24.0462	10.1491	10.3593	0.437317	0.425733	0.4489	0.0231667	0.994179	FALSE	NA	NA	no	no
Soltu.DM.09G011280	Mitochondrial ATP synthase D chain-related protein	Soltu.DM.09G011280.4	22.99	24.0462	2.36831	0.603637	0.107567	0.0263	0.188833	0.162533	0.180374	TRUE	NA	NA	no	no
Soltu.DM.09G011280	Mitochondrial ATP synthase D chain-related protein	Soltu.DM.09G011280.6	22.99	24.0462	6.3934	6.43755	0.283467	0.272033	0.2949	0.0228667	0.999122	FALSE	NA	NA	no	no
Soltu.DM.09G014220	TRAM, LAG1 and CLN8 (TLC) lipid-sensing domain containing protein	Soltu.DM.09G014220.1	19.8639	20.9612	1.71031	2.26769	0.0859	0.1076	0.0642	-0.0434	0.943917	TRUE	NA	NA	no	no
Soltu.DM.09G014220	TRAM, LAG1 and CLN8 (TLC) lipid-sensing domain containing protein	Soltu.DM.09G014220.2	19.8639	20.9612	6.71944	9.07024	0.335	0.4354	0.2346	-0.2008	0.1931	TRUE	0.999843	TRUE	no	no
Soltu.DM.09G014220	TRAM, LAG1 and CLN8 (TLC) lipid-sensing domain containing protein	Soltu.DM.09G014220.3	19.8639	20.9612	1.66818	2.33326	0.0829833	0.110167	0.0558	-0.0543667	0.911646	TRUE	NA	NA	no	no
Soltu.DM.09G014220	TRAM, LAG1 and CLN8 (TLC) lipid-sensing domain containing protein	Soltu.DM.09G014220.4	19.8639	20.9612	0.349544	0.193683	0.0175333	0.0083	0.0267667	0.0184667	0.594364	TRUE	NA	NA	no	no
Soltu.DM.09G014220	TRAM, LAG1 and CLN8 (TLC) lipid-sensing domain containing protein	Soltu.DM.09G014220.5	19.8639	20.9612	8.4999	6.57824	0.4337	0.3141	0.5533	0.2392	0.00134741	TRUE	0.999908	TRUE	no	no
Soltu.DM.09G014220	TRAM, LAG1 and CLN8 (TLC) lipid-sensing domain containing protein	Soltu.DM.09G014220.6	19.8639	20.9612	0.916527	0.518114	0.0448333	0.0244333	0.0652333	0.0408	0.999122	TRUE	NA	NA	no	no
Soltu.DM.10G000870	D6 protein kinase like	Soltu.DM.10G000870.1	25.2552	18.9018	6.31969	1.64644	0.204983	0.0842	0.325767	0.241567	0.802444	FALSE	NA	NA	no	no
Soltu.DM.10G000870	D6 protein kinase like	Soltu.DM.10G000870.2	25.2552	18.9018	7.07638	0.864372	0.255383	0.0508333	0.459933	0.4091	0.458302	FALSE	NA	NA	no	no
Soltu.DM.10G000870	D6 protein kinase like	Soltu.DM.10G000870.3	25.2552	18.9018	2.02133	2.94428	0.0873333	0.146667	0.028	-0.118667	0.890831	FALSE	NA	NA	no	no
Soltu.DM.10G000870	D6 protein kinase like	Soltu.DM.10G000870.4	25.2552	18.9018	9.83781	13.4467	0.452317	0.718333	0.1863	-0.532033	0.000198915	FALSE	NA	NA	no	no
Soltu.DM.10G002040	Quinone reductase family protein	Soltu.DM.10G002040.1	49.5936	56.1078	15.8806	11.8363	0.328767	0.1975	0.460033	0.262533	0.00290163	FALSE	0.997774	TRUE	no	no
Soltu.DM.10G002040	Quinone reductase family protein	Soltu.DM.10G002040.2	49.5936	56.1078	33.713	44.2715	0.671233	0.8025	0.539967	-0.262533	0.00286406	FALSE	0.999136	TRUE	no	no
Soltu.DM.10G003140	rhamnose biosynthesis	Soltu.DM.10G003140.1	13.2469	14.798	2.22432	4.40787	0.141733	0.280433	0.00303333	-0.2774	3.82437e-06	FALSE	NA	NA	no	no
Soltu.DM.10G003140	rhamnose biosynthesis	Soltu.DM.10G003140.2	13.2469	14.798	11.0226	10.3901	0.858267	0.719567	0.996967	0.2774	2.40102e-06	FALSE	NA	NA	no	no
Soltu.DM.10G027800	Calcium-dependent phosphotriesterase superfamily protein	Soltu.DM.10G027800.1	25.5712	27.6308	23.0007	26.2751	0.89375	0.951333	0.836167	-0.115167	1.20051e-05	FALSE	NA	NA	no	no
Soltu.DM.10G027800	Calcium-dependent phosphotriesterase superfamily protein	Soltu.DM.10G027800.2	25.5712	27.6308	2.57048	1.35569	0.10625	0.0486667	0.163833	0.115167	2.18156e-05	FALSE	NA	NA	no	no
Soltu.DM.10G029540	glutamate dehydrogenase	Soltu.DM.10G029540.1	18.7128	23.5607	1.19152	2.38304	0.0612167	0.122433	0	-0.122433	0.986648	FALSE	NA	NA	no	no
Soltu.DM.10G029540	glutamate dehydrogenase	Soltu.DM.10G029540.2	18.7128	23.5607	1.10304	2.18514	0.0621333	0.123067	0.0012	-0.121867	0.846738	FALSE	NA	NA	no	no
Soltu.DM.10G029540	glutamate dehydrogenase	Soltu.DM.10G029540.3	18.7128	23.5607	2.19878	3.62173	0.07585	0.1078	0.0439	-0.0639	0.999122	FALSE	NA	NA	no	no
Soltu.DM.10G029540	glutamate dehydrogenase	Soltu.DM.10G029540.4	18.7128	23.5607	0.143749	0.028136	0.0110667	0.00106667	0.0210667	0.02	0.446892	TRUE	NA	NA	no	no
Soltu.DM.10G029540	glutamate dehydrogenase	Soltu.DM.10G029540.5	18.7128	23.5607	13.9903	15.3427	0.7849	0.645633	0.924167	0.278533	0.0380444	TRUE	NA	NA	no	no
Soltu.DM.11G003020	O-fucosyltransferase family protein	Soltu.DM.11G003020.1	118.971	128.343	2.67443	3.74549	0.0234833	0.0306333	0.0163333	-0.0143	0.979194	TRUE	NA	NA	no	no
Soltu.DM.11G003020	O-fucosyltransferase family protein	Soltu.DM.11G003020.2	118.971	128.343	22.7323	11.4478	0.2004	0.0896	0.3112	0.2216	2.24744e-17	FALSE	1	TRUE	yes	no
Soltu.DM.11G003020	O-fucosyltransferase family protein	Soltu.DM.11G003020.3	118.971	128.343	23.6704	24.1464	0.199867	0.1877	0.212033	0.0243333	0.941483	TRUE	1	TRUE	yes	no
Soltu.DM.11G003020	O-fucosyltransferase family protein	Soltu.DM.11G003020.4	118.971	128.343	69.8935	89.0035	0.57625	0.692067	0.460433	-0.231633	0.000953915	TRUE	1	TRUE	yes	no
Soltu.DM.11G021380	RNA-binding (RRM/RBD/RNP motifs) family protein	Soltu.DM.11G021380.1	16.1066	15.5299	8.88226	10.0464	0.555733	0.6526	0.458867	-0.193733	0.112743	TRUE	1	TRUE	no	yes
Soltu.DM.11G021380	RNA-binding (RRM/RBD/RNP motifs) family protein	Soltu.DM.11G021380.2	16.1066	15.5299	1.35255	1.21194	0.0813833	0.0734667	0.0893	0.0158333	0.979194	TRUE	NA	NA	no	no
Soltu.DM.11G021380	RNA-binding (RRM/RBD/RNP motifs) family protein	Soltu.DM.11G021380.3	16.1066	15.5299	5.87181	4.27157	0.362867	0.2739	0.451833	0.177933	0.00410284	TRUE	1	TRUE	no	yes
Soltu.DM.11G021450	alkaline/neutral invertase	Soltu.DM.11G021450.11	19.5988	19.8293	12.7201	10.453	0.64625	0.529667	0.762833	0.233167	0.528576	TRUE	NA	NA	no	no
Soltu.DM.11G021450	alkaline/neutral invertase	Soltu.DM.11G021450.6	19.5988	19.8293	1.61301	1.8748	0.0833667	0.0951667	0.0715667	-0.0236	0.950231	TRUE	NA	NA	no	no
Soltu.DM.11G021450	alkaline/neutral invertase	Soltu.DM.11G021450.7	19.5988	19.8293	3.72272	4.67724	0.194167	0.236433	0.1519	-0.0845333	0.902163	TRUE	NA	NA	no	no
Soltu.DM.11G021450	alkaline/neutral invertase	Soltu.DM.11G021450.9	19.5988	19.8293	1.41215	2.82429	0.0693667	0.138733	0	-0.138733	0.0318847	FALSE	NA	NA	no	no
Soltu.DM.11G022080	OTU-like cysteine protease family protein	Soltu.DM.11G022080.1	32.9974	33.8013	2.74741	0.186371	0.0849333	0.0052	0.164667	0.159467	0.00138517	TRUE	NA	NA	no	no
Soltu.DM.11G022080	OTU-like cysteine protease family protein	Soltu.DM.11G022080.2	32.9974	33.8013	25.8654	26.7544	0.778717	0.782967	0.774467	-0.0085	0.999122	TRUE	NA	NA	no	no
Soltu.DM.11G022080	OTU-like cysteine protease family protein	Soltu.DM.11G022080.3	32.9974	33.8013	0.583225	0.39657	0.0181167	0.0114	0.0248333	0.0134333	0.970962	TRUE	NA	NA	no	no
Soltu.DM.11G022080	OTU-like cysteine protease family protein	Soltu.DM.11G022080.4	32.9974	33.8013	3.80142	6.46397	0.118217	0.200433	0.036	-0.164433	0.830179	TRUE	NA	NA	no	no
Soltu.DM.11G024540	ubiquitin-specific protease	Soltu.DM.11G024540.1	12.3614	10.869	3.71285	5.48403	0.3056	0.4839	0.1273	-0.3566	0.876829	FALSE	NA	NA	no	no
Soltu.DM.11G024540	ubiquitin-specific protease	Soltu.DM.11G024540.2	12.3614	10.869	2.33408	4.01456	0.216033	0.387167	0.0449	-0.342267	0.859293	FALSE	NA	NA	no	no
Soltu.DM.11G024540	ubiquitin-specific protease	Soltu.DM.11G024540.3	12.3614	10.869	6.31445	1.37045	0.478367	0.128933	0.8278	0.698867	0.00632672	FALSE	NA	NA	no	no

## Sheet: C_alt_splice_rb_1wpi_data
Supplemental File S3C: Differentially spliced genes in response to PVY-infection in Russet Burbank as compared to mock-infected plants at 1 wpi (FDR corrected p-value < 0.05).
gene ID	gene name	isoform ID	normalized gene exp. Control	normalized gene exp. PVY	normalized isoform exp. Control	normalized isoform exp. PVY	isoform prop. Control	isoform proportion PVY	effect size (dIF)	isoform_switch_q_value	adj. p-value (< 0.05)	intron retention	codingPotential	signal_peptide_identified	intrinsically ordered domain	protein domain identified
Soltu.DM.01G005860	RNA-binding (RRM/RBD/RNP motifs) family protein	Soltu.DM.01G005860.1	123.085	112.658	7.53038	8.45413	0.061	0.0746	0.0474	-0.0272	0.599554	TRUE	0	1	TRUE	no
Soltu.DM.01G005860	RNA-binding (RRM/RBD/RNP motifs) family protein	Soltu.DM.01G005860.2	123.085	112.658	9.368	3.11311	0.0696667	0.0276667	0.111667	0.084	0.0114537	TRUE	1	1	TRUE	no
Soltu.DM.01G005860	RNA-binding (RRM/RBD/RNP motifs) family protein	Soltu.DM.01G005860.4	123.085	112.658	26.7206	25.2792	0.21545	0.225333	0.205567	-0.0197667	0.896167	TRUE	0	1	TRUE	no
Soltu.DM.01G005860	RNA-binding (RRM/RBD/RNP motifs) family protein	Soltu.DM.01G005860.5	123.085	112.658	13.6031	4.21927	0.1001	0.0381	0.1621	0.124	0.157801	TRUE	0	1	TRUE	no
Soltu.DM.01G005860	RNA-binding (RRM/RBD/RNP motifs) family protein	Soltu.DM.01G005860.7	123.085	112.658	31.9586	15.4702	0.262633	0.1366	0.388667	0.252067	0.362495	TRUE	2	1	TRUE	no
Soltu.DM.01G005860	RNA-binding (RRM/RBD/RNP motifs) family protein	Soltu.DM.01G005860.8	123.085	112.658	27.7819	53.7542	0.244433	0.476733	0.0121333	-0.4646	2.37035e-06	TRUE	1	1	TRUE	no
Soltu.DM.01G005860	RNA-binding (RRM/RBD/RNP motifs) family protein	Soltu.DM.01G005860.9	123.085	112.658	4.33437	1.25354	0.0325333	0.0112667	0.0538	0.0425333	0.0892373	FALSE	2	1	TRUE	no
Soltu.DM.01G014700	Molybdenum cofactor sulfurase family protein	Soltu.DM.01G014700.1	32.0383	35.8458	6.16956	6.51596	0.22025	0.252367	0.188133	-0.0642333	0.363557	FALSE	0	0.999999	TRUE	no
Soltu.DM.01G014700	Molybdenum cofactor sulfurase family protein	Soltu.DM.01G014700.2	32.0383	35.8458	13.7693	26.7956	0.344567	0.660733	0.0284	-0.632333	0.0651631	FALSE	1	0.999999	TRUE	no
Soltu.DM.01G014700	Molybdenum cofactor sulfurase family protein	Soltu.DM.01G014700.3	32.0383	35.8458	10.004	1.46251	0.36175	0.0530333	0.670467	0.617433	0.0167369	TRUE	1	0.999789	TRUE	no
Soltu.DM.01G014700	Molybdenum cofactor sulfurase family protein	Soltu.DM.01G014700.5	32.0383	35.8458	2.04507	1.07178	0.0715	0.0339	0.1091	0.0752	0.0860941	FALSE	1	NA	NA	no
Soltu.DM.01G018800	poly(A) polymerase	Soltu.DM.01G018800.1	38.9332	35.5297	3.14943	5.06956	0.0759833	0.122567	0.0294	-0.0931667	0.965425	TRUE	0	1	TRUE	no
Soltu.DM.01G018800	poly(A) polymerase	Soltu.DM.01G018800.2	38.9332	35.5297	8.98607	14.3508	0.26085	0.4325	0.0892	-0.3433	0.0952453	TRUE	0	1	TRUE	no
Soltu.DM.01G018800	poly(A) polymerase	Soltu.DM.01G018800.3	38.9332	35.5297	2.13884	0	0.05145	0	0.1029	0.1029	1.5561e-10	TRUE	1	NA	NA	no
Soltu.DM.01G018800	poly(A) polymerase	Soltu.DM.01G018800.4	38.9332	35.5297	24.6589	16.1092	0.611717	0.444967	0.778467	0.3335	0.00449712	TRUE	1	1	TRUE	yes
Soltu.DM.01G022510	homolog of yeast sucrose nonfermenting	Soltu.DM.01G022510.1	10.4988	10.1593	5.03806	1.47262	0.4773	0.154333	0.800267	0.645933	0.0534183	TRUE	0	1	TRUE	no
Soltu.DM.01G022510	homolog of yeast sucrose nonfermenting	Soltu.DM.01G022510.2	10.4988	10.1593	0.688069	0.84554	0.0705667	0.0925333	0.0486	-0.0439333	0.88571	TRUE	1	NA	NA	no
Soltu.DM.01G022510	homolog of yeast sucrose nonfermenting	Soltu.DM.01G022510.3	10.4988	10.1593	4.77264	7.84118	0.4521	0.753133	0.151067	-0.602067	0.0258774	TRUE	1	1	TRUE	no
Soltu.DM.01G022540	NAD(P)-binding Rossmann-fold superfamily protein	Soltu.DM.01G022540.1	17.1072	13.211	3.50625	0	0.16455	0	0.3291	0.3291	4.93728e-14	FALSE	0	1	TRUE	no
Soltu.DM.01G022540	NAD(P)-binding Rossmann-fold superfamily protein	Soltu.DM.01G022540.2	17.1072	13.211	13.6009	13.211	0.83545	1	0.6709	-0.3291	2.43665e-14	FALSE	0	1	TRUE	no
Soltu.DM.01G023480	conserved hypothetical protein	Soltu.DM.01G023480.1	39.6791	32.173	35.0395	31.0746	0.892583	0.959267	0.8259	-0.133367	0.0222017	TRUE	0	1	TRUE	no
Soltu.DM.01G023480	conserved hypothetical protein	Soltu.DM.01G023480.2	39.6791	32.173	4.63961	1.09841	0.107417	0.0407333	0.1741	0.133367	0.023395	TRUE	1	0.999993	TRUE	no
Soltu.DM.01G023820	mitogen-activated protein kinase	Soltu.DM.01G023820.1	42.0533	45.0732	35.1587	42.813	0.828017	0.9507	0.705333	-0.245367	0.00240763	TRUE	0	1	TRUE	no
Soltu.DM.01G023820	mitogen-activated protein kinase	Soltu.DM.01G023820.2	42.0533	45.0732	3.86987	1.02941	0.0969167	0.0221	0.171733	0.149633	7.09682e-05	TRUE	1	1	TRUE	no
Soltu.DM.01G023820	mitogen-activated protein kinase	Soltu.DM.01G023820.3	42.0533	45.0732	3.0247	1.2308	0.0750667	0.0272	0.122933	0.0957333	0.176471	TRUE	1	1	TRUE	no
Soltu.DM.01G024700	Late embryogenesis abundant protein (LEA) family protein	Soltu.DM.01G024700.1	73.2815	72.2195	5.1236	0	0.0677	0	0.1354	0.1354	1.75422e-09	TRUE	0	0.926619	TRUE	yes
Soltu.DM.01G024700	Late embryogenesis abundant protein (LEA) family protein	Soltu.DM.01G024700.2	73.2815	72.2195	68.1579	72.2195	0.9323	1	0.8646	-0.1354	1.3074e-09	FALSE	0	0.999586	TRUE	yes
Soltu.DM.01G025140	DOMAIN OF UNKNOWN FUNCTION 724	Soltu.DM.01G025140.2	17.7793	14.5158	1.68971	0.747806	0.0899833	0.0606667	0.1193	0.0586333	0.569412	FALSE	0	NA	NA	no
Soltu.DM.01G025140	DOMAIN OF UNKNOWN FUNCTION 724	Soltu.DM.01G025140.3	17.7793	14.5158	5.04603	5.44582	0.29925	0.3761	0.2224	-0.1537	0.909972	FALSE	0	1	TRUE	no
Soltu.DM.01G025140	DOMAIN OF UNKNOWN FUNCTION 724	Soltu.DM.01G025140.4	17.7793	14.5158	4.39839	6.61646	0.278217	0.455133	0.1013	-0.353833	0.395637	FALSE	0	1	TRUE	no
Soltu.DM.01G025140	DOMAIN OF UNKNOWN FUNCTION 724	Soltu.DM.01G025140.6	17.7793	14.5158	6.57004	1.55541	0.327933	0.0989333	0.556933	0.458	0.0239365	TRUE	1	1	TRUE	no
Soltu.DM.01G025590	Flavin containing amine oxidoreductase family	Soltu.DM.01G025590.1	41.068	34.0954	32.936	33.6452	0.826367	0.9834	0.669333	-0.314067	3.85862e-10	FALSE	0	1	TRUE	no
Soltu.DM.01G025590	Flavin containing amine oxidoreductase family	Soltu.DM.01G025590.2	41.068	34.0954	8.13197	0.450218	0.173633	0.0166	0.330667	0.314067	4.61842e-10	TRUE	1	0.999997	TRUE	no
Soltu.DM.01G027370	carotenoid cleavage dioxygenase	Soltu.DM.01G027370.1	147.474	121.963	35.721	0.427751	0.201	0.00336667	0.398633	0.395267	1.42084e-05	FALSE	0	1	TRUE	no
Soltu.DM.01G027370	carotenoid cleavage dioxygenase	Soltu.DM.01G027370.2	147.474	121.963	5.87368	2.27094	0.0348333	0.0157	0.0539667	0.0382667	0.490422	TRUE	0	1	TRUE	no
Soltu.DM.01G027370	carotenoid cleavage dioxygenase	Soltu.DM.01G027370.3	147.474	121.963	93.9811	114.453	0.687483	0.9348	0.440167	-0.494633	5.52717e-06	TRUE	0	1	TRUE	no
Soltu.DM.01G027370	carotenoid cleavage dioxygenase	Soltu.DM.01G027370.4	147.474	121.963	2.72245	2.25767	0.0174667	0.0174667	0.0174667	3.46945e-18	0.965974	TRUE	0	NA	NA	no
Soltu.DM.01G027370	carotenoid cleavage dioxygenase	Soltu.DM.01G027370.5	147.474	121.963	3.52627	0.0397413	0.0208833	0.000366667	0.0414	0.0410333	8.81258e-11	TRUE	1	1	TRUE	no
Soltu.DM.01G027370	carotenoid cleavage dioxygenase	Soltu.DM.01G027370.6	147.474	121.963	2.48308	2.51389	0.0212833	0.0283667	0.0142	-0.0141667	0.370865	TRUE	0	NA	NA	no
Soltu.DM.01G027370	carotenoid cleavage dioxygenase	Soltu.DM.01G027370.7	147.474	121.963	2.89382	0	0.0156167	0	0.0312333	0.0312333	1.69243e-06	FALSE	0	NA	NA	no
Soltu.DM.01G028520	Citrate synthase family protein	Soltu.DM.01G028520.1	34.9747	34.8946	1.47394	0	0.0355167	0	0.0710333	0.0710333	0.362707	TRUE	0	NA	NA	no
Soltu.DM.01G028520	Citrate synthase family protein	Soltu.DM.01G028520.2	34.9747	34.8946	20.6836	19.9742	0.6065	0.5852	0.6278	0.0426	0.955821	FALSE	0	NA	NA	no
Soltu.DM.01G028520	Citrate synthase family protein	Soltu.DM.01G028520.3	34.9747	34.8946	9.55718	14.3455	0.264267	0.397067	0.131467	-0.2656	0.891419	TRUE	1	NA	NA	no
Soltu.DM.01G028520	Citrate synthase family protein	Soltu.DM.01G028520.4	34.9747	34.8946	1.10556	0.332101	0.0293	0.0104	0.0482	0.0378	0.568304	FALSE	0	NA	NA	no
Soltu.DM.01G028520	Citrate synthase family protein	Soltu.DM.01G028520.5	34.9747	34.8946	2.15442	0.242845	0.0644167	0.00736667	0.121467	0.1141	0.00321173	TRUE	1	NA	NA	no
Soltu.DM.01G029510	BR-signaling kinase	Soltu.DM.01G029510.1	31.5339	32.8796	26.1691	30.512	0.815867	0.918967	0.712767	-0.2062	0.0869697	FALSE	0	1	TRUE	no
Soltu.DM.01G029510	BR-signaling kinase	Soltu.DM.01G029510.2	31.5339	32.8796	4.2726	1.16895	0.146617	0.0407333	0.2525	0.211767	0.0200506	TRUE	1	1	TRUE	no
Soltu.DM.01G029510	BR-signaling kinase	Soltu.DM.01G029510.3	31.5339	32.8796	1.09223	1.19866	0.0375	0.0403	0.0347	-0.0056	0.876574	FALSE	0	NA	NA	no
Soltu.DM.01G031820	Arginase/deacetylase superfamily protein	Soltu.DM.01G031820.1	302.776	290.958	157.026	184.055	0.512683	0.6338	0.391567	-0.242233	0.0168604	FALSE	0	1	TRUE	no
Soltu.DM.01G031820	Arginase/deacetylase superfamily protein	Soltu.DM.01G031820.2	302.776	290.958	26.1845	12.77	0.0825	0.0349	0.1301	0.0952	0.00172326	FALSE	1	0.999998	TRUE	no
Soltu.DM.01G031820	Arginase/deacetylase superfamily protein	Soltu.DM.01G031820.3	302.776	290.958	99.6058	74.5869	0.319483	0.235233	0.403733	0.1685	0.0245388	TRUE	2	0.999692	TRUE	no
Soltu.DM.01G031820	Arginase/deacetylase superfamily protein	Soltu.DM.01G031820.4	302.776	290.958	19.9599	19.5469	0.0853667	0.0961	0.0746333	-0.0214667	0.869079	TRUE	0	0.999609	TRUE	no
Soltu.DM.01G032430	F-box family protein	Soltu.DM.01G032430.1	14.1153	12.1054	8.34308	9.57278	0.617667	0.788433	0.4469	-0.341533	7.77497e-06	TRUE	0	NA	NA	no
Soltu.DM.01G032430	F-box family protein	Soltu.DM.01G032430.2	14.1153	12.1054	2.29789	1.83827	0.1706	0.162533	0.178667	0.0161333	0.917968	TRUE	1	NA	NA	no
Soltu.DM.01G032430	F-box family protein	Soltu.DM.01G032430.3	14.1153	12.1054	0.660561	0.0866517	0.0420667	0.00686667	0.0772667	0.0704	0.01938	TRUE	0	NA	NA	no
Soltu.DM.01G032430	F-box family protein	Soltu.DM.01G032430.4	14.1153	12.1054	2.81374	0.607692	0.169633	0.0421333	0.297133	0.255	0.130895	TRUE	0	NA	NA	no
Soltu.DM.01G034310	GRIP-related ARF-binding domain-containing protein	Soltu.DM.01G034310.1	17.0513	20.0888	11.0096	12.5172	0.64255	0.612633	0.672467	0.0598333	0.879312	FALSE	0	NA	NA	no
Soltu.DM.01G034310	GRIP-related ARF-binding domain-containing protein	Soltu.DM.01G034310.2	17.0513	20.0888	1.1599	0.467554	0.0852667	0.0254333	0.1451	0.119667	0.550865	TRUE	0	NA	NA	no
Soltu.DM.01G034310	GRIP-related ARF-binding domain-containing protein	Soltu.DM.01G034310.3	17.0513	20.0888	1.64421	1.79648	0.101367	0.102567	0.100167	-0.0024	0.789653	FALSE	0	NA	NA	no
Soltu.DM.01G034310	GRIP-related ARF-binding domain-containing protein	Soltu.DM.01G034310.4	17.0513	20.0888	1.9748	3.25868	0.104417	0.160267	0.0485667	-0.1117	0.000148204	FALSE	0	NA	NA	no
Soltu.DM.01G034310	GRIP-related ARF-binding domain-containing protein	Soltu.DM.01G034310.5	17.0513	20.0888	1.26281	2.04889	0.06645	0.0991667	0.0337333	-0.0654333	0.516813	FALSE	0	NA	NA	no
Soltu.DM.01G035530	Rho GTPase activating protein with PAK-box/P21-Rho-binding domain	Soltu.DM.01G035530.1	53.2817	43.1967	4.11374	0.218461	0.0654833	0.00443333	0.126533	0.1221	0.0102954	FALSE	0	1	TRUE	no
Soltu.DM.01G035530	Rho GTPase activating protein with PAK-box/P21-Rho-binding domain	Soltu.DM.01G035530.2	53.2817	43.1967	49.1679	42.9783	0.934517	0.995567	0.873467	-0.1221	0.00952316	FALSE	0	1	TRUE	no
Soltu.DM.01G035820	conserved hypothetical protein	Soltu.DM.01G035820.1	39.2286	38.774	29.6091	32.4848	0.75305	0.833733	0.672367	-0.161367	0.00270771	FALSE	1	1	TRUE	no
Soltu.DM.01G035820	hypothetical protein	Soltu.DM.01G035820.1	39.2286	38.774	29.6091	32.4848	0.75305	0.833733	0.672367	-0.161367	0.00270771	FALSE	1	1	TRUE	no
Soltu.DM.01G035820	conserved hypothetical protein	Soltu.DM.01G035820.2	39.2286	38.774	1.56178	1.61361	0.0397833	0.0405	0.0390667	-0.00143333	0.953732	TRUE	0	NA	NA	no
Soltu.DM.01G035820	hypothetical protein	Soltu.DM.01G035820.2	39.2286	38.774	1.56178	1.61361	0.0397833	0.0405	0.0390667	-0.00143333	0.953732	TRUE	0	NA	NA	no
Soltu.DM.01G035820	conserved hypothetical protein	Soltu.DM.01G035820.3	39.2286	38.774	0.599961	0.374899	0.01505	0.0100333	0.0200667	0.0100333	0.594961	TRUE	0	NA	NA	no
Soltu.DM.01G035820	hypothetical protein	Soltu.DM.01G035820.3	39.2286	38.774	0.599961	0.374899	0.01505	0.0100333	0.0200667	0.0100333	0.594961	TRUE	0	NA	NA	no
Soltu.DM.01G035820	conserved hypothetical protein	Soltu.DM.01G035820.5	39.2286	38.774	7.12322	3.83593	0.1839	0.104667	0.263133	0.158467	0.00952316	TRUE	1	0.999998	TRUE	no
Soltu.DM.01G035820	hypothetical protein	Soltu.DM.01G035820.5	39.2286	38.774	7.12322	3.83593	0.1839	0.104667	0.263133	0.158467	0.00952316	TRUE	1	0.999998	TRUE	no
Soltu.DM.01G037960	Major facilitator superfamily protein	Soltu.DM.01G037960.1	17.8813	18.1095	1.38839	0.0674993	0.0825333	0.0036	0.161467	0.157867	0.00484224	FALSE	0	NA	NA	no
Soltu.DM.01G037960	Major facilitator superfamily protein	Soltu.DM.01G037960.2	17.8813	18.1095	9.17613	10.6955	0.49655	0.570033	0.423067	-0.146967	0.616763	FALSE	0	NA	NA	no
Soltu.DM.01G037960	Major facilitator superfamily protein	Soltu.DM.01G037960.3	17.8813	18.1095	1.86571	2.63357	0.1235	0.1822	0.0648	-0.1174	0.64581	TRUE	0	NA	NA	no
Soltu.DM.01G037960	Major facilitator superfamily protein	Soltu.DM.01G037960.4	17.8813	18.1095	0.837367	0	0.0499	0	0.0998	0.0998	7.13761e-05	TRUE	0	NA	NA	no
Soltu.DM.01G037960	Major facilitator superfamily protein	Soltu.DM.01G037960.5	17.8813	18.1095	4.61373	4.71296	0.247517	0.244167	0.250867	0.0067	0.946172	TRUE	0	NA	NA	no
Soltu.DM.01G040610	ADP-ribosylation factor A1E	Soltu.DM.01G040610.1	241.625	267.795	80.7097	122.013	0.319233	0.456533	0.181933	-0.2746	8.90523e-07	TRUE	0	0.995806	TRUE	no
Soltu.DM.01G040610	ADP-ribosylation factor A1E	Soltu.DM.01G040610.2	241.625	267.795	160.915	145.782	0.680767	0.543467	0.818067	0.2746	8.87451e-07	TRUE	0	0.995806	TRUE	no
Soltu.DM.01G041150	neurofilament protein-related	Soltu.DM.01G041150.1	59.6027	71.864	54.7311	70.0817	0.89455	0.976	0.8131	-0.1629	0.0319129	FALSE	0	1	TRUE	no
Soltu.DM.01G041150	neurofilament protein-related	Soltu.DM.01G041150.2	59.6027	71.864	4.87157	1.78229	0.10545	0.024	0.1869	0.1629	0.0333042	FALSE	0	1	TRUE	no
Soltu.DM.01G041340	Pyridine nucleotide-disulphide oxidoreductase family protein	Soltu.DM.01G041340.1	15.1662	15.4545	5.61215	9.94789	0.3604	0.635233	0.0855667	-0.549667	0.00182015	TRUE	0	1	TRUE	no
Soltu.DM.01G041340	Pyridine nucleotide-disulphide oxidoreductase family protein	Soltu.DM.01G041340.2	15.1662	15.4545	4.31246	2.27056	0.2961	0.148233	0.443967	0.295733	0.604159	TRUE	0	1	TRUE	no
Soltu.DM.01G041340	Pyridine nucleotide-disulphide oxidoreductase family protein	Soltu.DM.01G041340.3	15.1662	15.4545	5.24163	3.23603	0.343483	0.2165	0.470467	0.253967	0.452121	FALSE	0	1	TRUE	no
Soltu.DM.01G042970	UDP-glucose:glycoprotein glucosyltransferases;transferases, transferring hexosyl groups;transferases, transferring glycosyl groups	Soltu.DM.01G042970.1	15.4051	13.5661	10.3942	12.3288	0.699267	0.909867	0.488667	-0.4212	1.29112e-08	FALSE	0	1	TRUE	no
Soltu.DM.01G042970	UDP-glucose:glycoprotein glucosyltransferases;transferases, transferring hexosyl groups;transferases, transferring glycosyl groups	Soltu.DM.01G042970.2	15.4051	13.5661	3.64254	0.276527	0.213917	0.0204	0.407433	0.387033	1.1355e-26	FALSE	0	1	TRUE	no
Soltu.DM.01G042970	UDP-glucose:glycoprotein glucosyltransferases;transferases, transferring hexosyl groups;transferases, transferring glycosyl groups	Soltu.DM.01G042970.3	15.4051	13.5661	1.36839	0.96079	0.0867833	0.0697333	0.103833	0.0341	0.86395	FALSE	0	NA	NA	no
Soltu.DM.01G045790	peroxisomal NAD-malate dehydrogenase	Soltu.DM.01G045790.1	420.549	297.295	368.326	294.851	0.901817	0.990433	0.8132	-0.177233	1.16729e-15	FALSE	0	1	TRUE	no
Soltu.DM.01G045790	peroxisomal NAD-malate dehydrogenase	Soltu.DM.01G045790.2	420.549	297.295	52.2234	2.44377	0.0981833	0.00956667	0.1868	0.177233	1.20289e-15	TRUE	0	0.999959	TRUE	no
Soltu.DM.01G045880	conserved hypothetical protein	Soltu.DM.01G045880.1	37.4616	26.9969	34.8383	26.9185	0.945167	0.996733	0.8936	-0.103133	3.74658e-10	FALSE	0	NA	NA	no
Soltu.DM.01G045880	conserved hypothetical protein	Soltu.DM.01G045880.2	37.4616	26.9969	2.6105	0.0783403	0.05455	0.00326667	0.105833	0.102567	1.03838e-09	TRUE	1	NA	NA	no
Soltu.DM.01G047110	PTEN	Soltu.DM.01G047110.1	27.6516	28.705	22.7829	28.1532	0.817167	0.982433	0.6519	-0.330533	0.0262943	FALSE	0	1	TRUE	no
Soltu.DM.01G047110	PTEN	Soltu.DM.01G047110.2	27.6516	28.705	4.86864	0.551792	0.182833	0.0175667	0.3481	0.330533	0.0269647	FALSE	0	1	TRUE	no
Soltu.DM.01G047800	Protein kinase superfamily protein	Soltu.DM.01G047800.1	17.5725	18.628	15.082	17.5184	0.851067	0.942133	0.76	-0.182133	0.0460155	TRUE	0	NA	NA	no
Soltu.DM.01G047800	Protein kinase superfamily protein	Soltu.DM.01G047800.2	17.5725	18.628	2.49047	1.10955	0.148933	0.0578667	0.24	0.182133	0.0491149	TRUE	1	NA	NA	no
Soltu.DM.01G049010	Tyrosyl-tRNA synthetase, class Ib, bacterial/mitochondrial	Soltu.DM.01G049010.1	39.496	30.3565	32.0992	29.9792	0.843517	0.986933	0.7001	-0.286833	0.0123572	TRUE	0	1	TRUE	no
Soltu.DM.01G049010	Tyrosyl-tRNA synthetase, class Ib, bacterial/mitochondrial	Soltu.DM.01G049010.2	39.496	30.3565	7.39682	0.377298	0.156483	0.0130667	0.2999	0.286833	0.0127087	TRUE	1	1	TRUE	no
Soltu.DM.01G051310	ATPase, V1 complex, subunit B protein	Soltu.DM.01G051310.1	93.9675	101.638	26.5817	26.0719	0.279033	0.2539	0.304167	0.0502667	0.828577	TRUE	0	1	TRUE	no
Soltu.DM.01G051310	ATPase, V1 complex, subunit B protein	Soltu.DM.01G051310.2	93.9675	101.638	51.0889	68.6647	0.535967	0.676633	0.3953	-0.281333	0.0475573	FALSE	0	1	TRUE	no
Soltu.DM.01G051310	ATPase, V1 complex, subunit B protein	Soltu.DM.01G051310.3	93.9675	101.638	5.20589	2.98703	0.0584	0.0308667	0.0859333	0.0550667	0.420147	TRUE	1	1	TRUE	no
Soltu.DM.01G051310	ATPase, V1 complex, subunit B protein	Soltu.DM.01G051310.4	93.9675	101.638	9.50562	3.2711	0.108883	0.032	0.185767	0.153767	0.0930938	TRUE	1	1	TRUE	no
Soltu.DM.01G051310	ATPase, V1 complex, subunit B protein	Soltu.DM.01G051310.5	93.9675	101.638	1.58536	0.643285	0.0177167	0.0066	0.0288333	0.0222333	0.128253	TRUE	1	NA	NA	no
Soltu.DM.02G002010	cysteine-rich RLK (RECEPTOR-like protein kinase)	Soltu.DM.02G002010.1	22.0912	23.566	15.88	22.0495	0.682617	0.931367	0.433867	-0.4975	0.0187729	FALSE	0	NA	NA	no
Soltu.DM.02G002010	cysteine-rich RLK (RECEPTOR-like protein kinase)	Soltu.DM.02G002010.2	22.0912	23.566	2.33254	1.44857	0.1111	0.0659667	0.156233	0.0902667	0.304105	TRUE	2	NA	NA	no
Soltu.DM.02G002010	cysteine-rich RLK (RECEPTOR-like protein kinase)	Soltu.DM.02G002010.3	22.0912	23.566	1.97322	0	0.108017	0	0.216033	0.216033	0.260704	TRUE	0	NA	NA	no
Soltu.DM.02G002010	cysteine-rich RLK (RECEPTOR-like protein kinase)	Soltu.DM.02G002010.4	22.0912	23.566	1.90541	0.0679232	0.0982333	0.00266667	0.1938	0.191133	0.00101362	FALSE	0	NA	NA	no
Soltu.DM.02G003670	zinc finger (C2H2 type) family protein	Soltu.DM.02G003670.1	16.1454	13.6766	0.763736	0.567735	0.0438333	0.0386	0.0490667	0.0104667	0.69237	FALSE	0	NA	NA	no
Soltu.DM.02G003670	zinc finger (C2H2 type) family protein	Soltu.DM.02G003670.2	16.1454	13.6766	2.03209	2.32229	0.13915	0.185	0.0933	-0.0917	0.446533	FALSE	0	NA	NA	no
Soltu.DM.02G003670	zinc finger (C2H2 type) family protein	Soltu.DM.02G003670.3	16.1454	13.6766	2.86735	0.431656	0.1578	0.0276333	0.287967	0.260333	0.0051891	FALSE	1	NA	NA	no
Soltu.DM.02G003670	zinc finger (C2H2 type) family protein	Soltu.DM.02G003670.4	16.1454	13.6766	2.68418	2.1931	0.158983	0.148233	0.169733	0.0215	0.875784	FALSE	1	NA	NA	no
Soltu.DM.02G003670	zinc finger (C2H2 type) family protein	Soltu.DM.02G003670.5	16.1454	13.6766	7.79806	8.16185	0.500217	0.600533	0.3999	-0.200633	0.0714104	FALSE	0	NA	NA	no
Soltu.DM.02G007530	telomere repeat binding factor	Soltu.DM.02G007530.1	14.0184	14.2878	8.31438	8.84626	0.583367	0.6012	0.565533	-0.0356667	0.904136	TRUE	0	NA	NA	no
Soltu.DM.02G007530	telomere repeat binding factor	Soltu.DM.02G007530.2	14.0184	14.2878	4.04625	5.32463	0.296033	0.390733	0.201333	-0.1894	0.799663	TRUE	0	NA	NA	no
Soltu.DM.02G007530	telomere repeat binding factor	Soltu.DM.02G007530.3	14.0184	14.2878	1.65779	0.11693	0.120617	0.0081	0.233133	0.225033	0.0017202	TRUE	0	NA	NA	no
Soltu.DM.02G007590	calcium ATPase	Soltu.DM.02G007590.1	11.3346	11.2587	5.61771	8.17955	0.529533	0.762967	0.2961	-0.466867	0.230159	TRUE	0	1	TRUE	no
Soltu.DM.02G007590	calcium ATPase	Soltu.DM.02G007590.2	11.3346	11.2587	1.63169	2.77885	0.131733	0.2109	0.0525667	-0.158333	0.955521	FALSE	0	NA	NA	no
Soltu.DM.02G007590	calcium ATPase	Soltu.DM.02G007590.3	11.3346	11.2587	4.02307	0.257318	0.333767	0.0226	0.644933	0.622333	0.00354727	TRUE	1	1	TRUE	no
Soltu.DM.02G009040	Transmembrane amino acid transporter family protein	Soltu.DM.02G009040.2	34.1479	26.8156	22.2416	22.8528	0.6768	0.849633	0.503967	-0.345667	0.00346441	FALSE	0	1	TRUE	no
Soltu.DM.02G009040	Transmembrane amino acid transporter family protein	Soltu.DM.02G009040.3	34.1479	26.8156	3.96048	2.3306	0.110983	0.0852	0.136767	0.0515667	0.396722	FALSE	1	1	TRUE	no
Soltu.DM.02G009040	Transmembrane amino acid transporter family protein	Soltu.DM.02G009040.4	34.1479	26.8156	7.7518	1.40605	0.204517	0.0538	0.355233	0.301433	3.47863e-05	TRUE	1	1	TRUE	no
Soltu.DM.02G010070	SIN3-like	Soltu.DM.02G010070.1	11.6985	11.7274	8.43269	11.0647	0.720583	0.9456	0.495567	-0.450033	3.54716e-07	TRUE	0	NA	NA	no
Soltu.DM.02G010070	SIN3-like	Soltu.DM.02G010070.3	11.6985	11.7274	2.30841	0	0.197467	0	0.394933	0.394933	1.13227e-30	TRUE	0	NA	NA	no
Soltu.DM.02G010070	SIN3-like	Soltu.DM.02G010070.4	11.6985	11.7274	0.470415	0.662707	0.0398167	0.0544	0.0252333	-0.0291667	0.300174	TRUE	0	NA	NA	no
Soltu.DM.02G010070	SIN3-like	Soltu.DM.02G010070.5	11.6985	11.7274	0.475223	0	0.0408833	0	0.0817667	0.0817667	0.910267	TRUE	0	NA	NA	no
Soltu.DM.02G011860	alpha/beta-Hydrolases superfamily protein	Soltu.DM.02G011860.1	26.9225	28.2417	17.8605	21.2568	0.655517	0.751933	0.5591	-0.192833	0.106421	FALSE	0	NA	NA	no
Soltu.DM.02G011860	alpha/beta-Hydrolases superfamily protein	Soltu.DM.02G011860.2	26.9225	28.2417	7.5447	6.91459	0.285017	0.2455	0.324533	0.0790333	0.566821	TRUE	1	NA	NA	no
Soltu.DM.02G011860	alpha/beta-Hydrolases superfamily protein	Soltu.DM.02G011860.3	26.9225	28.2417	1.5173	0.0702523	0.05945	0.00253333	0.116367	0.113833	4.16742e-08	TRUE	1	NA	NA	no
Soltu.DM.02G012580	Coatomer epsilon subunit	Soltu.DM.02G012580.1	57.4113	60.7607	36.9933	24.7937	0.660217	0.4106	0.909833	0.499233	2.09608e-37	FALSE	0	0.999999	TRUE	no
Soltu.DM.02G012580	Coatomer epsilon subunit	Soltu.DM.02G012580.2	57.4113	60.7607	4.18597	6.09384	0.0735667	0.104967	0.0421667	-0.0628	0.0892373	TRUE	0	0.999426	TRUE	no
Soltu.DM.02G012580	Coatomer epsilon subunit	Soltu.DM.02G012580.3	57.4113	60.7607	16.232	29.8732	0.266233	0.484433	0.0480333	-0.4364	1.09049e-21	FALSE	1	1	TRUE	no
Soltu.DM.02G012760	P-loop containing nucleoside triphosphate hydrolases superfamily protein	Soltu.DM.02G012760.1	16.0614	10.075	0.576815	1.05551	0.0522833	0.0983667	0.0062	-0.0921667	0.0072104	FALSE	0	NA	NA	no
Soltu.DM.02G012760	P-loop containing nucleoside triphosphate hydrolases superfamily protein	Soltu.DM.02G012760.2	16.0614	10.075	3.56551	0	0.15405	0	0.3081	0.3081	1.12824e-13	FALSE	0	0.46983	FALSE	no
Soltu.DM.02G012760	P-loop containing nucleoside triphosphate hydrolases superfamily protein	Soltu.DM.02G012760.3	16.0614	10.075	11.9191	9.01948	0.793683	0.901633	0.685733	-0.2159	0.0179094	FALSE	0	0.754465	TRUE	no
Soltu.DM.02G017670	phosphoglycerate/bisphosphoglycerate mutase family protein	Soltu.DM.02G017670.1	23.079	17.1434	1.79604	0.0687933	0.06695	0.00686667	0.127033	0.120167	0.0171758	TRUE	1	NA	NA	no
Soltu.DM.02G017670	phosphoglycerate/bisphosphoglycerate mutase family protein	Soltu.DM.02G017670.2	23.079	17.1434	3.21062	2.63033	0.145433	0.162867	0.128	-0.0348667	0.886628	TRUE	0	NA	NA	no
Soltu.DM.02G017670	phosphoglycerate/bisphosphoglycerate mutase family protein	Soltu.DM.02G017670.3	23.079	17.1434	4.37623	2.53996	0.187433	0.166633	0.208233	0.0416	0.735309	TRUE	0	NA	NA	no
Soltu.DM.02G017670	phosphoglycerate/bisphosphoglycerate mutase family protein	Soltu.DM.02G017670.4	23.079	17.1434	13.5866	11.8348	0.594483	0.6567	0.532267	-0.124433	0.480362	FALSE	0	NA	NA	no
Soltu.DM.02G019310	plastid developmental protein DAG, putative	Soltu.DM.02G019310.1	33.4504	22.4066	20.0086	17.6792	0.653317	0.7985	0.508133	-0.290367	0.0341208	TRUE	0	0.9995	TRUE	no
Soltu.DM.02G019310	plastid developmental protein DAG, putative	Soltu.DM.02G019310.2	33.4504	22.4066	5.98292	1.68148	0.1515	0.0709333	0.232067	0.161133	0.227467	TRUE	1	0.994442	TRUE	no
Soltu.DM.02G019310	plastid developmental protein DAG, putative	Soltu.DM.02G019310.4	33.4504	22.4066	7.45884	3.04592	0.195167	0.130567	0.259767	0.1292	0.262243	TRUE	0	0.999494	TRUE	no
Soltu.DM.02G019540	Sulfite exporter TauE/SafE family protein	Soltu.DM.02G019540.1	24.5627	27.138	2.97596	0.338125	0.1335	0.0156333	0.251367	0.235733	0.0265845	FALSE	0	NA	NA	no
Soltu.DM.02G019540	Sulfite exporter TauE/SafE family protein	Soltu.DM.02G019540.2	24.5627	27.138	21.5868	26.7999	0.8665	0.984367	0.748633	-0.235733	0.0254417	FALSE	1	NA	NA	no
Soltu.DM.02G022900	Calcium-dependent phosphotriesterase superfamily protein	Soltu.DM.02G022900.1	11.5701	10.4459	9.63094	10.1558	0.843417	0.964233	0.7226	-0.241633	0.00416517	FALSE	0	NA	NA	no
Soltu.DM.02G022900	Calcium-dependent phosphotriesterase superfamily protein	Soltu.DM.02G022900.2	11.5701	10.4459	1.93917	0.290112	0.156583	0.0357667	0.2774	0.241633	0.00482944	TRUE	1	NA	NA	no
Soltu.DM.02G023190	DUF1990 domain containing protein	Soltu.DM.02G023190.1	18.1152	16.3402	14.8837	15.0706	0.83165	0.917633	0.745667	-0.171967	0.038042	FALSE	0	NA	NA	no
Soltu.DM.02G023190	DUF1990 domain containing protein	Soltu.DM.02G023190.2	18.1152	16.3402	1.34997	0.949974	0.0757333	0.0667667	0.0847	0.0179333	0.820494	TRUE	1	NA	NA	no
Soltu.DM.02G023190	DUF1990 domain containing protein	Soltu.DM.02G023190.4	18.1152	16.3402	1.88154	0.319657	0.0926	0.0155667	0.169633	0.154067	0.060318	FALSE	0	NA	NA	no
Soltu.DM.02G023360	Protein phosphatase 2C family protein	Soltu.DM.02G023360.1	13.3479	15.4002	11.2658	14.8004	0.822783	0.959567	0.686	-0.273567	7.84989e-07	TRUE	0	NA	NA	no
Soltu.DM.02G023360	Protein phosphatase 2C family protein	Soltu.DM.02G023360.2	13.3479	15.4002	2.08216	0.599781	0.177217	0.0404333	0.314	0.273567	1.33221e-06	TRUE	1	NA	NA	no
Soltu.DM.02G026040	plastidic GLC translocator	Soltu.DM.02G026040.1	30.6624	24.8076	20.0379	7.10337	0.569733	0.233367	0.9061	0.672733	0.0436262	TRUE	0	1	TRUE	no
Soltu.DM.02G026040	plastidic GLC translocator	Soltu.DM.02G026040.2	30.6624	24.8076	10.6246	17.7042	0.430267	0.766633	0.0939	-0.672733	0.0437797	TRUE	1	1	TRUE	no
Soltu.DM.02G026330	nuclear factor Y, subunit C4	Soltu.DM.02G026330.1	13.0705	14.7384	1.37768	0.994944	0.108617	0.0637667	0.153467	0.0897	0.528324	TRUE	0	NA	NA	no
Soltu.DM.02G026330	nuclear factor Y, subunit C4	Soltu.DM.02G026330.2	13.0705	14.7384	1.32043	1.34121	0.11495	0.1152	0.1147	-0.0005	0.409994	TRUE	1	NA	NA	no
Soltu.DM.02G026330	nuclear factor Y, subunit C4	Soltu.DM.02G026330.3	13.0705	14.7384	0.74878	0.122192	0.06585	0.0105	0.1212	0.1107	0.0910549	TRUE	1	NA	NA	no
Soltu.DM.02G026330	nuclear factor Y, subunit C4	Soltu.DM.02G026330.4	13.0705	14.7384	0.473379	0.354647	0.0390167	0.0259667	0.0520667	0.0261	0.398248	FALSE	0	NA	NA	no
Soltu.DM.02G026330	nuclear factor Y, subunit C4	Soltu.DM.02G026330.5	13.0705	14.7384	1.55356	2.42431	0.104783	0.149433	0.0601333	-0.0893	0.904136	FALSE	0	NA	NA	no
Soltu.DM.02G026330	nuclear factor Y, subunit C4	Soltu.DM.02G026330.6	13.0705	14.7384	1.16162	0.804968	0.100783	0.0691333	0.132433	0.0633	0.301494	FALSE	0	NA	NA	no
Soltu.DM.02G026330	nuclear factor Y, subunit C4	Soltu.DM.02G026330.7	13.0705	14.7384	0.708116	0.0759441	0.0617667	0.00653333	0.117	0.110467	0.0259501	FALSE	0	NA	NA	no
Soltu.DM.02G026330	nuclear factor Y, subunit C4	Soltu.DM.02G026330.8	13.0705	14.7384	5.72698	8.62023	0.404233	0.559467	0.249	-0.310467	0.0860006	FALSE	0	NA	NA	no
Soltu.DM.02G028570	nicotinate phosphoribosyltransferase	Soltu.DM.02G028570.1	30.8567	31.0944	28.6049	31.0944	0.9275	1	0.855	-0.145	1.06304e-12	TRUE	0	NA	NA	no
Soltu.DM.02G028570	nicotinate phosphoribosyltransferase	Soltu.DM.02G028570.2	30.8567	31.0944	2.25182	0	0.0725	0	0.145	0.145	3.0587e-12	TRUE	1	NA	NA	no
Soltu.DM.02G029210	SAP domain-containing protein	Soltu.DM.02G029210.1	22.2674	25.1355	18.6252	22.9461	0.830683	0.914	0.747367	-0.166633	0.138763	FALSE	0	NA	NA	no
Soltu.DM.02G029210	SAP domain-containing protein	Soltu.DM.02G029210.2	22.2674	25.1355	1.47537	1.39248	0.0636333	0.0544333	0.0728333	0.0184	0.860571	FALSE	0	NA	NA	no
Soltu.DM.02G029210	SAP domain-containing protein	Soltu.DM.02G029210.3	22.2674	25.1355	2.16682	0.796906	0.105683	0.0315333	0.179833	0.1483	0.00117753	TRUE	2	NA	NA	no
Soltu.DM.02G030950	glycine-rich RNA-binding protein	Soltu.DM.02G030950.1	68.3202	72.7057	29.1523	25.4539	0.444383	0.330067	0.5587	0.228633	0.483755	FALSE	0	0.999999	TRUE	no
Soltu.DM.02G030950	glycine-rich RNA-binding protein	Soltu.DM.02G030950.2	68.3202	72.7057	31.7433	46.3114	0.44825	0.659433	0.237067	-0.422367	0.473293	FALSE	0	0.999999	TRUE	no
Soltu.DM.02G030950	glycine-rich RNA-binding protein	Soltu.DM.02G030950.3	68.3202	72.7057	7.42464	0.940309	0.107367	0.0105	0.204233	0.193733	0.0304389	FALSE	0	0.999998	TRUE	no
Soltu.DM.02G031500	EXS (ERD1/XPR1/SYG1) family protein	Soltu.DM.02G031500.1	15.209	15.2419	5.36154	7.28924	0.328183	0.428633	0.227733	-0.2009	0.905878	TRUE	0	NA	NA	no
Soltu.DM.02G031500	EXS (ERD1/XPR1/SYG1) family protein	Soltu.DM.02G031500.2	15.209	15.2419	2.8786	4.06003	0.215283	0.324033	0.106533	-0.2175	0.786678	TRUE	1	NA	NA	no
Soltu.DM.02G031500	EXS (ERD1/XPR1/SYG1) family protein	Soltu.DM.02G031500.3	15.209	15.2419	1.40074	0.405013	0.0915333	0.0249333	0.158133	0.1332	6.95707e-06	TRUE	2	NA	NA	no
Soltu.DM.02G031500	EXS (ERD1/XPR1/SYG1) family protein	Soltu.DM.02G031500.4	15.209	15.2419	0.997469	1.07601	0.0634	0.0656667	0.0611333	-0.00453333	0.96288	TRUE	0	NA	NA	no
Soltu.DM.02G031500	EXS (ERD1/XPR1/SYG1) family protein	Soltu.DM.02G031500.5	15.209	15.2419	2.18804	1.59968	0.143967	0.104733	0.1832	0.0784667	0.262243	TRUE	0	NA	NA	no
Soltu.DM.02G031500	EXS (ERD1/XPR1/SYG1) family protein	Soltu.DM.02G031500.6	15.209	15.2419	2.38261	0.811942	0.15765	0.0520333	0.263267	0.211233	0.138542	TRUE	1	NA	NA	no
Soltu.DM.02G031600	polypyrimidine tract-binding protein	Soltu.DM.02G031600.1	18.7933	20.8293	15.4316	19.7184	0.809833	0.9521	0.667567	-0.284533	0.0436262	FALSE	0	NA	NA	no
Soltu.DM.02G031600	polypyrimidine tract-binding protein	Soltu.DM.02G031600.2	18.7933	20.8293	1.12132	0.0615962	0.0674833	0.00336667	0.1316	0.128233	2.46373e-10	TRUE	1	NA	NA	no
Soltu.DM.02G031600	polypyrimidine tract-binding protein	Soltu.DM.02G031600.3	18.7933	20.8293	2.24034	1.04929	0.122683	0.0445333	0.200833	0.1563	0.176471	FALSE	1	NA	NA	no
Soltu.DM.02G033100	shaggy-like kinase	Soltu.DM.02G033100.1	14.8692	14.7902	0.196804	0	0.0151167	0	0.0302333	0.0302333	0.909743	TRUE	0	NA	NA	no
Soltu.DM.02G033100	shaggy-like kinase	Soltu.DM.02G033100.2	14.8692	14.7902	13.2481	14.5094	0.88555	0.981067	0.790033	-0.191033	0.129522	TRUE	0	NA	NA	no
Soltu.DM.02G033100	shaggy-like kinase	Soltu.DM.02G033100.3	14.8692	14.7902	0.403334	0.280849	0.0277	0.0189333	0.0364667	0.0175333	0.654711	TRUE	1	NA	NA	no
Soltu.DM.02G033100	shaggy-like kinase	Soltu.DM.02G033100.4	14.8692	14.7902	1.02101	0	0.0716833	0	0.143367	0.143367	0.00254749	TRUE	1	NA	NA	no
Soltu.DM.02G033900	glucose-6-phosphate dehydrogenase	Soltu.DM.02G033900.1	33.3335	42.7605	0.514936	0.34872	0.0166667	0.00606667	0.0272667	0.0212	0.639367	TRUE	0	NA	NA	no
Soltu.DM.02G033900	glucose-6-phosphate dehydrogenase	Soltu.DM.02G033900.3	33.3335	42.7605	2.5735	0.186972	0.104383	0.00326667	0.2055	0.202233	0.00111241	TRUE	0	NA	NA	no
Soltu.DM.02G033900	glucose-6-phosphate dehydrogenase	Soltu.DM.02G033900.4	33.3335	42.7605	27.9552	40.2334	0.80055	0.941367	0.659733	-0.281633	0.00841899	TRUE	0	NA	NA	no
Soltu.DM.02G033900	glucose-6-phosphate dehydrogenase	Soltu.DM.02G033900.5	33.3335	42.7605	0.529359	0	0.0222	0	0.0444	0.0444	4.27059e-07	TRUE	0	NA	NA	no
Soltu.DM.02G033900	glucose-6-phosphate dehydrogenase	Soltu.DM.02G033900.6	33.3335	42.7605	1.50545	1.48146	0.0516833	0.0403	0.0630667	0.0227667	0.580172	TRUE	1	NA	NA	no
Soltu.DM.02G033960	global transcription factor group E8	Soltu.DM.02G033960.1	35.1695	43.0722	11.0709	16.6059	0.298567	0.387	0.210133	-0.176867	0.0217987	FALSE	0	1	TRUE	no
Soltu.DM.02G033960	global transcription factor group E8	Soltu.DM.02G033960.2	35.1695	43.0722	24.0986	26.4664	0.701433	0.613	0.789867	0.176867	0.0212255	TRUE	0	1	TRUE	no
Soltu.DM.02G034420	ENTH/VHS family protein	Soltu.DM.02G034420.1	15.1097	14.7686	7.81402	11.0527	0.5151	0.744467	0.285733	-0.458733	0.0117829	FALSE	0	1	TRUE	no
Soltu.DM.02G034420	ENTH/VHS family protein	Soltu.DM.02G034420.2	15.1097	14.7686	6.94394	3.71591	0.459467	0.255533	0.6634	0.407867	0.00220115	TRUE	1	1	TRUE	no
Soltu.DM.02G034420	ENTH/VHS family protein	Soltu.DM.02G034420.4	15.1097	14.7686	0.221591	0	0.0164167	0	0.0328333	0.0328333	0.720674	TRUE	1	NA	NA	no
Soltu.DM.02G034500	Esterase/lipase/thioesterase family protein	Soltu.DM.02G034500.1	38.5196	33.4284	34.6541	32.3822	0.90795	0.969333	0.846567	-0.122767	1.10258e-08	FALSE	0	1	TRUE	no
Soltu.DM.02G034500	Esterase/lipase/thioesterase family protein	Soltu.DM.02G034500.2	38.5196	33.4284	3.86551	1.04619	0.09205	0.0306667	0.153433	0.122767	2.0952e-08	TRUE	2	1	TRUE	no
Soltu.DM.02G034520	conserved hypothetical protein	Soltu.DM.02G034520.1	31.9944	30.1693	0.651219	0.5238	0.0203667	0.0177	0.0230333	0.00533333	0.823598	TRUE	0	NA	NA	no
Soltu.DM.02G034520	conserved hypothetical protein	Soltu.DM.02G034520.2	31.9944	30.1693	10.0718	7.50859	0.309817	0.246867	0.372767	0.1259	0.0455533	FALSE	0	0.999225	TRUE	no
Soltu.DM.02G034520	conserved hypothetical protein	Soltu.DM.02G034520.3	31.9944	30.1693	21.2714	22.1369	0.6698	0.7354	0.6042	-0.1312	0.0234998	FALSE	0	0.995995	TRUE	no
Soltu.DM.02G034690	Protein of unknown function (DUF803)	Soltu.DM.02G034690.1	25.3402	26.9412	9.68268	0	0.406767	0	0.813533	0.813533	1.99883e-09	TRUE	0	1	TRUE	no
Soltu.DM.02G034690	Protein of unknown function (DUF803)	Soltu.DM.02G034690.2	25.3402	26.9412	15.6575	26.9412	0.593233	1	0.186467	-0.813533	1.94005e-09	TRUE	0	0.999992	TRUE	no
Soltu.DM.03G000490	cytidinediphosphate diacylglycerol synthase	Soltu.DM.03G000490.1	27.3631	26.8519	3.27307	5.23501	0.1191	0.1906	0.0476	-0.143	0.00579741	TRUE	0	1	TRUE	no
Soltu.DM.03G000490	cytidinediphosphate diacylglycerol synthase	Soltu.DM.03G000490.5	27.3631	26.8519	3.0005	4.87115	0.10895	0.176033	0.0418667	-0.134167	0.0614971	TRUE	0	1	TRUE	no
Soltu.DM.03G000490	cytidinediphosphate diacylglycerol synthase	Soltu.DM.03G000490.8	27.3631	26.8519	1.35777	1.32063	0.0464667	0.0442	0.0487333	0.00453333	0.946843	TRUE	0	NA	NA	no
Soltu.DM.03G000490	cytidinediphosphate diacylglycerol synthase	Soltu.DM.03G000490.9	27.3631	26.8519	19.565	15.3752	0.71965	0.587033	0.852267	0.265233	0.000432556	FALSE	1	1	TRUE	no
Soltu.DM.03G003160	auxin response factor	Soltu.DM.03G003160.1	42.6991	41.599	34.2749	37.4783	0.808317	0.900967	0.715667	-0.1853	0.0156006	TRUE	0	1	TRUE	no
Soltu.DM.03G003160	auxin response factor	Soltu.DM.03G003160.2	42.6991	41.599	8.42423	4.12072	0.191683	0.0990333	0.284333	0.1853	0.0161534	FALSE	1	1	TRUE	no
Soltu.DM.03G003710	calcium-dependent protein kinase	Soltu.DM.03G003710.1	19.8523	25.8356	6.82651	10.8548	0.3173	0.4275	0.2071	-0.2204	0.0261808	TRUE	0	1	TRUE	no
Soltu.DM.03G003710	calcium-dependent protein kinase	Soltu.DM.03G003710.2	19.8523	25.8356	13.0258	14.9808	0.6827	0.5725	0.7929	0.2204	0.0256495	FALSE	0	1	TRUE	no
Soltu.DM.03G015000	LUC7 N_terminus domain-containing protein	Soltu.DM.03G015000.1	35.9045	38.25	2.42193	1.31037	0.0689667	0.031	0.106933	0.0759333	0.181442	TRUE	0	NA	NA	no
Soltu.DM.03G015000	LUC7 N_terminus domain-containing protein	Soltu.DM.03G015000.2	35.9045	38.25	9.8033	7.89006	0.27985	0.2071	0.3526	0.1455	0.229295	TRUE	1	1	TRUE	no
Soltu.DM.03G015000	LUC7 N_terminus domain-containing protein	Soltu.DM.03G015000.3	35.9045	38.25	6.26243	4.4018	0.1814	0.1212	0.2416	0.1204	0.119723	TRUE	1	1	TRUE	no
Soltu.DM.03G015000	LUC7 N_terminus domain-containing protein	Soltu.DM.03G015000.4	35.9045	38.25	17.4168	24.6477	0.469717	0.640667	0.298767	-0.3419	0.0208527	FALSE	0	1	TRUE	no
Soltu.DM.03G016800	RNA-binding (RRM/RBD/RNP motifs) family protein	Soltu.DM.03G016800.1	55.9815	50.1353	47.1238	44.9898	0.84715	0.897533	0.796767	-0.100767	0.0109563	TRUE	0	1	TRUE	no
Soltu.DM.03G016800	RNA-binding (RRM/RBD/RNP motifs) family protein	Soltu.DM.03G016800.2	55.9815	50.1353	8.85776	5.14552	0.15285	0.102467	0.203233	0.100767	0.0117294	FALSE	1	1	TRUE	no
Soltu.DM.03G018000	SKP1-like	Soltu.DM.03G018000.1	13.3585	13.3381	7.74957	8.59492	0.580633	0.6454	0.515867	-0.129533	0.0348378	TRUE	0	NA	NA	no
Soltu.DM.03G018000	SKP1-like	Soltu.DM.03G018000.3	13.3585	13.3381	3.64452	4.24716	0.273	0.3186	0.2274	-0.0912	0.178389	TRUE	0	NA	NA	no
Soltu.DM.03G018000	SKP1-like	Soltu.DM.03G018000.4	13.3585	13.3381	1.96438	0.496007	0.14635	0.0359667	0.256733	0.220767	2.9229e-06	TRUE	1	NA	NA	no
Soltu.DM.03G018870	tetratricopeptide repeat (TPR)-containing protein	Soltu.DM.03G018870.1	27.9404	22.5469	8.14735	1.26891	0.264433	0.0692667	0.4596	0.390333	0.00565288	TRUE	0	0.993524	TRUE	no
Soltu.DM.03G018870	tetratricopeptide repeat (TPR)-containing protein	Soltu.DM.03G018870.2	27.9404	22.5469	18.279	20.6558	0.684833	0.899733	0.469933	-0.4298	0.00309539	TRUE	0	0.999967	TRUE	no
Soltu.DM.03G018870	tetratricopeptide repeat (TPR)-containing protein	Soltu.DM.03G018870.3	27.9404	22.5469	0.468383	0.112228	0.0146667	0.00573333	0.0236	0.0178667	0.221161	FALSE	0	NA	NA	no
Soltu.DM.03G018870	tetratricopeptide repeat (TPR)-containing protein	Soltu.DM.03G018870.4	27.9404	22.5469	1.04561	0.509989	0.03605	0.0252333	0.0468667	0.0216333	0.370482	TRUE	0	NA	NA	no
Soltu.DM.03G021320	SPFH/Band 7/PHB domain-containing membrane-associated protein family	Soltu.DM.03G021320.1	16.6348	16.6932	11.8774	14.1388	0.699967	0.815667	0.584267	-0.2314	0.328804	FALSE	0	NA	NA	no
Soltu.DM.03G021320	SPFH/Band 7/PHB domain-containing membrane-associated protein family	Soltu.DM.03G021320.2	16.6348	16.6932	1.90339	1.96863	0.12715	0.142467	0.111833	-0.0306333	0.868322	TRUE	0	NA	NA	no
Soltu.DM.03G021320	SPFH/Band 7/PHB domain-containing membrane-associated protein family	Soltu.DM.03G021320.3	16.6348	16.6932	2.85394	0.58582	0.172883	0.0418667	0.3039	0.262033	0.0141089	FALSE	1	NA	NA	no
Soltu.DM.03G021660	SER/ARG-rich protein 34A	Soltu.DM.03G021660.1	49.5429	57.6303	45.5439	56.3281	0.909333	0.978333	0.840333	-0.138	0.0334445	TRUE	0	0.999863	TRUE	no
Soltu.DM.03G021660	SER/ARG-rich protein 34A	Soltu.DM.03G021660.2	49.5429	57.6303	0.92023	0.579929	0.0202167	0.0097	0.0307333	0.0210333	0.266973	TRUE	0	NA	NA	no
Soltu.DM.03G021660	SER/ARG-rich protein 34A	Soltu.DM.03G021660.3	49.5429	57.6303	3.07874	0.722286	0.0704667	0.012	0.128933	0.116933	0.0224948	TRUE	1	0.999863	TRUE	no
Soltu.DM.03G022160	Tetratricopeptide repeat (TPR)-like superfamily protein	Soltu.DM.03G022160.1	85.7558	63.176	75.1656	62.6732	0.90725	0.991433	0.823067	-0.168367	0.000148204	FALSE	0	0.99979	TRUE	no
Soltu.DM.03G022160	Tetratricopeptide repeat (TPR)-like superfamily protein	Soltu.DM.03G022160.2	85.7558	63.176	10.5903	0.502759	0.09275	0.00856667	0.176933	0.168367	0.000155293	TRUE	1	0.999575	TRUE	no
Soltu.DM.03G022810	FTSH protease	Soltu.DM.03G022810.1	39.7934	30.1008	3.94736	0.00591147	0.0778	0.000233333	0.155367	0.155133	1.46872e-12	TRUE	0	1	TRUE	no
Soltu.DM.03G022810	FTSH protease	Soltu.DM.03G022810.2	39.7934	30.1008	35.846	30.0949	0.9222	0.999767	0.844633	-0.155133	8.23579e-13	TRUE	0	1	TRUE	no
Soltu.DM.03G022850	sigma factor E	Soltu.DM.03G022850.1	29.0914	32.3119	27.2016	31.815	0.9288	0.9863	0.8713	-0.115	0.0162613	FALSE	0	NA	NA	no
Soltu.DM.03G022850	sigma factor E	Soltu.DM.03G022850.2	29.0914	32.3119	1.88979	0.496851	0.0712	0.0137	0.1287	0.115	0.0197412	TRUE	1	NA	NA	no
Soltu.DM.03G023470	glutaminyl cyclase	Soltu.DM.03G023470.1	36.2419	37.3269	24.4918	34.1621	0.669333	0.916167	0.4225	-0.493667	3.33105e-12	FALSE	0	0.999998	TRUE	yes
Soltu.DM.03G023470	glutaminyl cyclase	Soltu.DM.03G023470.2	36.2419	37.3269	1.72322	0.808142	0.0476167	0.0213	0.0739333	0.0526333	0.0291326	TRUE	0	NA	NA	no
Soltu.DM.03G023470	glutaminyl cyclase	Soltu.DM.03G023470.3	36.2419	37.3269	3.21264	1.90015	0.0889167	0.0509	0.126933	0.0760333	0.0031142	TRUE	0	0.999916	TRUE	yes
Soltu.DM.03G023470	glutaminyl cyclase	Soltu.DM.03G023470.4	36.2419	37.3269	5.62295	0.141527	0.1619	0.0035	0.3203	0.3168	1.84525e-05	TRUE	1	0.99997	TRUE	no
Soltu.DM.03G023470	glutaminyl cyclase	Soltu.DM.03G023470.6	36.2419	37.3269	1.19134	0.314928	0.0322167	0.0081	0.0563333	0.0482333	0.0839392	FALSE	0	NA	NA	no
Soltu.DM.03G025610	FUS3-complementing gene	Soltu.DM.03G025610.1	200.837	187.204	99.1852	123.804	0.50185	0.6555	0.3482	-0.3073	0.0425703	FALSE	0	1	TRUE	no
Soltu.DM.03G025610	FUS3-complementing gene	Soltu.DM.03G025610.2	200.837	187.204	24.0928	26.2539	0.122167	0.141667	0.102667	-0.039	0.603878	TRUE	0	0.999999	TRUE	no
Soltu.DM.03G025610	FUS3-complementing gene	Soltu.DM.03G025610.3	200.837	187.204	64.1468	27.9691	0.310117	0.154167	0.466067	0.3119	0.215139	TRUE	1	1	TRUE	no
Soltu.DM.03G025610	FUS3-complementing gene	Soltu.DM.03G025610.4	200.837	187.204	13.4126	9.17709	0.06585	0.0486	0.0831	0.0345	0.282069	TRUE	1	1	TRUE	no
Soltu.DM.03G028000	RAC-like	Soltu.DM.03G028000.1	21.3339	18.431	12.6317	13.1001	0.586667	0.681867	0.491467	-0.1904	0.628546	TRUE	0	NA	NA	no
Soltu.DM.03G028000	RAC-like	Soltu.DM.03G028000.2	21.3339	18.431	1.94058	0	0.08415	0	0.1683	0.1683	0.0377603	TRUE	1	NA	NA	no
Soltu.DM.03G028000	RAC-like	Soltu.DM.03G028000.3	21.3339	18.431	1.60337	0	0.0655333	0	0.131067	0.131067	4.2861e-05	TRUE	0	NA	NA	no
Soltu.DM.03G028000	RAC-like	Soltu.DM.03G028000.4	21.3339	18.431	3.78917	4.62194	0.2048	0.281767	0.127833	-0.153933	0.907525	TRUE	0	NA	NA	no
Soltu.DM.03G028000	RAC-like	Soltu.DM.03G028000.5	21.3339	18.431	1.36909	0.709011	0.0588333	0.0364	0.0812667	0.0448667	0.335514	TRUE	1	NA	NA	no
Soltu.DM.03G029080	PsbP-like protein	Soltu.DM.03G029080.1	115.889	90.0509	75.2532	48.6089	0.61855	0.5059	0.7312	0.2253	0.0362107	TRUE	0	0.999884	TRUE	no
Soltu.DM.03G029080	PsbP-like protein	Soltu.DM.03G029080.3	115.889	90.0509	39.6538	39.8661	0.375117	0.4844	0.265833	-0.218567	0.0362218	TRUE	0	0.999884	TRUE	no
Soltu.DM.03G030240	transcription regulators;zinc ion binding	Soltu.DM.03G030240.1	14.0246	14.8958	13.0471	14.7213	0.926133	0.9881	0.864167	-0.123933	0.0199368	FALSE	0	NA	NA	no
Soltu.DM.03G030240	transcription regulators;zinc ion binding	Soltu.DM.03G030240.2	14.0246	14.8958	0.977453	0.174437	0.0738667	0.0119	0.135833	0.123933	0.0243524	FALSE	1	NA	NA	no
Soltu.DM.03G032460	Calcium-dependent phospholipid-binding Copine family protein	Soltu.DM.03G032460.1	22.7484	27.9303	16.9692	23.7723	0.709033	0.879767	0.5383	-0.341467	0.0614971	FALSE	0	NA	NA	no
Soltu.DM.03G032460	Calcium-dependent phospholipid-binding Copine family protein	Soltu.DM.03G032460.2	22.7484	27.9303	1.27634	0.0371035	0.0862167	0.00146667	0.170967	0.1695	7.63468e-07	TRUE	0	NA	NA	no
Soltu.DM.03G032460	Calcium-dependent phospholipid-binding Copine family protein	Soltu.DM.03G032460.3	22.7484	27.9303	0.587614	0.0516246	0.025	0.00203333	0.0479667	0.0459333	0.376096	FALSE	0	NA	NA	no
Soltu.DM.03G032460	Calcium-dependent phospholipid-binding Copine family protein	Soltu.DM.03G032460.4	22.7484	27.9303	2.08876	1.84691	0.111817	0.0562	0.167433	0.111233	0.452938	TRUE	2	NA	NA	no
Soltu.DM.03G032460	Calcium-dependent phospholipid-binding Copine family protein	Soltu.DM.03G032460.5	22.7484	27.9303	1.82646	2.22243	0.0679167	0.0605	0.0753333	0.0148333	0.784248	TRUE	1	NA	NA	no
Soltu.DM.03G032670	Insulinase (Peptidase family M16) family protein	Soltu.DM.03G032670.1	21.5562	15.8535	5.79725	0.0429949	0.210567	0.0026	0.418533	0.415933	2.79715e-12	TRUE	0	1	TRUE	no
Soltu.DM.03G032670	Insulinase (Peptidase family M16) family protein	Soltu.DM.03G032670.2	21.5562	15.8535	10.8223	8.89648	0.513283	0.559367	0.4672	-0.0921667	0.870208	TRUE	0	1	TRUE	no
Soltu.DM.03G032670	Insulinase (Peptidase family M16) family protein	Soltu.DM.03G032670.3	21.5562	15.8535	4.93665	6.91401	0.27615	0.438033	0.114267	-0.323767	0.458409	FALSE	1	1	TRUE	no
Soltu.DM.03G032850	RAB geranylgeranyl transferase beta subunit	Soltu.DM.03G032850.1	25.6016	20.6872	10.5836	8.18808	0.391667	0.361067	0.422267	0.0612	0.840925	TRUE	1	0.996641	TRUE	no
Soltu.DM.03G032850	RAB geranylgeranyl transferase beta subunit	Soltu.DM.03G032850.2	25.6016	20.6872	8.95218	9.40354	0.385567	0.492967	0.278167	-0.2148	0.406789	TRUE	2	0.99752	TRUE	no
Soltu.DM.03G032850	RAB geranylgeranyl transferase beta subunit	Soltu.DM.03G032850.3	25.6016	20.6872	6.06584	3.09562	0.222767	0.145967	0.299567	0.1536	0.00774994	FALSE	0	0.999971	TRUE	no
Soltu.DM.03G034310	TBP-associated factor	Soltu.DM.03G034310.1	16.8273	16.3792	3.91261	0.0705849	0.230083	0.00543333	0.454733	0.4493	3.36203e-23	FALSE	0	1	TRUE	no
Soltu.DM.03G034310	TBP-associated factor	Soltu.DM.03G034310.2	16.8273	16.3792	12.9147	16.3086	0.769917	0.994567	0.545267	-0.4493	5.85759e-24	FALSE	0	1	TRUE	no
Soltu.DM.03G036610	casein kinase 1-like protein	Soltu.DM.03G036610.1	51.6398	59.1419	48.3866	59.1419	0.925967	1	0.851933	-0.148067	2.18829e-27	TRUE	0	1	TRUE	no
Soltu.DM.03G036610	casein kinase 1-like protein	Soltu.DM.03G036610.2	51.6398	59.1419	3.25318	0	0.0740333	0	0.148067	0.148067	2.50958e-26	TRUE	1	1	TRUE	no
Soltu.DM.03G037310	Phosphoinositide phosphatase family protein	Soltu.DM.03G037310.1	19.757	22.4615	17.129	21.5822	0.852317	0.965033	0.7396	-0.225433	0.0309506	TRUE	0	NA	NA	no
Soltu.DM.03G037310	Phosphoinositide phosphatase family protein	Soltu.DM.03G037310.2	19.757	22.4615	2.62794	0.879282	0.147683	0.0349667	0.2604	0.225433	0.0330447	TRUE	1	NA	NA	no
Soltu.DM.03G037450	ubiquitin-conjugating enzyme	Soltu.DM.03G037450.1	45.3497	56.7315	5.21874	9.64012	0.0979	0.1725	0.0233	-0.1492	0.000178167	TRUE	0	0.999789	TRUE	no
Soltu.DM.03G037450	ubiquitin-conjugating enzyme	Soltu.DM.03G037450.3	45.3497	56.7315	40.1131	47.0644	0.901783	0.827133	0.976433	0.1493	0.00015661	FALSE	0	0.999789	TRUE	no
Soltu.DM.03G037550	phytoene desaturase	Soltu.DM.03G037550.1	33.0502	22.0555	4.61723	0.0129342	0.10365	0.0004	0.2069	0.2065	0.00593658	TRUE	0	1	TRUE	no
Soltu.DM.03G037550	phytoene desaturase	Soltu.DM.03G037550.2	33.0502	22.0555	2.69363	0.876119	0.0732833	0.0455667	0.101	0.0554333	0.570558	TRUE	0	NA	NA	no
Soltu.DM.03G037550	phytoene desaturase	Soltu.DM.03G037550.3	33.0502	22.0555	25.7394	21.1665	0.82305	0.954033	0.692067	-0.261967	0.224694	TRUE	0	1	TRUE	no
Soltu.DM.04G005020	Plant protein of unknown function (DUF247)	Soltu.DM.04G005020.2	24.4884	27.2445	2.44637	2.92347	0.0922833	0.0954	0.0891667	-0.00623333	0.929907	FALSE	1	NA	NA	no
Soltu.DM.04G005020	Plant protein of unknown function (DUF247)	Soltu.DM.04G005020.3	24.4884	27.2445	5.14728	2.98523	0.231883	0.124067	0.3397	0.215633	0.0289125	FALSE	2	1	TRUE	no
Soltu.DM.04G005020	Plant protein of unknown function (DUF247)	Soltu.DM.04G005020.4	24.4884	27.2445	16.7573	21.0609	0.669617	0.7681	0.571133	-0.196967	0.0527899	FALSE	0	1	TRUE	no
Soltu.DM.04G005050	Plant protein of unknown function (DUF247)	Soltu.DM.04G005050.1	19.2748	17.8968	1.68397	0	0.0851333	0	0.170267	0.170267	0.074266	FALSE	0	NA	NA	no
Soltu.DM.04G005050	Plant protein of unknown function (DUF247)	Soltu.DM.04G005050.2	19.2748	17.8968	15.7027	17.4511	0.826217	0.976833	0.6756	-0.301233	0.00290992	FALSE	0	NA	NA	no
Soltu.DM.04G005050	Plant protein of unknown function (DUF247)	Soltu.DM.04G005050.3	19.2748	17.8968	1.88812	0.44566	0.08865	0.0231667	0.154133	0.130967	0.0141089	FALSE	1	NA	NA	no
Soltu.DM.04G016660	Protein kinase superfamily protein	Soltu.DM.04G016660.1	17.6212	16.0502	3.29171	2.25743	0.153383	0.0851333	0.221633	0.1365	0.323651	FALSE	0	NA	NA	no
Soltu.DM.04G016660	Protein kinase superfamily protein	Soltu.DM.04G016660.2	17.6212	16.0502	11.3744	12.493	0.6859	0.828067	0.543733	-0.284333	0.0603726	TRUE	0	NA	NA	no
Soltu.DM.04G016660	Protein kinase superfamily protein	Soltu.DM.04G016660.3	17.6212	16.0502	2.95503	1.2998	0.160733	0.0868333	0.234633	0.1478	0.00887052	TRUE	1	NA	NA	no
Soltu.DM.04G019140	related to AP2.7	Soltu.DM.04G019140.1	15.7971	13.9872	11.1731	12.0073	0.724583	0.8641	0.585067	-0.279033	0.00125538	TRUE	0	1	TRUE	no
Soltu.DM.04G019140	related to AP2.7	Soltu.DM.04G019140.2	15.7971	13.9872	1.31615	0.35155	0.0759833	0.0220333	0.129933	0.1079	0.129482	TRUE	1	NA	NA	no
Soltu.DM.04G019140	related to AP2.7	Soltu.DM.04G019140.3	15.7971	13.9872	3.30787	1.62836	0.199417	0.113867	0.284967	0.1711	0.0256531	TRUE	0	1	TRUE	no
Soltu.DM.04G031630	Polynucleotidyl transferase, ribonuclease H-like superfamily protein	Soltu.DM.04G031630.1	33.2887	27.1453	24.6107	27.1453	0.780717	1	0.561433	-0.438567	2.34128e-47	FALSE	1	0.999536	TRUE	no
Soltu.DM.04G031630	Polynucleotidyl transferase, ribonuclease H-like superfamily protein	Soltu.DM.04G031630.2	33.2887	27.1453	8.67796	0	0.219283	0	0.438567	0.438567	8.00553e-47	FALSE	0	0.992212	TRUE	no
Soltu.DM.04G032220	growth-regulating factor	Soltu.DM.04G032220.1	18.5041	16.561	14.4902	10.7323	0.740533	0.594667	0.8864	0.291733	0.00149921	FALSE	0	NA	NA	no
Soltu.DM.04G032220	growth-regulating factor	Soltu.DM.04G032220.2	18.5041	16.561	1.3545	1.13586	0.1048	0.126	0.0836	-0.0424	0.998725	FALSE	1	NA	NA	no
Soltu.DM.04G032220	growth-regulating factor	Soltu.DM.04G032220.3	18.5041	16.561	2.65948	4.69286	0.154667	0.279367	0.0299667	-0.2494	5.20107e-13	FALSE	0	NA	NA	no
Soltu.DM.04G034890	NAC domain containing protein	Soltu.DM.04G034890.1	18.1402	21.0702	0.542386	0.495681	0.0282333	0.023	0.0334667	0.0104667	0.655113	FALSE	0	NA	NA	no
Soltu.DM.04G034890	NAC domain containing protein	Soltu.DM.04G034890.2	18.1402	21.0702	15.5557	20.4774	0.8464	0.972167	0.720633	-0.251533	0.0581977	FALSE	0	NA	NA	no
Soltu.DM.04G034890	NAC domain containing protein	Soltu.DM.04G034890.3	18.1402	21.0702	2.04214	0.0971822	0.125383	0.00486667	0.2459	0.241033	0.00126426	TRUE	0	NA	NA	no
Soltu.DM.04G036190	Chaperone DnaJ-domain superfamily protein	Soltu.DM.04G036190.1	26.1227	20.6852	2.28654	0	0.0704833	0	0.140967	0.140967	2.77542e-10	FALSE	0	NA	NA	no
Soltu.DM.04G036190	Chaperone DnaJ-domain superfamily protein	Soltu.DM.04G036190.2	26.1227	20.6852	7.85721	8.63173	0.3115	0.409033	0.213967	-0.195067	0.362429	FALSE	0	NA	NA	no
Soltu.DM.04G036190	Chaperone DnaJ-domain superfamily protein	Soltu.DM.04G036190.3	26.1227	20.6852	15.979	12.0534	0.618033	0.590967	0.6451	0.0541333	0.853677	FALSE	0	NA	NA	no
Soltu.DM.04G038000	switch subunit	Soltu.DM.04G038000.1	14.3994	16.8009	11.9057	12.1273	0.853467	0.733133	0.9738	0.240667	4.78597e-08	FALSE	0	NA	NA	no
Soltu.DM.04G038000	switch subunit	Soltu.DM.04G038000.2	14.3994	16.8009	2.49367	4.6736	0.146533	0.266867	0.0262	-0.240667	7.67189e-08	FALSE	0	NA	NA	no
Soltu.DM.05G000750	SPFH/Band 7/PHB domain-containing membrane-associated protein family	Soltu.DM.05G000750.1	36.8974	35.442	26.5467	29.7883	0.7277	0.856567	0.598833	-0.257733	0.0297493	FALSE	0	1	TRUE	no
Soltu.DM.05G000750	SPFH/Band 7/PHB domain-containing membrane-associated protein family	Soltu.DM.05G000750.2	36.8974	35.442	10.3508	5.65363	0.2723	0.143433	0.401167	0.257733	0.030401	TRUE	1	0.999999	TRUE	no
Soltu.DM.05G001630	WPP domain-interacting protein	Soltu.DM.05G001630.1	18.4108	16.5109	10.7736	12.7697	0.609717	0.7808	0.438633	-0.342167	0.00176106	TRUE	0	NA	NA	no
Soltu.DM.05G001630	WPP domain-interacting protein	Soltu.DM.05G001630.3	18.4108	16.5109	1.0349	0.485426	0.05365	0.029	0.0783	0.0493	0.154219	FALSE	1	NA	NA	no
Soltu.DM.05G001630	WPP domain-interacting protein	Soltu.DM.05G001630.4	18.4108	16.5109	3.06003	2.27489	0.1636	0.1284	0.1988	0.0704	0.578609	TRUE	1	NA	NA	no
Soltu.DM.05G001630	WPP domain-interacting protein	Soltu.DM.05G001630.5	18.4108	16.5109	1.01871	0.478064	0.0522333	0.0322667	0.0722	0.0399333	0.550715	TRUE	1	NA	NA	no
Soltu.DM.05G001630	WPP domain-interacting protein	Soltu.DM.05G001630.6	18.4108	16.5109	2.51731	0.502857	0.120483	0.0295333	0.211433	0.1819	0.0835054	TRUE	1	NA	NA	no
Soltu.DM.05G005240	RING/U-box superfamily protein	Soltu.DM.05G005240.1	15.0213	15.8988	0.709133	1.0661	0.0471667	0.0694333	0.0249	-0.0445333	0.515574	TRUE	0	NA	NA	no
Soltu.DM.05G005240	RING/U-box superfamily protein	Soltu.DM.05G005240.2	15.0213	15.8988	10.5702	8.78705	0.70865	0.546233	0.871067	0.324833	0.0455533	FALSE	1	1	TRUE	no
Soltu.DM.05G005240	RING/U-box superfamily protein	Soltu.DM.05G005240.3	15.0213	15.8988	3.74199	6.0456	0.244167	0.384333	0.104	-0.280333	0.0574175	FALSE	1	1	TRUE	no
Soltu.DM.05G008390	splicing factor PWI domain-containing protein / RNA recognition motif (RRM)-containing protein	Soltu.DM.05G008390.10	50.1888	40.4663	3.13106	3.12019	0.0711667	0.0927	0.0496333	-0.0430667	0.428022	TRUE	0	1	TRUE	no
Soltu.DM.05G008390	splicing factor PWI domain-containing protein / RNA recognition motif (RRM)-containing protein	Soltu.DM.05G008390.2	50.1888	40.4663	2.06676	1.52203	0.0399667	0.0351667	0.0447667	0.0096	0.904136	FALSE	0	NA	NA	no
Soltu.DM.05G008390	splicing factor PWI domain-containing protein / RNA recognition motif (RRM)-containing protein	Soltu.DM.05G008390.3	50.1888	40.4663	17.4305	14.0546	0.34925	0.356467	0.342033	-0.0144333	0.936443	TRUE	2	1	TRUE	no
Soltu.DM.05G008390	splicing factor PWI domain-containing protein / RNA recognition motif (RRM)-containing protein	Soltu.DM.05G008390.4	50.1888	40.4663	2.08419	1.93313	0.0415833	0.0439	0.0392667	-0.00463333	0.998641	FALSE	1	NA	NA	no
Soltu.DM.05G008390	splicing factor PWI domain-containing protein / RNA recognition motif (RRM)-containing protein	Soltu.DM.05G008390.5	50.1888	40.4663	3.21772	0	0.0565667	0	0.113133	0.113133	3.40797e-10	TRUE	3	1	TRUE	no
Soltu.DM.05G008390	splicing factor PWI domain-containing protein / RNA recognition motif (RRM)-containing protein	Soltu.DM.05G008390.6	50.1888	40.4663	18.8751	18.7539	0.380317	0.446133	0.3145	-0.131633	0.813773	TRUE	3	1	TRUE	no
Soltu.DM.05G008390	splicing factor PWI domain-containing protein / RNA recognition motif (RRM)-containing protein	Soltu.DM.05G008390.7	50.1888	40.4663	1.07934	0	0.0177	0	0.0354	0.0354	6.4156e-10	TRUE	0	NA	NA	no
Soltu.DM.05G008390	splicing factor PWI domain-containing protein / RNA recognition motif (RRM)-containing protein	Soltu.DM.05G008390.8	50.1888	40.4663	1.2668	1.08243	0.0250333	0.0256	0.0244667	-0.00113333	0.932008	FALSE	0	NA	NA	no
Soltu.DM.05G008390	splicing factor PWI domain-containing protein / RNA recognition motif (RRM)-containing protein	Soltu.DM.05G008390.9	50.1888	40.4663	1.03736	0	0.01845	0	0.0369	0.0369	3.3603e-06	TRUE	0	NA	NA	no
Soltu.DM.05G008950	similar to RCD one	Soltu.DM.05G008950.1	17.4496	13.9189	1.08106	1.36448	0.0649167	0.0648	0.0650333	0.000233333	0.896465	TRUE	0	NA	NA	no
Soltu.DM.05G008950	similar to RCD one	Soltu.DM.05G008950.2	17.4496	13.9189	1.78554	2.63363	0.110267	0.179867	0.0406667	-0.1392	0.0330606	TRUE	1	NA	NA	no
Soltu.DM.05G008950	similar to RCD one	Soltu.DM.05G008950.3	17.4496	13.9189	14.583	9.92079	0.824817	0.755333	0.8943	0.138967	0.436679	TRUE	0	NA	NA	no
Soltu.DM.05G009830	cyclin-related	Soltu.DM.05G009830.1	12.3229	12.5956	1.99482	3.98411	0.170583	0.340733	0.000433333	-0.3403	1.75199e-05	FALSE	0	NA	NA	no
Soltu.DM.05G009830	cyclin-related	Soltu.DM.05G009830.2	12.3229	12.5956	2.62276	4.49664	0.19795	0.334833	0.0610667	-0.273767	0.39667	FALSE	0	NA	NA	no
Soltu.DM.05G009830	cyclin-related	Soltu.DM.05G009830.3	12.3229	12.5956	3.76713	0	0.311933	0	0.623867	0.623867	2.18829e-27	FALSE	0	NA	NA	no
Soltu.DM.05G009830	cyclin-related	Soltu.DM.05G009830.4	12.3229	12.5956	0.171166	0.342332	0.0123	0.0246	0	-0.0246	0.764823	FALSE	0	NA	NA	no
Soltu.DM.05G009830	cyclin-related	Soltu.DM.05G009830.5	12.3229	12.5956	3.76702	3.77251	0.307233	0.2998	0.314667	0.0148667	0.929907	FALSE	0	NA	NA	no
Soltu.DM.05G013110	2-oxoglutarate (2OG) and Fe(II)-dependent oxygenase superfamily protein	Soltu.DM.05G013110.1	17.1002	19.2981	0.540272	0.176987	0.0352167	0.00866667	0.0617667	0.0531	0.175339	TRUE	0	NA	NA	no
Soltu.DM.05G013110	2-oxoglutarate (2OG) and Fe(II)-dependent oxygenase superfamily protein	Soltu.DM.05G013110.2	17.1002	19.2981	0.529455	0.178409	0.0344	0.00873333	0.0600667	0.0513333	0.17161	TRUE	0	NA	NA	no
Soltu.DM.05G013110	2-oxoglutarate (2OG) and Fe(II)-dependent oxygenase superfamily protein	Soltu.DM.05G013110.4	17.1002	19.2981	0.369987	0.699221	0.0184167	0.0340667	0.00276667	-0.0313	0.338953	TRUE	0	NA	NA	no
Soltu.DM.05G013110	2-oxoglutarate (2OG) and Fe(II)-dependent oxygenase superfamily protein	Soltu.DM.05G013110.5	17.1002	19.2981	4.18856	2.43347	0.267483	0.135567	0.3994	0.263833	0.423693	TRUE	0	NA	NA	no
Soltu.DM.05G013110	2-oxoglutarate (2OG) and Fe(II)-dependent oxygenase superfamily protein	Soltu.DM.05G013110.6	17.1002	19.2981	11.3751	15.7037	0.63905	0.8076	0.4705	-0.3371	0.0297161	TRUE	0	NA	NA	no
Soltu.DM.05G016400	cytochrome P450, family 97, subfamily B, polypeptide	Soltu.DM.05G016400.1	20.5729	16.8091	13.4397	3.24519	0.633133	0.295933	0.970333	0.6744	0.023395	FALSE	0	1	TRUE	no
Soltu.DM.05G016400	cytochrome P450, family 97, subfamily B, polypeptide	Soltu.DM.05G016400.2	20.5729	16.8091	7.13312	13.5639	0.366867	0.704067	0.0296667	-0.6744	0.023544	FALSE	0	1	TRUE	no
Soltu.DM.05G016700	Pleckstrin homology (PH) domain-containing protein	Soltu.DM.05G016700.1	26.6336	28.751	21.3913	28.6983	0.7834	0.9981	0.5687	-0.4294	6.96609e-05	FALSE	0	1	TRUE	no
Soltu.DM.05G016700	Pleckstrin homology (PH) domain-containing protein	Soltu.DM.05G016700.2	26.6336	28.751	5.24232	0.0527342	0.2166	0.0019	0.4313	0.4294	7.32287e-05	TRUE	2	1	TRUE	no
Soltu.DM.05G025530	Calcium-binding EF-hand family protein	Soltu.DM.05G025530.1	15.3202	14.8343	5.48028	7.59106	0.363583	0.5163	0.210867	-0.305433	0.0188393	TRUE	1	NA	NA	no
Soltu.DM.05G025530	Calcium-binding EF-hand family protein	Soltu.DM.05G025530.2	15.3202	14.8343	1.03745	0.187957	0.0621833	0.0135667	0.1108	0.0972333	0.660957	TRUE	0	NA	NA	no
Soltu.DM.05G025530	Calcium-binding EF-hand family protein	Soltu.DM.05G025530.3	15.3202	14.8343	6.36059	5.67972	0.412817	0.3744	0.451233	0.0768333	0.775037	TRUE	0	NA	NA	no
Soltu.DM.05G025530	Calcium-binding EF-hand family protein	Soltu.DM.05G025530.4	15.3202	14.8343	2.44185	1.37554	0.1614	0.0957	0.2271	0.1314	0.545613	TRUE	1	NA	NA	no
Soltu.DM.05G026830	Ribophorin I	Soltu.DM.05G026830.1	20.55	15.836	7.3828	2.60679	0.32775	0.171733	0.483767	0.312033	0.0179094	FALSE	1	1	TRUE	yes
Soltu.DM.05G026830	Ribophorin I	Soltu.DM.05G026830.2	20.55	15.836	13.1672	13.2292	0.67225	0.828267	0.516233	-0.312033	0.0175276	TRUE	0	1	TRUE	yes
Soltu.DM.06G000080	importin alpha isoform	Soltu.DM.06G000080.1	34.6219	36.0449	31.3745	35.8392	0.903683	0.994767	0.8126	-0.182167	9.73458e-06	TRUE	0	NA	NA	no
Soltu.DM.06G000080	importin alpha isoform	Soltu.DM.06G000080.2	34.6219	36.0449	2.3653	0.0255977	0.0698	0.0008	0.1388	0.138	1.61557e-15	TRUE	1	NA	NA	no
Soltu.DM.06G000080	importin alpha isoform	Soltu.DM.06G000080.3	34.6219	36.0449	0.882108	0.180073	0.0265167	0.00443333	0.0486	0.0441667	0.0741445	TRUE	2	NA	NA	no
Soltu.DM.06G003100	alternative NAD(P)H dehydrogenase	Soltu.DM.06G003100.1	24.2818	12.5135	16.3502	10.7968	0.739783	0.874467	0.6051	-0.269367	0.0310766	FALSE	0	1	TRUE	no
Soltu.DM.06G003100	alternative NAD(P)H dehydrogenase	Soltu.DM.06G003100.2	24.2818	12.5135	4.62295	1.17265	0.153467	0.0822	0.224733	0.142533	0.0195126	FALSE	1	1	TRUE	no
Soltu.DM.06G003100	alternative NAD(P)H dehydrogenase	Soltu.DM.06G003100.3	24.2818	12.5135	3.30867	0.544045	0.10675	0.0433333	0.170167	0.126833	0.176471	TRUE	1	1	TRUE	no
Soltu.DM.06G003240	thiaminC	Soltu.DM.06G003240.1	195.313	182.721	21.3229	21.2403	0.123617	0.1425	0.104733	-0.0377667	0.989739	TRUE	0	1	TRUE	no
Soltu.DM.06G003240	thiaminC	Soltu.DM.06G003240.2	195.313	182.721	13.3801	23.8893	0.0500833	0.0855667	0.0146	-0.0709667	0.93398	FALSE	0	1	TRUE	no
Soltu.DM.06G003240	thiaminC	Soltu.DM.06G003240.3	195.313	182.721	100.813	131.204	0.541667	0.746167	0.337167	-0.409	0.0945065	TRUE	0	1	TRUE	no
Soltu.DM.06G003240	thiaminC	Soltu.DM.06G003240.4	195.313	182.721	59.7971	6.38695	0.284617	0.0257667	0.543467	0.5177	0.0206561	TRUE	1	1	TRUE	no
Soltu.DM.06G005420	zinc ion binding	Soltu.DM.06G005420.1	12.933	12.9832	11.4403	12.9485	0.88395	0.9971	0.7708	-0.2263	7.48843e-15	FALSE	0	NA	NA	no
Soltu.DM.06G005420	zinc ion binding	Soltu.DM.06G005420.2	12.933	12.9832	1.49268	0.0346947	0.11605	0.0029	0.2292	0.2263	1.05702e-13	TRUE	0	NA	NA	no
Soltu.DM.06G010400	Protein of unknown function (DUF399 and DUF3411)	Soltu.DM.06G010400.1	16.397	13.6706	10.8121	7.99442	0.650683	0.582433	0.718933	0.1365	0.0227912	TRUE	0	NA	NA	no
Soltu.DM.06G010400	Protein of unknown function (DUF399 and DUF3411)	Soltu.DM.06G010400.2	16.397	13.6706	2.00683	1.59052	0.1307	0.1339	0.1275	-0.0064	0.950392	FALSE	1	NA	NA	no
Soltu.DM.06G010400	Protein of unknown function (DUF399 and DUF3411)	Soltu.DM.06G010400.3	16.397	13.6706	3.57806	4.08564	0.2186	0.2837	0.1535	-0.1302	0.201157	TRUE	0	NA	NA	no
Soltu.DM.06G010960	potassium transporter	Soltu.DM.06G010960.2	16.742	14.1843	5.97564	0.0147292	0.293467	0.0006	0.586333	0.585733	9.10596e-05	FALSE	0	1	TRUE	no
Soltu.DM.06G010960	potassium transporter	Soltu.DM.06G010960.3	16.742	14.1843	10.7664	14.1696	0.706533	0.9994	0.413667	-0.585733	8.79621e-05	FALSE	1	1	TRUE	no
Soltu.DM.06G011400	nodulin MtN21 /EamA-like transporter family protein	Soltu.DM.06G011400.1	16.3434	14.2342	12.951	8.59565	0.774233	0.608633	0.939833	0.3312	0.00416649	TRUE	0	1	TRUE	no
Soltu.DM.06G011400	nodulin MtN21 /EamA-like transporter family protein	Soltu.DM.06G011400.2	16.3434	14.2342	3.39239	5.63854	0.225767	0.391367	0.0601667	-0.3312	0.00449712	TRUE	1	1	TRUE	no
Soltu.DM.06G014820	P-loop containing nucleoside triphosphate hydrolases superfamily protein	Soltu.DM.06G014820.1	56.5129	47.6767	4.61606	0.228028	0.06555	0.00506667	0.126033	0.120967	0.64224	TRUE	0	1	TRUE	no
Soltu.DM.06G014820	P-loop containing nucleoside triphosphate hydrolases superfamily protein	Soltu.DM.06G014820.2	56.5129	47.6767	9.62228	0	0.154133	0	0.308267	0.308267	0.228271	TRUE	0	1	TRUE	no
Soltu.DM.06G014820	P-loop containing nucleoside triphosphate hydrolases superfamily protein	Soltu.DM.06G014820.3	56.5129	47.6767	24.726	24.6445	0.440167	0.501633	0.3787	-0.122933	0.555738	TRUE	1	1	TRUE	no
Soltu.DM.06G014820	P-loop containing nucleoside triphosphate hydrolases superfamily protein	Soltu.DM.06G014820.4	56.5129	47.6767	6.28336	5.20348	0.1212	0.1313	0.1111	-0.0202	0.52694	TRUE	1	1	TRUE	no
Soltu.DM.06G014820	P-loop containing nucleoside triphosphate hydrolases superfamily protein	Soltu.DM.06G014820.5	56.5129	47.6767	11.2652	17.6008	0.218967	0.361967	0.0759667	-0.286	6.57068e-06	TRUE	1	1	TRUE	no
Soltu.DM.06G014850	AUX/IAA transcriptional regulator family protein	Soltu.DM.06G014850.1	28.2071	34.7584	20.7067	32.5224	0.674417	0.930033	0.4188	-0.511233	9.30878e-07	TRUE	0	0.99733	TRUE	no
Soltu.DM.06G014850	AUX/IAA transcriptional regulator family protein	Soltu.DM.06G014850.2	28.2071	34.7584	7.50042	2.23605	0.325583	0.0699667	0.5812	0.511233	1.02542e-06	FALSE	1	0.991572	TRUE	no
Soltu.DM.06G025650	soluble N-ethylmaleimide-sensitive factor adaptor protein	Soltu.DM.06G025650.1	29.2563	36.7905	27.4153	36.5798	0.919017	0.9943	0.843733	-0.150567	0.00777889	TRUE	0	NA	NA	no
Soltu.DM.06G025650	soluble N-ethylmaleimide-sensitive factor adaptor protein	Soltu.DM.06G025650.2	29.2563	36.7905	1.84097	0.210722	0.0809833	0.0057	0.156267	0.150567	0.00904035	TRUE	0	NA	NA	no
Soltu.DM.06G026720	Histidine kinase-, DNA gyrase B-, and HSP90-like ATPase family protein	Soltu.DM.06G026720.1	28.0569	26.0226	12.9307	10.1185	0.485	0.4566	0.5134	0.0568	0.93155	TRUE	0	1	TRUE	no
Soltu.DM.06G026720	Histidine kinase-, DNA gyrase B-, and HSP90-like ATPase family protein	Soltu.DM.06G026720.2	28.0569	26.0226	3.96128	0.983772	0.1342	0.0385667	0.229833	0.191267	0.00709497	TRUE	1	1	TRUE	no
Soltu.DM.06G026720	Histidine kinase-, DNA gyrase B-, and HSP90-like ATPase family protein	Soltu.DM.06G026720.3	28.0569	26.0226	3.40021	5.50172	0.106133	0.166233	0.0460333	-0.1202	0.949672	TRUE	0	1	TRUE	no
Soltu.DM.06G026720	Histidine kinase-, DNA gyrase B-, and HSP90-like ATPase family protein	Soltu.DM.06G026720.4	28.0569	26.0226	0.461991	0	0.0166	0	0.0332	0.0332	0.929594	TRUE	0	NA	NA	no
Soltu.DM.06G026720	Histidine kinase-, DNA gyrase B-, and HSP90-like ATPase family protein	Soltu.DM.06G026720.5	28.0569	26.0226	7.05821	9.4186	0.249917	0.338633	0.1612	-0.177433	0.861573	TRUE	0	1	TRUE	no
Soltu.DM.06G028610	chloroplast RNA binding	Soltu.DM.06G028610.1	554.635	315.569	497.464	315.569	0.940533	1	0.881067	-0.118933	0.0224948	TRUE	0	1	TRUE	no
Soltu.DM.06G028610	chloroplast RNA binding	Soltu.DM.06G028610.2	554.635	315.569	57.1708	0	0.0594667	0	0.118933	0.118933	0.0225012	FALSE	0	1	TRUE	no
Soltu.DM.06G029600	decapping	Soltu.DM.06G029600.1	18.2404	20.8141	16.8072	20.8141	0.908133	1	0.816267	-0.183733	1.5819e-23	TRUE	0	NA	NA	no
Soltu.DM.06G029600	decapping	Soltu.DM.06G029600.3	18.2404	20.8141	1.42837	0	0.09155	0	0.1831	0.1831	2.10663e-21	TRUE	0	NA	NA	no
Soltu.DM.06G031560	PGR5-like protein 1B, chloroplastic	Soltu.DM.06G031560.1	25.1386	20.5549	15.9688	14.9117	0.648883	0.726667	0.5711	-0.155567	0.00131068	FALSE	0	0.999978	TRUE	no
Soltu.DM.06G031560	PGR5-like protein 1B, chloroplastic	Soltu.DM.06G031560.2	25.1386	20.5549	9.16978	5.64324	0.351117	0.273333	0.4289	0.155567	0.00138294	TRUE	1	0.999916	TRUE	no
Soltu.DM.06G032440	fructose-2,6-bisphosphatase	Soltu.DM.06G032440.1	24.7983	21.3934	20.3625	21.3934	0.845433	1	0.690867	-0.309133	7.96827e-13	FALSE	0	1	TRUE	no
Soltu.DM.06G032440	fructose-2,6-bisphosphatase	Soltu.DM.06G032440.2	24.7983	21.3934	4.43587	0	0.154567	0	0.309133	0.309133	1.18846e-12	FALSE	0	1	TRUE	no
Soltu.DM.06G033610	Nuclear transport factor 2 (NTF2) family protein with RNA binding (RRM-RBD-RNP motifs) domain	Soltu.DM.06G033610.1	47.361	43.1109	11.7952	16.5338	0.2551	0.379233	0.130967	-0.248267	0.0434867	FALSE	0	1	TRUE	no
Soltu.DM.06G033610	Nuclear transport factor 2 (NTF2) family protein with RNA binding (RRM-RBD-RNP motifs) domain	Soltu.DM.06G033610.2	47.361	43.1109	0.674404	0.368033	0.0138833	0.00863333	0.0191333	0.0105	0.234882	TRUE	1	NA	NA	no
Soltu.DM.06G033610	Nuclear transport factor 2 (NTF2) family protein with RNA binding (RRM-RBD-RNP motifs) domain	Soltu.DM.06G033610.3	47.361	43.1109	9.14977	10.8477	0.193	0.2497	0.1363	-0.1134	0.334637	FALSE	0	1	TRUE	no
Soltu.DM.06G033610	Nuclear transport factor 2 (NTF2) family protein with RNA binding (RRM-RBD-RNP motifs) domain	Soltu.DM.06G033610.4	47.361	43.1109	11.6356	7.02297	0.243633	0.165567	0.3217	0.156133	0.291809	FALSE	0	1	TRUE	no
Soltu.DM.06G033610	Nuclear transport factor 2 (NTF2) family protein with RNA binding (RRM-RBD-RNP motifs) domain	Soltu.DM.06G033610.5	47.361	43.1109	14.106	8.33844	0.2944	0.1969	0.3919	0.195	0.230159	FALSE	0	1	TRUE	no
Soltu.DM.06G034570	Protein kinase superfamily protein	Soltu.DM.06G034570.1	29.56	24.6532	2.85416	4.04796	0.106267	0.162967	0.0495667	-0.1134	0.0332522	TRUE	0	NA	NA	no
Soltu.DM.06G034570	Protein kinase superfamily protein	Soltu.DM.06G034570.2	29.56	24.6532	26.7059	20.6052	0.893733	0.837033	0.950433	0.1134	0.0304653	TRUE	0	NA	NA	no
Soltu.DM.06G035000	DEGP protease	Soltu.DM.06G035000.1	16.53	11.6106	2.60552	0.15166	0.1237	0.0132667	0.234133	0.220867	0.0158193	TRUE	0	NA	NA	no
Soltu.DM.06G035000	DEGP protease	Soltu.DM.06G035000.2	16.53	11.6106	8.22395	7.72195	0.533433	0.662	0.404867	-0.257133	0.0598162	FALSE	0	NA	NA	no
Soltu.DM.06G035000	DEGP protease	Soltu.DM.06G035000.3	16.53	11.6106	5.70049	3.737	0.342883	0.324733	0.361033	0.0363	0.871059	TRUE	1	NA	NA	no
Soltu.DM.07G001270	AFG1-like ATPase family protein	Soltu.DM.07G001270.1	11.8387	13.02	2.48472	2.64659	0.17425	0.133567	0.214933	0.0813667	0.352461	TRUE	0	NA	NA	no
Soltu.DM.07G001270	AFG1-like ATPase family protein	Soltu.DM.07G001270.3	11.8387	13.02	1.57567	2.03078	0.161033	0.1996	0.122467	-0.0771333	0.946172	TRUE	0	NA	NA	no
Soltu.DM.07G001270	AFG1-like ATPase family protein	Soltu.DM.07G001270.4	11.8387	13.02	2.55916	3.49411	0.197317	0.2268	0.167833	-0.0589667	1	TRUE	0	NA	NA	no
Soltu.DM.07G001270	AFG1-like ATPase family protein	Soltu.DM.07G001270.5	11.8387	13.02	1.02845	0.812939	0.0849	0.0472333	0.122567	0.0753333	0.4229	TRUE	1	NA	NA	no
Soltu.DM.07G001270	AFG1-like ATPase family protein	Soltu.DM.07G001270.6	11.8387	13.02	1.17165	0.115799	0.0978333	0.00583333	0.189833	0.184	0.00763127	TRUE	1	NA	NA	no
Soltu.DM.07G001270	AFG1-like ATPase family protein	Soltu.DM.07G001270.7	11.8387	13.02	3.01905	3.91975	0.284683	0.387	0.182367	-0.204633	0.946651	TRUE	1	NA	NA	no
Soltu.DM.07G001890	Protein kinase superfamily protein	Soltu.DM.07G001890.1	45.302	23.9926	31.1922	23.9926	0.801867	1	0.603733	-0.396267	5.47508e-09	FALSE	0	1	TRUE	no
Soltu.DM.07G001890	Protein kinase superfamily protein	Soltu.DM.07G001890.2	45.302	23.9926	14.1098	0	0.198133	0	0.396267	0.396267	5.78223e-09	FALSE	0	1	TRUE	no
Soltu.DM.07G001910	ADP-ribosylation factor	Soltu.DM.07G001910.1	63.4564	72.4594	55.0352	66.7061	0.859533	0.922967	0.7961	-0.126867	0.00528952	TRUE	0	0.997686	TRUE	no
Soltu.DM.07G001910	ADP-ribosylation factor	Soltu.DM.07G001910.2	63.4564	72.4594	8.42119	5.75333	0.140467	0.0770333	0.2039	0.126867	0.00565288	TRUE	1	0.997686	TRUE	no
Soltu.DM.07G002160	Calmodulin-binding protein	Soltu.DM.07G002160.1	58.9259	60.0187	45.3226	54.8073	0.76495	0.911167	0.618733	-0.292433	1.65478e-05	FALSE	0	1	TRUE	no
Soltu.DM.07G002160	Calmodulin-binding protein	Soltu.DM.07G002160.3	58.9259	60.0187	13.3215	5.21138	0.229117	0.0888333	0.3694	0.280567	1.75199e-05	FALSE	1	1	TRUE	no
Soltu.DM.07G004210	CCT motif family protein	Soltu.DM.07G004210.1	35.7286	13.8607	25.5898	8.68332	0.671	0.603833	0.738167	0.134333	0.376096	TRUE	0	1	TRUE	no
Soltu.DM.07G004210	chloroplast import apparatus	Soltu.DM.07G004210.1	35.7286	13.8607	25.5898	8.68332	0.671	0.603833	0.738167	0.134333	0.376096	TRUE	0	1	TRUE	no
Soltu.DM.07G004210	CCT motif family protein	Soltu.DM.07G004210.2	35.7286	13.8607	4.04523	1.73852	0.125683	0.141433	0.109933	-0.0315	0.92515	TRUE	0	1	TRUE	no
Soltu.DM.07G004210	chloroplast import apparatus	Soltu.DM.07G004210.2	35.7286	13.8607	4.04523	1.73852	0.125683	0.141433	0.109933	-0.0315	0.92515	TRUE	0	1	TRUE	no
Soltu.DM.07G004210	CCT motif family protein	Soltu.DM.07G004210.3	35.7286	13.8607	6.09356	3.43886	0.2033	0.2547	0.1519	-0.1028	0.0379763	TRUE	0	1	TRUE	no
Soltu.DM.07G004210	chloroplast import apparatus	Soltu.DM.07G004210.3	35.7286	13.8607	6.09356	3.43886	0.2033	0.2547	0.1519	-0.1028	0.0379763	TRUE	0	1	TRUE	no
Soltu.DM.07G007360	Afadin/alpha-actinin-binding protein	Soltu.DM.07G007360.1	20.8686	19.2394	16.0897	18.6244	0.794567	0.9665	0.622633	-0.343867	0.03928	TRUE	0	1	TRUE	no
Soltu.DM.07G007360	Afadin/alpha-actinin-binding protein	Soltu.DM.07G007360.2	20.8686	19.2394	4.77896	0.614997	0.205433	0.0335	0.377367	0.343867	0.0404745	TRUE	1	1	TRUE	no
Soltu.DM.07G009030	Regulator of Vps4 activity in the MVB pathway protein	Soltu.DM.07G009030.1	14.1035	14.4147	12.9214	13.9596	0.9125	0.9684	0.8566	-0.1118	0.231166	FALSE	0	NA	NA	no
Soltu.DM.07G009030	Regulator of Vps4 activity in the MVB pathway protein	Soltu.DM.07G009030.2	14.1035	14.4147	0.954516	0	0.0717	0	0.1434	0.1434	0.000210942	FALSE	0	NA	NA	no
Soltu.DM.07G009030	Regulator of Vps4 activity in the MVB pathway protein	Soltu.DM.07G009030.3	14.1035	14.4147	0.227552	0.455104	0.0158	0.0316	0	-0.0316	0.771505	FALSE	0	NA	NA	no
Soltu.DM.07G010570	NAD(P)-binding Rossmann-fold superfamily protein	Soltu.DM.07G010570.1	39.1427	28.391	23.2274	27.3529	0.670817	0.958333	0.3833	-0.575033	0.0167369	TRUE	0	1	TRUE	no
Soltu.DM.07G010570	NAD(P)-binding Rossmann-fold superfamily protein	Soltu.DM.07G010570.2	39.1427	28.391	15.9152	1.03812	0.329183	0.0416667	0.6167	0.575033	0.0167796	TRUE	1	1	TRUE	no
Soltu.DM.07G013550	Major facilitator superfamily protein	Soltu.DM.07G013550.1	24.4783	14.7398	19.0031	13.1198	0.815517	0.8999	0.731133	-0.168767	0.023395	FALSE	0	1	TRUE	no
Soltu.DM.07G013550	Major facilitator superfamily protein	Soltu.DM.07G013550.2	24.4783	14.7398	5.47521	1.61991	0.184483	0.1001	0.268867	0.168767	0.0245339	TRUE	1	1	TRUE	no
Soltu.DM.07G016420	Major facilitator superfamily protein	Soltu.DM.07G016420.2	35.5175	32.7066	18.9265	25.5863	0.575183	0.8214	0.328967	-0.492433	0.111205	FALSE	0	NA	NA	no
Soltu.DM.07G016420	Major facilitator superfamily protein	Soltu.DM.07G016420.3	35.5175	32.7066	2.83245	0.00281134	0.0758167	0.0001	0.151533	0.151433	8.23731e-13	FALSE	1	NA	NA	no
Soltu.DM.07G016420	Major facilitator superfamily protein	Soltu.DM.07G016420.4	35.5175	32.7066	13.2712	7.10908	0.3397	0.178267	0.501133	0.322867	0.178363	TRUE	1	NA	NA	no
Soltu.DM.07G017750	aconitase	Soltu.DM.07G017750.1	101.895	92.3225	84.4186	66.3099	0.81845	0.7146	0.9223	0.2077	0.0455533	TRUE	0	1	TRUE	no
Soltu.DM.07G017750	aconitase	Soltu.DM.07G017750.2	101.895	92.3225	17.4767	26.0126	0.18155	0.2854	0.0777	-0.2077	0.0459764	FALSE	0	1	TRUE	no
Soltu.DM.07G021080	DNAJ heat shock N-terminal domain-containing protein	Soltu.DM.07G021080.1	130.234	153.473	94.5616	120.326	0.719133	0.794367	0.6439	-0.150467	8.3115e-05	FALSE	0	1	TRUE	no
Soltu.DM.07G021080	DNAJ heat shock N-terminal domain-containing protein	Soltu.DM.07G021080.3	130.234	153.473	35.6721	33.1474	0.280867	0.205633	0.3561	0.150467	8.54732e-05	TRUE	1	0.999987	TRUE	no
Soltu.DM.07G022680	ROP interactive partner	Soltu.DM.07G022680.1	15.9105	18.0332	1.50302	0.905955	0.0971833	0.0404	0.153967	0.113567	0.97971	FALSE	1	NA	NA	no
Soltu.DM.07G022680	ROP interactive partner	Soltu.DM.07G022680.2	15.9105	18.0332	4.01888	2.71921	0.207367	0.1218	0.292933	0.171133	0.521922	FALSE	0	NA	NA	no
Soltu.DM.07G022680	ROP interactive partner	Soltu.DM.07G022680.3	15.9105	18.0332	1.57728	0.0142362	0.100517	0.000633333	0.2004	0.199767	1.11921e-08	FALSE	1	NA	NA	no
Soltu.DM.07G022680	ROP interactive partner	Soltu.DM.07G022680.4	15.9105	18.0332	8.81131	14.3938	0.594933	0.837167	0.3527	-0.484467	0.500976	FALSE	0	NA	NA	no
Soltu.DM.07G023660	cytochrome P450, family 72, subfamily A, polypeptide	Soltu.DM.07G023660.1	35.1934	25.3015	28.3092	23.2245	0.831383	0.922933	0.739833	-0.1831	6.96609e-05	FALSE	0	1	TRUE	no
Soltu.DM.07G023660	cytochrome P450, family 72, subfamily A, polypeptide	Soltu.DM.07G023660.2	35.1934	25.3015	6.88414	2.07696	0.168617	0.0770667	0.260167	0.1831	7.7462e-05	FALSE	1	1	TRUE	no
Soltu.DM.07G024420	silencing defective	Soltu.DM.07G024420.1	17.1134	18.4423	3.36002	0	0.224267	0	0.448533	0.448533	1.65402e-09	TRUE	0	1	TRUE	no
Soltu.DM.07G024420	silencing defective	Soltu.DM.07G024420.2	17.1134	18.4423	10.5264	14.9853	0.612183	0.860067	0.3643	-0.495767	0.0978719	TRUE	0	1	TRUE	no
Soltu.DM.07G024420	silencing defective	Soltu.DM.07G024420.3	17.1134	18.4423	3.22702	3.45696	0.163533	0.139933	0.187133	0.0472	0.269346	TRUE	0	1	TRUE	no
Soltu.DM.07G024880	cytochrome c biogenesis protein family	Soltu.DM.07G024880.1	13.6347	13.4646	0.489425	0	0.0344167	0	0.0688333	0.0688333	0.293741	TRUE	0	NA	NA	no
Soltu.DM.07G024880	cytochrome c biogenesis protein family	Soltu.DM.07G024880.2	13.6347	13.4646	1.7717	3.0046	0.132	0.225	0.039	-0.186	0.000123616	TRUE	0	NA	NA	no
Soltu.DM.07G024880	cytochrome c biogenesis protein family	Soltu.DM.07G024880.3	13.6347	13.4646	2.79467	0.0696468	0.196683	0.00646667	0.3869	0.380433	0.0986228	TRUE	0	NA	NA	no
Soltu.DM.07G024880	cytochrome c biogenesis protein family	Soltu.DM.07G024880.4	13.6347	13.4646	3.71208	4.39271	0.28025	0.3359	0.2246	-0.1113	0.59672	FALSE	0	NA	NA	no
Soltu.DM.07G024880	cytochrome c biogenesis protein family	Soltu.DM.07G024880.5	13.6347	13.4646	4.86684	5.99762	0.356667	0.432667	0.280667	-0.152	0.564448	FALSE	0	NA	NA	no
Soltu.DM.07G026750	homolog of bacterial cytokinesis Z-ring protein FTSZ 1-1	Soltu.DM.07G026750.1	26.561	18.3791	14.2463	17.3101	0.647417	0.964233	0.3306	-0.633633	0.00727779	FALSE	0	1	TRUE	no
Soltu.DM.07G026750	homolog of bacterial cytokinesis Z-ring protein FTSZ 1-1	Soltu.DM.07G026750.2	26.561	18.3791	12.3112	1.06204	0.352467	0.0355333	0.6694	0.633867	0.0072843	TRUE	0	0.999994	TRUE	no
Soltu.DM.07G027740	Aldolase superfamily protein	Soltu.DM.07G027740.2	196.146	142.204	81.3349	52.0865	0.406333	0.360467	0.4522	0.0917333	0.647041	TRUE	0	1	TRUE	no
Soltu.DM.07G027740	Aldolase superfamily protein	Soltu.DM.07G027740.4	196.146	142.204	51.0476	22.3476	0.210933	0.0961333	0.325733	0.2296	0.128253	TRUE	0	1	TRUE	no
Soltu.DM.07G027740	Aldolase superfamily protein	Soltu.DM.07G027740.5	196.146	142.204	50.5331	47.5817	0.300217	0.403467	0.196967	-0.2065	0.565271	FALSE	0	1	TRUE	no
Soltu.DM.07G027740	Aldolase superfamily protein	Soltu.DM.07G027740.6	196.146	142.204	12.6861	20.1878	0.07995	0.139933	0.0199667	-0.119967	1.33806e-07	TRUE	2	1	TRUE	no
Soltu.DM.07G027920	Sec14p-like phosphatidylinositol transfer family protein	Soltu.DM.07G027920.1	13.8471	12.2327	11.6096	11.8259	0.848967	0.955467	0.742467	-0.213	0.111215	TRUE	0	NA	NA	no
Soltu.DM.07G027920	Sec14p-like phosphatidylinositol transfer family protein	Soltu.DM.07G027920.2	13.8471	12.2327	1.17098	0.406811	0.0838333	0.0445333	0.123133	0.0786	0.246496	TRUE	0	NA	NA	no
Soltu.DM.07G027920	Sec14p-like phosphatidylinositol transfer family protein	Soltu.DM.07G027920.3	13.8471	12.2327	1.06657	0	0.0672	0	0.1344	0.1344	2.00546e-11	TRUE	0	NA	NA	no
Soltu.DM.07G027950	actin-related protein	Soltu.DM.07G027950.1	11.9558	12.6944	6.53162	8.68063	0.543483	0.6837	0.403267	-0.280433	0.262243	TRUE	0	NA	NA	no
Soltu.DM.07G027950	actin-related protein	Soltu.DM.07G027950.2	11.9558	12.6944	3.17451	3.61238	0.260467	0.283267	0.237667	-0.0456	0.954394	TRUE	1	NA	NA	no
Soltu.DM.07G027950	actin-related protein	Soltu.DM.07G027950.3	11.9558	12.6944	1.63156	0	0.145883	0	0.291767	0.291767	2.29127e-18	TRUE	0	NA	NA	no
Soltu.DM.07G027950	actin-related protein	Soltu.DM.07G027950.4	11.9558	12.6944	0.618149	0.4014	0.0501667	0.0330333	0.0673	0.0342667	0.574128	TRUE	0	NA	NA	no
Soltu.DM.08G007630	Amino acid dehydrogenase family protein	Soltu.DM.08G007630.1	12.9196	14.2024	8.58937	11.768	0.651733	0.837267	0.4662	-0.371067	0.11912	FALSE	0	NA	NA	no
Soltu.DM.08G007630	Amino acid dehydrogenase family protein	Soltu.DM.08G007630.2	12.9196	14.2024	2.97121	0.770136	0.247133	0.0518	0.442467	0.390667	0.000232893	TRUE	0	NA	NA	no
Soltu.DM.08G007630	Amino acid dehydrogenase family protein	Soltu.DM.08G007630.3	12.9196	14.2024	1.359	1.66429	0.10115	0.110967	0.0913333	-0.0196333	0.418187	FALSE	0	NA	NA	no
Soltu.DM.08G008070	Plant transposase (Ptta/En/Spm family)	Soltu.DM.08G008070.1	31.8989	37.0869	12.875	11.2267	0.427683	0.3037	0.551667	0.247967	0.001046	FALSE	0	0.99875	TRUE	no
Soltu.DM.08G008070	Plant transposase (Ptta/En/Spm family)	Soltu.DM.08G008070.2	31.8989	37.0869	19.0239	25.8601	0.572317	0.6963	0.448333	-0.247967	0.00102776	FALSE	0	0.999665	TRUE	no
Soltu.DM.08G009940	neurochondrin family protein	Soltu.DM.08G009940.1	10.7468	10.6186	8.21551	10.6186	0.76605	1	0.5321	-0.4679	3.85794e-27	FALSE	0	NA	NA	no
Soltu.DM.08G009940	neurochondrin family protein	Soltu.DM.08G009940.2	10.7468	10.6186	2.53131	0	0.23395	0	0.4679	0.4679	4.01757e-26	FALSE	0	NA	NA	no
Soltu.DM.08G013290	Fatty acid/sphingolipid desaturase	Soltu.DM.08G013290.2	26.5537	15.2228	17.7174	1.3728	0.482733	0.0839	0.881567	0.797667	1.46325e-14	FALSE	0	1	TRUE	no
Soltu.DM.08G013290	Fatty acid/sphingolipid desaturase	Soltu.DM.08G013290.3	26.5537	15.2228	8.58528	13.85	0.512	0.9161	0.1079	-0.8082	1.64603e-14	FALSE	0	1	TRUE	no
Soltu.DM.08G017360	Tetratricopeptide repeat (TPR)-like superfamily protein	Soltu.DM.08G017360.1	16.1004	11.6693	11.9305	11.2616	0.788017	0.976333	0.5997	-0.376633	0.00708544	FALSE	0	1	TRUE	no
Soltu.DM.08G017360	Tetratricopeptide repeat (TPR)-like superfamily protein	Soltu.DM.08G017360.2	16.1004	11.6693	4.16992	0.407693	0.211983	0.0236667	0.4003	0.376633	0.00735933	FALSE	0	1	TRUE	no
Soltu.DM.08G019590	Basic-leucine zipper (bZIP) transcription factor family protein	Soltu.DM.08G019590.2	26.7958	29.0789	4.2797	0	0.174733	0	0.349467	0.349467	1.57584e-42	TRUE	0	1	TRUE	no
Soltu.DM.08G019590	Basic-leucine zipper (bZIP) transcription factor family protein	Soltu.DM.08G019590.6	26.7958	29.0789	0.990446	1.98089	0.0343833	0.0687667	0	-0.0687667	5.86067e-16	TRUE	0	NA	NA	no
Soltu.DM.08G019590	Basic-leucine zipper (bZIP) transcription factor family protein	Soltu.DM.08G019590.7	26.7958	29.0789	21.5256	27.098	0.790883	0.931233	0.650533	-0.2807	2.48587e-21	FALSE	0	0.999999	TRUE	no
Soltu.DM.08G020240	F-box family protein	Soltu.DM.08G020240.1	26.8096	27.7835	1.66223	0.0630395	0.0638833	0.0024	0.125367	0.122967	1.30318e-05	TRUE	0	NA	NA	no
Soltu.DM.08G020240	F-box family protein	Soltu.DM.08G020240.2	26.8096	27.7835	25.1213	27.7205	0.935167	0.9976	0.872733	-0.124867	6.72533e-06	TRUE	0	NA	NA	no
Soltu.DM.08G021350	Protein kinase superfamily protein	Soltu.DM.08G021350.1	131.06	162.237	14.4259	19.7943	0.113033	0.1359	0.0901667	-0.0457333	0.817342	TRUE	0	1	TRUE	no
Soltu.DM.08G021350	Protein kinase superfamily protein	Soltu.DM.08G021350.2	131.06	162.237	99.2169	134.959	0.72875	0.819667	0.637833	-0.181833	0.176471	TRUE	0	1	TRUE	no
Soltu.DM.08G021350	Protein kinase superfamily protein	Soltu.DM.08G021350.3	131.06	162.237	14.0695	2.99433	0.135183	0.0202667	0.2501	0.229833	0.00337149	TRUE	1	1	TRUE	no
Soltu.DM.08G021350	Protein kinase superfamily protein	Soltu.DM.08G021350.6	131.06	162.237	1.45712	1.94924	0.0100833	0.0105	0.00966667	-0.000833333	0.757463	TRUE	0	NA	NA	no
Soltu.DM.08G021960	SCAMP family protein	Soltu.DM.08G021960.1	13.7387	11.2283	1.35728	0	0.0888667	0	0.177733	0.177733	0.000108921	TRUE	0	NA	NA	no
Soltu.DM.08G021960	SCAMP family protein	Soltu.DM.08G021960.2	13.7387	11.2283	12.3814	11.2283	0.911133	1	0.822267	-0.177733	7.32287e-05	TRUE	1	NA	NA	no
Soltu.DM.08G022210	shikimate kinase like	Soltu.DM.08G022210.1	19.7335	12.8312	8.63725	10.0302	0.5205	0.7631	0.2779	-0.4852	0.0450587	FALSE	0	1	TRUE	no
Soltu.DM.08G022210	shikimate kinase like	Soltu.DM.08G022210.2	19.7335	12.8312	5.5279	0	0.2043	0	0.4086	0.4086	1.00455e-14	TRUE	0	0.999994	TRUE	no
Soltu.DM.08G022210	shikimate kinase like	Soltu.DM.08G022210.3	19.7335	12.8312	5.56834	2.80101	0.275183	0.2369	0.313467	0.0765667	0.735373	TRUE	0	0.999999	TRUE	no
Soltu.DM.08G022220	WWE protein-protein interaction domain protein family	Soltu.DM.08G022220.1	97.1107	117.761	80.7326	108.491	0.808267	0.9226	0.693933	-0.228667	3.68375e-09	TRUE	0	1	TRUE	no
Soltu.DM.08G022220	WWE protein-protein interaction domain protein family	Soltu.DM.08G022220.2	97.1107	117.761	3.18504	1.92098	0.0369667	0.0157333	0.0582	0.0424667	0.121925	TRUE	0	1	TRUE	no
Soltu.DM.08G022220	WWE protein-protein interaction domain protein family	Soltu.DM.08G022220.3	97.1107	117.761	13.0103	7.23634	0.152633	0.0607333	0.244533	0.1838	1.05508e-09	TRUE	2	1	TRUE	no
Soltu.DM.08G023180	P-loop containing nucleoside triphosphate hydrolases superfamily protein	Soltu.DM.08G023180.1	13.9335	16.2365	10.9426	15.5192	0.756733	0.954667	0.5588	-0.395867	1.29299e-10	TRUE	0	NA	NA	no
Soltu.DM.08G023180	P-loop containing nucleoside triphosphate hydrolases superfamily protein	Soltu.DM.08G023180.2	13.9335	16.2365	1.16655	0.123388	0.09795	0.00623333	0.189667	0.183433	0.00579741	TRUE	0	NA	NA	no
Soltu.DM.08G023180	P-loop containing nucleoside triphosphate hydrolases superfamily protein	Soltu.DM.08G023180.3	13.9335	16.2365	1.82443	0.593941	0.1453	0.0391	0.2515	0.2124	0.0160067	FALSE	0	NA	NA	no
Soltu.DM.08G023870	isocitrate dehydrogenase V	Soltu.DM.08G023870.1	19.5915	18.6285	15.4518	18.0631	0.800383	0.972033	0.628733	-0.3433	3.14779e-11	FALSE	0	1	TRUE	no
Soltu.DM.08G023870	isocitrate dehydrogenase V	Soltu.DM.08G023870.2	19.5915	18.6285	3.72858	0	0.1786	0	0.3572	0.3572	2.41395e-25	FALSE	1	1	TRUE	no
Soltu.DM.08G023870	isocitrate dehydrogenase V	Soltu.DM.08G023870.4	19.5915	18.6285	0.411083	0.56541	0.021	0.0279667	0.0140333	-0.0139333	0.566821	TRUE	1	NA	NA	no
Soltu.DM.08G025930	Class I peptide chain release factor	Soltu.DM.08G025930.1	16.0738	15.4587	14.3431	15.137	0.898583	0.986267	0.8109	-0.175367	0.00984379	FALSE	0	NA	NA	no
Soltu.DM.08G025930	Class I peptide chain release factor	Soltu.DM.08G025930.2	16.0738	15.4587	0.442982	0	0.0269167	0	0.0538333	0.0538333	8.4726e-07	FALSE	0	NA	NA	no
Soltu.DM.08G025930	Class I peptide chain release factor	Soltu.DM.08G025930.3	16.0738	15.4587	1.2877	0.321744	0.0745	0.0137333	0.135267	0.121533	0.0348378	TRUE	0	NA	NA	no
Soltu.DM.08G028000	Peptidase M1 family protein	Soltu.DM.08G028000.1	84.8405	70.4807	51.8824	14.73	0.57855	0.259033	0.898067	0.639033	0.0362107	FALSE	0	1	TRUE	no
Soltu.DM.08G028000	Peptidase M1 family protein	Soltu.DM.08G028000.2	84.8405	70.4807	32.9581	55.7508	0.42145	0.740967	0.101933	-0.639033	0.0362107	FALSE	0	1	TRUE	no
Soltu.DM.08G030210	ubiquitin-specific protease	Soltu.DM.08G030210.1	10.6209	10.2941	7.63897	6.34018	0.709333	0.602767	0.8159	0.213133	0.0438599	FALSE	0	NA	NA	no
Soltu.DM.08G030210	ubiquitin-specific protease	Soltu.DM.08G030210.2	10.6209	10.2941	0.77754	0.968268	0.0707667	0.0933667	0.0481667	-0.0452	0.926535	TRUE	0	NA	NA	no
Soltu.DM.08G030210	ubiquitin-specific protease	Soltu.DM.08G030210.3	10.6209	10.2941	2.20444	2.98561	0.2199	0.303867	0.135933	-0.167933	0.642149	TRUE	1	NA	NA	no
Soltu.DM.09G004220	heat shock transcription factor A3	Soltu.DM.09G004220.1	31.905	32.9718	8.26941	8.36343	0.268883	0.271467	0.2663	-0.00516667	0.987513	TRUE	0	1	TRUE	no
Soltu.DM.09G004220	heat shock transcription factor A3	Soltu.DM.09G004220.2	31.905	32.9718	7.56374	10.2338	0.2321	0.3083	0.1559	-0.1524	0.0498438	TRUE	0	1	TRUE	no
Soltu.DM.09G004220	heat shock transcription factor A3	Soltu.DM.09G004220.3	31.905	32.9718	16.0718	14.3746	0.499017	0.420233	0.5778	0.157567	0.307316	TRUE	0	1	TRUE	no
Soltu.DM.09G005730	NRAMP metal ion transporter family protein	Soltu.DM.09G005730.1	15.539	18.3906	3.95693	7.36618	0.2274	0.4118	0.043	-0.3688	2.52102e-06	TRUE	0	1	TRUE	no
Soltu.DM.09G005730	NRAMP metal ion transporter family protein	Soltu.DM.09G005730.3	15.539	18.3906	11.5821	11.0244	0.7726	0.5882	0.957	0.3688	2.16329e-06	TRUE	0	1	TRUE	no
Soltu.DM.09G011110	Transmembrane proteins 14C	Soltu.DM.09G011110.1	40.3131	34.1001	29.8356	25.5903	0.742067	0.745933	0.7382	-0.00773333	0.985834	TRUE	0	1	TRUE	no
Soltu.DM.09G011110	Transmembrane proteins 14C	Soltu.DM.09G011110.2	40.3131	34.1001	3.09211	0	0.0646667	0	0.129333	0.129333	3.90678e-11	TRUE	0	1	TRUE	no
Soltu.DM.09G011110	Transmembrane proteins 14C	Soltu.DM.09G011110.3	40.3131	34.1001	7.38542	8.50977	0.193283	0.254067	0.1325	-0.121567	0.0475573	TRUE	0	1	TRUE	no
Soltu.DM.09G025110	NAD(P)-linked oxidoreductase superfamily protein	Soltu.DM.09G025110.1	77.0949	85.5743	8.67191	10.5351	0.110717	0.123133	0.0983	-0.0248333	0.655113	TRUE	0	0.999991	TRUE	no
Soltu.DM.09G025110	NAD(P)-linked oxidoreductase superfamily protein	Soltu.DM.09G025110.2	77.0949	85.5743	10.9084	7.47454	0.148883	0.0875333	0.210233	0.1227	0.00220115	TRUE	0	0.999979	TRUE	no
Soltu.DM.09G025110	NAD(P)-linked oxidoreductase superfamily protein	Soltu.DM.09G025110.3	77.0949	85.5743	3.83766	3.22907	0.0499667	0.0365	0.0634333	0.0269333	0.417477	TRUE	0	0.999991	TRUE	no
Soltu.DM.09G025110	NAD(P)-linked oxidoreductase superfamily protein	Soltu.DM.09G025110.4	77.0949	85.5743	53.677	64.3355	0.690417	0.7528	0.628033	-0.124767	0.00917614	FALSE	0	1	TRUE	no
Soltu.DM.09G025120	NAD(P)-linked oxidoreductase superfamily protein	Soltu.DM.09G025120.1	78.7433	93.5489	26.2733	31.4116	0.33155	0.3265	0.3366	0.0101	0.929907	TRUE	0	1	TRUE	no
Soltu.DM.09G025120	NAD(P)-linked oxidoreductase superfamily protein	Soltu.DM.09G025120.2	78.7433	93.5489	12.8625	10.6824	0.171617	0.113967	0.229267	0.1153	0.254984	TRUE	1	0.999234	TRUE	no
Soltu.DM.09G025120	NAD(P)-linked oxidoreductase superfamily protein	Soltu.DM.09G025120.4	78.7433	93.5489	27.4807	41.8496	0.321467	0.439767	0.203167	-0.2366	0.0457575	FALSE	0	1	TRUE	no
Soltu.DM.09G025120	NAD(P)-linked oxidoreductase superfamily protein	Soltu.DM.09G025120.5	78.7433	93.5489	11.7131	9.60524	0.169233	0.119833	0.218633	0.0988	0.455144	TRUE	0	0.999996	TRUE	no
Soltu.DM.09G025560	NOP56-like pre RNA processing ribonucleoprotein	Soltu.DM.09G025560.1	200.692	261.167	102.725	130.737	0.516883	0.493967	0.5398	0.0458333	0.946651	FALSE	0	1	TRUE	no
Soltu.DM.09G025560	NOP56-like pre RNA processing ribonucleoprotein	Soltu.DM.09G025560.2	200.692	261.167	84.4894	130.43	0.392117	0.506033	0.2782	-0.227833	0.45864	FALSE	1	1	TRUE	no
Soltu.DM.09G025560	NOP56-like pre RNA processing ribonucleoprotein	Soltu.DM.09G025560.3	200.692	261.167	13.4777	6.77028e-06	0.0909833	0	0.181967	0.181967	0.0377695	FALSE	0	1	TRUE	no
Soltu.DM.09G029160	Ribosomal protein L13 family protein	Soltu.DM.09G029160.1	17.1611	15.2946	11.3892	8.15301	0.644583	0.523067	0.7661	0.243033	0.0239365	FALSE	0	0.991224	TRUE	no
Soltu.DM.09G029160	Ribosomal protein L13 family protein	Soltu.DM.09G029160.2	17.1611	15.2946	5.77194	7.14162	0.355417	0.476933	0.2339	-0.243033	0.0245339	FALSE	0	0.991224	TRUE	no
Soltu.DM.10G001050	BSD domain (BTF2-like transcription factors, Synapse-associated proteins and DOS2-like proteins)	Soltu.DM.10G001050.1	11.1392	11.6974	6.99829	8.32298	0.631333	0.719167	0.5435	-0.175667	0.596861	TRUE	0	NA	NA	no
Soltu.DM.10G001050	BSD domain (BTF2-like transcription factors, Synapse-associated proteins and DOS2-like proteins)	Soltu.DM.10G001050.2	11.1392	11.6974	1.27045	0	0.117917	0	0.235833	0.235833	0.000198201	FALSE	0	NA	NA	no
Soltu.DM.10G001050	BSD domain (BTF2-like transcription factors, Synapse-associated proteins and DOS2-like proteins)	Soltu.DM.10G001050.3	11.1392	11.6974	2.87049	3.37439	0.25075	0.280833	0.220667	-0.0601667	0.954398	TRUE	1	NA	NA	no
Soltu.DM.10G001400	SWAP (Suppressor-of-White-APricot)/surp domain-containing protein	Soltu.DM.10G001400.1	44.9397	43.6473	12.2347	17.9122	0.28595	0.431867	0.140033	-0.291833	0.785883	FALSE	0	1	TRUE	no
Soltu.DM.10G001400	SWAP (Suppressor-of-White-APricot)/surp domain-containing protein	Soltu.DM.10G001400.2	44.9397	43.6473	17.0402	2.68667	0.379017	0.0750667	0.682967	0.6079	0.0268314	FALSE	2	1	TRUE	no
Soltu.DM.10G001400	SWAP (Suppressor-of-White-APricot)/surp domain-containing protein	Soltu.DM.10G001400.4	44.9397	43.6473	11.6661	20.5293	0.251517	0.442767	0.0602667	-0.3825	0.768335	FALSE	1	1	TRUE	no
Soltu.DM.10G001400	SWAP (Suppressor-of-White-APricot)/surp domain-containing protein	Soltu.DM.10G001400.5	44.9397	43.6473	3.76711	2.51925	0.0788833	0.0503333	0.107433	0.0571	0.221787	FALSE	0	1	TRUE	no
Soltu.DM.10G003160	MAP kinase	Soltu.DM.10G003160.1	39.4023	37.0886	8.41997	11.0462	0.214083	0.2903	0.137867	-0.152433	0.048716	TRUE	0	1	TRUE	no
Soltu.DM.10G003160	MAP kinase	Soltu.DM.10G003160.2	39.4023	37.0886	30.9823	26.0424	0.785917	0.7097	0.862133	0.152433	0.0475438	TRUE	0	1	TRUE	no
Soltu.DM.10G003740	Protein of unknown function (DUF1637)	Soltu.DM.10G003740.1	27.536	34.7652	4.46803	7.1003	0.1508	0.210533	0.0910667	-0.119467	0.419819	FALSE	0	0.997029	TRUE	no
Soltu.DM.10G003740	Protein of unknown function (DUF1637)	Soltu.DM.10G003740.2	27.536	34.7652	19.9314	25.513	0.7176	0.7275	0.7077	-0.0198	0.746541	TRUE	0	0.997029	TRUE	no
Soltu.DM.10G003740	Protein of unknown function (DUF1637)	Soltu.DM.10G003740.3	27.536	34.7652	3.13662	2.15182	0.1316	0.0619667	0.201233	0.139267	0.000349834	FALSE	1	0.979433	TRUE	no
Soltu.DM.10G005330	RNA-binding (RRM/RBD/RNP motifs) family protein	Soltu.DM.10G005330.1	24.0734	22.4685	15.9464	16.4264	0.667367	0.7387	0.596033	-0.142667	0.276893	FALSE	0	0.999725	TRUE	no
Soltu.DM.10G005330	RNA-binding (RRM/RBD/RNP motifs) family protein	Soltu.DM.10G005330.2	24.0734	22.4685	1.13429	0.89398	0.0439833	0.0343333	0.0536333	0.0193	0.387161	TRUE	0	NA	NA	no
Soltu.DM.10G005330	RNA-binding (RRM/RBD/RNP motifs) family protein	Soltu.DM.10G005330.3	24.0734	22.4685	3.9325	1.49176	0.15865	0.0642667	0.253033	0.188767	0.0309506	TRUE	0	0.990158	TRUE	no
Soltu.DM.10G005330	RNA-binding (RRM/RBD/RNP motifs) family protein	Soltu.DM.10G005330.4	24.0734	22.4685	2.18783	2.15793	0.0922333	0.0966333	0.0878333	-0.0088	0.909376	TRUE	0	NA	NA	no
Soltu.DM.10G005330	RNA-binding (RRM/RBD/RNP motifs) family protein	Soltu.DM.10G005330.5	24.0734	22.4685	0.872334	1.49841	0.0377833	0.0661	0.00946667	-0.0566333	0.0017202	FALSE	0	NA	NA	no
Soltu.DM.10G005850	Reticulon family protein	Soltu.DM.10G005850.1	34.9713	30.8489	7.30041	8.25226	0.216067	0.2704	0.161733	-0.108667	0.0459764	TRUE	0	0.996914	TRUE	no
Soltu.DM.10G005850	Reticulon family protein	Soltu.DM.10G005850.2	34.9713	30.8489	27.6709	22.5966	0.783933	0.7296	0.838267	0.108667	0.044	FALSE	0	0.99994	TRUE	no
Soltu.DM.10G008290	RNA-binding (RRM/RBD/RNP motifs) family protein	Soltu.DM.10G008290.1	15.4853	11.7416	2.60799	1.63445	0.167117	0.144667	0.189567	0.0449	0.774901	TRUE	0	NA	NA	no
Soltu.DM.10G008290	RNA-binding (RRM/RBD/RNP motifs) family protein	Soltu.DM.10G008290.2	15.4853	11.7416	11.2465	9.86264	0.74135	0.831467	0.651233	-0.180233	0.215817	TRUE	0	NA	NA	no
Soltu.DM.10G008290	RNA-binding (RRM/RBD/RNP motifs) family protein	Soltu.DM.10G008290.3	15.4853	11.7416	1.63086	0.244536	0.0915333	0.0238667	0.1592	0.135333	0.0484315	TRUE	1	NA	NA	no
Soltu.DM.10G008520	multidrug resistance-associated protein	Soltu.DM.10G008520.1	17.6728	14.0409	15.279	13.4804	0.880083	0.959267	0.8009	-0.158367	8.62103e-06	FALSE	0	NA	NA	no
Soltu.DM.10G008520	multidrug resistance-associated protein	Soltu.DM.10G008520.2	17.6728	14.0409	1.96534	0	0.0933333	0	0.186667	0.186667	5.57546e-12	FALSE	0	NA	NA	no
Soltu.DM.10G008520	multidrug resistance-associated protein	Soltu.DM.10G008520.3	17.6728	14.0409	0.428477	0.560556	0.0266	0.0407333	0.0124667	-0.0282667	0.249689	FALSE	0	NA	NA	no
Soltu.DM.10G011850	tubby like protein	Soltu.DM.10G011850.1	18.5873	22.348	2.78712	0.0549882	0.191033	0.00186667	0.3802	0.378333	7.91193e-10	FALSE	0	NA	NA	no
Soltu.DM.10G011850	tubby like protein	Soltu.DM.10G011850.2	18.5873	22.348	15.8002	22.293	0.808967	0.998133	0.6198	-0.378333	4.42864e-10	FALSE	1	NA	NA	no
Soltu.DM.10G012600	conserved hypothetical protein	Soltu.DM.10G012600.1	17.373	17.855	14.586	16.8111	0.83515	0.943167	0.727133	-0.216033	0.0206561	FALSE	0	NA	NA	no
Soltu.DM.10G012600	conserved hypothetical protein	Soltu.DM.10G012600.2	17.373	17.855	2.78699	1.04389	0.16485	0.0568333	0.272867	0.216033	0.0224948	TRUE	1	NA	NA	no
Soltu.DM.10G012850	Disease resistance protein (CC-NBS-LRR class) family	Soltu.DM.10G012850.1	14.3742	17.5024	12.363	16.8407	0.84225	0.9637	0.7208	-0.2429	0.0309636	TRUE	0	NA	NA	no
Soltu.DM.10G012850	Disease resistance protein (CC-NBS-LRR class) family	Soltu.DM.10G012850.2	14.3742	17.5024	1.28524	0.66169	0.1032	0.0363	0.1701	0.1338	0.0356148	FALSE	1	NA	NA	no
Soltu.DM.10G012850	Disease resistance protein (CC-NBS-LRR class) family	Soltu.DM.10G012850.3	14.3742	17.5024	0.725948	0	0.0545667	0	0.109133	0.109133	0.853677	TRUE	0	NA	NA	no
Soltu.DM.10G014530	CYCLIN A3;4	Soltu.DM.10G014530.1	12.1691	11.3018	10.5377	10.5431	0.870117	0.931867	0.808367	-0.1235	0.0179559	TRUE	0	NA	NA	no
Soltu.DM.10G014530	CYCLIN A3;4	Soltu.DM.10G014530.2	12.1691	11.3018	1.63139	0.758671	0.129883	0.0681333	0.191633	0.1235	0.0222017	FALSE	1	NA	NA	no
Soltu.DM.10G015390	RNA-binding protein 47B	Soltu.DM.10G015390.1	176.224	235.367	53.1142	60.3266	0.330367	0.266167	0.394567	0.1284	0.160131	FALSE	0	1	TRUE	no
Soltu.DM.10G015390	RNA-binding protein 47B	Soltu.DM.10G015390.2	176.224	235.367	44.5231	42.043	0.29035	0.189933	0.390767	0.200833	0.162777	FALSE	0	1	TRUE	no
Soltu.DM.10G015390	RNA-binding protein 47B	Soltu.DM.10G015390.3	176.224	235.367	78.5866	132.997	0.379317	0.543933	0.2147	-0.329233	0.0166745	FALSE	0	1	TRUE	no
Soltu.DM.10G017910	basic chitinase	Soltu.DM.10G017910.1	74.4705	124.442	59.1796	102.223	0.731817	0.821467	0.642167	-0.1793	0.0295234	FALSE	0	1	TRUE	yes
Soltu.DM.10G017910	basic chitinase	Soltu.DM.10G017910.2	74.4705	124.442	10.5105	14.41	0.200683	0.117567	0.2838	0.166233	0.00401977	FALSE	0	0.999999	TRUE	yes
Soltu.DM.10G017910	basic chitinase	Soltu.DM.10G017910.3	74.4705	124.442	4.78031	7.80941	0.0675333	0.061	0.0740667	0.0130667	0.750567	FALSE	0	0.999999	TRUE	yes
Soltu.DM.10G024570	Cytochrome P450 superfamily protein	Soltu.DM.10G024570.1	20.7974	14.6829	5.10508	7.31496	0.320083	0.522367	0.1178	-0.404567	0.0104876	TRUE	0	1	TRUE	no
Soltu.DM.10G024570	Cytochrome P450 superfamily protein	Soltu.DM.10G024570.2	20.7974	14.6829	14.3359	7.13994	0.621767	0.451467	0.792067	0.3406	0.0417405	FALSE	0	1	TRUE	no
Soltu.DM.10G024570	Cytochrome P450 superfamily protein	Soltu.DM.10G024570.3	20.7974	14.6829	0.666671	0.110307	0.0285667	0.0126667	0.0444667	0.0318	0.262243	TRUE	1	NA	NA	no
Soltu.DM.10G024570	Cytochrome P450 superfamily protein	Soltu.DM.10G024570.4	20.7974	14.6829	0.689736	0.117738	0.0295833	0.0135	0.0456667	0.0321667	0.270599	TRUE	1	NA	NA	no
Soltu.DM.10G026320	Restriction endonuclease, type II-like superfamily protein	Soltu.DM.10G026320.1	16.1019	11.4277	2.15882	0.00971136	0.107833	0.00103333	0.214633	0.2136	1.62129e-11	FALSE	0	NA	NA	no
Soltu.DM.10G026320	Restriction endonuclease, type II-like superfamily protein	Soltu.DM.10G026320.2	16.1019	11.4277	13.9431	11.4179	0.892167	0.998967	0.785367	-0.2136	5.8105e-12	FALSE	0	NA	NA	no
Soltu.DM.10G026350	global transcription factor group B1	Soltu.DM.10G026350.1	15.2512	15.2246	11.293	9.49937	0.7411	0.625033	0.857167	0.232133	0.0149061	FALSE	0	1	TRUE	no
Soltu.DM.10G026350	global transcription factor group B1	Soltu.DM.10G026350.2	15.2512	15.2246	3.95822	5.72527	0.2589	0.374967	0.142833	-0.232133	0.0160067	FALSE	0	1	TRUE	no
Soltu.DM.10G027090	adenylosuccinate synthase	Soltu.DM.10G027090.1	10.5844	10.147	1.23374	2.46749	0.123117	0.246233	0	-0.246233	1.6552e-13	FALSE	0	NA	NA	no
Soltu.DM.10G027090	adenylosuccinate synthase	Soltu.DM.10G027090.2	10.5844	10.147	9.35067	7.67947	0.876883	0.753767	1	0.246233	2.43665e-14	FALSE	0	NA	NA	no
Soltu.DM.10G030270	20S proteasome alpha subunit G1	Soltu.DM.10G030270.1	20.6969	22.8396	17.6537	21.5274	0.835133	0.9399	0.730367	-0.209533	0.028554	TRUE	0	0.999946	TRUE	no
Soltu.DM.10G030270	20S proteasome alpha subunit G1	Soltu.DM.10G030270.3	20.6969	22.8396	3.04321	1.31225	0.164867	0.0601	0.269633	0.209533	0.0307018	TRUE	1	0.996625	TRUE	no
Soltu.DM.10G030370	RNA binding (RRM/RBD/RNP motifs) family protein	Soltu.DM.10G030370.1	63.9838	61.6341	15.794	24.6542	0.260817	0.418767	0.102867	-0.3159	0.19484	TRUE	0	0.999821	TRUE	no
Soltu.DM.10G030370	RNA binding (RRM/RBD/RNP motifs) family protein	Soltu.DM.10G030370.2	63.9838	61.6341	14.82	18.701	0.229817	0.294367	0.165267	-0.1291	0.3943	TRUE	1	0.999849	TRUE	no
Soltu.DM.10G030370	RNA binding (RRM/RBD/RNP motifs) family protein	Soltu.DM.10G030370.3	63.9838	61.6341	24.9897	11.6114	0.378917	0.179333	0.5785	0.399167	0.00632513	TRUE	1	0.999841	TRUE	no
Soltu.DM.10G030370	RNA binding (RRM/RBD/RNP motifs) family protein	Soltu.DM.10G030370.4	63.9838	61.6341	8.38007	6.66751	0.13045	0.107533	0.153367	0.0458333	0.545613	FALSE	0	0.999306	TRUE	no
Soltu.DM.11G000190	oligopeptide transporter	Soltu.DM.11G000190.1	74.6568	68.6522	7.81189	0	0.09385	0	0.1877	0.1877	1.08091e-16	FALSE	0	1	TRUE	no
Soltu.DM.11G000190	oligopeptide transporter	Soltu.DM.11G000190.2	74.6568	68.6522	22.4984	25.0934	0.320983	0.385133	0.256833	-0.1283	0.786942	TRUE	1	1	TRUE	no
Soltu.DM.11G000190	oligopeptide transporter	Soltu.DM.11G000190.3	74.6568	68.6522	44.3465	43.5587	0.585167	0.614867	0.555467	-0.0594	0.896559	FALSE	1	1	TRUE	no
Soltu.DM.11G008980	Plastid-lipid associated protein PAP / fibrillin family protein	Soltu.DM.11G008980.1	31.24	20.6093	17.3557	15.9626	0.60595	0.777633	0.434267	-0.343367	0.000347416	FALSE	0	0.999901	TRUE	no
Soltu.DM.11G008980	Plastid-lipid associated protein PAP / fibrillin family protein	Soltu.DM.11G008980.2	31.24	20.6093	4.36651	2.5281	0.133467	0.123	0.143933	0.0209333	0.765415	TRUE	0	0.999038	TRUE	no
Soltu.DM.11G008980	Plastid-lipid associated protein PAP / fibrillin family protein	Soltu.DM.11G008980.3	31.24	20.6093	4.74109	0.575758	0.1218	0.0144333	0.229167	0.214733	0.0261808	TRUE	1	0.992813	TRUE	no
Soltu.DM.11G008980	Plastid-lipid associated protein PAP / fibrillin family protein	Soltu.DM.11G008980.4	31.24	20.6093	3.24326	1.09211	0.0983167	0.0640667	0.132567	0.0685	0.387161	FALSE	1	0.999734	TRUE	no
Soltu.DM.11G008980	Plastid-lipid associated protein PAP / fibrillin family protein	Soltu.DM.11G008980.5	31.24	20.6093	0.984039	0.362513	0.0273167	0.0187	0.0359333	0.0172333	0.375467	FALSE	0	NA	NA	no
Soltu.DM.11G008980	Plastid-lipid associated protein PAP / fibrillin family protein	Soltu.DM.11G008980.6	31.24	20.6093	0.549488	0.0881748	0.0131667	0.0022	0.0241333	0.0219333	0.0622209	TRUE	2	NA	NA	no
Soltu.DM.11G010510	histone acetyltransferase of the MYST family	Soltu.DM.11G010510.2	15.043	14.5979	0.857336	0.980735	0.0613333	0.0747667	0.0479	-0.0268667	0.577246	FALSE	0	NA	NA	no
Soltu.DM.11G010510	histone acetyltransferase of the MYST family	Soltu.DM.11G010510.3	15.043	14.5979	1.37014	0	0.0884333	0	0.176867	0.176867	0.00141745	TRUE	0	NA	NA	no
Soltu.DM.11G010510	histone acetyltransferase of the MYST family	Soltu.DM.11G010510.4	15.043	14.5979	9.43643	11.9155	0.630767	0.8127	0.448833	-0.363867	0.418533	FALSE	0	NA	NA	no
Soltu.DM.11G010510	histone acetyltransferase of the MYST family	Soltu.DM.11G010510.5	15.043	14.5979	3.23367	1.45241	0.209883	0.0959667	0.3238	0.227833	0.232119	FALSE	1	NA	NA	no
Soltu.DM.11G012530	Methylthiotransferase	Soltu.DM.11G012530.1	16.6989	16.5031	1.98871	0.0951303	0.117383	0.0063	0.228467	0.222167	0.000253859	TRUE	1	NA	NA	no
Soltu.DM.11G012530	Methylthiotransferase	Soltu.DM.11G012530.2	16.6989	16.5031	0.349328	0.239346	0.0214833	0.0153667	0.0276	0.0122333	0.679411	TRUE	2	NA	NA	no
Soltu.DM.11G012530	Methylthiotransferase	Soltu.DM.11G012530.3	16.6989	16.5031	1.47355	1.5149	0.0880333	0.0914	0.0846667	-0.00673333	0.94666	TRUE	0	NA	NA	no
Soltu.DM.11G012530	Methylthiotransferase	Soltu.DM.11G012530.4	16.6989	16.5031	11.402	13.4371	0.68285	0.807133	0.558567	-0.248567	0.168297	FALSE	0	NA	NA	no
Soltu.DM.11G012530	Methylthiotransferase	Soltu.DM.11G012530.6	16.6989	16.5031	1.48537	1.21656	0.0902833	0.0798333	0.100733	0.0209	0.553321	FALSE	1	NA	NA	no
Soltu.DM.11G016710	telomere repeat binding factor	Soltu.DM.11G016710.1	10.8665	10.6606	0.751806	0.0255895	0.0682833	0.00226667	0.1343	0.132033	2.37035e-06	TRUE	0	NA	NA	no
Soltu.DM.11G016710	telomere repeat binding factor	Soltu.DM.11G016710.2	10.8665	10.6606	10.1147	10.635	0.931717	0.997733	0.8657	-0.132033	5.59701e-07	TRUE	0	NA	NA	no
Soltu.DM.11G017180	conserved hypothetical protein	Soltu.DM.11G017180.1	11.4481	10.7134	1.86755	0.857028	0.150317	0.0757333	0.2249	0.149167	0.0816855	TRUE	0	NA	NA	no
Soltu.DM.11G017180	conserved hypothetical protein	Soltu.DM.11G017180.2	11.4481	10.7134	0.602596	0.294601	0.0507	0.0226667	0.0787333	0.0560667	0.321242	TRUE	0	NA	NA	no
Soltu.DM.11G017180	conserved hypothetical protein	Soltu.DM.11G017180.3	11.4481	10.7134	8.97795	9.56179	0.798983	0.901567	0.6964	-0.205167	0.00115013	TRUE	0	NA	NA	no
Soltu.DM.11G019540	F-box/RNI-like superfamily protein	Soltu.DM.11G019540.1	12.6171	11.6493	6.15324	7.12177	0.497333	0.616633	0.378033	-0.2386	0.335627	FALSE	0	0.99101	TRUE	no
Soltu.DM.11G019540	F-box/RNI-like superfamily protein	Soltu.DM.11G019540.2	12.6171	11.6493	0.835138	0.855047	0.0675333	0.0731	0.0619667	-0.0111333	0.946172	FALSE	0	NA	NA	no
Soltu.DM.11G019540	F-box/RNI-like superfamily protein	Soltu.DM.11G019540.3	12.6171	11.6493	3.98451	2.05336	0.3034	0.168433	0.438367	0.269933	0.0027111	TRUE	0	0.986419	TRUE	no
Soltu.DM.11G019540	F-box/RNI-like superfamily protein	Soltu.DM.11G019540.4	12.6171	11.6493	0.245079	0.236716	0.0177333	0.0162667	0.0192	0.00293333	0.720674	TRUE	0	NA	NA	no
Soltu.DM.11G019540	F-box/RNI-like superfamily protein	Soltu.DM.11G019540.5	12.6171	11.6493	1.39909	1.38241	0.114067	0.125667	0.102467	-0.0232	0.804875	FALSE	0	NA	NA	no
Soltu.DM.11G023090	4-hydroxy-3-methylbut-2-enyl diphosphate synthase	Soltu.DM.11G023090.1	63.6122	45.7921	7.6756	10.3466	0.141383	0.221767	0.061	-0.160767	0.00112861	FALSE	0	1	TRUE	no
Soltu.DM.11G023090	4-hydroxy-3-methylbut-2-enyl diphosphate synthase	Soltu.DM.11G023090.3	63.6122	45.7921	55.5985	35.3272	0.853667	0.775367	0.931967	0.1566	0.001046	TRUE	0	1	TRUE	no
Soltu.DM.11G024070	NAD(P)-binding Rossmann-fold superfamily protein	Soltu.DM.11G024070.1	40.092	38.4332	0.62689	0.667369	0.0154167	0.0171	0.0137333	-0.00336667	0.800552	TRUE	1	NA	NA	no
Soltu.DM.11G024070	NAD(P)-binding Rossmann-fold superfamily protein	Soltu.DM.11G024070.2	40.092	38.4332	0.645581	0.726425	0.01645	0.0192667	0.0136333	-0.00563333	0.853677	TRUE	0	NA	NA	no
Soltu.DM.11G024070	NAD(P)-binding Rossmann-fold superfamily protein	Soltu.DM.11G024070.3	40.092	38.4332	31.8027	33.4466	0.795467	0.8707	0.720233	-0.150467	0.000401309	FALSE	1	0.999999	TRUE	no
Soltu.DM.11G024070	NAD(P)-binding Rossmann-fold superfamily protein	Soltu.DM.11G024070.5	40.092	38.4332	0.437822	0.307482	0.01035	0.00703333	0.0136667	0.00663333	0.580172	TRUE	0	NA	NA	no
Soltu.DM.11G024070	NAD(P)-binding Rossmann-fold superfamily protein	Soltu.DM.11G024070.6	40.092	38.4332	1.52817	1.2275	0.0384667	0.0311	0.0458333	0.0147333	0.753362	TRUE	1	NA	NA	no
Soltu.DM.11G024070	NAD(P)-binding Rossmann-fold superfamily protein	Soltu.DM.11G024070.7	40.092	38.4332	0.814859	0.586378	0.0206833	0.0161	0.0252667	0.00916667	0.399368	TRUE	0	NA	NA	no
Soltu.DM.11G024070	NAD(P)-binding Rossmann-fold superfamily protein	Soltu.DM.11G024070.8	40.092	38.4332	3.81471	1.14248	0.0933	0.0312333	0.155367	0.124133	0.00015661	TRUE	1	0.996692	TRUE	no
Soltu.DM.11G024460	aldehyde oxidase	Soltu.DM.11G024460.1	24.4488	16.2854	20.2924	15.7777	0.85795	0.966233	0.749667	-0.216567	0.00709497	FALSE	0	1	TRUE	no
Soltu.DM.11G024460	aldehyde oxidase	Soltu.DM.11G024460.2	24.4488	16.2854	4.15642	0.507687	0.14205	0.0337667	0.250333	0.216567	0.00763122	FALSE	1	1	TRUE	no
Soltu.DM.11G025770	ROP interactive partner	Soltu.DM.11G025770.1	25.897	13.014	8.54442	0	0.22525	0	0.4505	0.4505	2.04072e-09	FALSE	0	1	TRUE	no
Soltu.DM.11G025770	ROP interactive partner	Soltu.DM.11G025770.2	25.897	13.014	2.87083	1.30149	0.140367	0.178433	0.1023	-0.0761333	0.709562	FALSE	0	NA	NA	no
Soltu.DM.11G025770	ROP interactive partner	Soltu.DM.11G025770.3	25.897	13.014	5.09775	0	0.1347	0	0.2694	0.2694	7.91193e-10	FALSE	0	1	TRUE	no
Soltu.DM.11G025770	ROP interactive partner	Soltu.DM.11G025770.5	25.897	13.014	1.15093	0	0.0279333	0	0.0558667	0.0558667	0.199084	FALSE	0	NA	NA	no
Soltu.DM.11G025770	ROP interactive partner	Soltu.DM.11G025770.6	25.897	13.014	8.22558	11.7125	0.471567	0.821567	0.121567	-0.7	0.0442924	FALSE	0	1	TRUE	no
Soltu.DM.11G025800	arogenate dehydratase	Soltu.DM.11G025800.1	12.8041	13.0975	1.12838	1.11381	0.08615	0.0802	0.0921	0.0119	0.8433	TRUE	0	NA	NA	no
Soltu.DM.11G025800	arogenate dehydratase	Soltu.DM.11G025800.2	12.8041	13.0975	9.01541	10.9851	0.694267	0.828433	0.5601	-0.268333	0.00079819	TRUE	1	NA	NA	no
Soltu.DM.11G025800	arogenate dehydratase	Soltu.DM.11G025800.3	12.8041	13.0975	2.66036	0.99858	0.2196	0.0913667	0.347833	0.256467	0.0245339	FALSE	2	NA	NA	no
Soltu.DM.11G026320	endomembrane-type CA-ATPase	Soltu.DM.11G026320.1	20.2578	17.1509	2.60126	0.0584264	0.114817	0.00376667	0.225867	0.2221	0.000256388	TRUE	0	NA	NA	no
Soltu.DM.11G026320	endomembrane-type CA-ATPase	Soltu.DM.11G026320.2	20.2578	17.1509	16.7233	16.4934	0.840567	0.9625	0.718633	-0.243867	0.137204	FALSE	0	NA	NA	no
Soltu.DM.11G026320	endomembrane-type CA-ATPase	Soltu.DM.11G026320.3	20.2578	17.1509	0.933306	0.599032	0.0446167	0.0337333	0.0555	0.0217667	0.808538	TRUE	2	NA	NA	no
Soltu.DM.12G001630	binding	Soltu.DM.12G001630.1	16.5498	16.6317	15.1344	13.8409	0.915967	0.834367	0.997567	0.1632	0.00225855	FALSE	1	NA	NA	no
Soltu.DM.12G001630	binding	Soltu.DM.12G001630.2	16.5498	16.6317	1.41536	2.79083	0.0840333	0.165633	0.00243333	-0.1632	0.0027111	FALSE	0	NA	NA	no
Soltu.DM.12G001870	evolutionarily conserved C-terminal region	Soltu.DM.12G001870.1	16.8509	16.3879	0.869405	0.0426443	0.0498833	0.00266667	0.0971	0.0944333	1.41852e-06	FALSE	1	NA	NA	no
Soltu.DM.12G001870	evolutionarily conserved C-terminal region	Soltu.DM.12G001870.2	16.8509	16.3879	4.07333	5.98934	0.255617	0.384133	0.1271	-0.257033	0.955521	FALSE	0	NA	NA	no
Soltu.DM.12G001870	evolutionarily conserved C-terminal region	Soltu.DM.12G001870.3	16.8509	16.3879	9.54123	10.3559	0.555467	0.6132	0.497733	-0.115467	0.820494	FALSE	1	NA	NA	no
Soltu.DM.12G001870	evolutionarily conserved C-terminal region	Soltu.DM.12G001870.4	16.8509	16.3879	2.36357	0	0.13885	0	0.2777	0.2777	3.67274e-07	FALSE	0	NA	NA	no
Soltu.DM.12G004470	nuclear poly(a) polymerase	Soltu.DM.12G004470.1	22.3539	26.2373	20.6199	26.2373	0.904383	1	0.808767	-0.191233	5.41038e-18	TRUE	0	NA	NA	no
Soltu.DM.12G004470	nuclear poly(a) polymerase	Soltu.DM.12G004470.2	22.3539	26.2373	1.73404	0	0.0956167	0	0.191233	0.191233	6.6095e-17	TRUE	0	NA	NA	no
Soltu.DM.12G005300	bifunctional nuclease in basal defense response	Soltu.DM.12G005300.1	98.6707	120.187	84.035	107.974	0.842817	0.903533	0.7821	-0.121433	0.0249624	TRUE	0	0.999998	TRUE	no
Soltu.DM.12G005300	bifunctional nuclease in basal defense response	Soltu.DM.12G005300.2	98.6707	120.187	14.6357	12.2131	0.157183	0.0964667	0.2179	0.121433	0.0255184	TRUE	0	0.999954	TRUE	no
Soltu.DM.12G009710	Protein phosphatase 2A, regulatory subunit PR55	Soltu.DM.12G009710.1	12.9626	14.3467	8.856	8.51704	0.690583	0.590133	0.791033	0.2009	0.0282052	TRUE	0	1	TRUE	no
Soltu.DM.12G009710	Protein phosphatase 2A, regulatory subunit PR55	Soltu.DM.12G009710.2	12.9626	14.3467	0.458376	0	0.0396333	0	0.0792667	0.0792667	2.75098e-09	TRUE	0	NA	NA	no
Soltu.DM.12G009710	Protein phosphatase 2A, regulatory subunit PR55	Soltu.DM.12G009710.3	12.9626	14.3467	3.64826	5.82965	0.269783	0.409867	0.1297	-0.280167	0.00884414	TRUE	0	1	TRUE	no
Soltu.DM.12G009820	F-box/RNI-like superfamily protein	Soltu.DM.12G009820.1	12.3023	12.6233	10.7351	11.945	0.8706	0.946567	0.794633	-0.151933	0.00324861	FALSE	0	NA	NA	no
Soltu.DM.12G009820	F-box/RNI-like superfamily protein	Soltu.DM.12G009820.2	12.3023	12.6233	1.56716	0.67831	0.1294	0.0534333	0.205367	0.151933	0.00438123	TRUE	1	NA	NA	no
Soltu.DM.12G012410	actin-related protein	Soltu.DM.12G012410.1	29.7748	31.3077	9.04584	13.9035	0.29775	0.4503	0.1452	-0.3051	0.00140184	TRUE	0	1	TRUE	no
Soltu.DM.12G012410	actin-related protein	Soltu.DM.12G012410.2	29.7748	31.3077	20.729	17.4042	0.70225	0.5497	0.8548	0.3051	0.0013587	TRUE	0	1	TRUE	no
Soltu.DM.12G014510	Haloacid dehalogenase-like hydrolase (HAD) superfamily protein	Soltu.DM.12G014510.1	14.4069	13.5111	0.306649	0.0185007	0.0206667	0.0012	0.0401333	0.0389333	0.0568521	FALSE	0	NA	NA	no
Soltu.DM.12G014510	Haloacid dehalogenase-like hydrolase (HAD) superfamily protein	Soltu.DM.12G014510.2	14.4069	13.5111	1.25359	1.04057	0.0889	0.0795333	0.0982667	0.0187333	0.803898	FALSE	1	NA	NA	no
Soltu.DM.12G014510	Haloacid dehalogenase-like hydrolase (HAD) superfamily protein	Soltu.DM.12G014510.3	14.4069	13.5111	0.451786	0.733274	0.0338833	0.0569	0.0108667	-0.0460333	0.853677	FALSE	1	NA	NA	no
Soltu.DM.12G014510	Haloacid dehalogenase-like hydrolase (HAD) superfamily protein	Soltu.DM.12G014510.4	14.4069	13.5111	9.85668	10.6165	0.6834	0.7777	0.5891	-0.1886	0.373833	FALSE	0	NA	NA	no
Soltu.DM.12G014510	Haloacid dehalogenase-like hydrolase (HAD) superfamily protein	Soltu.DM.12G014510.5	14.4069	13.5111	1.32375	1.06375	0.0942	0.0816667	0.106733	0.0250667	0.953302	FALSE	0	NA	NA	no
Soltu.DM.12G014510	Haloacid dehalogenase-like hydrolase (HAD) superfamily protein	Soltu.DM.12G014510.6	14.4069	13.5111	1.2144	0.038462	0.0789333	0.003	0.154867	0.151867	0.0162613	FALSE	1	NA	NA	no
Soltu.DM.12G015890	Telomerase activating protein Est1	Soltu.DM.12G015890.1	27.2847	26.955	1.89829	2.84647	0.0689333	0.1035	0.0343667	-0.0691333	0.0773752	TRUE	0	NA	NA	no
Soltu.DM.12G015890	Telomerase activating protein Est1	Soltu.DM.12G015890.2	27.2847	26.955	2.13223	3.01963	0.0772667	0.109767	0.0447667	-0.065	0.173311	TRUE	0	NA	NA	no
Soltu.DM.12G015890	Telomerase activating protein Est1	Soltu.DM.12G015890.3	27.2847	26.955	3.21209	4.75702	0.119867	0.1805	0.0592333	-0.121267	0.0936338	TRUE	1	1	TRUE	no
Soltu.DM.12G015890	Telomerase activating protein Est1	Soltu.DM.12G015890.4	27.2847	26.955	16.9375	13.3662	0.620583	0.495933	0.745233	0.2493	0.0093278	TRUE	1	1	TRUE	no
Soltu.DM.12G015890	Telomerase activating protein Est1	Soltu.DM.12G015890.5	27.2847	26.955	0.516378	0.586786	0.01925	0.0219333	0.0165667	-0.00536667	0.900879	TRUE	0	NA	NA	no
Soltu.DM.12G015890	Telomerase activating protein Est1	Soltu.DM.12G015890.6	27.2847	26.955	2.58822	2.3789	0.0940667	0.0883333	0.0998	0.0114667	0.865324	TRUE	2	NA	NA	no
Soltu.DM.12G016630	Protein kinase superfamily protein	Soltu.DM.12G016630.1	24.9425	21.529	19.109	19.6022	0.785033	0.911033	0.659033	-0.252	0.018441	TRUE	0	1	TRUE	no
Soltu.DM.12G016630	Protein kinase superfamily protein	Soltu.DM.12G016630.2	24.9425	21.529	5.83348	1.92677	0.214967	0.0889667	0.340967	0.252	0.0190427	FALSE	1	0.999999	TRUE	no
Soltu.DM.12G019100	conserved hypothetical protein	Soltu.DM.12G019100.1	35.33	41.6903	14.0076	13.3485	0.421967	0.343333	0.5006	0.157267	0.423934	FALSE	0	0.947962	TRUE	no
Soltu.DM.12G019100	conserved hypothetical protein	Soltu.DM.12G019100.2	35.33	41.6903	1.34829	1.15651	0.03715	0.0229	0.0514	0.0285	0.580827	FALSE	0	NA	NA	no
Soltu.DM.12G019100	conserved hypothetical protein	Soltu.DM.12G019100.3	35.33	41.6903	10.3531	17.9751	0.252933	0.408867	0.097	-0.311867	0.00604104	FALSE	0	0.894025	TRUE	no
Soltu.DM.12G019100	conserved hypothetical protein	Soltu.DM.12G019100.4	35.33	41.6903	9.62097	9.21021	0.287933	0.2249	0.350967	0.126067	0.048716	FALSE	1	0.802845	TRUE	no
Soltu.DM.12G023130	Zinc finger C-x8-C-x5-C-x3-H type family protein	Soltu.DM.12G023130.1	29.609	34.016	3.90814	2.81736	0.145933	0.0930333	0.198833	0.1058	0.634646	TRUE	0	NA	NA	no
Soltu.DM.12G023130	Zinc finger C-x8-C-x5-C-x3-H type family protein	Soltu.DM.12G023130.2	29.609	34.016	20.2676	30.0013	0.640867	0.866933	0.4148	-0.452133	0.173311	TRUE	0	NA	NA	no
Soltu.DM.12G023130	Zinc finger C-x8-C-x5-C-x3-H type family protein	Soltu.DM.12G023130.4	29.609	34.016	1.66821	0.313935	0.0643833	0.0107333	0.118033	0.1073	0.00178214	TRUE	0	NA	NA	no
Soltu.DM.12G023130	Zinc finger C-x8-C-x5-C-x3-H type family protein	Soltu.DM.12G023130.5	29.609	34.016	3.61348	0.883459	0.143017	0.0293	0.256733	0.227433	0.0978719	TRUE	1	NA	NA	no
Soltu.DM.12G023140	TraB family protein	Soltu.DM.12G023140.1	20.8156	21.6793	0.375913	0.153642	0.0210333	0.0062	0.0358667	0.0296667	0.970656	FALSE	0	NA	NA	no
Soltu.DM.12G023140	TraB family protein	Soltu.DM.12G023140.2	20.8156	21.6793	0.760285	0.143164	0.0441833	0.00576667	0.0826	0.0768333	0.975416	TRUE	0	NA	NA	no
Soltu.DM.12G023140	TraB family protein	Soltu.DM.12G023140.3	20.8156	21.6793	17.9915	20.7475	0.851733	0.9617	0.741767	-0.219933	0.146489	FALSE	0	NA	NA	no
Soltu.DM.12G023140	TraB family protein	Soltu.DM.12G023140.4	20.8156	21.6793	1.68791	0.63494	0.0830333	0.0263333	0.139733	0.1134	0.0341405	TRUE	1	NA	NA	no
Soltu.DM.12G023710	RNA-binding (RRM/RBD/RNP motifs) family protein	Soltu.DM.12G023710.1	11.3868	12.3943	10.0696	11.8588	0.8789	0.9571	0.8007	-0.1564	0.00813583	TRUE	1	NA	NA	no
Soltu.DM.12G023710	RNA-binding (RRM/RBD/RNP motifs) family protein	Soltu.DM.12G023710.2	11.3868	12.3943	0.285121	0.0178776	0.02665	0.00146667	0.0518333	0.0503667	0.079252	TRUE	0	NA	NA	no
Soltu.DM.12G023710	RNA-binding (RRM/RBD/RNP motifs) family protein	Soltu.DM.12G023710.3	11.3868	12.3943	1.03203	0.51764	0.09445	0.0414	0.1475	0.1061	0.0190178	TRUE	2	NA	NA	no
Soltu.DM.12G024520	Protein of unknown function (DUF1644)	Soltu.DM.12G024520.1	57.5164	69.2214	7.41231	13.5735	0.12765	0.228667	0.0266333	-0.202033	0.942275	TRUE	0	0.999999	TRUE	no
Soltu.DM.12G024520	Protein of unknown function (DUF1644)	Soltu.DM.12G024520.2	57.5164	69.2214	1.30328	1.25085	0.02405	0.0179333	0.0301667	0.0122333	0.274832	TRUE	0	NA	NA	no
Soltu.DM.12G024520	Protein of unknown function (DUF1644)	Soltu.DM.12G024520.3	57.5164	69.2214	6.83977	8.14551	0.11725	0.113967	0.120533	0.00656667	0.81152	TRUE	0	0.999999	TRUE	no
Soltu.DM.12G024520	Protein of unknown function (DUF1644)	Soltu.DM.12G024520.4	57.5164	69.2214	3.94529	1.29769	0.0819833	0.0193333	0.144633	0.1253	0.00140184	TRUE	0	0.999999	TRUE	no
Soltu.DM.12G024520	Protein of unknown function (DUF1644)	Soltu.DM.12G024520.5	57.5164	69.2214	1.13825	0.79586	0.0222833	0.0129667	0.0316	0.0186333	0.305567	TRUE	0	NA	NA	no
Soltu.DM.12G024520	Protein of unknown function (DUF1644)	Soltu.DM.12G024520.6	57.5164	69.2214	4.86692	7.03103	0.07745	0.0960667	0.0588333	-0.0372333	0.981916	TRUE	0	0.999999	TRUE	no
Soltu.DM.12G024520	Protein of unknown function (DUF1644)	Soltu.DM.12G024520.7	57.5164	69.2214	10.6528	10.8594	0.187317	0.1444	0.230233	0.0858333	0.634292	TRUE	0	0.999999	TRUE	no
Soltu.DM.12G024520	Protein of unknown function (DUF1644)	Soltu.DM.12G024520.8	57.5164	69.2214	9.8755	11.5478	0.165633	0.152833	0.178433	0.0256	0.774033	TRUE	0	0.999999	TRUE	no
Soltu.DM.12G024520	Protein of unknown function (DUF1644)	Soltu.DM.12G024520.9	57.5164	69.2214	11.4823	14.7197	0.1964	0.2138	0.179	-0.0348	0.51632	FALSE	1	0.999999	TRUE	no
Soltu.DM.12G024860	Protein of unknown function, DUF538	Soltu.DM.12G024860.1	65.1045	65.0621	23.1293	0.544478	0.356833	0.0088	0.704867	0.696067	3.1798e-22	TRUE	0	0.984791	TRUE	yes
Soltu.DM.12G024860	Protein of unknown function, DUF538	Soltu.DM.12G024860.2	65.1045	65.0621	41.9753	64.5176	0.643167	0.9912	0.295133	-0.696067	3.0839e-22	FALSE	0	0.984791	TRUE	yes

## Sheet: D_alt_splice_rb_4wpi_data
Supplemental File S3D: Differentially spliced genes in response to PVY-infection in Russet Burbank as compared to mock-infected plants at 4 wpi (FDR corrected p-value < 0.05).
gene ID	gene name	isoform ID	normalized gene exp. Control	normalized gene exp. PVY	normalized isoform exp. Control	normalized isoform exp. PVY	isoform prop. Control	isoform proportion PVY	effect size (dIF)	isoform_switch_q_value	adj. p-value (< 0.05)	intron retention	codingPotential	signal_peptide_identified	intrinsically ordered domain	protein domain identified
Soltu.DM.01G001520	P-loop containing nucleoside triphosphate hydrolases superfamily protein	Soltu.DM.01G001520.1	15.1516	13.0172	8.64304	0	0.5	0	1	1	1.87e-15	FALSE	1	TRUE	no	yes
Soltu.DM.01G001520	P-loop containing nucleoside triphosphate hydrolases superfamily protein	Soltu.DM.01G001520.2	15.1516	13.0172	6.50859	13.0172	0.5	1	0	-1	2.2e-15	FALSE	1	TRUE	no	yes
Soltu.DM.01G001990	fatty acid desaturase	Soltu.DM.01G001990.1	76.7013	67.1321	29.3738	35.679	0.398517	0.5269	0.270133	-0.256767	0.000213956	FALSE	1	TRUE	no	no
Soltu.DM.01G001990	fatty acid desaturase	Soltu.DM.01G001990.2	76.7013	67.1321	3.46862	4.94084	0.0516667	0.0823333	0.021	-0.0613333	0.84847	FALSE	1	TRUE	no	no
Soltu.DM.01G001990	fatty acid desaturase	Soltu.DM.01G001990.3	76.7013	67.1321	2.15468	2.67787	0.02955	0.0407333	0.0183667	-0.0223667	0.938492	FALSE	NA	NA	no	no
Soltu.DM.01G001990	fatty acid desaturase	Soltu.DM.01G001990.4	76.7013	67.1321	1.2334	1.13353	0.0158333	0.0174667	0.0142	-0.00326667	0.878357	FALSE	NA	NA	no	no
Soltu.DM.01G001990	fatty acid desaturase	Soltu.DM.01G001990.5	76.7013	67.1321	6.02594	10.2227	0.0861667	0.153533	0.0188	-0.134733	0.310143	FALSE	1	TRUE	no	no
Soltu.DM.01G001990	fatty acid desaturase	Soltu.DM.01G001990.6	76.7013	67.1321	34.4449	12.4782	0.418267	0.179033	0.6575	0.478467	6.34e-08	FALSE	1	TRUE	no	no
Soltu.DM.01G005860	RNA-binding (RRM/RBD/RNP motifs) family protein	Soltu.DM.01G005860.1	101.551	101.853	9.91044	14.5357	0.0973833	0.142533	0.0522333	-0.0903	0.383894	TRUE	1	TRUE	no	yes
Soltu.DM.01G005860	RNA-binding (RRM/RBD/RNP motifs) family protein	Soltu.DM.01G005860.2	101.551	101.853	5.37571	1.68089	0.0525833	0.0157	0.0894667	0.0737667	0.443125	TRUE	1	TRUE	no	yes
Soltu.DM.01G005860	RNA-binding (RRM/RBD/RNP motifs) family protein	Soltu.DM.01G005860.3	101.551	101.853	1.0839	1.13287	0.0108	0.0113	0.0103	-0.001	0.91726	TRUE	NA	NA	no	no
Soltu.DM.01G005860	RNA-binding (RRM/RBD/RNP motifs) family protein	Soltu.DM.01G005860.4	101.551	101.853	20.9176	19.5181	0.209333	0.197967	0.2207	0.0227333	0.898274	TRUE	1	TRUE	no	yes
Soltu.DM.01G005860	RNA-binding (RRM/RBD/RNP motifs) family protein	Soltu.DM.01G005860.5	101.551	101.853	8.23944	3.31577	0.0809	0.0321	0.1297	0.0976	0.00860918	TRUE	1	TRUE	no	yes
Soltu.DM.01G005860	RNA-binding (RRM/RBD/RNP motifs) family protein	Soltu.DM.01G005860.6	101.551	101.853	2.4448	3.46343	0.0248833	0.0357333	0.0140333	-0.0217	0.985611	TRUE	NA	NA	no	no
Soltu.DM.01G005860	RNA-binding (RRM/RBD/RNP motifs) family protein	Soltu.DM.01G005860.7	101.551	101.853	25.1899	8.70073	0.245683	0.0798667	0.4115	0.331633	0.251179	TRUE	1	TRUE	no	yes
Soltu.DM.01G005860	RNA-binding (RRM/RBD/RNP motifs) family protein	Soltu.DM.01G005860.8	101.551	101.853	24.636	48.5964	0.241367	0.476033	0.0067	-0.469333	2.81e-26	TRUE	1	TRUE	no	yes
Soltu.DM.01G005860	RNA-binding (RRM/RBD/RNP motifs) family protein	Soltu.DM.01G005860.9	101.551	101.853	3.75297	0.909303	0.0371	0.00876667	0.0654333	0.0566667	0.00418626	FALSE	1	TRUE	no	yes
Soltu.DM.01G018800	poly(A) polymerase	Soltu.DM.01G018800.1	52.8214	38.0933	5.22595	8.66031	0.1231	0.2211	0.0251	-0.196	0.90753	TRUE	1	TRUE	no	no
Soltu.DM.01G018800	poly(A) polymerase	Soltu.DM.01G018800.2	52.8214	38.0933	6.49516	6.38685	0.133983	0.1666	0.101367	-0.0652333	1	TRUE	1	TRUE	no	no
Soltu.DM.01G018800	poly(A) polymerase	Soltu.DM.01G018800.3	52.8214	38.0933	13.2139	0	0.192533	0	0.385067	0.385067	4.13e-14	TRUE	1	TRUE	no	no
Soltu.DM.01G018800	poly(A) polymerase	Soltu.DM.01G018800.4	52.8214	38.0933	27.8864	23.0462	0.550383	0.6123	0.488467	-0.123833	0.877631	TRUE	1	TRUE	yes	no
Soltu.DM.01G023450	histidine-containing phosphotransmitter	Soltu.DM.01G023450.1	44.1895	50.1779	2.52982	2.59801	0.0570667	0.0506	0.0635333	0.0129333	0.855436	TRUE	NA	NA	no	no
Soltu.DM.01G023450	histidine-containing phosphotransmitter	Soltu.DM.01G023450.2	44.1895	50.1779	27.7521	37.826	0.605067	0.7471	0.463033	-0.284067	0.00114842	TRUE	0.988815	TRUE	no	no
Soltu.DM.01G023450	histidine-containing phosphotransmitter	Soltu.DM.01G023450.3	44.1895	50.1779	0.770637	0.465508	0.0185333	0.00856667	0.0285	0.0199333	0.512637	TRUE	NA	NA	no	no
Soltu.DM.01G023450	histidine-containing phosphotransmitter	Soltu.DM.01G023450.4	44.1895	50.1779	7.33845	5.09698	0.178917	0.106533	0.2513	0.144767	0.0429945	TRUE	0.988815	TRUE	no	no
Soltu.DM.01G023450	histidine-containing phosphotransmitter	Soltu.DM.01G023450.5	44.1895	50.1779	5.33528	3.26512	0.132233	0.0708667	0.1936	0.122733	0.452858	TRUE	0.988815	TRUE	no	no
Soltu.DM.01G027370	carotenoid cleavage dioxygenase	Soltu.DM.01G027370.1	104.441	79.7411	7.23227	0.316552	0.0570333	0.00393333	0.110133	0.1062	0.0019334	FALSE	1	TRUE	no	no
Soltu.DM.01G027370	carotenoid cleavage dioxygenase	Soltu.DM.01G027370.2	104.441	79.7411	3.25454	0.466891	0.02635	0.00583333	0.0468667	0.0410333	0.228513	TRUE	1	TRUE	no	no
Soltu.DM.01G027370	carotenoid cleavage dioxygenase	Soltu.DM.01G027370.3	104.441	79.7411	85.9723	76.3506	0.84825	0.957733	0.738767	-0.218967	0.00301139	TRUE	1	TRUE	no	no
Soltu.DM.01G027370	carotenoid cleavage dioxygenase	Soltu.DM.01G027370.4	104.441	79.7411	1.21873	0.63513	0.0111	0.00763333	0.0145667	0.00693333	0.459554	TRUE	NA	NA	no	no
Soltu.DM.01G027370	carotenoid cleavage dioxygenase	Soltu.DM.01G027370.5	104.441	79.7411	3.87377	0.0394261	0.03	0.0005	0.0595	0.059	9.72e-07	TRUE	1	TRUE	no	no
Soltu.DM.01G027370	carotenoid cleavage dioxygenase	Soltu.DM.01G027370.6	104.441	79.7411	1.98013	1.93247	0.0201833	0.0243667	0.016	-0.00836667	0.484814	TRUE	NA	NA	no	no
Soltu.DM.01G027470	CCCH-type zinc finger protein with ARM repeat domain	Soltu.DM.01G027470.1	39.844	25.0494	35.6886	25.0337	0.922017	0.999333	0.8447	-0.154633	5.08e-09	FALSE	1	TRUE	no	yes
Soltu.DM.01G027470	CCCH-type zinc finger protein with ARM repeat domain	Soltu.DM.01G027470.2	39.844	25.0494	4.15544	0.0157386	0.0779833	0.000666667	0.1553	0.154633	6.34e-09	FALSE	1	TRUE	no	yes
Soltu.DM.01G032430	F-box family protein	Soltu.DM.01G032430.1	17.82	13.3557	2.99061	2.14311	0.1513	0.138733	0.163867	0.0251333	0.642725	TRUE	NA	NA	no	no
Soltu.DM.01G032430	F-box family protein	Soltu.DM.01G032430.2	17.82	13.3557	10.3733	10.7311	0.6356	0.825467	0.445733	-0.379733	0.231216	TRUE	1	TRUE	no	no
Soltu.DM.01G032430	F-box family protein	Soltu.DM.01G032430.3	17.82	13.3557	3.84328	0.481469	0.18555	0.0358	0.3353	0.2995	0.0121187	TRUE	1	TRUE	no	no
Soltu.DM.01G032430	F-box family protein	Soltu.DM.01G032430.4	17.82	13.3557	0.612827	0	0.0275333	0	0.0550667	0.0550667	1.68e-10	TRUE	NA	NA	no	no
Soltu.DM.01G032470	peroxin 11c	Soltu.DM.01G032470.1	91.2701	78.845	15.5626	22.3316	0.19035	0.295733	0.0849667	-0.210767	0.0261068	TRUE	0.999847	TRUE	no	no
Soltu.DM.01G032470	peroxin 11c	Soltu.DM.01G032470.2	91.2701	78.845	75.7075	56.5134	0.80965	0.704267	0.915033	0.210767	0.0259395	TRUE	0.999847	TRUE	no	no
Soltu.DM.01G032820	Calcium-dependent lipid-binding (CaLB domain) family protein	Soltu.DM.01G032820.1	83.1828	65.6219	7.47372	9.73564	0.0980167	0.144533	0.0515	-0.0930333	0.50947	TRUE	1	TRUE	no	no
Soltu.DM.01G032820	Calcium-dependent lipid-binding (CaLB domain) family protein	Soltu.DM.01G032820.2	83.1828	65.6219	10.9788	2.2412	0.114367	0.0329333	0.1958	0.162867	0.00912244	TRUE	1	TRUE	no	no
Soltu.DM.01G032820	Calcium-dependent lipid-binding (CaLB domain) family protein	Soltu.DM.01G032820.4	83.1828	65.6219	25.8452	34.6448	0.36585	0.562067	0.169633	-0.392433	0.361203	FALSE	1	TRUE	no	no
Soltu.DM.01G032820	Calcium-dependent lipid-binding (CaLB domain) family protein	Soltu.DM.01G032820.5	83.1828	65.6219	38.3486	18.1937	0.414917	0.249433	0.5804	0.330967	0.732668	TRUE	1	TRUE	no	no
Soltu.DM.01G033670	Phosphatidylinositol N-acetyglucosaminlytransferase subunit P-related	Soltu.DM.01G033670.1	11.7705	11.242	2.21429	3.18802	0.2175	0.333333	0.101667	-0.231667	0.925496	FALSE	NA	NA	no	no
Soltu.DM.01G033670	Phosphatidylinositol N-acetyglucosaminlytransferase subunit P-related	Soltu.DM.01G033670.2	11.7705	11.242	2.47798	4.02777	0.199833	0.324167	0.0755	-0.248667	0.868831	FALSE	NA	NA	no	no
Soltu.DM.01G033670	Phosphatidylinositol N-acetyglucosaminlytransferase subunit P-related	Soltu.DM.01G033670.3	11.7705	11.242	3.95288	4.02616	0.3249	0.3425	0.3073	-0.0352	0.846894	FALSE	NA	NA	no	no
Soltu.DM.01G033670	Phosphatidylinositol N-acetyglucosaminlytransferase subunit P-related	Soltu.DM.01G033670.4	11.7705	11.242	3.12539	0	0.257783	0	0.515567	0.515567	0.00021058	FALSE	NA	NA	no	no
Soltu.DM.01G034450	transcription regulators	Soltu.DM.01G034450.1	23.7208	29.9466	0.237807	0.0535341	0.0138833	0.00156667	0.0262	0.0246333	0.126815	TRUE	NA	NA	no	no
Soltu.DM.01G034450	transcription regulators	Soltu.DM.01G034450.2	23.7208	29.9466	2.73593	1.48543	0.15285	0.0758667	0.229833	0.153967	0.583171	TRUE	NA	NA	no	no
Soltu.DM.01G034450	transcription regulators	Soltu.DM.01G034450.3	23.7208	29.9466	17.1176	25.6126	0.66445	0.841533	0.487367	-0.354167	0.000253011	FALSE	NA	NA	no	no
Soltu.DM.01G034450	transcription regulators	Soltu.DM.01G034450.5	23.7208	29.9466	2.95984	2.13949	0.137717	0.0597	0.215733	0.156033	0.32216	FALSE	NA	NA	no	no
Soltu.DM.01G034450	transcription regulators	Soltu.DM.01G034450.7	23.7208	29.9466	0.477734	0.525146	0.0219667	0.0175667	0.0263667	0.0088	0.827626	TRUE	NA	NA	no	no
Soltu.DM.01G038280	Eukaryotic aspartyl protease family protein	Soltu.DM.01G038280.1	14.3328	10.1265	0.716137	0	0.0381333	0	0.0762667	0.0762667	1.66e-05	FALSE	NA	NA	no	no
Soltu.DM.01G038280	Eukaryotic aspartyl protease family protein	Soltu.DM.01G038280.2	14.3328	10.1265	1.12914	0	0.06435	0	0.1287	0.1287	0.935922	FALSE	NA	NA	no	no
Soltu.DM.01G038280	Eukaryotic aspartyl protease family protein	Soltu.DM.01G038280.3	14.3328	10.1265	12.4875	10.1265	0.897517	1	0.795033	-0.204967	8.57e-05	FALSE	NA	NA	no	no
Soltu.DM.01G044120	phosphatidylserine decarboxylase	Soltu.DM.01G044120.1	13.2146	10.78	12.2457	9.27437	0.916367	0.860333	0.9724	0.112067	0.0015328	FALSE	NA	NA	no	no
Soltu.DM.01G044120	phosphatidylserine decarboxylase	Soltu.DM.01G044120.2	13.2146	10.78	0.968909	1.50564	0.0836333	0.139667	0.0276	-0.112067	0.00214392	FALSE	NA	NA	no	no
Soltu.DM.01G045640	fatty acid amide hydrolase	Soltu.DM.01G045640.1	11.7628	10.9569	4.60301	0.617885	0.36215	0.0481667	0.676133	0.627967	0.0401804	FALSE	1	TRUE	no	no
Soltu.DM.01G045640	fatty acid amide hydrolase	Soltu.DM.01G045640.2	11.7628	10.9569	7.15984	10.339	0.63785	0.951833	0.323867	-0.627967	0.0400314	TRUE	1	TRUE	no	no
Soltu.DM.01G050330	Basic-leucine zipper (bZIP) transcription factor family protein	Soltu.DM.01G050330.1	25.1209	24.5335	18.2374	20.3117	0.7233	0.821533	0.625067	-0.196467	0.340886	FALSE	1	TRUE	no	yes
Soltu.DM.01G050330	Basic-leucine zipper (bZIP) transcription factor family protein	Soltu.DM.01G050330.2	25.1209	24.5335	3.25655	1.15399	0.128883	0.0484	0.209367	0.160967	0.00236634	TRUE	1	TRUE	no	yes
Soltu.DM.01G050330	Basic-leucine zipper (bZIP) transcription factor family protein	Soltu.DM.01G050330.3	25.1209	24.5335	3.62696	3.06784	0.147767	0.130033	0.1655	0.0354667	0.85444	FALSE	1	TRUE	no	yes
Soltu.DM.02G000470	Major facilitator superfamily protein	Soltu.DM.02G000470.1	23.4593	27.2579	22.3472	27.2258	0.943483	0.998933	0.888033	-0.1109	5.29e-12	TRUE	NA	NA	no	no
Soltu.DM.02G000470	Major facilitator superfamily protein	Soltu.DM.02G000470.2	23.4593	27.2579	1.11204	0.0321825	0.0565167	0.00106667	0.111967	0.1109	4.99e-11	TRUE	NA	NA	no	no
Soltu.DM.02G002010	cysteine-rich RLK (RECEPTOR-like protein kinase)	Soltu.DM.02G002010.1	23.8743	22.9961	16.2681	20.0657	0.68815	0.872667	0.503633	-0.369033	0.051487	FALSE	NA	NA	no	no
Soltu.DM.02G002010	cysteine-rich RLK (RECEPTOR-like protein kinase)	Soltu.DM.02G002010.2	23.8743	22.9961	3.89539	2.48874	0.162967	0.109567	0.216367	0.1068	0.501599	TRUE	NA	NA	no	no
Soltu.DM.02G002010	cysteine-rich RLK (RECEPTOR-like protein kinase)	Soltu.DM.02G002010.3	23.8743	22.9961	1.85209	0.301958	0.0741333	0.0121	0.136167	0.124067	0.0871225	TRUE	NA	NA	no	no
Soltu.DM.02G002010	cysteine-rich RLK (RECEPTOR-like protein kinase)	Soltu.DM.02G002010.4	23.8743	22.9961	1.85872	0.139788	0.07475	0.00566667	0.143833	0.138167	0.0468308	FALSE	NA	NA	no	no
Soltu.DM.02G006170	Protein of unknown function (DUF3353)	Soltu.DM.02G006170.1	25.9038	24.0672	11.1311	0.930401	0.399333	0.0305333	0.768133	0.7376	0.00745735	FALSE	0.999979	TRUE	no	no
Soltu.DM.02G006170	Protein of unknown function (DUF3353)	Soltu.DM.02G006170.2	25.9038	24.0672	0.386785	0.333899	0.0133167	0.0109667	0.0156667	0.0047	0.638954	FALSE	NA	NA	no	no
Soltu.DM.02G006170	Protein of unknown function (DUF3353)	Soltu.DM.02G006170.3	25.9038	24.0672	2.26724	3.3659	0.124117	0.205633	0.0426	-0.163033	0.451305	FALSE	NA	NA	no	no
Soltu.DM.02G006170	Protein of unknown function (DUF3353)	Soltu.DM.02G006170.4	25.9038	24.0672	0.750818	1.13861	0.02625	0.0397667	0.0127333	-0.0270333	1	TRUE	NA	NA	no	no
Soltu.DM.02G006170	Protein of unknown function (DUF3353)	Soltu.DM.02G006170.5	25.9038	24.0672	9.66307	17.517	0.37225	0.682467	0.0620333	-0.620433	2.38e-07	FALSE	0.999987	TRUE	no	no
Soltu.DM.02G006170	Protein of unknown function (DUF3353)	Soltu.DM.02G006170.6	25.9038	24.0672	0.892521	0.387933	0.0347833	0.0177	0.0518667	0.0341667	0.32216	TRUE	NA	NA	no	no
Soltu.DM.02G006170	Protein of unknown function (DUF3353)	Soltu.DM.02G006170.7	25.9038	24.0672	0.812236	0.393357	0.02995	0.0129667	0.0469333	0.0339667	0.455861	TRUE	NA	NA	no	no
Soltu.DM.02G011070	Subtilase family protein	Soltu.DM.02G011070.1	19.7429	20.4927	7.82241	0.197479	0.40845	0.00916667	0.807733	0.798567	9.18e-05	FALSE	1	TRUE	yes	no
Soltu.DM.02G011070	subtilisin-like serine protease	Soltu.DM.02G011070.1	19.7429	20.4927	7.82241	0.197479	0.40845	0.00916667	0.807733	0.798567	9.18e-05	FALSE	1	TRUE	yes	no
Soltu.DM.02G011070	Subtilase family protein	Soltu.DM.02G011070.2	19.7429	20.4927	7.8376	13.3231	0.394417	0.666667	0.122167	-0.5445	0.480612	FALSE	1	TRUE	no	no
Soltu.DM.02G011070	subtilisin-like serine protease	Soltu.DM.02G011070.2	19.7429	20.4927	7.8376	13.3231	0.394417	0.666667	0.122167	-0.5445	0.480612	FALSE	1	TRUE	no	no
Soltu.DM.02G011070	Subtilase family protein	Soltu.DM.02G011070.3	19.7429	20.4927	4.08293	6.97221	0.197117	0.324167	0.0700667	-0.2541	0.710219	FALSE	1	TRUE	no	no
Soltu.DM.02G011070	subtilisin-like serine protease	Soltu.DM.02G011070.3	19.7429	20.4927	4.08293	6.97221	0.197117	0.324167	0.0700667	-0.2541	0.710219	FALSE	1	TRUE	no	no
Soltu.DM.02G011220	RNA-binding (RRM/RBD/RNP motifs) family protein	Soltu.DM.02G011220.1	47.4987	19.6542	12.8751	3.40583	0.232917	0.1691	0.296733	0.127633	0.0429945	TRUE	0.665965	TRUE	no	no
Soltu.DM.02G011220	RNA-binding (RRM/RBD/RNP motifs) family protein	Soltu.DM.02G011220.2	47.4987	19.6542	34.6236	16.2483	0.767083	0.8309	0.703267	-0.127633	0.0425248	FALSE	0.296191	FALSE	no	no
Soltu.DM.02G012430	Haloacid dehalogenase-like hydrolase (HAD) superfamily protein	Soltu.DM.02G012430.1	40.6047	33.74	29.5114	21.8344	0.715267	0.6462	0.784333	0.138133	0.0265584	FALSE	1	TRUE	no	no
Soltu.DM.02G012430	Haloacid dehalogenase-like hydrolase (HAD) superfamily protein	Soltu.DM.02G012430.2	40.6047	33.74	11.0933	11.9056	0.284733	0.3538	0.215667	-0.138133	0.0271686	TRUE	0.999989	TRUE	no	no
Soltu.DM.02G013810	chlorophyll A/B binding protein	Soltu.DM.02G013810.1	1130.44	882.742	548.015	488.67	0.49735	0.5541	0.4406	-0.1135	5.34e-07	FALSE	0.999991	TRUE	no	no
Soltu.DM.02G013810	chlorophyll A/B binding protein	Soltu.DM.02G013810.1	1130.44	882.742	548.015	488.67	0.49735	0.5541	0.4406	-0.1135	5.34e-07	FALSE	0.999991	TRUE	no	no
Soltu.DM.02G013810	chlorophyll A/B binding protein	Soltu.DM.02G013810.2	1130.44	882.742	582.42	394.072	0.50265	0.4459	0.5594	0.1135	5.34e-07	FALSE	0.999993	TRUE	no	no
Soltu.DM.02G013810	chlorophyll A/B binding protein	Soltu.DM.02G013810.2	1130.44	882.742	582.42	394.072	0.50265	0.4459	0.5594	0.1135	5.34e-07	FALSE	0.999993	TRUE	no	no
Soltu.DM.02G015010	Leucine-rich repeat transmembrane protein kinase	Soltu.DM.02G015010.1	29.3576	33.0987	9.7124	1.90769	0.3707	0.0552	0.6862	0.631	6.55e-08	FALSE	1	TRUE	yes	no
Soltu.DM.02G015010	Leucine-rich repeat transmembrane protein kinase	Soltu.DM.02G015010.2	29.3576	33.0987	19.6452	31.1911	0.6293	0.9448	0.3138	-0.631	6.37e-08	FALSE	1	TRUE	no	no
Soltu.DM.02G017720	TBP-associated factor	Soltu.DM.02G017720.1	14.8981	15.5255	9.32008	15.5255	0.6105	1	0.221	-0.779	1.92e-09	TRUE	0.574832	TRUE	no	no
Soltu.DM.02G017720	TBP-associated factor	Soltu.DM.02G017720.2	14.8981	15.5255	5.57806	0	0.3895	0	0.779	0.779	2.03e-09	TRUE	0.574832	TRUE	no	no
Soltu.DM.02G018590	riboflavin kinase/FMN hydrolase	Soltu.DM.02G018590.1	14.0368	11.3637	12.9773	11.3637	0.927217	1	0.854433	-0.145567	0.0279532	TRUE	NA	NA	no	no
Soltu.DM.02G018590	riboflavin kinase/FMN hydrolase	Soltu.DM.02G018590.2	14.0368	11.3637	1.05951	0	0.0727833	0	0.145567	0.145567	0.031666	TRUE	NA	NA	no	no
Soltu.DM.02G023190	DUF1990 domain containing protein	Soltu.DM.02G023190.1	17.1727	15.273	12.9108	13.8724	0.7692	0.909467	0.628933	-0.280533	0.286344	FALSE	NA	NA	no	no
Soltu.DM.02G023190	DUF1990 domain containing protein	Soltu.DM.02G023190.2	17.1727	15.273	1.37583	1.40058	0.0796167	0.0905333	0.0687	-0.0218333	0.953413	TRUE	NA	NA	no	no
Soltu.DM.02G023190	DUF1990 domain containing protein	Soltu.DM.02G023190.4	17.1727	15.273	2.88606	0	0.151183	0	0.302367	0.302367	8.88e-05	FALSE	NA	NA	no	no
Soltu.DM.02G025260	U1 small nuclear ribonucleoprotein-70K	Soltu.DM.02G025260.1	169.188	173.497	91.8593	110.639	0.543767	0.6438	0.443733	-0.200067	0.284046	TRUE	1	TRUE	no	yes
Soltu.DM.02G025260	U1 small nuclear ribonucleoprotein-70K	Soltu.DM.02G025260.2	169.188	173.497	32.4574	23.3105	0.192983	0.134033	0.251933	0.1179	0.00174175	FALSE	1	TRUE	no	yes
Soltu.DM.02G025260	U1 small nuclear ribonucleoprotein-70K	Soltu.DM.02G025260.3	169.188	173.497	44.8712	39.5477	0.263267	0.2222	0.304333	0.0821333	0.714154	TRUE	1	TRUE	no	yes
Soltu.DM.02G025430	U2 snRNP auxilliary factor, large subunit, splicing factor	Soltu.DM.02G025430.1	66.4809	58.3265	50.0788	47.8181	0.761533	0.821533	0.701533	-0.12	0.0076504	FALSE	1	TRUE	no	yes
Soltu.DM.02G025430	U2 snRNP auxilliary factor, large subunit, splicing factor	Soltu.DM.02G025430.2	66.4809	58.3265	16.4021	10.5084	0.238467	0.178467	0.298467	0.12	0.0077811	TRUE	1	TRUE	no	no
Soltu.DM.02G034580	MALE GAMETOPHYTE DEFECTIVE	Soltu.DM.02G034580.1	12.3338	11.6187	9.03172	9.12683	0.737383	0.784	0.690767	-0.0932333	0.564025	FALSE	NA	NA	no	no
Soltu.DM.02G034580	MALE GAMETOPHYTE DEFECTIVE	Soltu.DM.02G034580.2	12.3338	11.6187	1.26599	2.49188	0.10955	0.216	0.0031	-0.2129	0.855593	FALSE	NA	NA	no	no
Soltu.DM.02G034580	MALE GAMETOPHYTE DEFECTIVE	Soltu.DM.02G034580.3	12.3338	11.6187	2.03606	0	0.153083	0	0.306167	0.306167	5.15e-05	FALSE	NA	NA	no	no
Soltu.DM.03G003610	S-adenosyl-L-methionine-dependent methyltransferases superfamily protein	Soltu.DM.03G003610.1	12.7586	14.8984	11.0058	14.8984	0.841333	1	0.682667	-0.317333	1.34e-09	FALSE	NA	NA	no	no
Soltu.DM.03G003610	S-adenosyl-L-methionine-dependent methyltransferases superfamily protein	Soltu.DM.03G003610.2	12.7586	14.8984	1.75275	0	0.158667	0	0.317333	0.317333	2.17e-09	FALSE	NA	NA	no	no
Soltu.DM.03G016850	Protein of unknown function (DUF2930)	Soltu.DM.03G016850.1	15.1846	13.9926	0.215967	0.226956	0.01285	0.0138	0.0119	-0.0019	0.969975	TRUE	NA	NA	no	no
Soltu.DM.03G016850	Protein of unknown function (DUF2930)	Soltu.DM.03G016850.2	15.1846	13.9926	0.157572	0.208087	0.0176333	0.0287333	0.00653333	-0.0222	0.973997	TRUE	NA	NA	no	no
Soltu.DM.03G016850	Protein of unknown function (DUF2930)	Soltu.DM.03G016850.4	15.1846	13.9926	1.71417	1.88894	0.1531	0.212267	0.0939333	-0.118333	0.925957	TRUE	NA	NA	no	no
Soltu.DM.03G016850	Protein of unknown function (DUF2930)	Soltu.DM.03G016850.5	15.1846	13.9926	9.50278	6.59404	0.564883	0.370067	0.7597	0.389633	0.681929	FALSE	NA	NA	no	no
Soltu.DM.03G016850	Protein of unknown function (DUF2930)	Soltu.DM.03G016850.6	15.1846	13.9926	2.27121	3.99716	0.16925	0.3062	0.0323	-0.2739	0.00111498	TRUE	NA	NA	no	no
Soltu.DM.03G016850	Protein of unknown function (DUF2930)	Soltu.DM.03G016850.7	15.1846	13.9926	1.27626	1.03415	0.0796	0.0665667	0.0926333	0.0260667	0.791844	TRUE	NA	NA	no	no
Soltu.DM.03G018000	SKP1-like	Soltu.DM.03G018000.1	13.7608	15.6758	7.03624	9.54019	0.48965	0.5967	0.3826	-0.2141	0.223249	TRUE	1	TRUE	no	yes
Soltu.DM.03G018000	SKP1-like	Soltu.DM.03G018000.3	13.7608	15.6758	3.51094	4.44831	0.255417	0.296267	0.214567	-0.0817	0.838623	TRUE	1	TRUE	no	yes
Soltu.DM.03G018000	SKP1-like	Soltu.DM.03G018000.4	13.7608	15.6758	3.2136	1.68728	0.2549	0.107	0.4028	0.2958	0.018902	TRUE	1	TRUE	no	yes
Soltu.DM.03G020680	Acyl-CoA N-acyltransferases (NAT) superfamily protein	Soltu.DM.03G020680.1	24.3766	23.8398	19.0283	21.6382	0.781267	0.902933	0.6596	-0.243333	0.0379377	FALSE	0.999859	TRUE	no	no
Soltu.DM.03G020680	Acyl-CoA N-acyltransferases (NAT) superfamily protein	Soltu.DM.03G020680.2	24.3766	23.8398	5.34825	2.20159	0.218733	0.0970667	0.3404	0.243333	0.0387745	FALSE	0.999969	TRUE	no	no
Soltu.DM.03G022360	IQ-domain	Soltu.DM.03G022360.1	86.57	85.6928	63.3996	77.9592	0.731133	0.905833	0.556433	-0.3494	0.000182953	FALSE	1	TRUE	no	yes
Soltu.DM.03G022360	IQ-domain	Soltu.DM.03G022360.2	86.57	85.6928	23.1705	7.73359	0.268867	0.0941667	0.443567	0.3494	0.000184246	FALSE	1	TRUE	no	yes
Soltu.DM.03G025990	P-loop containing nucleoside triphosphate hydrolases superfamily protein	Soltu.DM.03G025990.1	24.7083	22.8402	10.208	11.1407	0.4086	0.4675	0.3497	-0.1178	0.837505	TRUE	1	TRUE	no	yes
Soltu.DM.03G025990	P-loop containing nucleoside triphosphate hydrolases superfamily protein	Soltu.DM.03G025990.2	24.7083	22.8402	8.34975	3.49713	0.3271	0.1585	0.4957	0.3372	0.000357259	TRUE	1	TRUE	no	yes
Soltu.DM.03G025990	P-loop containing nucleoside triphosphate hydrolases superfamily protein	Soltu.DM.03G025990.3	24.7083	22.8402	6.15054	8.20241	0.264283	0.374	0.154567	-0.219433	0.225262	FALSE	1	TRUE	no	yes
Soltu.DM.03G026950	ABC2 homolog	Soltu.DM.03G026950.1	22.9683	15.6671	8.92213	15.6671	0.54285	1	0.0857	-0.9143	0.000456445	FALSE	1	TRUE	no	no
Soltu.DM.03G026950	ABC2 homolog	Soltu.DM.03G026950.2	22.9683	15.6671	14.0462	0	0.45715	0	0.9143	0.9143	0.000456445	FALSE	1	TRUE	no	no
Soltu.DM.03G027120	SPFH/Band 7/PHB domain-containing membrane-associated protein family	Soltu.DM.03G027120.1	22.017	23.8422	17.0036	22.7863	0.75155	0.950167	0.552933	-0.397233	0.000995521	FALSE	NA	NA	no	no
Soltu.DM.03G027120	SPFH/Band 7/PHB domain-containing membrane-associated protein family	Soltu.DM.03G027120.4	22.017	23.8422	2.40141	0.161272	0.119783	0.0081	0.231467	0.223367	0.0394169	FALSE	NA	NA	no	no
Soltu.DM.03G027120	SPFH/Band 7/PHB domain-containing membrane-associated protein family	Soltu.DM.03G027120.5	22.017	23.8422	1.73656	0.380216	0.08435	0.0166667	0.152033	0.135367	0.211026	FALSE	NA	NA	no	no
Soltu.DM.03G027120	SPFH/Band 7/PHB domain-containing membrane-associated protein family	Soltu.DM.03G027120.6	22.017	23.8422	0.669135	0.186215	0.0339833	0.00866667	0.0593	0.0506333	0.876385	TRUE	NA	NA	no	no
Soltu.DM.03G034320	Transcription factor TFIIE, alpha subunit	Soltu.DM.03G034320.1	16.6076	17.3559	1.2941	0.197614	0.08215	0.0123333	0.151967	0.139633	0.0185746	TRUE	NA	NA	no	no
Soltu.DM.03G034320	Transcription factor TFIIE, alpha subunit	Soltu.DM.03G034320.2	16.6076	17.3559	15.3135	17.1583	0.91785	0.987667	0.848033	-0.139633	0.0150146	TRUE	NA	NA	no	no
Soltu.DM.03G034880	MAR binding filament-like protein	Soltu.DM.03G034880.1	15.2957	11.243	14.1306	11.243	0.9398	1	0.8796	-0.1204	8.83e-17	FALSE	NA	NA	no	no
Soltu.DM.03G034880	MAR binding filament-like protein	Soltu.DM.03G034880.2	15.2957	11.243	1.16513	0	0.0602	0	0.1204	0.1204	1.24e-15	FALSE	NA	NA	no	no
Soltu.DM.03G035160	Predicted eukaryotic LigT	Soltu.DM.03G035160.1	13.8821	13.1711	4.60605	3.43959	0.334967	0.2613	0.408633	0.147333	0.968171	FALSE	NA	NA	no	no
Soltu.DM.03G035160	Predicted eukaryotic LigT	Soltu.DM.03G035160.2	13.8821	13.1711	4.33863	3.80646	0.310717	0.295833	0.3256	0.0297667	0.979335	FALSE	NA	NA	no	no
Soltu.DM.03G035160	Predicted eukaryotic LigT	Soltu.DM.03G035160.3	13.8821	13.1711	0.95121	1.27733	0.0671167	0.0901667	0.0440667	-0.0461	0.843145	FALSE	NA	NA	no	no
Soltu.DM.03G035160	Predicted eukaryotic LigT	Soltu.DM.03G035160.4	13.8821	13.1711	2.77247	3.84704	0.202617	0.2894	0.115833	-0.173567	0.00749863	TRUE	NA	NA	no	no
Soltu.DM.03G035160	Predicted eukaryotic LigT	Soltu.DM.03G035160.5	13.8821	13.1711	1.21372	0.800683	0.0845667	0.0633	0.105833	0.0425333	0.789649	FALSE	NA	NA	no	no
Soltu.DM.03G037550	phytoene desaturase	Soltu.DM.03G037550.1	39.4781	27.4944	7.12246	0.00429839	0.13725	0.000133333	0.274367	0.274233	3.91e-13	TRUE	1	TRUE	no	no
Soltu.DM.03G037550	phytoene desaturase	Soltu.DM.03G037550.2	39.4781	27.4944	4.13756	0.519294	0.0848333	0.0171	0.152567	0.135467	0.17456	TRUE	1	TRUE	no	no
Soltu.DM.03G037550	phytoene desaturase	Soltu.DM.03G037550.3	39.4781	27.4944	28.218	26.9708	0.777917	0.982767	0.573067	-0.4097	0.00152625	TRUE	1	TRUE	no	no
Soltu.DM.04G000080	conserved hypothetical protein	Soltu.DM.04G000080.1	38.8668	30.3245	31.7572	27.5651	0.83425	0.9111	0.7574	-0.1537	0.0114165	TRUE	1	TRUE	no	yes
Soltu.DM.04G000080	conserved hypothetical protein	Soltu.DM.04G000080.2	38.8668	30.3245	7.10963	2.75937	0.16575	0.0889	0.2426	0.1537	0.0118923	TRUE	1	TRUE	no	yes
Soltu.DM.04G016670	oxidoreductase, 2OG-Fe(II) oxygenase family protein	Soltu.DM.04G016670.1	16.4456	17.0598	1.52161	2.51699	0.0894333	0.145533	0.0333333	-0.1122	0.00132154	FALSE	NA	NA	no	no
Soltu.DM.04G016670	oxidoreductase, 2OG-Fe(II) oxygenase family protein	Soltu.DM.04G016670.1	16.4456	17.0598	1.52161	2.51699	0.0894333	0.145533	0.0333333	-0.1122	0.00132154	FALSE	NA	NA	no	no
Soltu.DM.04G016670	oxidoreductase, 2OG-Fe(II) oxygenase family protein	Soltu.DM.04G016670.2	16.4456	17.0598	14.924	14.5428	0.910567	0.854467	0.966667	0.1122	0.00101676	FALSE	NA	NA	no	no
Soltu.DM.04G016670	oxidoreductase, 2OG-Fe(II) oxygenase family protein	Soltu.DM.04G016670.2	16.4456	17.0598	14.924	14.5428	0.910567	0.854467	0.966667	0.1122	0.00101676	FALSE	NA	NA	no	no
Soltu.DM.04G019410	IQ-domain	Soltu.DM.04G019410.1	15.5102	14.2819	9.61794	11.2691	0.639217	0.805467	0.472967	-0.3325	0.115716	FALSE	1	TRUE	no	yes
Soltu.DM.04G019410	IQ-domain	Soltu.DM.04G019410.2	15.5102	14.2819	2.79749	2.80138	0.17425	0.181867	0.166633	-0.0152333	0.97162	FALSE	NA	NA	no	no
Soltu.DM.04G019410	IQ-domain	Soltu.DM.04G019410.3	15.5102	14.2819	3.09478	0.211421	0.18655	0.0126667	0.360433	0.347767	0.00905295	FALSE	1	TRUE	no	yes
Soltu.DM.04G033590	abscisic acid responsive elements-binding factor	Soltu.DM.04G033590.2	39.5072	15.4785	18.2308	5.46846	0.344517	0.206133	0.4829	0.276767	0.310956	TRUE	1	TRUE	no	yes
Soltu.DM.04G033590	abscisic acid responsive elements-binding factor	Soltu.DM.04G033590.3	39.5072	15.4785	4.8565	6.81793	0.296633	0.545867	0.0474	-0.498467	0.000560339	TRUE	1	TRUE	no	yes
Soltu.DM.04G033590	abscisic acid responsive elements-binding factor	Soltu.DM.04G033590.4	39.5072	15.4785	3.5274	0.0247229	0.0566167	0.00236667	0.110867	0.1085	0.00191889	TRUE	1	TRUE	no	yes
Soltu.DM.04G033590	abscisic acid responsive elements-binding factor	Soltu.DM.04G033590.5	39.5072	15.4785	12.8756	3.16736	0.302	0.245633	0.358367	0.112733	0.621632	TRUE	1	TRUE	no	yes
Soltu.DM.04G036290	basic pentacysteine	Soltu.DM.04G036290.1	23.8751	20.479	9.73322	17.8033	0.463783	0.864733	0.0628333	-0.8019	0.00273544	FALSE	0.999997	TRUE	no	yes
Soltu.DM.04G036290	basic pentacysteine	Soltu.DM.04G036290.2	23.8751	20.479	5.82467	0	0.205117	0	0.410233	0.410233	0.363821	FALSE	0.999997	TRUE	no	yes
Soltu.DM.04G036290	basic pentacysteine	Soltu.DM.04G036290.4	23.8751	20.479	1.36888	2.57754	0.0683167	0.130567	0.00606667	-0.1245	0.999872	FALSE	NA	NA	no	no
Soltu.DM.04G036290	basic pentacysteine	Soltu.DM.04G036290.5	23.8751	20.479	2.25146	0.09818	0.0857167	0.00473333	0.1667	0.161967	0.738297	FALSE	NA	NA	no	no
Soltu.DM.04G036290	basic pentacysteine	Soltu.DM.04G036290.7	23.8751	20.479	4.69683	0	0.177083	0	0.354167	0.354167	0.00127384	FALSE	0.999997	TRUE	no	yes
Soltu.DM.04G038000	switch subunit	Soltu.DM.04G038000.1	12.9647	13.9789	11.7619	11.7581	0.917533	0.851133	0.983933	0.1328	0.0262406	FALSE	NA	NA	no	no
Soltu.DM.04G038000	switch subunit	Soltu.DM.04G038000.2	12.9647	13.9789	1.20283	2.22083	0.0824667	0.148867	0.0160667	-0.1328	0.030035	FALSE	NA	NA	no	no
Soltu.DM.04G038270	Protein kinase superfamily protein	Soltu.DM.04G038270.1	26.762	17.9189	17.3395	7.60797	0.577433	0.394933	0.759933	0.365	0.0056354	FALSE	1	TRUE	no	no
Soltu.DM.04G038270	Protein kinase superfamily protein	Soltu.DM.04G038270.2	26.762	17.9189	8.28047	9.40232	0.380267	0.558867	0.201667	-0.3572	0.00885783	TRUE	1	TRUE	no	no
Soltu.DM.04G038270	Protein kinase superfamily protein	Soltu.DM.04G038270.3	26.762	17.9189	1.14202	0.908649	0.0423167	0.0462333	0.0384	-0.00783333	0.896026	FALSE	NA	NA	no	no
Soltu.DM.05G008390	splicing factor PWI domain-containing protein / RNA recognition motif (RRM)-containing protein	Soltu.DM.05G008390.10	58.5974	51.9128	3.5939	3.41098	0.0621167	0.0658333	0.0584	-0.00743333	0.945919	TRUE	1	TRUE	no	yes
Soltu.DM.05G008390	splicing factor PWI domain-containing protein / RNA recognition motif (RRM)-containing protein	Soltu.DM.05G008390.11	58.5974	51.9128	1.82346	0	0.0268667	0	0.0537333	0.0537333	0.900009	TRUE	NA	NA	no	no
Soltu.DM.05G008390	splicing factor PWI domain-containing protein / RNA recognition motif (RRM)-containing protein	Soltu.DM.05G008390.2	58.5974	51.9128	2.99185	4.04219	0.0541667	0.0782333	0.0301	-0.0481333	0.370356	FALSE	NA	NA	no	no
Soltu.DM.05G008390	splicing factor PWI domain-containing protein / RNA recognition motif (RRM)-containing protein	Soltu.DM.05G008390.3	58.5974	51.9128	23.676	20.3609	0.401433	0.389033	0.413833	0.0248	0.945353	TRUE	1	TRUE	no	yes
Soltu.DM.05G008390	splicing factor PWI domain-containing protein / RNA recognition motif (RRM)-containing protein	Soltu.DM.05G008390.4	58.5974	51.9128	5.45007	9.842	0.101933	0.187067	0.0168	-0.170267	3.63e-05	FALSE	1	TRUE	no	yes
Soltu.DM.05G008390	splicing factor PWI domain-containing protein / RNA recognition motif (RRM)-containing protein	Soltu.DM.05G008390.5	58.5974	51.9128	4.5537	3.7079	0.0788667	0.0762667	0.0814667	0.0052	0.906715	TRUE	1	TRUE	no	yes
Soltu.DM.05G008390	splicing factor PWI domain-containing protein / RNA recognition motif (RRM)-containing protein	Soltu.DM.05G008390.6	58.5974	51.9128	11.3097	6.08895	0.18775	0.118833	0.256667	0.137833	0.390004	TRUE	1	TRUE	no	yes
Soltu.DM.05G008390	splicing factor PWI domain-containing protein / RNA recognition motif (RRM)-containing protein	Soltu.DM.05G008390.8	58.5974	51.9128	2.8951	4.07905	0.0524	0.0781	0.0267	-0.0514	0.0712411	FALSE	NA	NA	no	no
Soltu.DM.05G008390	splicing factor PWI domain-containing protein / RNA recognition motif (RRM)-containing protein	Soltu.DM.05G008390.9	58.5974	51.9128	2.11681	0.0317885	0.0312167	0.000566667	0.0618667	0.0613	0.0826701	TRUE	NA	NA	no	no
Soltu.DM.05G011910	squamosa promoter binding protein-like	Soltu.DM.05G011910.1	25.8437	10.7447	13.0125	0.0117262	0.319583	0.000933333	0.638233	0.6373	1.22e-16	TRUE	1	TRUE	no	yes
Soltu.DM.05G011910	squamosa promoter binding protein-like	Soltu.DM.05G011910.2	25.8437	10.7447	3.35323	3.96776	0.194367	0.320733	0.068	-0.252733	0.975111	FALSE	1	TRUE	no	yes
Soltu.DM.05G011910	squamosa promoter binding protein-like	Soltu.DM.05G011910.3	25.8437	10.7447	6.41588	5.89489	0.3828	0.599533	0.166067	-0.433467	0.619663	TRUE	1	TRUE	no	yes
Soltu.DM.05G011910	squamosa promoter binding protein-like	Soltu.DM.05G011910.4	25.8437	10.7447	3.06211	0.870316	0.103283	0.0788333	0.127733	0.0489	0.716527	FALSE	1	TRUE	no	yes
Soltu.DM.05G023340	conserved hypothetical protein	Soltu.DM.05G023340.1	30.9338	29.0476	21.8262	26.2205	0.715833	0.9012	0.530467	-0.370733	0.000234257	TRUE	0.999469	TRUE	no	yes
Soltu.DM.05G023340	conserved hypothetical protein	Soltu.DM.05G023340.2	30.9338	29.0476	9.10761	2.82719	0.284167	0.0988	0.469533	0.370733	0.000240843	TRUE	0.998927	TRUE	no	yes
Soltu.DM.06G012970	BCL-2-associated athanogene	Soltu.DM.06G012970.1	14.4605	15.9448	11.3773	14.5551	0.777367	0.915833	0.6389	-0.276933	0.024729	TRUE	0.999997	TRUE	no	yes
Soltu.DM.06G012970	BCL-2-associated athanogene	Soltu.DM.06G012970.2	14.4605	15.9448	3.08319	1.38969	0.222633	0.0841667	0.3611	0.276933	0.0261068	TRUE	0.999999	TRUE	no	yes
Soltu.DM.06G023810	DUF4050 domain containing protein	Soltu.DM.06G023810.1	20.6345	19.3769	4.52035	3.57837	0.210917	0.1768	0.245033	0.0682333	0.84847	TRUE	0.973251	TRUE	no	yes
Soltu.DM.06G023810	DUF4050 domain containing protein	Soltu.DM.06G023810.10	20.6345	19.3769	0.681724	0.581528	0.0338	0.0320667	0.0355333	0.00346667	0.888207	TRUE	NA	NA	no	no
Soltu.DM.06G023810	DUF4050 domain containing protein	Soltu.DM.06G023810.3	20.6345	19.3769	0.642346	0.946858	0.03115	0.0461667	0.0161333	-0.0300333	0.810568	TRUE	NA	NA	no	no
Soltu.DM.06G023810	DUF4050 domain containing protein	Soltu.DM.06G023810.4	20.6345	19.3769	2.02781	2.17109	0.0972167	0.107567	0.0868667	-0.0207	0.919985	TRUE	NA	NA	no	no
Soltu.DM.06G023810	DUF4050 domain containing protein	Soltu.DM.06G023810.5	20.6345	19.3769	2.92886	3.88973	0.143867	0.195967	0.0917667	-0.1042	0.568251	TRUE	NA	NA	no	no
Soltu.DM.06G023810	DUF4050 domain containing protein	Soltu.DM.06G023810.6	20.6345	19.3769	3.26361	5.13945	0.1648	0.266833	0.0627667	-0.204067	0.0053366	TRUE	0.973251	TRUE	no	yes
Soltu.DM.06G023810	DUF4050 domain containing protein	Soltu.DM.06G023810.7	20.6345	19.3769	1.24545	0.678874	0.0606667	0.0379	0.0834333	0.0455333	0.674814	TRUE	NA	NA	no	no
Soltu.DM.06G023810	DUF4050 domain containing protein	Soltu.DM.06G023810.8	20.6345	19.3769	0.272352	0.145008	0.0128667	0.00723333	0.0185	0.0112667	0.639181	TRUE	NA	NA	no	no
Soltu.DM.06G023810	DUF4050 domain containing protein	Soltu.DM.06G023810.9	20.6345	19.3769	4.9496	2.23895	0.2398	0.128967	0.350633	0.221667	0.622868	TRUE	0.713578	TRUE	no	no
Soltu.DM.06G028670	lysyl-tRNA synthetase	Soltu.DM.06G028670.2	24.1322	25.8683	2.82923	0	0.12425	0	0.2485	0.2485	1.42e-06	TRUE	NA	NA	no	no
Soltu.DM.06G028670	lysyl-tRNA synthetase	Soltu.DM.06G028670.3	24.1322	25.8683	21.1455	25.7331	0.8693	0.995067	0.743533	-0.251533	1.17e-06	TRUE	NA	NA	no	no
Soltu.DM.06G031130	myb domain protein	Soltu.DM.06G031130.1	12.3756	14.3209	0.909842	0	0.0856833	0	0.171367	0.171367	3.8e-13	FALSE	NA	NA	no	no
Soltu.DM.06G031130	myb domain protein	Soltu.DM.06G031130.2	12.3756	14.3209	11.4658	14.3209	0.914317	1	0.828633	-0.171367	4.05e-14	FALSE	NA	NA	no	no
Soltu.DM.06G033110	Chaperone DnaJ-domain superfamily protein	Soltu.DM.06G033110.1	17.6271	16.4303	16.3236	16.4303	0.929033	1	0.858067	-0.141933	1.6e-05	TRUE	NA	NA	no	no
Soltu.DM.06G033110	Chaperone DnaJ-domain superfamily protein	Soltu.DM.06G033110.2	17.6271	16.4303	1.30351	0	0.0709667	0	0.141933	0.141933	2.31e-05	TRUE	NA	NA	no	no
Soltu.DM.06G033610	Nuclear transport factor 2 (NTF2) family protein with RNA binding (RRM-RBD-RNP motifs) domain	Soltu.DM.06G033610.1	37.1798	37.5377	6.24919	8.5817	0.172517	0.233033	0.112	-0.121033	0.312698	FALSE	1	TRUE	no	yes
Soltu.DM.06G033610	Nuclear transport factor 2 (NTF2) family protein with RNA binding (RRM-RBD-RNP motifs) domain	Soltu.DM.06G033610.3	37.1798	37.5377	5.22494	8.07933	0.135983	0.207667	0.0643	-0.143367	0.151094	FALSE	1	TRUE	no	yes
Soltu.DM.06G033610	Nuclear transport factor 2 (NTF2) family protein with RNA binding (RRM-RBD-RNP motifs) domain	Soltu.DM.06G033610.4	37.1798	37.5377	11.4357	9.73344	0.304	0.2604	0.3476	0.0872	0.600255	FALSE	1	TRUE	no	yes
Soltu.DM.06G033610	Nuclear transport factor 2 (NTF2) family protein with RNA binding (RRM-RBD-RNP motifs) domain	Soltu.DM.06G033610.5	37.1798	37.5377	13.9406	10.7013	0.378183	0.286467	0.4699	0.183433	0.00152625	FALSE	1	TRUE	no	yes
Soltu.DM.07G001170	Tetratricopeptide repeat (TPR)-like superfamily protein	Soltu.DM.07G001170.1	29.0505	14.9177	10.1113	11.0337	0.457067	0.710167	0.203967	-0.5062	0.0459538	TRUE	1	TRUE	no	yes
Soltu.DM.07G001170	Tetratricopeptide repeat (TPR)-like superfamily protein	Soltu.DM.07G001170.2	29.0505	14.9177	9.21178	2.38122	0.262683	0.147467	0.3779	0.230433	0.178005	FALSE	1	TRUE	no	yes
Soltu.DM.07G001170	Tetratricopeptide repeat (TPR)-like superfamily protein	Soltu.DM.07G001170.3	29.0505	14.9177	9.72743	1.50283	0.28025	0.142333	0.418167	0.275833	0.683149	FALSE	1	TRUE	no	yes
Soltu.DM.07G001270	AFG1-like ATPase family protein	Soltu.DM.07G001270.1	21.8365	16.4401	6.06943	9.51168	0.31505	0.5275	0.1026	-0.4249	0.713921	TRUE	NA	NA	no	no
Soltu.DM.07G001270	AFG1-like ATPase family protein	Soltu.DM.07G001270.3	21.8365	16.4401	2.02239	1.65707	0.108617	0.128	0.0892333	-0.0387667	0.486707	TRUE	NA	NA	no	no
Soltu.DM.07G001270	AFG1-like ATPase family protein	Soltu.DM.07G001270.4	21.8365	16.4401	1.05202	0.751233	0.0559	0.0580333	0.0537667	-0.00426667	0.799158	TRUE	NA	NA	no	no
Soltu.DM.07G001270	AFG1-like ATPase family protein	Soltu.DM.07G001270.5	21.8365	16.4401	1.46871	0.732742	0.0667833	0.0559333	0.0776333	0.0217	0.752703	TRUE	NA	NA	no	no
Soltu.DM.07G001270	AFG1-like ATPase family protein	Soltu.DM.07G001270.6	21.8365	16.4401	3.68212	1.69085	0.1569	0.1065	0.2073	0.1008	0.0915675	TRUE	NA	NA	no	no
Soltu.DM.07G001270	AFG1-like ATPase family protein	Soltu.DM.07G001270.7	21.8365	16.4401	7.54183	2.09657	0.296717	0.124	0.469433	0.345433	0.0313669	TRUE	NA	NA	no	no
Soltu.DM.07G009310	photosystem I light harvesting complex gene	Soltu.DM.07G009310.1	104.324	53.942	14.2187	0	0.0927	0	0.1854	0.1854	5.37e-31	TRUE	0.997362	TRUE	no	no
Soltu.DM.07G009310	photosystem I light harvesting complex gene	Soltu.DM.07G009310.2	104.324	53.942	9.9266	7.53533	0.0971833	0.114467	0.0799	-0.0345667	0.889583	TRUE	0.99997	TRUE	no	no
Soltu.DM.07G009310	photosystem I light harvesting complex gene	Soltu.DM.07G009310.3	104.324	53.942	44.9296	26.4034	0.481567	0.552433	0.4107	-0.141733	0.638954	FALSE	0.999954	TRUE	no	no
Soltu.DM.07G009310	photosystem I light harvesting complex gene	Soltu.DM.07G009310.4	104.324	53.942	35.2489	20.0033	0.328517	0.3331	0.323933	-0.00916667	0.988924	TRUE	0.999546	TRUE	no	no
Soltu.DM.07G010420	protein kinase family protein	Soltu.DM.07G010420.1	20.8088	14.043	7.88684	9.27748	0.392167	0.542667	0.241667	-0.301	0.800579	FALSE	NA	NA	no	no
Soltu.DM.07G010420	protein kinase family protein	Soltu.DM.07G010420.2	20.8088	14.043	1.61988	0	0.0580667	0	0.116133	0.116133	0.00288813	FALSE	NA	NA	no	no
Soltu.DM.07G010420	protein kinase family protein	Soltu.DM.07G010420.3	20.8088	14.043	9.53347	4.7576	0.486067	0.456833	0.5153	0.0584667	0.965262	FALSE	NA	NA	no	no
Soltu.DM.07G010420	protein kinase family protein	Soltu.DM.07G010420.4	20.8088	14.043	1.76859	0.00790184	0.0636667	0.000466667	0.126867	0.1264	2.14e-06	FALSE	NA	NA	no	no
Soltu.DM.07G010920	Protein kinase superfamily protein	Soltu.DM.07G010920.1	30.2552	30.5204	15.0117	18.9593	0.49145	0.6215	0.3614	-0.2601	0.339822	TRUE	NA	NA	no	no
Soltu.DM.07G010920	Protein kinase superfamily protein	Soltu.DM.07G010920.2	30.2552	30.5204	8.70174	7.55271	0.290633	0.249833	0.331433	0.0816	0.842427	TRUE	NA	NA	no	no
Soltu.DM.07G010920	Protein kinase superfamily protein	Soltu.DM.07G010920.3	30.2552	30.5204	1.81441	3.41054	0.0582667	0.1094	0.00713333	-0.102267	0.873447	TRUE	NA	NA	no	no
Soltu.DM.07G010920	Protein kinase superfamily protein	Soltu.DM.07G010920.4	30.2552	30.5204	4.7273	0.597946	0.159633	0.0192333	0.300033	0.2808	0.0358153	TRUE	NA	NA	no	no
Soltu.DM.07G016750	ethylene-forming enzyme	Soltu.DM.07G016750.1	36.3233	44.9789	28.6001	32.1415	0.810783	0.717633	0.903933	0.1863	0.00273996	FALSE	1	TRUE	no	no
Soltu.DM.07G016750	ethylene-forming enzyme	Soltu.DM.07G016750.2	36.3233	44.9789	7.72322	12.8374	0.189217	0.282367	0.0960667	-0.1863	0.00284743	FALSE	0.999961	TRUE	no	no
Soltu.DM.07G021940	galacturonosyltransferase	Soltu.DM.07G021940.1	10.2283	10.0744	5.42083	4.9518	0.523933	0.479233	0.568633	0.0894	0.883635	FALSE	NA	NA	no	no
Soltu.DM.07G021940	galacturonosyltransferase	Soltu.DM.07G021940.3	10.2283	10.0744	0.892464	0	0.0862	0	0.1724	0.1724	2.03e-11	TRUE	NA	NA	no	no
Soltu.DM.07G021940	galacturonosyltransferase	Soltu.DM.07G021940.4	10.2283	10.0744	3.91498	5.12258	0.389867	0.520767	0.258967	-0.2618	0.494658	FALSE	NA	NA	no	no
Soltu.DM.07G023280	trehalose-6-phosphate synthase	Soltu.DM.07G023280.1	65.7356	81.3686	53.0737	72.869	0.7816	0.896567	0.666633	-0.229933	0.114236	FALSE	1	TRUE	no	yes
Soltu.DM.07G023280	trehalose-6-phosphate synthase	Soltu.DM.07G023280.2	65.7356	81.3686	2.89321	3.20932	0.0440333	0.0382333	0.0498333	0.0116	0.674814	FALSE	NA	NA	no	no
Soltu.DM.07G023280	trehalose-6-phosphate synthase	Soltu.DM.07G023280.3	65.7356	81.3686	9.76876	5.29029	0.174383	0.0652333	0.283533	0.2183	0.00351648	FALSE	1	TRUE	no	yes
Soltu.DM.07G024420	silencing defective	Soltu.DM.07G024420.1	14.9848	11.9429	1.19302	0	0.0681333	0	0.136267	0.136267	0.357731	TRUE	NA	NA	no	no
Soltu.DM.07G024420	silencing defective	Soltu.DM.07G024420.2	14.9848	11.9429	8.43986	5.11816	0.530133	0.412133	0.648133	0.236	0.500344	TRUE	NA	NA	no	no
Soltu.DM.07G024420	silencing defective	Soltu.DM.07G024420.3	14.9848	11.9429	5.35194	6.82476	0.401733	0.587867	0.2156	-0.372267	0.0310564	TRUE	NA	NA	no	no
Soltu.DM.07G027500	D6 protein kinase like	Soltu.DM.07G027500.1	32.7842	38.1716	7.69528	0.179304	0.28025	0.00496667	0.555533	0.550567	0.000729475	FALSE	1	TRUE	no	yes
Soltu.DM.07G027500	D6 protein kinase like	Soltu.DM.07G027500.2	32.7842	38.1716	25.089	37.9923	0.71975	0.995033	0.444467	-0.550567	0.000719564	FALSE	1	TRUE	no	yes
Soltu.DM.07G027950	actin-related protein	Soltu.DM.07G027950.1	15.7194	11.8139	8.3884	8.93295	0.575633	0.753467	0.3978	-0.355667	0.227	TRUE	1	TRUE	no	no
Soltu.DM.07G027950	actin-related protein	Soltu.DM.07G027950.2	15.7194	11.8139	3.3142	2.68707	0.216783	0.2289	0.204667	-0.0242333	1	TRUE	1	TRUE	no	no
Soltu.DM.07G027950	actin-related protein	Soltu.DM.07G027950.3	15.7194	11.8139	3.74717	0	0.19	0	0.38	0.38	3.82e-22	TRUE	1	TRUE	no	no
Soltu.DM.07G027950	actin-related protein	Soltu.DM.07G027950.4	15.7194	11.8139	0.269662	0.193839	0.0175667	0.0176333	0.0175	-0.000133333	0.863093	TRUE	NA	NA	no	no
Soltu.DM.08G007630	Amino acid dehydrogenase family protein	Soltu.DM.08G007630.1	18.9581	20.0425	10.9208	15.2299	0.573517	0.777333	0.3697	-0.407633	0.255083	FALSE	1	TRUE	no	no
Soltu.DM.08G007630	Amino acid dehydrogenase family protein	Soltu.DM.08G007630.2	18.9581	20.0425	5.26673	1.13227	0.2912	0.0556333	0.526767	0.471133	0.000129902	TRUE	1	TRUE	no	no
Soltu.DM.08G007630	Amino acid dehydrogenase family protein	Soltu.DM.08G007630.3	18.9581	20.0425	2.77064	3.6803	0.135283	0.167033	0.103533	-0.0635	0.484659	FALSE	NA	NA	no	no
Soltu.DM.08G018720	ribosomal protein S6	Soltu.DM.08G018720.1	71.8272	83.6434	21.9398	39.7078	0.259217	0.4476	0.0708333	-0.376767	0.707845	TRUE	0.939216	TRUE	no	yes
Soltu.DM.08G018720	ribosomal protein S6	Soltu.DM.08G018720.2	71.8272	83.6434	25.4382	40.9459	0.344317	0.518933	0.1697	-0.349233	0.851467	TRUE	0.939216	TRUE	no	yes
Soltu.DM.08G018720	ribosomal protein S6	Soltu.DM.08G018720.3	71.8272	83.6434	21.9814	0.16223	0.3635	0.00213333	0.724867	0.722733	1.1e-05	FALSE	0.997599	TRUE	no	yes
Soltu.DM.08G018720	ribosomal protein S6	Soltu.DM.08G018720.4	71.8272	83.6434	2.46782	2.82752	0.0329667	0.0313333	0.0346	0.00326667	0.765814	TRUE	NA	NA	no	no
Soltu.DM.08G019590	Basic-leucine zipper (bZIP) transcription factor family protein	Soltu.DM.08G019590.2	29.2048	34.5301	5.03801	2.64229	0.194483	0.0759	0.313067	0.237167	0.56568	TRUE	NA	NA	no	no
Soltu.DM.08G019590	Basic-leucine zipper (bZIP) transcription factor family protein	Soltu.DM.08G019590.2	29.2048	34.5301	5.03801	2.64229	0.194483	0.0759	0.313067	0.237167	0.56568	TRUE	NA	NA	no	no
Soltu.DM.08G019590	Basic-leucine zipper (bZIP) transcription factor family protein	Soltu.DM.08G019590.6	29.2048	34.5301	0.813412	1.62682	0.02395	0.0479	0	-0.0479	0.923125	TRUE	NA	NA	no	no
Soltu.DM.08G019590	Basic-leucine zipper (bZIP) transcription factor family protein	Soltu.DM.08G019590.6	29.2048	34.5301	0.813412	1.62682	0.02395	0.0479	0	-0.0479	0.923125	TRUE	NA	NA	no	no
Soltu.DM.08G019590	Basic-leucine zipper (bZIP) transcription factor family protein	Soltu.DM.08G019590.7	29.2048	34.5301	23.3534	30.2609	0.781567	0.8762	0.686933	-0.189267	0.000663343	FALSE	NA	NA	no	no
Soltu.DM.08G019590	Basic-leucine zipper (bZIP) transcription factor family protein	Soltu.DM.08G019590.7	29.2048	34.5301	23.3534	30.2609	0.781567	0.8762	0.686933	-0.189267	0.000663343	FALSE	NA	NA	no	no
Soltu.DM.08G020110	conserved hypothetical protein	Soltu.DM.08G020110.1	57.655	21.8719	48.8867	15.2922	0.784667	0.686333	0.883	0.196667	0.00923045	FALSE	NA	NA	no	no
Soltu.DM.08G020110	conserved hypothetical protein	Soltu.DM.08G020110.2	57.655	21.8719	6.17193	3.11727	0.119783	0.141867	0.0977	-0.0441667	0.566861	FALSE	NA	NA	no	no
Soltu.DM.08G020110	conserved hypothetical protein	Soltu.DM.08G020110.3	57.655	21.8719	2.59638	3.46246	0.0955667	0.1718	0.0193333	-0.152467	0.0163429	TRUE	NA	NA	no	no
Soltu.DM.08G022220	WWE protein-protein interaction domain protein family	Soltu.DM.08G022220.1	73.1326	75.1397	48.1282	57.7711	0.653283	0.764967	0.5416	-0.223367	2.17e-07	TRUE	1	TRUE	no	no
Soltu.DM.08G022220	WWE protein-protein interaction domain protein family	Soltu.DM.08G022220.2	73.1326	75.1397	1.56073	0.327105	0.0216	0.0039	0.0393	0.0354	0.000234257	TRUE	NA	NA	no	no
Soltu.DM.08G022220	WWE protein-protein interaction domain protein family	Soltu.DM.08G022220.3	73.1326	75.1397	23.3514	16.9672	0.323917	0.2303	0.417533	0.187233	8.05e-05	TRUE	1	TRUE	no	no
Soltu.DM.08G025270	OSBP(oxysterol binding protein)-related protein 2A	Soltu.DM.08G025270.1	16.3153	13.0114	5.9756	3.6222	0.3488	0.262833	0.434767	0.171933	0.619663	TRUE	NA	NA	no	no
Soltu.DM.08G025270	OSBP(oxysterol binding protein)-related protein 2A	Soltu.DM.08G025270.4	16.3153	13.0114	0.907223	0.00331897	0.0416333	0.000233333	0.0830333	0.0828	0.898415	TRUE	NA	NA	no	no
Soltu.DM.08G025270	OSBP(oxysterol binding protein)-related protein 2A	Soltu.DM.08G025270.5	16.3153	13.0114	2.93067	0.757286	0.157867	0.0595	0.256233	0.196733	0.000918791	TRUE	NA	NA	no	no
Soltu.DM.08G025270	OSBP(oxysterol binding protein)-related protein 2A	Soltu.DM.08G025270.6	16.3153	13.0114	6.46594	8.61716	0.449867	0.6766	0.223133	-0.453467	0.321831	TRUE	NA	NA	no	no
Soltu.DM.08G027060	Ubiquitin-like superfamily protein	Soltu.DM.08G027060.1	26.0566	27.717	15.7127	22.0143	0.5896	0.792633	0.386567	-0.406067	0.00237966	FALSE	1	TRUE	no	yes
Soltu.DM.08G027060	Ubiquitin-like superfamily protein	Soltu.DM.08G027060.2	26.0566	27.717	10.3439	5.70274	0.4104	0.207367	0.613433	0.406067	0.00239493	FALSE	1	TRUE	no	yes
Soltu.DM.08G029910	with no lysine (K) kinase	Soltu.DM.08G029910.1	11.0397	10.2582	5.4931	6.13369	0.479233	0.5449	0.413567	-0.131333	0.928178	FALSE	NA	NA	no	no
Soltu.DM.08G029910	with no lysine (K) kinase	Soltu.DM.08G029910.2	11.0397	10.2582	4.59436	4.12452	0.443767	0.4551	0.432433	-0.0226667	0.991339	FALSE	NA	NA	no	no
Soltu.DM.08G029910	with no lysine (K) kinase	Soltu.DM.08G029910.3	11.0397	10.2582	0.952248	0	0.0769833	0	0.153967	0.153967	0.000895467	FALSE	NA	NA	no	no
Soltu.DM.09G000500	S-adenosyl-L-methionine-dependent methyltransferases superfamily protein	Soltu.DM.09G000500.1	12.5616	11.84	1.74241	2.00631	0.150667	0.190167	0.111167	-0.079	1	FALSE	NA	NA	no	no
Soltu.DM.09G000500	S-adenosyl-L-methionine-dependent methyltransferases superfamily protein	Soltu.DM.09G000500.2	12.5616	11.84	6.42845	6.20522	0.507417	0.512233	0.5026	-0.00963333	0.998724	TRUE	NA	NA	no	no
Soltu.DM.09G000500	S-adenosyl-L-methionine-dependent methyltransferases superfamily protein	Soltu.DM.09G000500.3	12.5616	11.84	2.33818	0.0967391	0.17625	0.00916667	0.343333	0.334167	0.00562654	FALSE	NA	NA	no	no
Soltu.DM.09G000500	S-adenosyl-L-methionine-dependent methyltransferases superfamily protein	Soltu.DM.09G000500.4	12.5616	11.84	2.05256	3.53177	0.165667	0.288433	0.0429	-0.245533	0.878357	FALSE	NA	NA	no	no
Soltu.DM.09G024850	Protein kinase superfamily protein	Soltu.DM.09G024850.1	16.1085	16.2654	1.2324	0.93216	0.0759667	0.0558	0.0961333	0.0403333	0.957898	TRUE	NA	NA	no	no
Soltu.DM.09G024850	Protein kinase superfamily protein	Soltu.DM.09G024850.2	16.1085	16.2654	2.39802	2.19471	0.152283	0.138933	0.165633	0.0267	0.879965	TRUE	NA	NA	no	no
Soltu.DM.09G024850	Protein kinase superfamily protein	Soltu.DM.09G024850.3	16.1085	16.2654	2.80704	3.27032	0.175883	0.198433	0.153333	-0.0451	0.846072	TRUE	NA	NA	no	no
Soltu.DM.09G024850	Protein kinase superfamily protein	Soltu.DM.09G024850.4	16.1085	16.2654	1.04401	1.10075	0.0634167	0.0668	0.0600333	-0.00676667	1	FALSE	NA	NA	no	no
Soltu.DM.09G024850	Protein kinase superfamily protein	Soltu.DM.09G024850.5	16.1085	16.2654	3.76119	4.72115	0.237417	0.299367	0.175467	-0.1239	0.906488	FALSE	NA	NA	no	no
Soltu.DM.09G024850	Protein kinase superfamily protein	Soltu.DM.09G024850.6	16.1085	16.2654	1.03983	0	0.0606833	0	0.121367	0.121367	0.000512689	FALSE	NA	NA	no	no
Soltu.DM.09G024850	Protein kinase superfamily protein	Soltu.DM.09G024850.7	16.1085	16.2654	3.82603	4.04634	0.234317	0.240633	0.228	-0.0126333	0.968171	TRUE	NA	NA	no	no
Soltu.DM.09G028370	hypothetical protein	Soltu.DM.09G028370.1	37.1165	31.6323	9.59478	10.236	0.2669	0.324167	0.209633	-0.114533	0.0455983	TRUE	1	TRUE	no	yes
Soltu.DM.09G028370	hypothetical protein	Soltu.DM.09G028370.2	37.1165	31.6323	19.9313	17.7254	0.543	0.563933	0.522067	-0.0418667	0.884943	FALSE	1	TRUE	no	yes
Soltu.DM.09G028370	hypothetical protein	Soltu.DM.09G028370.3	37.1165	31.6323	7.59035	3.67089	0.1901	0.1119	0.2683	0.1564	0.528827	FALSE	0.999996	TRUE	no	yes
Soltu.DM.09G029290	beta galactosidase	Soltu.DM.09G029290.1	17.713	15.6279	7.86293	14.9641	0.497917	0.957667	0.0381667	-0.9195	8.16e-29	TRUE	1	TRUE	no	no
Soltu.DM.09G029290	beta galactosidase	Soltu.DM.09G029290.2	17.713	15.6279	9.00963	0.572883	0.458483	0.0368	0.880167	0.843367	1.15e-31	FALSE	1	TRUE	yes	no
Soltu.DM.09G029290	beta galactosidase	Soltu.DM.09G029290.3	17.713	15.6279	0.840402	0.0909156	0.0436	0.00556667	0.0816333	0.0760667	0.0827773	TRUE	NA	NA	no	no
Soltu.DM.09G030450	Glycine-rich protein	Soltu.DM.09G030450.1	1846.39	1300.98	147.891	153.926	0.0878667	0.1167	0.0590333	-0.0576667	0.00313336	FALSE	0.325136	FALSE	yes	no
Soltu.DM.09G030450	Glycine-rich protein	Soltu.DM.09G030450.1	1846.39	1300.98	147.891	153.926	0.0878667	0.1167	0.0590333	-0.0576667	0.00313336	FALSE	0.325136	FALSE	yes	no
Soltu.DM.09G030450	Glycine-rich protein	Soltu.DM.09G030450.2	1846.39	1300.98	835.054	760.268	0.4832	0.587467	0.378933	-0.208533	0.00340696	FALSE	0.274872	FALSE	yes	no
Soltu.DM.09G030450	Glycine-rich protein	Soltu.DM.09G030450.2	1846.39	1300.98	835.054	760.268	0.4832	0.587467	0.378933	-0.208533	0.00340696	FALSE	0.274872	FALSE	yes	no
Soltu.DM.09G030450	Glycine-rich protein	Soltu.DM.09G030450.3	1846.39	1300.98	863.442	386.786	0.428933	0.295833	0.562033	0.2662	4.15e-06	FALSE	0.325136	FALSE	yes	no
Soltu.DM.09G030450	Glycine-rich protein	Soltu.DM.09G030450.3	1846.39	1300.98	863.442	386.786	0.428933	0.295833	0.562033	0.2662	4.15e-06	FALSE	0.325136	FALSE	yes	no
Soltu.DM.10G002450	MATE efflux family protein	Soltu.DM.10G002450.1	26.765	14.449	13.2558	1.91891	0.37295	0.118333	0.627567	0.509233	3.16e-05	TRUE	1	TRUE	no	no
Soltu.DM.10G002450	MATE efflux family protein	Soltu.DM.10G002450.2	26.765	14.449	13.5092	12.53	0.62705	0.881667	0.372433	-0.509233	3.16e-05	TRUE	1	TRUE	no	no
Soltu.DM.10G007010	F-box family protein	Soltu.DM.10G007010.1	15.1653	11.9795	2.64612	0	0.146267	0	0.292533	0.292533	4.1e-06	FALSE	NA	NA	no	no
Soltu.DM.10G007010	F-box family protein	Soltu.DM.10G007010.3	15.1653	11.9795	3.43806	1.72532	0.215	0.156667	0.273333	0.116667	0.378818	TRUE	NA	NA	no	no
Soltu.DM.10G007010	F-box family protein	Soltu.DM.10G007010.4	15.1653	11.9795	9.06606	10.2542	0.637867	0.843333	0.4324	-0.410933	0.233192	TRUE	NA	NA	no	no
Soltu.DM.10G011330	phytochrome A	Soltu.DM.10G011330.1	10.8061	10.4914	0.886892	0	0.0788667	0	0.157733	0.157733	5.72e-12	TRUE	NA	NA	no	no
Soltu.DM.10G011330	phytochrome A	Soltu.DM.10G011330.2	10.8061	10.4914	9.91924	10.4914	0.921133	1	0.842267	-0.157733	7.61e-13	TRUE	NA	NA	no	no
Soltu.DM.10G018140	conserved hypothetical protein	Soltu.DM.10G018140.1	28.7594	21.149	1.78604	1.42344	0.0615	0.0638	0.0592	-0.0046	0.941707	TRUE	NA	NA	no	no
Soltu.DM.10G018140	conserved hypothetical protein	Soltu.DM.10G018140.1	28.7594	21.149	1.78604	1.42344	0.0615	0.0638	0.0592	-0.0046	0.941707	TRUE	NA	NA	no	no
Soltu.DM.10G018140	conserved hypothetical protein	Soltu.DM.10G018140.3	28.7594	21.149	13.5957	6.63609	0.437567	0.310167	0.564967	0.2548	0.0077811	FALSE	1	TRUE	no	no
Soltu.DM.10G018140	conserved hypothetical protein	Soltu.DM.10G018140.3	28.7594	21.149	13.5957	6.63609	0.437567	0.310167	0.564967	0.2548	0.0077811	FALSE	1	TRUE	no	no
Soltu.DM.10G018140	conserved hypothetical protein	Soltu.DM.10G018140.4	28.7594	21.149	13.2459	13.0894	0.497267	0.626033	0.3685	-0.257533	0.0443316	TRUE	1	TRUE	no	no
Soltu.DM.10G018140	conserved hypothetical protein	Soltu.DM.10G018140.4	28.7594	21.149	13.2459	13.0894	0.497267	0.626033	0.3685	-0.257533	0.0443316	TRUE	1	TRUE	no	no
Soltu.DM.10G018510	nuclear shuttle interacting	Soltu.DM.10G018510.1	43.0259	32.0775	23.5435	7.52899	0.459617	0.183867	0.735367	0.5515	0.160382	TRUE	0.999983	TRUE	no	no
Soltu.DM.10G018510	nuclear shuttle interacting	Soltu.DM.10G018510.1	43.0259	32.0775	23.5435	7.52899	0.459617	0.183867	0.735367	0.5515	0.160382	TRUE	0.999983	TRUE	no	no
Soltu.DM.10G018510	nuclear shuttle interacting	Soltu.DM.10G018510.2	43.0259	32.0775	10.5577	19.3915	0.358333	0.685467	0.0312	-0.654267	0.0429945	TRUE	0.999912	TRUE	no	no
Soltu.DM.10G018510	nuclear shuttle interacting	Soltu.DM.10G018510.2	43.0259	32.0775	10.5577	19.3915	0.358333	0.685467	0.0312	-0.654267	0.0429945	TRUE	0.999912	TRUE	no	no
Soltu.DM.10G018510	nuclear shuttle interacting	Soltu.DM.10G018510.3	43.0259	32.0775	8.92474	5.15702	0.18205	0.130667	0.233433	0.102767	0.56568	TRUE	0.995528	TRUE	no	no
Soltu.DM.10G018510	nuclear shuttle interacting	Soltu.DM.10G018510.3	43.0259	32.0775	8.92474	5.15702	0.18205	0.130667	0.233433	0.102767	0.56568	TRUE	0.995528	TRUE	no	no
Soltu.DM.10G024400	conserved hypothetical protein	Soltu.DM.10G024400.1	54.3126	36.4204	46.2893	27.7907	0.831333	0.764833	0.897833	0.133	8.65e-08	FALSE	0.999893	TRUE	no	no
Soltu.DM.10G024400	conserved hypothetical protein	Soltu.DM.10G024400.2	54.3126	36.4204	8.02329	8.62972	0.168667	0.235167	0.102167	-0.133	1.04e-07	FALSE	0.999736	TRUE	no	no
Soltu.DM.10G025490	syntaxin of plants	Soltu.DM.10G025490.1	15.4496	18.4047	8.77717	16.2109	0.494867	0.883167	0.106567	-0.7766	1.27e-19	FALSE	0.999982	TRUE	no	yes
Soltu.DM.10G025490	syntaxin of plants	Soltu.DM.10G025490.2	15.4496	18.4047	6.67241	2.19376	0.505133	0.116833	0.893433	0.7766	1.27e-19	FALSE	1	TRUE	no	yes
Soltu.DM.11G004400	BLOC-1-related complex sub-unit 8 domain containing protein	Soltu.DM.11G004400.3	11.2241	10.6566	7.53192	5.02774	0.663867	0.474367	0.853367	0.379	0.0101807	FALSE	0.999998	TRUE	no	yes
Soltu.DM.11G004400	BLOC-1-related complex sub-unit 8 domain containing protein	Soltu.DM.11G004400.6	11.2241	10.6566	3.68574	5.6289	0.335667	0.525633	0.1457	-0.379933	0.0105227	FALSE	0.999998	TRUE	no	yes
Soltu.DM.11G009340	Splicing factor, CC1-like	Soltu.DM.11G009340.1	189.844	204.196	52.5294	28.1724	0.288867	0.141	0.436733	0.295733	0.0150146	TRUE	1	TRUE	no	no
Soltu.DM.11G009340	Splicing factor, CC1-like	Soltu.DM.11G009340.1	189.844	204.196	52.5294	28.1724	0.288867	0.141	0.436733	0.295733	0.0150146	TRUE	1	TRUE	no	no
Soltu.DM.11G009340	Splicing factor, CC1-like	Soltu.DM.11G009340.2	189.844	204.196	109.012	146.015	0.5625	0.7128	0.4122	-0.3006	0.0765658	TRUE	1	TRUE	no	yes
Soltu.DM.11G009340	Splicing factor, CC1-like	Soltu.DM.11G009340.2	189.844	204.196	109.012	146.015	0.5625	0.7128	0.4122	-0.3006	0.0765658	TRUE	1	TRUE	no	yes
Soltu.DM.11G009340	Splicing factor, CC1-like	Soltu.DM.11G009340.3	189.844	204.196	11.6722	12.6307	0.0612	0.0614	0.061	-0.0004	1	TRUE	1	TRUE	no	yes
Soltu.DM.11G009340	Splicing factor, CC1-like	Soltu.DM.11G009340.3	189.844	204.196	11.6722	12.6307	0.0612	0.0614	0.061	-0.0004	1	TRUE	1	TRUE	no	yes
Soltu.DM.11G009340	Splicing factor, CC1-like	Soltu.DM.11G009340.4	189.844	204.196	16.6302	17.3779	0.0874167	0.0848	0.0900333	0.00523333	0.941707	FALSE	1	TRUE	no	no
Soltu.DM.11G009340	Splicing factor, CC1-like	Soltu.DM.11G009340.4	189.844	204.196	16.6302	17.3779	0.0874167	0.0848	0.0900333	0.00523333	0.941707	FALSE	1	TRUE	no	no
Soltu.DM.11G013070	alpha/beta-Hydrolases superfamily protein	Soltu.DM.11G013070.1	124.804	97.1794	65.4534	66.8368	0.5483	0.679633	0.416967	-0.262667	5.36e-05	FALSE	0.999999	TRUE	no	no
Soltu.DM.11G013070	alpha/beta-Hydrolases superfamily protein	Soltu.DM.11G013070.2	124.804	97.1794	59.3506	30.3426	0.4517	0.320367	0.583033	0.262667	5.36e-05	FALSE	0.999999	TRUE	no	no
Soltu.DM.11G014110	Protein of unknown function (DUF3414)	Soltu.DM.11G014110.1	23.1339	21.1489	15.7935	6.76454	0.66395	0.340333	0.987567	0.647233	8.05e-05	FALSE	NA	NA	no	no
Soltu.DM.11G014110	Protein of unknown function (DUF3414)	Soltu.DM.11G014110.2	23.1339	21.1489	0.954027	1.90805	0.0509	0.1018	0	-0.1018	0.889583	FALSE	NA	NA	no	no
Soltu.DM.11G014110	Protein of unknown function (DUF3414)	Soltu.DM.11G014110.3	23.1339	21.1489	6.38629	12.4763	0.28515	0.557867	0.0124333	-0.545433	0.413775	FALSE	NA	NA	no	no
Soltu.DM.11G019540	F-box/RNI-like superfamily protein	Soltu.DM.11G019540.1	18.0311	17.1256	10.724	11.8925	0.600433	0.696933	0.503933	-0.193	0.292413	FALSE	0.99101	TRUE	no	no
Soltu.DM.11G019540	F-box/RNI-like superfamily protein	Soltu.DM.11G019540.2	18.0311	17.1256	1.36536	1.46091	0.075	0.0824333	0.0675667	-0.0148667	0.93934	FALSE	NA	NA	no	no
Soltu.DM.11G019540	F-box/RNI-like superfamily protein	Soltu.DM.11G019540.3	18.0311	17.1256	4.51102	2.58832	0.244533	0.151667	0.3374	0.185733	0.00169922	TRUE	0.986419	TRUE	no	no
Soltu.DM.11G019540	F-box/RNI-like superfamily protein	Soltu.DM.11G019540.5	18.0311	17.1256	1.26757	1.18387	0.0707	0.069	0.0724	0.0034	0.898274	FALSE	NA	NA	no	no
Soltu.DM.11G021290	nucleobase-ascorbate transporter	Soltu.DM.11G021290.1	12.8046	11.9721	6.85481	0.325132	0.502133	0.0226667	0.9816	0.958933	0.0035508	TRUE	1	TRUE	no	yes
Soltu.DM.11G021290	nucleobase-ascorbate transporter	Soltu.DM.11G021290.2	12.8046	11.9721	5.91956	11.6443	0.495667	0.977167	0.0141667	-0.963	0.0035508	TRUE	1	TRUE	no	no
Soltu.DM.11G025770	ROP interactive partner	Soltu.DM.11G025770.1	38.8034	32.4792	12.7892	5.46198	0.324133	0.207233	0.441033	0.2338	0.800579	FALSE	1	TRUE	no	yes
Soltu.DM.11G025770	ROP interactive partner	Soltu.DM.11G025770.2	38.8034	32.4792	6.41805	1.37021	0.146167	0.0353333	0.257	0.221667	0.216791	FALSE	1	TRUE	no	yes
Soltu.DM.11G025770	ROP interactive partner	Soltu.DM.11G025770.3	38.8034	32.4792	6.26632	4.81057	0.144983	0.1167	0.173267	0.0565667	0.816852	FALSE	1	TRUE	no	yes
Soltu.DM.11G025770	ROP interactive partner	Soltu.DM.11G025770.4	38.8034	32.4792	0.569072	1.12797	0.0132333	0.0262333	0.000233333	-0.026	0.898274	FALSE	NA	NA	no	no
Soltu.DM.11G025770	ROP interactive partner	Soltu.DM.11G025770.5	38.8034	32.4792	4.72227	7.03133	0.11605	0.179033	0.0530667	-0.125967	0.965348	FALSE	1	TRUE	no	yes
Soltu.DM.11G025770	ROP interactive partner	Soltu.DM.11G025770.6	38.8034	32.4792	8.0385	12.6772	0.255433	0.4355	0.0753667	-0.360133	0.0394726	FALSE	1	TRUE	no	yes
Soltu.DM.11G026620	myb domain protein	Soltu.DM.11G026620.1	15.0894	15.6674	13.3598	15.601	0.882767	0.994033	0.7715	-0.222533	0.0163365	FALSE	NA	NA	no	no
Soltu.DM.11G026620	myb domain protein	Soltu.DM.11G026620.2	15.0894	15.6674	1.72967	0.0663167	0.117233	0.00596667	0.2285	0.222533	0.0178132	FALSE	NA	NA	no	no
Soltu.DM.12G000050	SC35-like splicing factor	Soltu.DM.12G000050.1	48.6305	57.5704	8.89414	5.98818	0.200017	0.1023	0.297733	0.195433	0.00214392	TRUE	0.999111	TRUE	no	yes
Soltu.DM.12G000050	SC35-like splicing factor	Soltu.DM.12G000050.2	48.6305	57.5704	39.5942	51.4807	0.79685	0.896033	0.697667	-0.198367	0.00208518	FALSE	0.999905	TRUE	no	yes
Soltu.DM.12G005790	RING/U-box superfamily protein	Soltu.DM.12G005790.1	28.5216	18.4488	12.2577	0	0.305617	0	0.611233	0.611233	2.58e-11	TRUE	1	TRUE	no	yes
Soltu.DM.12G005790	RING/U-box superfamily protein	Soltu.DM.12G005790.2	28.5216	18.4488	10.4063	15.4182	0.49065	0.829367	0.151933	-0.677433	0.109247	TRUE	1	TRUE	no	yes
Soltu.DM.12G005790	RING/U-box superfamily protein	Soltu.DM.12G005790.3	28.5216	18.4488	2.26672	0	0.0677333	0	0.135467	0.135467	0.447768	TRUE	NA	NA	no	no
Soltu.DM.12G005790	RING/U-box superfamily protein	Soltu.DM.12G005790.4	28.5216	18.4488	3.59088	3.03064	0.136033	0.170633	0.101433	-0.0692	0.984218	TRUE	1	TRUE	no	yes
Soltu.DM.12G010950	post-illumination chlorophyll fluorescence increase	Soltu.DM.12G010950.1	289.554	150.167	247.226	113.818	0.823667	0.7599	0.887433	0.127533	1.1e-05	FALSE	0.999992	TRUE	no	no
Soltu.DM.12G010950	post-illumination chlorophyll fluorescence increase	Soltu.DM.12G010950.2	289.554	150.167	34.8302	33.12	0.1526	0.220067	0.0851333	-0.134933	1.89e-09	FALSE	0.999958	TRUE	no	no
Soltu.DM.12G010950	post-illumination chlorophyll fluorescence increase	Soltu.DM.12G010950.3	289.554	150.167	7.49779	3.22805	0.0237333	0.0200667	0.0274	0.00733333	0.767296	TRUE	0.999843	TRUE	no	no
Soltu.DM.12G014510	Haloacid dehalogenase-like hydrolase (HAD) superfamily protein	Soltu.DM.12G014510.2	22.6645	16.3457	2.27918	2.83819	0.11705	0.172133	0.0619667	-0.110167	0.823786	FALSE	NA	NA	no	no
Soltu.DM.12G014510	Haloacid dehalogenase-like hydrolase (HAD) superfamily protein	Soltu.DM.12G014510.3	22.6645	16.3457	2.60625	0	0.0874	0	0.1748	0.1748	5.4e-05	FALSE	NA	NA	no	no
Soltu.DM.12G014510	Haloacid dehalogenase-like hydrolase (HAD) superfamily protein	Soltu.DM.12G014510.4	22.6645	16.3457	15.0035	11.9731	0.676933	0.729467	0.6244	-0.105067	0.798516	FALSE	NA	NA	no	no
Soltu.DM.12G014510	Haloacid dehalogenase-like hydrolase (HAD) superfamily protein	Soltu.DM.12G014510.5	22.6645	16.3457	0.92087	0.766994	0.0412333	0.0465	0.0359667	-0.0105333	0.734537	FALSE	NA	NA	no	no
Soltu.DM.12G014510	Haloacid dehalogenase-like hydrolase (HAD) superfamily protein	Soltu.DM.12G014510.6	22.6645	16.3457	1.67962	0.679017	0.0705667	0.0472667	0.0938667	0.0466	0.889583	FALSE	NA	NA	no	no
Soltu.DM.12G016610	like SEX4	Soltu.DM.12G016610.1	28.3864	19.0845	4.12196	4.85698	0.187917	0.286233	0.0896	-0.196633	0.330032	TRUE	1	TRUE	no	no
Soltu.DM.12G016610	like SEX4	Soltu.DM.12G016610.2	28.3864	19.0845	4.7086	0.00293667	0.124433	0.000133333	0.248733	0.2486	5.81e-21	TRUE	1	TRUE	no	no
Soltu.DM.12G016610	like SEX4	Soltu.DM.12G016610.3	28.3864	19.0845	19.5498	14.2231	0.687483	0.713567	0.6614	-0.0521667	0.86956	TRUE	1	TRUE	no	no
Soltu.DM.12G023130	Zinc finger C-x8-C-x5-C-x3-H type family protein	Soltu.DM.12G023130.1	28.2384	30.6347	4.47894	7.47105	0.1489	0.240233	0.0575667	-0.182667	0.000568009	TRUE	NA	NA	no	no
Soltu.DM.12G023130	Zinc finger C-x8-C-x5-C-x3-H type family protein	Soltu.DM.12G023130.2	28.2384	30.6347	2.94634	0	0.111617	0	0.223233	0.223233	0.376783	TRUE	NA	NA	no	no
Soltu.DM.12G023130	Zinc finger C-x8-C-x5-C-x3-H type family protein	Soltu.DM.12G023130.3	28.2384	30.6347	0.8753	0.968214	0.0320667	0.0336	0.0305333	-0.00306667	0.81342	TRUE	NA	NA	no	no
Soltu.DM.12G023130	Zinc finger C-x8-C-x5-C-x3-H type family protein	Soltu.DM.12G023130.4	28.2384	30.6347	6.93302	3.61253	0.260483	0.1229	0.398067	0.275167	0.471434	TRUE	NA	NA	no	no
Soltu.DM.12G023130	Zinc finger C-x8-C-x5-C-x3-H type family protein	Soltu.DM.12G023130.5	28.2384	30.6347	13.0048	18.5829	0.446933	0.603233	0.290633	-0.3126	0.414261	TRUE	NA	NA	no	no
Soltu.DM.12G028450	general regulatory factor	Soltu.DM.12G028450.1	59.9103	65.8572	39.5514	48.813	0.6516	0.7424	0.5608	-0.1816	5.38e-05	TRUE	0.999994	TRUE	no	no
Soltu.DM.12G028450	general regulatory factor	Soltu.DM.12G028450.2	59.9103	65.8572	20.3589	17.0442	0.3484	0.2576	0.4392	0.1816	5.4e-05	TRUE	0.999993	TRUE	no	no
Soltu.DM.12G029710	origin recognition complex subunit	Soltu.DM.12G029710.1	96.809	84.5117	37.0842	27.5334	0.380967	0.330133	0.4318	0.101667	0.33141	FALSE	1	TRUE	no	no
Soltu.DM.12G029710	origin recognition complex subunit	Soltu.DM.12G029710.2	96.809	84.5117	29.9868	24.7297	0.305767	0.290533	0.321	0.0304667	0.748816	FALSE	0.967735	TRUE	no	no
Soltu.DM.12G029710	origin recognition complex subunit	Soltu.DM.12G029710.3	96.809	84.5117	28.4544	32.11	0.301133	0.377733	0.224533	-0.1532	0.00357669	FALSE	0.927344	TRUE	no	no
Soltu.DM.12G029710	origin recognition complex subunit	Soltu.DM.12G029710.3	96.809	84.5117	28.4544	32.11	0.301133	0.377733	0.224533	-0.1532	0.00357669	FALSE	0.927344	TRUE	no	no
Soltu.DM.12G029710	origin recognition complex subunit	Soltu.DM.12G029710.4	96.809	84.5117	1.28335	0.138491	0.0121333	0.00163333	0.0226333	0.021	0.00974457	FALSE	NA	NA	no	no
Soltu.DM.12G029710	origin recognition complex subunit	Soltu.DM.12G029710.4	96.809	84.5117	1.28335	0.138491	0.0121333	0.00163333	0.0226333	0.021	0.00974457	FALSE	NA	NA	no	no

## Sheet: E_GO_pay_24hpi
Supplemental File S3E: Gene ontology enrichment of differentially spliced genes in response to PVY-infection in Payette Russet plants as compared to mock-infected plants at 24 hpi (Benjamin and Hochberg adj. p-value < 0.05).
source	term_name	term_id	adjusted_p_value	negative_log10_of_adjusted_p_value
GO:MF	glucose-6-phosphate 1-epimerase activity	GO:0047938	0.0191704	1.71737

## Sheet: F_GO_rb_1wpi
Supplemental Table S3F: Gene ontology enrichment of differentially spliced genes in response to PVY-infection in Russet Burbank plants as compared to mock-infected plants at 1 wpi (Benjamin and Hochberg adj. p-value < 0.05).
source	term_name	term_id	adjusted_p_value	negative_log10_of_adjusted_p_value
GO:MF	mRNA binding	GO:0003729	0.00491414	2.30855
GO:MF	RNA binding	GO:0003723	0.00657761	2.18193
GO:BP	mRNA metabolic process	GO:0016071	0.000309845	3.50886
GO:BP	mRNA processing	GO:0006397	0.00105465	2.97689
GO:CC	intracellular membrane-bounded organelle	GO:0043231	4.92539e-05	4.30756
GO:CC	membrane-bounded organelle	GO:0043227	5.61941e-05	4.25031
GO:CC	intracellular anatomical structure	GO:0005622	0.000948084	3.02315
GO:CC	cytoplasm	GO:0005737	0.00153151	2.81488
GO:CC	intracellular organelle	GO:0043229	0.00317845	2.49778
GO:CC	organelle	GO:0043226	0.00341395	2.46674
GO:CC	plastid	GO:0009536	0.00567146	2.24631
GO:CC	chloroplast	GO:0009507	0.0169205	1.77159
GO:CC	nuclear speck	GO:0016607	0.0499409	1.30154
KEGG	Citrate cycle (TCA cycle)	KEGG:00020	0.0499301	1.30164

## Sheet: G_GO_rb_4wpi
Supplemental File S3G: Gene ontology enrichment of differentially spliced genes in response to PVY-infection in Russet Russet plants as compared to mock-infected plants at 4 wpi (Benjamin and Hochberg adj. p-value < 0.05).
source	term_name	term_id	adjusted_p_value	negative_log10_of_adjusted_p_value
GO:CC	intracellular membrane-bounded organelle	GO:0043231	0.00767262	2.11506
GO:CC	membrane-bounded organelle	GO:0043227	0.00821571	2.08535
GO:CC	intracellular anatomical structure	GO:0005622	0.00891601	2.04983
GO:CC	chloroplast	GO:0009507	0.00928023	2.03244
GO:CC	U2-type prespliceosome	GO:0071004	0.0155566	1.80809
GO:CC	prespliceosome	GO:0071010	0.0155566	1.80809
GO:CC	plastid	GO:0009536	0.0160575	1.79432
GO:CC	intracellular organelle	GO:0043229	0.0266326	1.57459
GO:CC	organelle	GO:0043226	0.0277436	1.55684
GO:CC	chloroplast stroma	GO:0009570	0.034747	1.45908
GO:CC	plastid stroma	GO:0009532	0.0399138	1.39888
KEGG	Spliceosome	KEGG:03040	0.0346035	1.46088

## Sheet: H_rb_1wpi_4wpi_shared
Supplemental File S4H: Differentially spliced genes shared in response to PVY-infection in Russet Burbank plants as compared to mock-infected plants at 1wpi and 4 wpi (FDR corrected p-value < 0.05).
gene_id	gene_name	gene_name
Soltu.DM.01G005860	Soltu.DM.01G005860	RNA-binding (RRM/RBD/RNP motifs) family protein
Soltu.DM.01G027370	Soltu.DM.01G027370	carotenoid cleavage dioxygenase
Soltu.DM.01G032430	Soltu.DM.01G032430	F-box family protein
Soltu.DM.02G002010	Soltu.DM.02G002010	SET domain-containing protein
Soltu.DM.02G023190	Soltu.DM.02G023190	DUF1990 domain containing protein
Soltu.DM.03G018000	Soltu.DM.03G018000	SKP1-like
Soltu.DM.03G037550	Soltu.DM.03G037550	phytoene desaturase
Soltu.DM.04G038000	Soltu.DM.04G038000	switch subunit
Soltu.DM.06G033610	Soltu.DM.06G033610	Nuclear transport factor 2 (NTF2) family protein with RNA binding (RRM-RBD-RNP motifs) domain
Soltu.DM.07G001270	Soltu.DM.07G001270	AFG1-like ATPase family protein
Soltu.DM.07G024420	Soltu.DM.07G024420	silencing defective
Soltu.DM.08G007630	Soltu.DM.08G007630	Amino acid dehydrogenase family protein
Soltu.DM.08G019590	Soltu.DM.08G019590	Basic-leucine zipper (bZIP) transcription factor family protein
Soltu.DM.08G022220	Soltu.DM.08G022220	WWE protein-protein interaction domain protein family
Soltu.DM.11G019540	Soltu.DM.11G019540	hypothetical protein
Soltu.DM.11G025770	Soltu.DM.11G025770	ROP interactive partner
Soltu.DM.12G014510	Soltu.DM.12G014510	Haloacid dehalogenase-like hydrolase (HAD) superfamily protein
Soltu.DM.12G023130	Soltu.DM.12G023130	Zinc finger C-x8-C-x5-C-x3-H type family protein

## Sheet: I_rb_1wpi_pay_24hpi_shared
Supplemental File S3I: Differentially spliced genes in response to PVY-infection in Russet Burbank plants as compared to mock-infected plants at 1wpi and in Payette Russet plants as compared to mock-infected plants at 24 hpi.
gene_id	gene_name	gene_name
Soltu.DM.05G008390	Soltu.DM.05G008390	RNA-binding region RNP-1 and Splicing factor PWI family member protein
Soltu.DM.02G009040	Soltu.DM.02G009040	Amino acid transporter
Soltu.DM.02G017670	Soltu.DM.02G017670	Phosphoglycerate mutase
Soltu.DM.02G030950	Soltu.DM.02G030950	RNA-binding protein
Soltu.DM.06G035000	Soltu.DM.06G035000	Serine endopeptidase degp2
Soltu.DM.11G026320	Soltu.DM.11G026320	Endoplasmic reticulum [ER]-type calcium ATPase
Soltu.DM.12G024860	Soltu.DM.12G024860	Conserved gene of unknown function
