# Supplementary material for: Transcriptome and Small RNA Profiling of Potato Virus Y Infected Potato Cultivars, Including Systemically Infected Russet Burbank
Source: Viruses. 2022 Mar 3;14(3):523. doi: 10.3390/v14030523 (PMC8952017; doi:10.3390/v14030523)
Supplement: Supplementary file 1 [file viruses-14-00523-s001.zip › viruses-1593488-suppl/supplementary_file_S4.XLSX]

## Sheet: diamond_blastx_NR
Supplementary Table 1: Gene expression in PVY-infected Payette Russet plants as compared to mock-infected at 24 hpi (Benjamini and Hochberg adj. p-value < 0.05). Potato genome version 6.1 gene transcript sequences were BLAST searched against the potato (Solanum tuberosum), select wild potato species often used in breeding, and any organism from the NCBI database. The top hit from each search is r…
	DM v6.1 gene ID	DM v6.1 functional annotation	evalue_S_tuberosum_top_hit	Solanum_tuberosum top hit NCBI ID	evalue_Potato_species_top_hit	potato_species top hit	evalue_any_organism_top_hit	any_organism top hit
1	Soltu.DM.01G000010.1	ATPase family associated with various cellular activities (AAA)	2.69e-237	XP_006367123.1 PREDICTED: replication factor C subunit 3 isoform X1 [Solanum tuberosum]<>XP_015160726.1 PREDICTED: replication factor C subunit 3 isoform X1 [Solanum tuberosum]	2.69e-237	XP_006367123.1 PREDICTED: replication factor C subunit 3 isoform X1 [Solanum tuberosum]<>XP_015160726.1 PREDICTED: replication factor C subunit 3 isoform X1 [Solanum tuberosum]	2.69e-237	XP_006367123.1 PREDICTED: replication factor C subunit 3 isoform X1 [Solanum tuberosum]<>XP_015160726.1 PREDICTED: replication factor C subunit 3 isoform X1 [Solanum tuberosum]
2	Soltu.DM.01G000010.2	ATPase family associated with various cellular activities (AAA)	4.24e-203	XP_006367126.1 PREDICTED: replication factor C subunit 3 isoform X4 [Solanum tuberosum]	4.24e-203	XP_006367126.1 PREDICTED: replication factor C subunit 3 isoform X4 [Solanum tuberosum]	4.24e-203	XP_006367126.1 PREDICTED: replication factor C subunit 3 isoform X4 [Solanum tuberosum]
3	Soltu.DM.01G000010.3	ATPase family associated with various cellular activities (AAA)	2.92e-241	XP_006367123.1 PREDICTED: replication factor C subunit 3 isoform X1 [Solanum tuberosum]<>XP_015160726.1 PREDICTED: replication factor C subunit 3 isoform X1 [Solanum tuberosum]	2.92e-241	XP_006367123.1 PREDICTED: replication factor C subunit 3 isoform X1 [Solanum tuberosum]<>XP_015160726.1 PREDICTED: replication factor C subunit 3 isoform X1 [Solanum tuberosum]	2.92e-241	XP_006367123.1 PREDICTED: replication factor C subunit 3 isoform X1 [Solanum tuberosum]<>XP_015160726.1 PREDICTED: replication factor C subunit 3 isoform X1 [Solanum tuberosum]
4	Soltu.DM.01G000010.4	ATPase family associated with various cellular activities (AAA)	1.3e-248	XP_006367123.1 PREDICTED: replication factor C subunit 3 isoform X1 [Solanum tuberosum]<>XP_015160726.1 PREDICTED: replication factor C subunit 3 isoform X1 [Solanum tuberosum]	1.3e-248	XP_006367123.1 PREDICTED: replication factor C subunit 3 isoform X1 [Solanum tuberosum]<>XP_015160726.1 PREDICTED: replication factor C subunit 3 isoform X1 [Solanum tuberosum]	1.3e-248	XP_006367123.1 PREDICTED: replication factor C subunit 3 isoform X1 [Solanum tuberosum]<>XP_015160726.1 PREDICTED: replication factor C subunit 3 isoform X1 [Solanum tuberosum]
5	Soltu.DM.01G000010.5	ATPase family associated with various cellular activities (AAA)	1.74e-248	XP_006367123.1 PREDICTED: replication factor C subunit 3 isoform X1 [Solanum tuberosum]<>XP_015160726.1 PREDICTED: replication factor C subunit 3 isoform X1 [Solanum tuberosum]	1.74e-248	XP_006367123.1 PREDICTED: replication factor C subunit 3 isoform X1 [Solanum tuberosum]<>XP_015160726.1 PREDICTED: replication factor C subunit 3 isoform X1 [Solanum tuberosum]	1.74e-248	XP_006367123.1 PREDICTED: replication factor C subunit 3 isoform X1 [Solanum tuberosum]<>XP_015160726.1 PREDICTED: replication factor C subunit 3 isoform X1 [Solanum tuberosum]
6	Soltu.DM.01G000010.6	ATPase family associated with various cellular activities (AAA)	3.81e-212	XP_006367123.1 PREDICTED: replication factor C subunit 3 isoform X1 [Solanum tuberosum]<>XP_015160726.1 PREDICTED: replication factor C subunit 3 isoform X1 [Solanum tuberosum]	3.81e-212	XP_006367123.1 PREDICTED: replication factor C subunit 3 isoform X1 [Solanum tuberosum]<>XP_015160726.1 PREDICTED: replication factor C subunit 3 isoform X1 [Solanum tuberosum]	3.81e-212	XP_006367123.1 PREDICTED: replication factor C subunit 3 isoform X1 [Solanum tuberosum]<>XP_015160726.1 PREDICTED: replication factor C subunit 3 isoform X1 [Solanum tuberosum]
7	Soltu.DM.01G000020.1	low-molecular-weight cysteine-rich	1.65e-47	XP_006367121.1 PREDICTED: defensin J1-2 [Solanum tuberosum]	1.65e-47	XP_006367121.1 PREDICTED: defensin J1-2 [Solanum tuberosum]	1.65e-47	XP_006367121.1 PREDICTED: defensin J1-2 [Solanum tuberosum]
8	Soltu.DM.01G000030.1	glutamate decarboxylase			0	KAG5610511.1 hypothetical protein H5410_021792 [Solanum commersonii]	0	KAG5610511.1 hypothetical protein H5410_021792 [Solanum commersonii]
9	Soltu.DM.01G000030.2	glutamate decarboxylase	2.46e-224	XP_006352388.1 PREDICTED: glutamate decarboxylase [Solanum tuberosum]	7.16e-237	KAG5610511.1 hypothetical protein H5410_021792 [Solanum commersonii]	7.16e-237	KAG5610511.1 hypothetical protein H5410_021792 [Solanum commersonii]
10	Soltu.DM.01G000040.1	Protein XRI1	8.55e-148	XP_006364071.1 PREDICTED: protein XRI1-like [Solanum tuberosum]	8.55e-148	XP_006364071.1 PREDICTED: protein XRI1-like [Solanum tuberosum]	8.55e-148	XP_006364071.1 PREDICTED: protein XRI1-like [Solanum tuberosum]
11	Soltu.DM.01G000040.2	Protein XRI1	3.18e-119	XP_006364071.1 PREDICTED: protein XRI1-like [Solanum tuberosum]	3.18e-119	XP_006364071.1 PREDICTED: protein XRI1-like [Solanum tuberosum]	3.18e-119	XP_006364071.1 PREDICTED: protein XRI1-like [Solanum tuberosum]
12	Soltu.DM.01G000050.1	sodium proton exchanger, putative (NHX7) (SOS1)	0	XP_006364070.1 PREDICTED: sodium/hydrogen exchanger 8 isoform X1 [Solanum tuberosum]	0	XP_006364070.1 PREDICTED: sodium/hydrogen exchanger 8 isoform X1 [Solanum tuberosum]	0	XP_006364070.1 PREDICTED: sodium/hydrogen exchanger 8 isoform X1 [Solanum tuberosum]
13	Soltu.DM.01G000060.1	Protein kinase superfamily protein	0	XP_006364068.1 PREDICTED: E3 ubiquitin-protein ligase KEG [Solanum tuberosum]<>XP_006364069.1 PREDICTED: E3 ubiquitin-protein ligase KEG [Solanum tuberosum]<>XP_015159241.1 PREDICTED: E3 ubiquitin-protein ligase KEG [Solanum tuberosum]	0	XP_006364068.1 PREDICTED: E3 ubiquitin-protein ligase KEG [Solanum tuberosum]<>XP_006364069.1 PREDICTED: E3 ubiquitin-protein ligase KEG [Solanum tuberosum]<>XP_015159241.1 PREDICTED: E3 ubiquitin-protein ligase KEG [Solanum tuberosum]	0	XP_006364068.1 PREDICTED: E3 ubiquitin-protein ligase KEG [Solanum tuberosum]<>XP_006364069.1 PREDICTED: E3 ubiquitin-protein ligase KEG [Solanum tuberosum]<>XP_015159241.1 PREDICTED: E3 ubiquitin-protein ligase KEG [Solanum tuberosum]
14	Soltu.DM.01G000060.2	Protein kinase superfamily protein	0	XP_006364068.1 PREDICTED: E3 ubiquitin-protein ligase KEG [Solanum tuberosum]<>XP_006364069.1 PREDICTED: E3 ubiquitin-protein ligase KEG [Solanum tuberosum]<>XP_015159241.1 PREDICTED: E3 ubiquitin-protein ligase KEG [Solanum tuberosum]	0	XP_006364068.1 PREDICTED: E3 ubiquitin-protein ligase KEG [Solanum tuberosum]<>XP_006364069.1 PREDICTED: E3 ubiquitin-protein ligase KEG [Solanum tuberosum]<>XP_015159241.1 PREDICTED: E3 ubiquitin-protein ligase KEG [Solanum tuberosum]	0	XP_006364068.1 PREDICTED: E3 ubiquitin-protein ligase KEG [Solanum tuberosum]<>XP_006364069.1 PREDICTED: E3 ubiquitin-protein ligase KEG [Solanum tuberosum]<>XP_015159241.1 PREDICTED: E3 ubiquitin-protein ligase KEG [Solanum tuberosum]
15	Soltu.DM.01G000060.3	Protein kinase superfamily protein	0	XP_006364068.1 PREDICTED: E3 ubiquitin-protein ligase KEG [Solanum tuberosum]<>XP_006364069.1 PREDICTED: E3 ubiquitin-protein ligase KEG [Solanum tuberosum]<>XP_015159241.1 PREDICTED: E3 ubiquitin-protein ligase KEG [Solanum tuberosum]	0	XP_006364068.1 PREDICTED: E3 ubiquitin-protein ligase KEG [Solanum tuberosum]<>XP_006364069.1 PREDICTED: E3 ubiquitin-protein ligase KEG [Solanum tuberosum]<>XP_015159241.1 PREDICTED: E3 ubiquitin-protein ligase KEG [Solanum tuberosum]	0	XP_006364068.1 PREDICTED: E3 ubiquitin-protein ligase KEG [Solanum tuberosum]<>XP_006364069.1 PREDICTED: E3 ubiquitin-protein ligase KEG [Solanum tuberosum]<>XP_015159241.1 PREDICTED: E3 ubiquitin-protein ligase KEG [Solanum tuberosum]
16	Soltu.DM.01G000060.4	Protein kinase superfamily protein	0	XP_006364068.1 PREDICTED: E3 ubiquitin-protein ligase KEG [Solanum tuberosum]<>XP_006364069.1 PREDICTED: E3 ubiquitin-protein ligase KEG [Solanum tuberosum]<>XP_015159241.1 PREDICTED: E3 ubiquitin-protein ligase KEG [Solanum tuberosum]	0	XP_006364068.1 PREDICTED: E3 ubiquitin-protein ligase KEG [Solanum tuberosum]<>XP_006364069.1 PREDICTED: E3 ubiquitin-protein ligase KEG [Solanum tuberosum]<>XP_015159241.1 PREDICTED: E3 ubiquitin-protein ligase KEG [Solanum tuberosum]	0	XP_006364068.1 PREDICTED: E3 ubiquitin-protein ligase KEG [Solanum tuberosum]<>XP_006364069.1 PREDICTED: E3 ubiquitin-protein ligase KEG [Solanum tuberosum]<>XP_015159241.1 PREDICTED: E3 ubiquitin-protein ligase KEG [Solanum tuberosum]
17	Soltu.DM.01G000060.5	Protein kinase superfamily protein	0	XP_006364068.1 PREDICTED: E3 ubiquitin-protein ligase KEG [Solanum tuberosum]<>XP_006364069.1 PREDICTED: E3 ubiquitin-protein ligase KEG [Solanum tuberosum]<>XP_015159241.1 PREDICTED: E3 ubiquitin-protein ligase KEG [Solanum tuberosum]	0	XP_006364068.1 PREDICTED: E3 ubiquitin-protein ligase KEG [Solanum tuberosum]<>XP_006364069.1 PREDICTED: E3 ubiquitin-protein ligase KEG [Solanum tuberosum]<>XP_015159241.1 PREDICTED: E3 ubiquitin-protein ligase KEG [Solanum tuberosum]	0	XP_006364068.1 PREDICTED: E3 ubiquitin-protein ligase KEG [Solanum tuberosum]<>XP_006364069.1 PREDICTED: E3 ubiquitin-protein ligase KEG [Solanum tuberosum]<>XP_015159241.1 PREDICTED: E3 ubiquitin-protein ligase KEG [Solanum tuberosum]
18	Soltu.DM.01G000070.1	Endomembrane protein 70 protein family	0	XP_006364083.1 PREDICTED: transmembrane 9 superfamily member 3-like [Solanum tuberosum]	0	KAG5628327.1 hypothetical protein H5410_000044 [Solanum commersonii]	0	KAG5628327.1 hypothetical protein H5410_000044 [Solanum commersonii]
19	Soltu.DM.01G000080.1	hypothetical protein	2.37e-27	XP_006364082.1 PREDICTED: CASP-like protein PIMP1 [Solanum tuberosum]	2.73e-65	KAG5628326.1 hypothetical protein H5410_000043 [Solanum commersonii]	2.73e-65	KAG5628326.1 hypothetical protein H5410_000043 [Solanum commersonii]
20	Soltu.DM.01G000090.1	C2H2-like zinc finger protein	2.83e-235	XP_006364067.1 PREDICTED: protein SHOOT GRAVITROPISM 5 [Solanum tuberosum]	2.83e-235	XP_006364067.1 PREDICTED: protein SHOOT GRAVITROPISM 5 [Solanum tuberosum]	2.83e-235	XP_006364067.1 PREDICTED: protein SHOOT GRAVITROPISM 5 [Solanum tuberosum]
21	Soltu.DM.01G000100.1	S-locus lectin protein kinase family protein	0	XP_015159252.1 PREDICTED: G-type lectin S-receptor-like serine/threonine-protein kinase At1g11330 isoform X1 [Solanum tuberosum]	0	XP_015159252.1 PREDICTED: G-type lectin S-receptor-like serine/threonine-protein kinase At1g11330 isoform X1 [Solanum tuberosum]	0	XP_015159252.1 PREDICTED: G-type lectin S-receptor-like serine/threonine-protein kinase At1g11330 isoform X1 [Solanum tuberosum]
22	Soltu.DM.01G000100.2	S-locus lectin protein kinase family protein	0	XP_015159252.1 PREDICTED: G-type lectin S-receptor-like serine/threonine-protein kinase At1g11330 isoform X1 [Solanum tuberosum]	0	XP_015159252.1 PREDICTED: G-type lectin S-receptor-like serine/threonine-protein kinase At1g11330 isoform X1 [Solanum tuberosum]	0	XP_015159252.1 PREDICTED: G-type lectin S-receptor-like serine/threonine-protein kinase At1g11330 isoform X1 [Solanum tuberosum]
23	Soltu.DM.01G000110.1	ENTH/VHS/GAT family protein	2.69e-279	XP_006364081.1 PREDICTED: putative clathrin assembly protein At1g25240 [Solanum tuberosum]	2.69e-279	XP_006364081.1 PREDICTED: putative clathrin assembly protein At1g25240 [Solanum tuberosum]	2.69e-279	XP_006364081.1 PREDICTED: putative clathrin assembly protein At1g25240 [Solanum tuberosum]
24	Soltu.DM.01G000120.1	Microtubule associated protein (MAP65/ASE1) family protein	0	XP_006364065.1 PREDICTED: 65-kDa microtubule-associated protein 6-like [Solanum tuberosum]<>XP_006364066.1 PREDICTED: 65-kDa microtubule-associated protein 6-like [Solanum tuberosum]	0	XP_006364065.1 PREDICTED: 65-kDa microtubule-associated protein 6-like [Solanum tuberosum]<>XP_006364066.1 PREDICTED: 65-kDa microtubule-associated protein 6-like [Solanum tuberosum]	0	XP_006364065.1 PREDICTED: 65-kDa microtubule-associated protein 6-like [Solanum tuberosum]<>XP_006364066.1 PREDICTED: 65-kDa microtubule-associated protein 6-like [Solanum tuberosum]
25	Soltu.DM.01G000120.2	Microtubule associated protein (MAP65/ASE1) family protein	0	XP_006364065.1 PREDICTED: 65-kDa microtubule-associated protein 6-like [Solanum tuberosum]<>XP_006364066.1 PREDICTED: 65-kDa microtubule-associated protein 6-like [Solanum tuberosum]	0	XP_006364065.1 PREDICTED: 65-kDa microtubule-associated protein 6-like [Solanum tuberosum]<>XP_006364066.1 PREDICTED: 65-kDa microtubule-associated protein 6-like [Solanum tuberosum]	0	XP_006364065.1 PREDICTED: 65-kDa microtubule-associated protein 6-like [Solanum tuberosum]<>XP_006364066.1 PREDICTED: 65-kDa microtubule-associated protein 6-like [Solanum tuberosum]
26	Soltu.DM.01G000130.1	DNAse I-like superfamily protein	2.32e-260	XP_006364080.2 PREDICTED: type IV inositol polyphosphate 5-phosphatase 9 [Solanum tuberosum]	2.32e-260	XP_006364080.2 PREDICTED: type IV inositol polyphosphate 5-phosphatase 9 [Solanum tuberosum]	2.32e-260	XP_006364080.2 PREDICTED: type IV inositol polyphosphate 5-phosphatase 9 [Solanum tuberosum]
27	Soltu.DM.01G000140.1	2-oxoglutarate (2OG) and Fe(II)-dependent oxygenase superfamily protein	0	XP_006364062.1 PREDICTED: uncharacterized protein LOC102600453 isoform X1 [Solanum tuberosum]	0	XP_006364062.1 PREDICTED: uncharacterized protein LOC102600453 isoform X1 [Solanum tuberosum]	0	XP_006364062.1 PREDICTED: uncharacterized protein LOC102600453 isoform X1 [Solanum tuberosum]
28	Soltu.DM.01G000150.1	dolichol-phosphate mannosyltransferase-related	3.43e-56	XP_006364061.1 PREDICTED: dolichol-phosphate mannosyltransferase subunit 3 [Solanum tuberosum]	3.43e-56	XP_006364061.1 PREDICTED: dolichol-phosphate mannosyltransferase subunit 3 [Solanum tuberosum]	3.43e-56	XP_006364061.1 PREDICTED: dolichol-phosphate mannosyltransferase subunit 3 [Solanum tuberosum]
29	Soltu.DM.01G000160.1	xyloglucan endotransglucosylase/hydrolase	2.39e-252	XP_006364060.1 PREDICTED: probable xyloglucan endotransglucosylase/hydrolase protein 28 [Solanum tuberosum]	2.39e-252	XP_006364060.1 PREDICTED: probable xyloglucan endotransglucosylase/hydrolase protein 28 [Solanum tuberosum]	2.39e-252	XP_006364060.1 PREDICTED: probable xyloglucan endotransglucosylase/hydrolase protein 28 [Solanum tuberosum]
30	Soltu.DM.01G000170.1	zinc finger protein	5.86e-173	XP_006364059.1 PREDICTED: zinc finger protein 4-like [Solanum tuberosum]<>XP_015159248.1 PREDICTED: zinc finger protein 4-like [Solanum tuberosum]	2.67e-187	KAG5628314.1 hypothetical protein H5410_000031 [Solanum commersonii]	2.67e-187	KAG5628314.1 hypothetical protein H5410_000031 [Solanum commersonii]
31	Soltu.DM.01G000170.2	zinc finger protein	1.98e-173	XP_006364059.1 PREDICTED: zinc finger protein 4-like [Solanum tuberosum]<>XP_015159248.1 PREDICTED: zinc finger protein 4-like [Solanum tuberosum]	8.38e-186	KAG5628314.1 hypothetical protein H5410_000031 [Solanum commersonii]	8.38e-186	KAG5628314.1 hypothetical protein H5410_000031 [Solanum commersonii]
32	Soltu.DM.01G000180.1	hypothetical protein	2.83e-11	XP_006350180.1 PREDICTED: uncharacterized protein LOC102602163 [Solanum tuberosum]	1.71e-53	KAG5628313.1 hypothetical protein H5410_000030 [Solanum commersonii]	1.71e-53	KAG5628313.1 hypothetical protein H5410_000030 [Solanum commersonii]
33	Soltu.DM.01G000190.1	hypothetical protein
34	Soltu.DM.01G000200.1	Protein of unknown function (DUF1423)	0	XP_015159242.1 PREDICTED: protein OBERON 3-like [Solanum tuberosum]	0	XP_015159242.1 PREDICTED: protein OBERON 3-like [Solanum tuberosum]	0	XP_015159242.1 PREDICTED: protein OBERON 3-like [Solanum tuberosum]
35	Soltu.DM.01G000210.1	Protein of unknown function (DUF1423)	0	XP_006364058.1 PREDICTED: protein OBERON 3-like [Solanum tuberosum]<>XP_015159243.1 PREDICTED: protein OBERON 3-like [Solanum tuberosum]	0	XP_006364058.1 PREDICTED: protein OBERON 3-like [Solanum tuberosum]<>XP_015159243.1 PREDICTED: protein OBERON 3-like [Solanum tuberosum]	0	XP_006364058.1 PREDICTED: protein OBERON 3-like [Solanum tuberosum]<>XP_015159243.1 PREDICTED: protein OBERON 3-like [Solanum tuberosum]
36	Soltu.DM.01G000220.1	Cytochrome b561/ferric reductase transmembrane protein family	4.05e-147	XP_006364056.1 PREDICTED: probable ascorbate-specific transmembrane electron transporter 1 [Solanum tuberosum]	4.05e-147	XP_006364056.1 PREDICTED: probable ascorbate-specific transmembrane electron transporter 1 [Solanum tuberosum]	4.05e-147	XP_006364056.1 PREDICTED: probable ascorbate-specific transmembrane electron transporter 1 [Solanum tuberosum]
37	Soltu.DM.01G000220.2	Cytochrome b561/ferric reductase transmembrane protein family	6.02e-114	XP_006364056.1 PREDICTED: probable ascorbate-specific transmembrane electron transporter 1 [Solanum tuberosum]	6.02e-114	XP_006364056.1 PREDICTED: probable ascorbate-specific transmembrane electron transporter 1 [Solanum tuberosum]	6.02e-114	XP_006364056.1 PREDICTED: probable ascorbate-specific transmembrane electron transporter 1 [Solanum tuberosum]
38	Soltu.DM.01G000220.3	Cytochrome b561/ferric reductase transmembrane protein family	1.68e-87	XP_006364056.1 PREDICTED: probable ascorbate-specific transmembrane electron transporter 1 [Solanum tuberosum]	1.68e-87	XP_006364056.1 PREDICTED: probable ascorbate-specific transmembrane electron transporter 1 [Solanum tuberosum]	1.68e-87	XP_006364056.1 PREDICTED: probable ascorbate-specific transmembrane electron transporter 1 [Solanum tuberosum]
39	Soltu.DM.01G000230.1	Cytochrome b561/ferric reductase transmembrane protein family	2.35e-157	XP_006364079.1 PREDICTED: probable transmembrane ascorbate ferrireductase 3 [Solanum tuberosum]	2.35e-157	XP_006364079.1 PREDICTED: probable transmembrane ascorbate ferrireductase 3 [Solanum tuberosum]	2.35e-157	XP_006364079.1 PREDICTED: probable transmembrane ascorbate ferrireductase 3 [Solanum tuberosum]
40	Soltu.DM.01G000240.1	ARM repeat superfamily protein	0	XP_006364055.1 PREDICTED: U-box domain-containing protein 21-like [Solanum tuberosum]	0	XP_006364055.1 PREDICTED: U-box domain-containing protein 21-like [Solanum tuberosum]	0	XP_006364055.1 PREDICTED: U-box domain-containing protein 21-like [Solanum tuberosum]
41	Soltu.DM.01G000250.1	ENTH/ANTH/VHS superfamily protein	0	XP_006364078.1 PREDICTED: putative clathrin assembly protein At2g25430 [Solanum tuberosum]	0	XP_006364078.1 PREDICTED: putative clathrin assembly protein At2g25430 [Solanum tuberosum]	0	XP_006364078.1 PREDICTED: putative clathrin assembly protein At2g25430 [Solanum tuberosum]
42	Soltu.DM.01G000260.1	hypothetical protein			0.000218	KAG5628306.1 hypothetical protein H5410_000023 [Solanum commersonii]	0.000218	KAG5628306.1 hypothetical protein H5410_000023 [Solanum commersonii]
43	Soltu.DM.01G000270.1	zinc-finger protein	6.1e-203	XP_015159250.1 PREDICTED: zinc finger protein 3-like [Solanum tuberosum]	6.1e-203	XP_015159250.1 PREDICTED: zinc finger protein 3-like [Solanum tuberosum]	6.1e-203	XP_015159250.1 PREDICTED: zinc finger protein 3-like [Solanum tuberosum]
44	Soltu.DM.01G000280.1	zinc finger protein	3.71e-209	XP_006364077.1 PREDICTED: zinc finger protein 3-like [Solanum tuberosum]	3.71e-209	XP_006364077.1 PREDICTED: zinc finger protein 3-like [Solanum tuberosum]	3.71e-209	XP_006364077.1 PREDICTED: zinc finger protein 3-like [Solanum tuberosum]
45	Soltu.DM.01G000290.1	UDP-Glycosyltransferase / trehalose-phosphatase family protein	0	XP_006364054.1 PREDICTED: alpha,alpha-trehalose-phosphate synthase [UDP-forming] 6-like [Solanum tuberosum]<>XP_015159238.1 PREDICTED: alpha,alpha-trehalose-phosphate synthase [UDP-forming] 6-like [Solanum tuberosum]<>XP_015159239.1 PREDICTED: alpha,alpha-trehalose-phosphate synthase [UDP-forming] 6-like [Solanum tuberosum]	0	XP_006364054.1 PREDICTED: alpha,alpha-trehalose-phosphate synthase [UDP-forming] 6-like [Solanum tuberosum]<>XP_015159238.1 PREDICTED: alpha,alpha-trehalose-phosphate synthase [UDP-forming] 6-like [Solanum tuberosum]<>XP_015159239.1 PREDICTED: alpha,alpha-trehalose-phosphate synthase [UDP-forming] 6-like [Solanum tuberosum]	0	XP_006364054.1 PREDICTED: alpha,alpha-trehalose-phosphate synthase [UDP-forming] 6-like [Solanum tuberosum]<>XP_015159238.1 PREDICTED: alpha,alpha-trehalose-phosphate synthase [UDP-forming] 6-like [Solanum tuberosum]<>XP_015159239.1 PREDICTED: alpha,alpha-trehalose-phosphate synthase [UDP-forming] 6-like [Solanum tuberosum]
46	Soltu.DM.01G000290.2	UDP-Glycosyltransferase / trehalose-phosphatase family protein	0	XP_006364054.1 PREDICTED: alpha,alpha-trehalose-phosphate synthase [UDP-forming] 6-like [Solanum tuberosum]<>XP_015159238.1 PREDICTED: alpha,alpha-trehalose-phosphate synthase [UDP-forming] 6-like [Solanum tuberosum]<>XP_015159239.1 PREDICTED: alpha,alpha-trehalose-phosphate synthase [UDP-forming] 6-like [Solanum tuberosum]	0	XP_006364054.1 PREDICTED: alpha,alpha-trehalose-phosphate synthase [UDP-forming] 6-like [Solanum tuberosum]<>XP_015159238.1 PREDICTED: alpha,alpha-trehalose-phosphate synthase [UDP-forming] 6-like [Solanum tuberosum]<>XP_015159239.1 PREDICTED: alpha,alpha-trehalose-phosphate synthase [UDP-forming] 6-like [Solanum tuberosum]	0	XP_006364054.1 PREDICTED: alpha,alpha-trehalose-phosphate synthase [UDP-forming] 6-like [Solanum tuberosum]<>XP_015159238.1 PREDICTED: alpha,alpha-trehalose-phosphate synthase [UDP-forming] 6-like [Solanum tuberosum]<>XP_015159239.1 PREDICTED: alpha,alpha-trehalose-phosphate synthase [UDP-forming] 6-like [Solanum tuberosum]
47	Soltu.DM.01G000290.3	UDP-Glycosyltransferase / trehalose-phosphatase family protein	0	XP_006364054.1 PREDICTED: alpha,alpha-trehalose-phosphate synthase [UDP-forming] 6-like [Solanum tuberosum]<>XP_015159238.1 PREDICTED: alpha,alpha-trehalose-phosphate synthase [UDP-forming] 6-like [Solanum tuberosum]<>XP_015159239.1 PREDICTED: alpha,alpha-trehalose-phosphate synthase [UDP-forming] 6-like [Solanum tuberosum]	0	XP_006364054.1 PREDICTED: alpha,alpha-trehalose-phosphate synthase [UDP-forming] 6-like [Solanum tuberosum]<>XP_015159238.1 PREDICTED: alpha,alpha-trehalose-phosphate synthase [UDP-forming] 6-like [Solanum tuberosum]<>XP_015159239.1 PREDICTED: alpha,alpha-trehalose-phosphate synthase [UDP-forming] 6-like [Solanum tuberosum]	0	XP_006364054.1 PREDICTED: alpha,alpha-trehalose-phosphate synthase [UDP-forming] 6-like [Solanum tuberosum]<>XP_015159238.1 PREDICTED: alpha,alpha-trehalose-phosphate synthase [UDP-forming] 6-like [Solanum tuberosum]<>XP_015159239.1 PREDICTED: alpha,alpha-trehalose-phosphate synthase [UDP-forming] 6-like [Solanum tuberosum]
48	Soltu.DM.01G000290.4	UDP-Glycosyltransferase / trehalose-phosphatase family protein	0	XP_006364054.1 PREDICTED: alpha,alpha-trehalose-phosphate synthase [UDP-forming] 6-like [Solanum tuberosum]<>XP_015159238.1 PREDICTED: alpha,alpha-trehalose-phosphate synthase [UDP-forming] 6-like [Solanum tuberosum]<>XP_015159239.1 PREDICTED: alpha,alpha-trehalose-phosphate synthase [UDP-forming] 6-like [Solanum tuberosum]	0	XP_006364054.1 PREDICTED: alpha,alpha-trehalose-phosphate synthase [UDP-forming] 6-like [Solanum tuberosum]<>XP_015159238.1 PREDICTED: alpha,alpha-trehalose-phosphate synthase [UDP-forming] 6-like [Solanum tuberosum]<>XP_015159239.1 PREDICTED: alpha,alpha-trehalose-phosphate synthase [UDP-forming] 6-like [Solanum tuberosum]	0	XP_006364054.1 PREDICTED: alpha,alpha-trehalose-phosphate synthase [UDP-forming] 6-like [Solanum tuberosum]<>XP_015159238.1 PREDICTED: alpha,alpha-trehalose-phosphate synthase [UDP-forming] 6-like [Solanum tuberosum]<>XP_015159239.1 PREDICTED: alpha,alpha-trehalose-phosphate synthase [UDP-forming] 6-like [Solanum tuberosum]
49	Soltu.DM.01G000300.1	MAC/Perforin domain-containing protein	0	XP_006364053.1 PREDICTED: MACPF domain-containing protein At1g14780 [Solanum tuberosum]	0	XP_006364053.1 PREDICTED: MACPF domain-containing protein At1g14780 [Solanum tuberosum]	0	XP_006364053.1 PREDICTED: MACPF domain-containing protein At1g14780 [Solanum tuberosum]
50	Soltu.DM.01G000310.1	S-adenosyl-L-methionine-dependent methyltransferases superfamily protein	1.75e-207	XP_006364076.1 PREDICTED: probable S-adenosylmethionine-dependent methyltransferase At5g38100 [Solanum tuberosum]	1.75e-207	XP_006364076.1 PREDICTED: probable S-adenosylmethionine-dependent methyltransferase At5g38100 [Solanum tuberosum]	1.75e-207	XP_006364076.1 PREDICTED: probable S-adenosylmethionine-dependent methyltransferase At5g38100 [Solanum tuberosum]
51	Soltu.DM.01G000320.1	S-adenosyl-L-methionine-dependent methyltransferases superfamily protein	3.96e-165	XP_006364075.1 PREDICTED: probable S-adenosylmethionine-dependent methyltransferase At5g38780 [Solanum tuberosum]	3.96e-165	XP_006364075.1 PREDICTED: probable S-adenosylmethionine-dependent methyltransferase At5g38780 [Solanum tuberosum]	3.96e-165	XP_006364075.1 PREDICTED: probable S-adenosylmethionine-dependent methyltransferase At5g38780 [Solanum tuberosum]
52	Soltu.DM.01G000330.1	S-adenosyl-L-methionine-dependent methyltransferases superfamily protein	4.06e-248	XP_006364052.2 PREDICTED: probable S-adenosylmethionine-dependent methyltransferase At5g37990 [Solanum tuberosum]	4.06e-248	XP_006364052.2 PREDICTED: probable S-adenosylmethionine-dependent methyltransferase At5g37990 [Solanum tuberosum]	4.06e-248	XP_006364052.2 PREDICTED: probable S-adenosylmethionine-dependent methyltransferase At5g37990 [Solanum tuberosum]
53	Soltu.DM.01G000340.1	S-adenosyl-L-methionine-dependent methyltransferases superfamily protein	1.58e-20	XP_006364036.1 PREDICTED: probable S-adenosylmethionine-dependent methyltransferase At5g38100 [Solanum tuberosum]	1.91e-47	KAG5628284.1 hypothetical protein H5410_000001 [Solanum commersonii]	1.91e-47	KAG5628284.1 hypothetical protein H5410_000001 [Solanum commersonii]
54	Soltu.DM.01G000350.1	Aspartate kinase family protein	0	XP_006364050.1 PREDICTED: aspartokinase 2, chloroplastic-like isoform X1 [Solanum tuberosum]	0	XP_006364050.1 PREDICTED: aspartokinase 2, chloroplastic-like isoform X1 [Solanum tuberosum]	0	XP_006364050.1 PREDICTED: aspartokinase 2, chloroplastic-like isoform X1 [Solanum tuberosum]
55	Soltu.DM.01G000350.2	aspartate kinase	0	XP_006364050.1 PREDICTED: aspartokinase 2, chloroplastic-like isoform X1 [Solanum tuberosum]	0	XP_006364050.1 PREDICTED: aspartokinase 2, chloroplastic-like isoform X1 [Solanum tuberosum]	0	XP_006364050.1 PREDICTED: aspartokinase 2, chloroplastic-like isoform X1 [Solanum tuberosum]
56	Soltu.DM.01G000360.1	semialdehyde dehydrogenase family protein	2.44e-271	XP_006364049.1 PREDICTED: aspartate-semialdehyde dehydrogenase [Solanum tuberosum]	2.44e-271	XP_006364049.1 PREDICTED: aspartate-semialdehyde dehydrogenase [Solanum tuberosum]	2.44e-271	XP_006364049.1 PREDICTED: aspartate-semialdehyde dehydrogenase [Solanum tuberosum]
57	Soltu.DM.01G000370.1	Sec14p-like phosphatidylinositol transfer family protein	1.79e-81	XP_006364045.1 PREDICTED: sec14 cytosolic factor-like [Solanum tuberosum]	5.19e-88	KAG5628297.1 hypothetical protein H5410_000014 [Solanum commersonii]	5.75e-93	XP_010316452.1 uncharacterized protein LOC101258093 isoform X2 [Solanum lycopersicum]
58	Soltu.DM.01G000380.1	Sec14p-like phosphatidylinositol transfer family protein	3.22e-165	XP_006364048.1 PREDICTED: SEC14 cytosolic factor [Solanum tuberosum]	3.22e-165	XP_006364048.1 PREDICTED: SEC14 cytosolic factor [Solanum tuberosum]	3.22e-165	XP_006364048.1 PREDICTED: SEC14 cytosolic factor [Solanum tuberosum]
59	Soltu.DM.01G000380.2	Sec14p-like phosphatidylinositol transfer family protein	1.01e-154	XP_006364048.1 PREDICTED: SEC14 cytosolic factor [Solanum tuberosum]	1.01e-154	XP_006364048.1 PREDICTED: SEC14 cytosolic factor [Solanum tuberosum]	1.01e-154	XP_006364048.1 PREDICTED: SEC14 cytosolic factor [Solanum tuberosum]
60	Soltu.DM.01G000390.1	Sec14p-like phosphatidylinositol transfer family protein	1.49e-166	XP_006364046.1 PREDICTED: SEC14 cytosolic factor-like isoform X1 [Solanum tuberosum]<>XP_006364047.1 PREDICTED: SEC14 cytosolic factor-like isoform X2 [Solanum tuberosum]	1.49e-166	XP_006364046.1 PREDICTED: SEC14 cytosolic factor-like isoform X1 [Solanum tuberosum]<>XP_006364047.1 PREDICTED: SEC14 cytosolic factor-like isoform X2 [Solanum tuberosum]	1.49e-166	XP_006364046.1 PREDICTED: SEC14 cytosolic factor-like isoform X1 [Solanum tuberosum]<>XP_006364047.1 PREDICTED: SEC14 cytosolic factor-like isoform X2 [Solanum tuberosum]
61	Soltu.DM.01G000400.1	Sec14p-like phosphatidylinositol transfer family protein	1e-147	XP_006364045.1 PREDICTED: sec14 cytosolic factor-like [Solanum tuberosum]	1e-147	XP_006364045.1 PREDICTED: sec14 cytosolic factor-like [Solanum tuberosum]	1e-147	XP_006364045.1 PREDICTED: sec14 cytosolic factor-like [Solanum tuberosum]
62	Soltu.DM.01G000410.1	NB-ARC domain-containing disease resistance protein	1.94e-135	XP_006367915.1 PREDICTED: putative disease resistance RPP13-like protein 3 [Solanum tuberosum]	1.94e-135	XP_006367915.1 PREDICTED: putative disease resistance RPP13-like protein 3 [Solanum tuberosum]	1.94e-135	XP_006367915.1 PREDICTED: putative disease resistance RPP13-like protein 3 [Solanum tuberosum]
63	Soltu.DM.01G000420.1	NB-ARC domain-containing disease resistance protein	0	XP_015159233.1 PREDICTED: putative late blight resistance protein homolog R1A-10 [Solanum tuberosum]	0	KAG5568145.1 hypothetical protein H5410_064838 [Solanum commersonii]	0	KAG5568145.1 hypothetical protein H5410_064838 [Solanum commersonii]
64	Soltu.DM.01G000430.1	NB-ARC domain-containing disease resistance protein	5.9e-269	XP_006367916.1 PREDICTED: putative disease resistance RPP13-like protein 3 isoform X3 [Solanum tuberosum]	7.14e-270	KAG5628348.1 hypothetical protein H5410_000065 [Solanum commersonii]	7.14e-270	KAG5628348.1 hypothetical protein H5410_000065 [Solanum commersonii]
65	Soltu.DM.01G000440.1	NB-ARC domain-containing disease resistance protein	0	XP_015161251.1 PREDICTED: putative disease resistance RPP13-like protein 3 isoform X1 [Solanum tuberosum]<>XP_015161252.1 PREDICTED: putative disease resistance RPP13-like protein 3 isoform X1 [Solanum tuberosum]<>XP_015161253.1 PREDICTED: putative disease resistance RPP13-like protein 3 isoform X1 [Solanum tuberosum]<>XP_015161254.1 PREDICTED: putative disease resistance RPP13-like protein 3 iso…	0	KAG5628362.1 hypothetical protein H5410_000079 [Solanum commersonii]	0	KAG5628362.1 hypothetical protein H5410_000079 [Solanum commersonii]
66	Soltu.DM.01G000450.1	NB-ARC domain-containing disease resistance protein	0	XP_015161251.1 PREDICTED: putative disease resistance RPP13-like protein 3 isoform X1 [Solanum tuberosum]<>XP_015161252.1 PREDICTED: putative disease resistance RPP13-like protein 3 isoform X1 [Solanum tuberosum]<>XP_015161253.1 PREDICTED: putative disease resistance RPP13-like protein 3 isoform X1 [Solanum tuberosum]<>XP_015161254.1 PREDICTED: putative disease resistance RPP13-like protein 3 iso…	0	KAG5628348.1 hypothetical protein H5410_000065 [Solanum commersonii]	0	KAG5628348.1 hypothetical protein H5410_000065 [Solanum commersonii]
67	Soltu.DM.01G000460.1	NB-ARC domain-containing disease resistance protein	0	XP_015161260.1 PREDICTED: putative disease resistance RPP13-like protein 3 isoform X2 [Solanum tuberosum]	0	KAG5628348.1 hypothetical protein H5410_000065 [Solanum commersonii]	0	KAG5628348.1 hypothetical protein H5410_000065 [Solanum commersonii]
68	Soltu.DM.01G000460.2	NB-ARC domain-containing disease resistance protein	0	XP_006367916.1 PREDICTED: putative disease resistance RPP13-like protein 3 isoform X3 [Solanum tuberosum]	0	KAG5628348.1 hypothetical protein H5410_000065 [Solanum commersonii]	0	KAG5628348.1 hypothetical protein H5410_000065 [Solanum commersonii]
69	Soltu.DM.01G000460.3	NB-ARC domain-containing disease resistance protein	0	XP_015161251.1 PREDICTED: putative disease resistance RPP13-like protein 3 isoform X1 [Solanum tuberosum]<>XP_015161252.1 PREDICTED: putative disease resistance RPP13-like protein 3 isoform X1 [Solanum tuberosum]<>XP_015161253.1 PREDICTED: putative disease resistance RPP13-like protein 3 isoform X1 [Solanum tuberosum]<>XP_015161254.1 PREDICTED: putative disease resistance RPP13-like protein 3 iso…	0	KAG5628348.1 hypothetical protein H5410_000065 [Solanum commersonii]	0	KAG5628348.1 hypothetical protein H5410_000065 [Solanum commersonii]
70	Soltu.DM.01G000470.1	NB-ARC domain-containing disease resistance protein	0	XP_015161251.1 PREDICTED: putative disease resistance RPP13-like protein 3 isoform X1 [Solanum tuberosum]<>XP_015161252.1 PREDICTED: putative disease resistance RPP13-like protein 3 isoform X1 [Solanum tuberosum]<>XP_015161253.1 PREDICTED: putative disease resistance RPP13-like protein 3 isoform X1 [Solanum tuberosum]<>XP_015161254.1 PREDICTED: putative disease resistance RPP13-like protein 3 iso…	0	KAG5628348.1 hypothetical protein H5410_000065 [Solanum commersonii]	0	KAG5628348.1 hypothetical protein H5410_000065 [Solanum commersonii]
71	Soltu.DM.01G000480.1	NB-ARC domain-containing disease resistance protein	0	XP_015159233.1 PREDICTED: putative late blight resistance protein homolog R1A-10 [Solanum tuberosum]	0	KAG5628348.1 hypothetical protein H5410_000065 [Solanum commersonii]	0	KAG5628348.1 hypothetical protein H5410_000065 [Solanum commersonii]
72	Soltu.DM.01G000490.1	flavin-binding, kelch repeat, f box	0	XP_006364042.2 PREDICTED: adagio protein 3 [Solanum tuberosum]	0	XP_006364042.2 PREDICTED: adagio protein 3 [Solanum tuberosum]	0	XP_006364042.2 PREDICTED: adagio protein 3 [Solanum tuberosum]
73	Soltu.DM.01G000500.1	DYNAMIN-like 1C	0	XP_006364041.1 PREDICTED: dynamin-related protein 1C [Solanum tuberosum]	0	XP_006364041.1 PREDICTED: dynamin-related protein 1C [Solanum tuberosum]	0	XP_006364041.1 PREDICTED: dynamin-related protein 1C [Solanum tuberosum]
74	Soltu.DM.01G000510.1	microtubule-associated proteins 70-2	0	XP_006364039.1 PREDICTED: microtubule-associated protein 70-2-like [Solanum tuberosum]	0	XP_006364039.1 PREDICTED: microtubule-associated protein 70-2-like [Solanum tuberosum]	0	XP_006364039.1 PREDICTED: microtubule-associated protein 70-2-like [Solanum tuberosum]
75	Soltu.DM.01G000520.1	Ankyrin repeat family protein	1.3e-256	XP_006364038.1 PREDICTED: ankyrin repeat-containing protein At2g01680 isoform X1 [Solanum tuberosum]	1.3e-256	XP_006364038.1 PREDICTED: ankyrin repeat-containing protein At2g01680 isoform X1 [Solanum tuberosum]	1.3e-256	XP_006364038.1 PREDICTED: ankyrin repeat-containing protein At2g01680 isoform X1 [Solanum tuberosum]
76	Soltu.DM.01G000520.2	Ankyrin repeat family protein	5.87e-255	XP_006364038.1 PREDICTED: ankyrin repeat-containing protein At2g01680 isoform X1 [Solanum tuberosum]	5.87e-255	XP_006364038.1 PREDICTED: ankyrin repeat-containing protein At2g01680 isoform X1 [Solanum tuberosum]	5.87e-255	XP_006364038.1 PREDICTED: ankyrin repeat-containing protein At2g01680 isoform X1 [Solanum tuberosum]
77	Soltu.DM.01G000520.3	Ankyrin repeat family protein	2.4e-259	XP_006364038.1 PREDICTED: ankyrin repeat-containing protein At2g01680 isoform X1 [Solanum tuberosum]	2.4e-259	XP_006364038.1 PREDICTED: ankyrin repeat-containing protein At2g01680 isoform X1 [Solanum tuberosum]	2.4e-259	XP_006364038.1 PREDICTED: ankyrin repeat-containing protein At2g01680 isoform X1 [Solanum tuberosum]
78	Soltu.DM.01G000520.4	Ankyrin repeat family protein	4.46e-260	XP_006364038.1 PREDICTED: ankyrin repeat-containing protein At2g01680 isoform X1 [Solanum tuberosum]	4.46e-260	XP_006364038.1 PREDICTED: ankyrin repeat-containing protein At2g01680 isoform X1 [Solanum tuberosum]	4.46e-260	XP_006364038.1 PREDICTED: ankyrin repeat-containing protein At2g01680 isoform X1 [Solanum tuberosum]
79	Soltu.DM.01G000520.5	Ankyrin repeat family protein	2.85e-258	XP_006364038.1 PREDICTED: ankyrin repeat-containing protein At2g01680 isoform X1 [Solanum tuberosum]	2.85e-258	XP_006364038.1 PREDICTED: ankyrin repeat-containing protein At2g01680 isoform X1 [Solanum tuberosum]	2.85e-258	XP_006364038.1 PREDICTED: ankyrin repeat-containing protein At2g01680 isoform X1 [Solanum tuberosum]
80	Soltu.DM.01G000530.1	hypothetical protein			1.14e-08	KAG5614660.1 hypothetical protein H5410_014484 [Solanum commersonii]	1.14e-08	KAG5614660.1 hypothetical protein H5410_014484 [Solanum commersonii]
81	Soltu.DM.01G000540.1	hypothetical protein	1.73e-99	XP_015159664.1 PREDICTED: uncharacterized protein LOC107058457 [Solanum tuberosum]	1.73e-99	XP_015159664.1 PREDICTED: uncharacterized protein LOC107058457 [Solanum tuberosum]	1.73e-99	XP_015159664.1 PREDICTED: uncharacterized protein LOC107058457 [Solanum tuberosum]
82	Soltu.DM.01G000550.1	hypothetical protein	6.06e-08	XP_006343886.1 PREDICTED: uncharacterized protein LOC102596734 isoform X2 [Solanum tuberosum]	1.49e-10	KAG5576920.1 hypothetical protein H5410_057054 [Solanum commersonii]	1.49e-10	KAG5576920.1 hypothetical protein H5410_057054 [Solanum commersonii]
83	Soltu.DM.01G000560.1	S-adenosyl-L-methionine-dependent methyltransferases superfamily protein	1.27e-192	XP_006364036.1 PREDICTED: probable S-adenosylmethionine-dependent methyltransferase At5g38100 [Solanum tuberosum]	7.69e-271	KAG5628371.1 hypothetical protein H5410_000088 [Solanum commersonii]	7.69e-271	KAG5628371.1 hypothetical protein H5410_000088 [Solanum commersonii]
84	Soltu.DM.01G000570.1	S-adenosyl-L-methionine-dependent methyltransferases superfamily protein	1.63e-252	XP_006364035.1 PREDICTED: probable S-adenosylmethionine-dependent methyltransferase At5g38780 [Solanum tuberosum]	1.63e-252	XP_006364035.1 PREDICTED: probable S-adenosylmethionine-dependent methyltransferase At5g38780 [Solanum tuberosum]	1.63e-252	XP_006364035.1 PREDICTED: probable S-adenosylmethionine-dependent methyltransferase At5g38780 [Solanum tuberosum]
85	Soltu.DM.01G000580.1	S-adenosyl-L-methionine-dependent methyltransferases superfamily protein	4.6e-241	XP_006364073.1 PREDICTED: probable S-adenosylmethionine-dependent methyltransferase At5g38100 [Solanum tuberosum]	1.7e-286	KAG5628386.1 hypothetical protein H5410_000103 [Solanum commersonii]	1.7e-286	KAG5628386.1 hypothetical protein H5410_000103 [Solanum commersonii]
86	Soltu.DM.01G000590.1	S-adenosyl-L-methionine-dependent methyltransferases superfamily protein	5.22e-214	XP_015161306.1 PREDICTED: probable S-adenosylmethionine-dependent methyltransferase At5g37990 [Solanum tuberosum]	5.22e-214	XP_015161306.1 PREDICTED: probable S-adenosylmethionine-dependent methyltransferase At5g37990 [Solanum tuberosum]	5.22e-214	XP_015161306.1 PREDICTED: probable S-adenosylmethionine-dependent methyltransferase At5g37990 [Solanum tuberosum]
87	Soltu.DM.01G000600.1	S-adenosyl-L-methionine-dependent methyltransferases superfamily protein	1.2e-160	XP_006364073.1 PREDICTED: probable S-adenosylmethionine-dependent methyltransferase At5g38100 [Solanum tuberosum]	1.2e-160	XP_006364073.1 PREDICTED: probable S-adenosylmethionine-dependent methyltransferase At5g38100 [Solanum tuberosum]	1.2e-160	XP_006364073.1 PREDICTED: probable S-adenosylmethionine-dependent methyltransferase At5g38100 [Solanum tuberosum]
88	Soltu.DM.01G000600.2	S-adenosyl-L-methionine-dependent methyltransferases superfamily protein	1.47e-132	XP_006364073.1 PREDICTED: probable S-adenosylmethionine-dependent methyltransferase At5g38100 [Solanum tuberosum]	1.47e-132	XP_006364073.1 PREDICTED: probable S-adenosylmethionine-dependent methyltransferase At5g38100 [Solanum tuberosum]	1.47e-132	XP_006364073.1 PREDICTED: probable S-adenosylmethionine-dependent methyltransferase At5g38100 [Solanum tuberosum]
89	Soltu.DM.01G000610.1	S-adenosyl-L-methionine-dependent methyltransferases superfamily protein	2.94e-240	XP_015161306.1 PREDICTED: probable S-adenosylmethionine-dependent methyltransferase At5g37990 [Solanum tuberosum]	2.94e-240	XP_015161306.1 PREDICTED: probable S-adenosylmethionine-dependent methyltransferase At5g37990 [Solanum tuberosum]	2.94e-240	XP_015161306.1 PREDICTED: probable S-adenosylmethionine-dependent methyltransferase At5g37990 [Solanum tuberosum]
90	Soltu.DM.01G000620.1	hypothetical protein	4.16e-14	XP_006367610.1 PREDICTED: histone-lysine N-methyltransferase setd3 [Solanum tuberosum]	2.3e-14	KAG5628390.1 hypothetical protein H5410_000107 [Solanum commersonii]	8.19e-17	KVI05442.1 Rubisco LS methyltransferase, substrate-binding domain-containing protein [Cynara cardunculus var. scolymus]
91	Soltu.DM.01G000630.1	S-adenosyl-L-methionine-dependent methyltransferases superfamily protein	5.32e-247	XP_006367613.1 PREDICTED: probable S-adenosylmethionine-dependent methyltransferase At5g38100 [Solanum tuberosum]	5.32e-247	XP_006367613.1 PREDICTED: probable S-adenosylmethionine-dependent methyltransferase At5g38100 [Solanum tuberosum]	5.32e-247	XP_006367613.1 PREDICTED: probable S-adenosylmethionine-dependent methyltransferase At5g38100 [Solanum tuberosum]
92	Soltu.DM.01G000640.1	S-adenosyl-L-methionine-dependent methyltransferases superfamily protein	3.89e-71	XP_015161306.1 PREDICTED: probable S-adenosylmethionine-dependent methyltransferase At5g37990 [Solanum tuberosum]	1.47e-74	KAG5628387.1 hypothetical protein H5410_000104 [Solanum commersonii]	1.47e-74	KAG5628387.1 hypothetical protein H5410_000104 [Solanum commersonii]
93	Soltu.DM.01G000650.1	S-adenosyl-L-methionine-dependent methyltransferases superfamily protein	7.88e-249	XP_006367612.2 PREDICTED: probable S-adenosylmethionine-dependent methyltransferase At5g38100 [Solanum tuberosum]	7.88e-249	XP_006367612.2 PREDICTED: probable S-adenosylmethionine-dependent methyltransferase At5g38100 [Solanum tuberosum]	7.88e-249	XP_006367612.2 PREDICTED: probable S-adenosylmethionine-dependent methyltransferase At5g38100 [Solanum tuberosum]
94	Soltu.DM.01G000660.1	EF hand calcium-binding protein family	7.52e-99	XP_006367611.1 PREDICTED: probable calcium-binding protein CML25 [Solanum tuberosum]	7.52e-99	XP_006367611.1 PREDICTED: probable calcium-binding protein CML25 [Solanum tuberosum]	7.52e-99	XP_006367611.1 PREDICTED: probable calcium-binding protein CML25 [Solanum tuberosum]
95	Soltu.DM.01G000670.1	Rubisco methyltransferase family protein	6.22e-257	XP_006367610.1 PREDICTED: histone-lysine N-methyltransferase setd3 [Solanum tuberosum]	6.22e-257	XP_006367610.1 PREDICTED: histone-lysine N-methyltransferase setd3 [Solanum tuberosum]	6.22e-257	XP_006367610.1 PREDICTED: histone-lysine N-methyltransferase setd3 [Solanum tuberosum]
96	Soltu.DM.01G000670.2	Rubisco methyltransferase family protein	0	XP_006367610.1 PREDICTED: histone-lysine N-methyltransferase setd3 [Solanum tuberosum]	0	XP_006367610.1 PREDICTED: histone-lysine N-methyltransferase setd3 [Solanum tuberosum]	0	XP_006367610.1 PREDICTED: histone-lysine N-methyltransferase setd3 [Solanum tuberosum]
97	Soltu.DM.01G000680.1	hypothetical protein	2.55e-13	XP_006342342.1 PREDICTED: formin-like protein 20 [Solanum tuberosum]	1.03e-26	KAG5588903.1 hypothetical protein H5410_039417 [Solanum commersonii]	1.03e-26	KAG5588903.1 hypothetical protein H5410_039417 [Solanum commersonii]
98	Soltu.DM.01G000690.1	nudix hydrolase homolog	1.61e-111	XP_006367609.1 PREDICTED: nudix hydrolase 18, mitochondrial-like [Solanum tuberosum]	1.61e-111	XP_006367609.1 PREDICTED: nudix hydrolase 18, mitochondrial-like [Solanum tuberosum]<>KAG5628392.1 hypothetical protein H5410_000109 [Solanum commersonii]	1.61e-111	XP_006367609.1 PREDICTED: nudix hydrolase 18, mitochondrial-like [Solanum tuberosum]<>KAG5628392.1 hypothetical protein H5410_000109 [Solanum commersonii]
99	Soltu.DM.01G000700.1	Caleosin-related family protein	7.61e-141	XP_006367608.1 PREDICTED: probable peroxygenase 5 [Solanum tuberosum]	7.61e-141	XP_006367608.1 PREDICTED: probable peroxygenase 5 [Solanum tuberosum]	7.61e-141	XP_006367608.1 PREDICTED: probable peroxygenase 5 [Solanum tuberosum]
100	Soltu.DM.01G000710.1	Caleosin-related family protein	4.57e-136	XP_006367607.1 PREDICTED: probable peroxygenase 5 [Solanum tuberosum]	4.57e-136	XP_006367607.1 PREDICTED: probable peroxygenase 5 [Solanum tuberosum]	4.57e-136	XP_006367607.1 PREDICTED: probable peroxygenase 5 [Solanum tuberosum]
101	Soltu.DM.01G000720.1	hypothetical protein			3.25e-05	KAG5597322.1 hypothetical protein H5410_038554 [Solanum commersonii]	4.68e-07	XP_016500527.1 PREDICTED: uncharacterized protein LOC107818959 [Nicotiana tabacum]
102	Soltu.DM.01G000730.1	hypothetical protein			4.55e-38	KAG5628396.1 hypothetical protein H5410_000113 [Solanum commersonii]	4.55e-38	KAG5628396.1 hypothetical protein H5410_000113 [Solanum commersonii]
103	Soltu.DM.01G000740.1	receptor-like kinase	1.22e-158	XP_015167131.1 PREDICTED: probable inactive receptor kinase RLK902 [Solanum tuberosum]	1.1e-206	KAG5628397.1 hypothetical protein H5410_000114 [Solanum commersonii]	1.1e-206	KAG5628397.1 hypothetical protein H5410_000114 [Solanum commersonii]
104	Soltu.DM.01G000750.1	plant UBX domain-containing protein	2.01e-304	XP_006354104.1 PREDICTED: plant UBX domain-containing protein 2 [Solanum tuberosum]	2.01e-304	XP_006354104.1 PREDICTED: plant UBX domain-containing protein 2 [Solanum tuberosum]	2.01e-304	XP_006354104.1 PREDICTED: plant UBX domain-containing protein 2 [Solanum tuberosum]
105	Soltu.DM.01G000760.1	jasmonate-zim-domain protein	9.03e-205	XP_006354105.1 PREDICTED: protein TIFY 6B-like isoform X1 [Solanum tuberosum]	9.03e-205	XP_006354105.1 PREDICTED: protein TIFY 6B-like isoform X1 [Solanum tuberosum]	9.03e-205	XP_006354105.1 PREDICTED: protein TIFY 6B-like isoform X1 [Solanum tuberosum]
106	Soltu.DM.01G000760.2	jasmonate-zim-domain protein	1.77e-238	XP_006354105.1 PREDICTED: protein TIFY 6B-like isoform X1 [Solanum tuberosum]	1.77e-238	XP_006354105.1 PREDICTED: protein TIFY 6B-like isoform X1 [Solanum tuberosum]	1.77e-238	XP_006354105.1 PREDICTED: protein TIFY 6B-like isoform X1 [Solanum tuberosum]
107	Soltu.DM.01G000770.1	Ribonuclease inhibitor	1.3e-228	XP_006354108.1 PREDICTED: F-box protein SKIP28 [Solanum tuberosum]	1.3e-228	XP_006354108.1 PREDICTED: F-box protein SKIP28 [Solanum tuberosum]	1.3e-228	XP_006354108.1 PREDICTED: F-box protein SKIP28 [Solanum tuberosum]
108	Soltu.DM.01G000780.1	Dynein light chain type 1 family protein	3.11e-86	XP_006354109.1 PREDICTED: dynein light chain, cytoplasmic [Solanum tuberosum]	3.11e-86	XP_006354109.1 PREDICTED: dynein light chain, cytoplasmic [Solanum tuberosum]	3.11e-86	XP_006354109.1 PREDICTED: dynein light chain, cytoplasmic [Solanum tuberosum]
109	Soltu.DM.01G000790.1	PLANT CADMIUM RESISTANCE	2.06e-128	XP_006354110.1 PREDICTED: protein PLANT CADMIUM RESISTANCE 2-like [Solanum tuberosum]	2.06e-128	XP_006354110.1 PREDICTED: protein PLANT CADMIUM RESISTANCE 2-like [Solanum tuberosum]	2.06e-128	XP_006354110.1 PREDICTED: protein PLANT CADMIUM RESISTANCE 2-like [Solanum tuberosum]
110	Soltu.DM.01G000800.1	Protein of unknown function (DUF677)	9.05e-256	XP_006354112.1 PREDICTED: UPF0496 protein At3g19330-like [Solanum tuberosum]<>XP_006354113.1 PREDICTED: UPF0496 protein At3g19330-like [Solanum tuberosum]<>XP_015167136.1 PREDICTED: UPF0496 protein At3g19330-like [Solanum tuberosum]	9.05e-256	XP_006354112.1 PREDICTED: UPF0496 protein At3g19330-like [Solanum tuberosum]<>XP_006354113.1 PREDICTED: UPF0496 protein At3g19330-like [Solanum tuberosum]<>XP_015167136.1 PREDICTED: UPF0496 protein At3g19330-like [Solanum tuberosum]	9.05e-256	XP_006354112.1 PREDICTED: UPF0496 protein At3g19330-like [Solanum tuberosum]<>XP_006354113.1 PREDICTED: UPF0496 protein At3g19330-like [Solanum tuberosum]<>XP_015167136.1 PREDICTED: UPF0496 protein At3g19330-like [Solanum tuberosum]
111	Soltu.DM.01G000800.2	Protein of unknown function (DUF677)	2.73e-255	XP_006354112.1 PREDICTED: UPF0496 protein At3g19330-like [Solanum tuberosum]<>XP_006354113.1 PREDICTED: UPF0496 protein At3g19330-like [Solanum tuberosum]<>XP_015167136.1 PREDICTED: UPF0496 protein At3g19330-like [Solanum tuberosum]	2.73e-255	XP_006354112.1 PREDICTED: UPF0496 protein At3g19330-like [Solanum tuberosum]<>XP_006354113.1 PREDICTED: UPF0496 protein At3g19330-like [Solanum tuberosum]<>XP_015167136.1 PREDICTED: UPF0496 protein At3g19330-like [Solanum tuberosum]	2.73e-255	XP_006354112.1 PREDICTED: UPF0496 protein At3g19330-like [Solanum tuberosum]<>XP_006354113.1 PREDICTED: UPF0496 protein At3g19330-like [Solanum tuberosum]<>XP_015167136.1 PREDICTED: UPF0496 protein At3g19330-like [Solanum tuberosum]
112	Soltu.DM.01G000800.3	Protein of unknown function (DUF677)	7.03e-256	XP_006354112.1 PREDICTED: UPF0496 protein At3g19330-like [Solanum tuberosum]<>XP_006354113.1 PREDICTED: UPF0496 protein At3g19330-like [Solanum tuberosum]<>XP_015167136.1 PREDICTED: UPF0496 protein At3g19330-like [Solanum tuberosum]	7.03e-256	XP_006354112.1 PREDICTED: UPF0496 protein At3g19330-like [Solanum tuberosum]<>XP_006354113.1 PREDICTED: UPF0496 protein At3g19330-like [Solanum tuberosum]<>XP_015167136.1 PREDICTED: UPF0496 protein At3g19330-like [Solanum tuberosum]	7.03e-256	XP_006354112.1 PREDICTED: UPF0496 protein At3g19330-like [Solanum tuberosum]<>XP_006354113.1 PREDICTED: UPF0496 protein At3g19330-like [Solanum tuberosum]<>XP_015167136.1 PREDICTED: UPF0496 protein At3g19330-like [Solanum tuberosum]
113	Soltu.DM.01G000800.4	Protein of unknown function (DUF677)	9.25e-260	XP_006354112.1 PREDICTED: UPF0496 protein At3g19330-like [Solanum tuberosum]<>XP_006354113.1 PREDICTED: UPF0496 protein At3g19330-like [Solanum tuberosum]<>XP_015167136.1 PREDICTED: UPF0496 protein At3g19330-like [Solanum tuberosum]	9.25e-260	XP_006354112.1 PREDICTED: UPF0496 protein At3g19330-like [Solanum tuberosum]<>XP_006354113.1 PREDICTED: UPF0496 protein At3g19330-like [Solanum tuberosum]<>XP_015167136.1 PREDICTED: UPF0496 protein At3g19330-like [Solanum tuberosum]	9.25e-260	XP_006354112.1 PREDICTED: UPF0496 protein At3g19330-like [Solanum tuberosum]<>XP_006354113.1 PREDICTED: UPF0496 protein At3g19330-like [Solanum tuberosum]<>XP_015167136.1 PREDICTED: UPF0496 protein At3g19330-like [Solanum tuberosum]
114	Soltu.DM.01G000810.1	IAA-leucine resistant (ILR)-like	1.64e-287	XP_006354111.1 PREDICTED: IAA-amino acid hydrolase ILR1-like 3 isoform X1 [Solanum tuberosum]<>XP_015167133.1 PREDICTED: IAA-amino acid hydrolase ILR1-like 3 isoform X2 [Solanum tuberosum]	1.64e-287	XP_006354111.1 PREDICTED: IAA-amino acid hydrolase ILR1-like 3 isoform X1 [Solanum tuberosum]<>XP_015167133.1 PREDICTED: IAA-amino acid hydrolase ILR1-like 3 isoform X2 [Solanum tuberosum]	1.64e-287	XP_006354111.1 PREDICTED: IAA-amino acid hydrolase ILR1-like 3 isoform X1 [Solanum tuberosum]<>XP_015167133.1 PREDICTED: IAA-amino acid hydrolase ILR1-like 3 isoform X2 [Solanum tuberosum]
115	Soltu.DM.01G000820.1	Peptidase M20/M25/M40 family protein	0	XP_015167134.1 PREDICTED: LOW QUALITY PROTEIN: IAA-amino acid hydrolase ILR1-like 3 [Solanum tuberosum]	0	XP_015167134.1 PREDICTED: LOW QUALITY PROTEIN: IAA-amino acid hydrolase ILR1-like 3 [Solanum tuberosum]	0	XP_015167134.1 PREDICTED: LOW QUALITY PROTEIN: IAA-amino acid hydrolase ILR1-like 3 [Solanum tuberosum]
116	Soltu.DM.01G000830.1	NAD(P)-binding Rossmann-fold superfamily protein	1.55e-192	XP_006354114.1 PREDICTED: secoisolariciresinol dehydrogenase-like [Solanum tuberosum]	1.55e-192	XP_006354114.1 PREDICTED: secoisolariciresinol dehydrogenase-like [Solanum tuberosum]	1.55e-192	XP_006354114.1 PREDICTED: secoisolariciresinol dehydrogenase-like [Solanum tuberosum]
117	Soltu.DM.01G000840.1	NAD(P)-binding Rossmann-fold superfamily protein	4.37e-188	XP_006354216.2 PREDICTED: secoisolariciresinol dehydrogenase-like [Solanum tuberosum]	4.37e-188	XP_006354216.2 PREDICTED: secoisolariciresinol dehydrogenase-like [Solanum tuberosum]	4.37e-188	XP_006354216.2 PREDICTED: secoisolariciresinol dehydrogenase-like [Solanum tuberosum]
118	Soltu.DM.01G000850.1	NAD(P)-binding Rossmann-fold superfamily protein	2.09e-191	XP_006354217.1 PREDICTED: tropinone reductase-like 1 [Solanum tuberosum]	2.09e-191	XP_006354217.1 PREDICTED: tropinone reductase-like 1 [Solanum tuberosum]	2.09e-191	XP_006354217.1 PREDICTED: tropinone reductase-like 1 [Solanum tuberosum]
119	Soltu.DM.01G000860.1	NAD(P)-binding Rossmann-fold superfamily protein	7.85e-193	XP_006354115.1 PREDICTED: secoisolariciresinol dehydrogenase-like [Solanum tuberosum]	7.85e-193	XP_006354115.1 PREDICTED: secoisolariciresinol dehydrogenase-like [Solanum tuberosum]	7.85e-193	XP_006354115.1 PREDICTED: secoisolariciresinol dehydrogenase-like [Solanum tuberosum]
120	Soltu.DM.01G000870.1	SKU5 similar	0	XP_006354116.1 PREDICTED: L-ascorbate oxidase homolog [Solanum tuberosum]	0	XP_006354116.1 PREDICTED: L-ascorbate oxidase homolog [Solanum tuberosum]	0	XP_006354116.1 PREDICTED: L-ascorbate oxidase homolog [Solanum tuberosum]
121	Soltu.DM.01G000880.1	protein containing PDZ domain, a K-box domain, and a TPR region	6.19e-198	XP_006354117.1 PREDICTED: uncharacterized protein LOC102590017 [Solanum tuberosum]	6.19e-198	XP_006354117.1 PREDICTED: uncharacterized protein LOC102590017 [Solanum tuberosum]	6.19e-198	XP_006354117.1 PREDICTED: uncharacterized protein LOC102590017 [Solanum tuberosum]
122	Soltu.DM.01G000880.2	protein containing PDZ domain, a K-box domain, and a TPR region	5.38e-117	XP_006354117.1 PREDICTED: uncharacterized protein LOC102590017 [Solanum tuberosum]	5.38e-117	XP_006354117.1 PREDICTED: uncharacterized protein LOC102590017 [Solanum tuberosum]	5.38e-117	XP_006354117.1 PREDICTED: uncharacterized protein LOC102590017 [Solanum tuberosum]
123	Soltu.DM.01G000890.1	receptor like protein			1.25e-14	KAG5628418.1 hypothetical protein H5410_000135 [Solanum commersonii]	3.4e-32	XP_009624629.1 receptor-like protein 46 [Nicotiana tomentosiformis]
124	Soltu.DM.01G000900.1	conserved hypothetical protein	1.99e-79	XP_006354118.1 PREDICTED: uncharacterized protein LOC102590330 [Solanum tuberosum]	1.99e-79	XP_006354118.1 PREDICTED: uncharacterized protein LOC102590330 [Solanum tuberosum]	1.99e-79	XP_006354118.1 PREDICTED: uncharacterized protein LOC102590330 [Solanum tuberosum]
125	Soltu.DM.01G000910.1	Lysyl-tRNA synthetase, class II	0	XP_006354119.1 PREDICTED: lysine--tRNA ligase, chloroplastic/mitochondrial [Solanum tuberosum]	0	XP_006354119.1 PREDICTED: lysine--tRNA ligase, chloroplastic/mitochondrial [Solanum tuberosum]	0	XP_006354119.1 PREDICTED: lysine--tRNA ligase, chloroplastic/mitochondrial [Solanum tuberosum]
126	Soltu.DM.01G000920.1	Plant thionin family protein	9.09e-45	XP_006354218.1 PREDICTED: uncharacterized protein LOC102598859 [Solanum tuberosum]	9.09e-45	XP_006354218.1 PREDICTED: uncharacterized protein LOC102598859 [Solanum tuberosum]	9.09e-45	XP_006354218.1 PREDICTED: uncharacterized protein LOC102598859 [Solanum tuberosum]
127	Soltu.DM.01G000930.1	Protein of Unknown Function (DUF239)	0	XP_006354120.1 PREDICTED: uncharacterized protein LOC102591027 [Solanum tuberosum]	0	XP_006354120.1 PREDICTED: uncharacterized protein LOC102591027 [Solanum tuberosum]	0	XP_006354120.1 PREDICTED: uncharacterized protein LOC102591027 [Solanum tuberosum]
128	Soltu.DM.01G000930.2	Protein of Unknown Function (DUF239)	7.13e-300	XP_006354120.1 PREDICTED: uncharacterized protein LOC102591027 [Solanum tuberosum]	7.13e-300	XP_006354120.1 PREDICTED: uncharacterized protein LOC102591027 [Solanum tuberosum]	7.13e-300	XP_006354120.1 PREDICTED: uncharacterized protein LOC102591027 [Solanum tuberosum]
129	Soltu.DM.01G000940.1	cytosolic NADP+-dependent isocitrate dehydrogenase	8.2e-306	XP_006354121.1 PREDICTED: isocitrate dehydrogenase [NADP] [Solanum tuberosum]	8.2e-306	XP_006354121.1 PREDICTED: isocitrate dehydrogenase [NADP] [Solanum tuberosum]	8.2e-306	XP_006354121.1 PREDICTED: isocitrate dehydrogenase [NADP] [Solanum tuberosum]
130	Soltu.DM.01G000940.2	cytosolic NADP+-dependent isocitrate dehydrogenase	1.76e-207	XP_006354121.1 PREDICTED: isocitrate dehydrogenase [NADP] [Solanum tuberosum]	1.76e-207	XP_006354121.1 PREDICTED: isocitrate dehydrogenase [NADP] [Solanum tuberosum]	1.76e-207	XP_006354121.1 PREDICTED: isocitrate dehydrogenase [NADP] [Solanum tuberosum]
131	Soltu.DM.01G000940.3	cytosolic NADP+-dependent isocitrate dehydrogenase	1.66e-294	XP_006354121.1 PREDICTED: isocitrate dehydrogenase [NADP] [Solanum tuberosum]	1.66e-294	XP_006354121.1 PREDICTED: isocitrate dehydrogenase [NADP] [Solanum tuberosum]	1.66e-294	XP_006354121.1 PREDICTED: isocitrate dehydrogenase [NADP] [Solanum tuberosum]
132	Soltu.DM.01G000950.1	Protein of unknown function (DUF1639)	1.03e-134	XP_006354123.1 PREDICTED: uncharacterized protein LOC102592029 isoform X3 [Solanum tuberosum]	1.03e-134	XP_006354123.1 PREDICTED: uncharacterized protein LOC102592029 isoform X3 [Solanum tuberosum]	1.03e-134	XP_006354123.1 PREDICTED: uncharacterized protein LOC102592029 isoform X3 [Solanum tuberosum]
133	Soltu.DM.01G000960.1	Protein of unknown function (DUF1639)	1.29e-138	XP_006354122.1 PREDICTED: uncharacterized protein LOC102592029 isoform X1 [Solanum tuberosum]<>XP_015167138.1 PREDICTED: uncharacterized protein LOC102592029 isoform X2 [Solanum tuberosum]	1.29e-138	XP_006354122.1 PREDICTED: uncharacterized protein LOC102592029 isoform X1 [Solanum tuberosum]<>XP_015167138.1 PREDICTED: uncharacterized protein LOC102592029 isoform X2 [Solanum tuberosum]	1.29e-138	XP_006354122.1 PREDICTED: uncharacterized protein LOC102592029 isoform X1 [Solanum tuberosum]<>XP_015167138.1 PREDICTED: uncharacterized protein LOC102592029 isoform X2 [Solanum tuberosum]
134	Soltu.DM.01G000970.1	APR-like	2.36e-209	XP_006354125.1 PREDICTED: 5'-adenylylsulfate reductase-like 5 [Solanum tuberosum]	2.36e-209	XP_006354125.1 PREDICTED: 5'-adenylylsulfate reductase-like 5 [Solanum tuberosum]	2.36e-209	XP_006354125.1 PREDICTED: 5'-adenylylsulfate reductase-like 5 [Solanum tuberosum]
135	Soltu.DM.01G000980.1	GDSL-like Lipase/Acylhydrolase superfamily protein	3.74e-81	XP_006344804.1 PREDICTED: GDSL esterase/lipase At1g09390-like [Solanum tuberosum]	2.32e-176	KAG5628430.1 hypothetical protein H5410_000147 [Solanum commersonii]	2.32e-176	KAG5628430.1 hypothetical protein H5410_000147 [Solanum commersonii]
136	Soltu.DM.01G000990.1	Mitochondrial substrate carrier family protein	2.54e-207	NP_001274817.1 mitochondrial dicarboxylate/tricarboxylate transporter DTC-like [Solanum tuberosum]<>CAA68164.1 oxoglutarate malate translocator [Solanum tuberosum]	2.54e-207	NP_001274817.1 mitochondrial dicarboxylate/tricarboxylate transporter DTC-like [Solanum tuberosum]<>CAA68164.1 oxoglutarate malate translocator [Solanum tuberosum]	2.54e-207	NP_001274817.1 mitochondrial dicarboxylate/tricarboxylate transporter DTC-like [Solanum tuberosum]<>CAA68164.1 oxoglutarate malate translocator [Solanum tuberosum]
137	Soltu.DM.01G001000.1	Disease resistance protein (CC-NBS-LRR class) family	0	XP_015167141.1 PREDICTED: putative late blight resistance protein homolog R1B-16 [Solanum tuberosum]	0	XP_015167141.1 PREDICTED: putative late blight resistance protein homolog R1B-16 [Solanum tuberosum]	0	XP_015167141.1 PREDICTED: putative late blight resistance protein homolog R1B-16 [Solanum tuberosum]
138	Soltu.DM.01G001010.1	ARM repeat superfamily protein	0	XP_015167142.1 PREDICTED: importin-5-like [Solanum tuberosum]	0	KAG5628433.1 hypothetical protein H5410_000150 [Solanum commersonii]	0	KAG5628433.1 hypothetical protein H5410_000150 [Solanum commersonii]
139	Soltu.DM.01G001020.1	NB-ARC domain-containing disease resistance protein	0	XP_015167139.1 PREDICTED: putative late blight resistance protein homolog R1A-3 isoform X1 [Solanum tuberosum]	0	XP_015167139.1 PREDICTED: putative late blight resistance protein homolog R1A-3 isoform X1 [Solanum tuberosum]	0	XP_015167139.1 PREDICTED: putative late blight resistance protein homolog R1A-3 isoform X1 [Solanum tuberosum]
140	Soltu.DM.01G001030.1	ARM repeat superfamily protein	0	XP_015167142.1 PREDICTED: importin-5-like [Solanum tuberosum]	0	XP_015167142.1 PREDICTED: importin-5-like [Solanum tuberosum]	0	XP_015167142.1 PREDICTED: importin-5-like [Solanum tuberosum]
141	Soltu.DM.01G001040.1	NB-ARC domain-containing disease resistance protein	0	XP_015167139.1 PREDICTED: putative late blight resistance protein homolog R1A-3 isoform X1 [Solanum tuberosum]	0	KAG5628432.1 hypothetical protein H5410_000149 [Solanum commersonii]	0	KAG5628432.1 hypothetical protein H5410_000149 [Solanum commersonii]
142	Soltu.DM.01G001050.1	ARM repeat superfamily protein	0	XP_015167120.1 PREDICTED: ran-binding protein 6-like [Solanum tuberosum]	0	XP_015167120.1 PREDICTED: ran-binding protein 6-like [Solanum tuberosum]	0	XP_015167120.1 PREDICTED: ran-binding protein 6-like [Solanum tuberosum]
143	Soltu.DM.01G001060.1	Disease resistance protein (CC-NBS-LRR class) family	0	XP_015167139.1 PREDICTED: putative late blight resistance protein homolog R1A-3 isoform X1 [Solanum tuberosum]	0	XP_015167139.1 PREDICTED: putative late blight resistance protein homolog R1A-3 isoform X1 [Solanum tuberosum]	0	XP_015167139.1 PREDICTED: putative late blight resistance protein homolog R1A-3 isoform X1 [Solanum tuberosum]
144	Soltu.DM.01G001070.1	ARM repeat superfamily protein	7.52e-238	XP_015167122.1 PREDICTED: importin-5-like [Solanum tuberosum]	7.52e-238	XP_015167122.1 PREDICTED: importin-5-like [Solanum tuberosum]	7.52e-238	XP_015167122.1 PREDICTED: importin-5-like [Solanum tuberosum]
145	Soltu.DM.01G001080.1	ARM repeat superfamily protein	0	XP_015167142.1 PREDICTED: importin-5-like [Solanum tuberosum]	0	KAG5628433.1 hypothetical protein H5410_000150 [Solanum commersonii]	0	KAG5628433.1 hypothetical protein H5410_000150 [Solanum commersonii]
146	Soltu.DM.01G001090.1	related to AP2	9.04e-166	XP_015167123.1 PREDICTED: ethylene-responsive transcription factor RAP2-11 [Solanum tuberosum]	9.04e-166	XP_015167123.1 PREDICTED: ethylene-responsive transcription factor RAP2-11 [Solanum tuberosum]	9.04e-166	XP_015167123.1 PREDICTED: ethylene-responsive transcription factor RAP2-11 [Solanum tuberosum]
147	Soltu.DM.01G001100.1	Plant protein 1589 of unknown function (A_thal_3526) domain containing protein	2.2e-225	XP_006354129.1 PREDICTED: uncharacterized protein LOC102594587 isoform X1 [Solanum tuberosum]<>XP_015167144.1 PREDICTED: uncharacterized protein LOC102594587 isoform X1 [Solanum tuberosum]	2.2e-225	XP_006354129.1 PREDICTED: uncharacterized protein LOC102594587 isoform X1 [Solanum tuberosum]<>XP_015167144.1 PREDICTED: uncharacterized protein LOC102594587 isoform X1 [Solanum tuberosum]	2.2e-225	XP_006354129.1 PREDICTED: uncharacterized protein LOC102594587 isoform X1 [Solanum tuberosum]<>XP_015167144.1 PREDICTED: uncharacterized protein LOC102594587 isoform X1 [Solanum tuberosum]
148	Soltu.DM.01G001100.2	Plant protein 1589 of unknown function (A_thal_3526) domain containing protein	2.64e-191	XP_006354130.1 PREDICTED: uncharacterized protein LOC102594587 isoform X2 [Solanum tuberosum]	2.64e-191	XP_006354130.1 PREDICTED: uncharacterized protein LOC102594587 isoform X2 [Solanum tuberosum]	2.64e-191	XP_006354130.1 PREDICTED: uncharacterized protein LOC102594587 isoform X2 [Solanum tuberosum]
149	Soltu.DM.01G001100.3	Plant protein 1589 of unknown function (A_thal_3526) domain containing protein	1.74e-223	XP_006354129.1 PREDICTED: uncharacterized protein LOC102594587 isoform X1 [Solanum tuberosum]<>XP_015167144.1 PREDICTED: uncharacterized protein LOC102594587 isoform X1 [Solanum tuberosum]	1.74e-223	XP_006354129.1 PREDICTED: uncharacterized protein LOC102594587 isoform X1 [Solanum tuberosum]<>XP_015167144.1 PREDICTED: uncharacterized protein LOC102594587 isoform X1 [Solanum tuberosum]	1.74e-223	XP_006354129.1 PREDICTED: uncharacterized protein LOC102594587 isoform X1 [Solanum tuberosum]<>XP_015167144.1 PREDICTED: uncharacterized protein LOC102594587 isoform X1 [Solanum tuberosum]
150	Soltu.DM.01G001100.4	Plant protein 1589 of unknown function (A_thal_3526) domain containing protein	2.27e-189	XP_006354130.1 PREDICTED: uncharacterized protein LOC102594587 isoform X2 [Solanum tuberosum]	2.27e-189	XP_006354130.1 PREDICTED: uncharacterized protein LOC102594587 isoform X2 [Solanum tuberosum]	2.27e-189	XP_006354130.1 PREDICTED: uncharacterized protein LOC102594587 isoform X2 [Solanum tuberosum]
151	Soltu.DM.01G001100.5	Plant protein 1589 of unknown function (A_thal_3526) domain containing protein	1.96e-225	XP_006354129.1 PREDICTED: uncharacterized protein LOC102594587 isoform X1 [Solanum tuberosum]<>XP_015167144.1 PREDICTED: uncharacterized protein LOC102594587 isoform X1 [Solanum tuberosum]	1.96e-225	XP_006354129.1 PREDICTED: uncharacterized protein LOC102594587 isoform X1 [Solanum tuberosum]<>XP_015167144.1 PREDICTED: uncharacterized protein LOC102594587 isoform X1 [Solanum tuberosum]	1.96e-225	XP_006354129.1 PREDICTED: uncharacterized protein LOC102594587 isoform X1 [Solanum tuberosum]<>XP_015167144.1 PREDICTED: uncharacterized protein LOC102594587 isoform X1 [Solanum tuberosum]
152	Soltu.DM.01G001100.6	Plant protein 1589 of unknown function (A_thal_3526) domain containing protein	2.93e-223	XP_006354129.1 PREDICTED: uncharacterized protein LOC102594587 isoform X1 [Solanum tuberosum]<>XP_015167144.1 PREDICTED: uncharacterized protein LOC102594587 isoform X1 [Solanum tuberosum]	2.93e-223	XP_006354129.1 PREDICTED: uncharacterized protein LOC102594587 isoform X1 [Solanum tuberosum]<>XP_015167144.1 PREDICTED: uncharacterized protein LOC102594587 isoform X1 [Solanum tuberosum]	2.93e-223	XP_006354129.1 PREDICTED: uncharacterized protein LOC102594587 isoform X1 [Solanum tuberosum]<>XP_015167144.1 PREDICTED: uncharacterized protein LOC102594587 isoform X1 [Solanum tuberosum]
153	Soltu.DM.01G001100.7	Plant protein 1589 of unknown function (A_thal_3526) domain containing protein	8.41e-225	XP_006354129.1 PREDICTED: uncharacterized protein LOC102594587 isoform X1 [Solanum tuberosum]<>XP_015167144.1 PREDICTED: uncharacterized protein LOC102594587 isoform X1 [Solanum tuberosum]	8.41e-225	XP_006354129.1 PREDICTED: uncharacterized protein LOC102594587 isoform X1 [Solanum tuberosum]<>XP_015167144.1 PREDICTED: uncharacterized protein LOC102594587 isoform X1 [Solanum tuberosum]	8.41e-225	XP_006354129.1 PREDICTED: uncharacterized protein LOC102594587 isoform X1 [Solanum tuberosum]<>XP_015167144.1 PREDICTED: uncharacterized protein LOC102594587 isoform X1 [Solanum tuberosum]
154	Soltu.DM.01G001100.8	Plant protein 1589 of unknown function (A_thal_3526) domain containing protein	1.84e-222	XP_006354129.1 PREDICTED: uncharacterized protein LOC102594587 isoform X1 [Solanum tuberosum]<>XP_015167144.1 PREDICTED: uncharacterized protein LOC102594587 isoform X1 [Solanum tuberosum]	1.84e-222	XP_006354129.1 PREDICTED: uncharacterized protein LOC102594587 isoform X1 [Solanum tuberosum]<>XP_015167144.1 PREDICTED: uncharacterized protein LOC102594587 isoform X1 [Solanum tuberosum]	1.84e-222	XP_006354129.1 PREDICTED: uncharacterized protein LOC102594587 isoform X1 [Solanum tuberosum]<>XP_015167144.1 PREDICTED: uncharacterized protein LOC102594587 isoform X1 [Solanum tuberosum]
155	Soltu.DM.01G001110.1	Putative late blight resistance protein homolog R1B-8	5.04e-124	XP_015167124.1 PREDICTED: putative late blight resistance protein homolog R1B-16 [Solanum tuberosum]	5.04e-124	XP_015167124.1 PREDICTED: putative late blight resistance protein homolog R1B-16 [Solanum tuberosum]	5.04e-124	XP_015167124.1 PREDICTED: putative late blight resistance protein homolog R1B-16 [Solanum tuberosum]
156	Soltu.DM.01G001120.1	Disease resistance protein (CC-NBS-LRR class) family	2.65e-207	XP_015167139.1 PREDICTED: putative late blight resistance protein homolog R1A-3 isoform X1 [Solanum tuberosum]	2.6e-214	KAG5628432.1 hypothetical protein H5410_000149 [Solanum commersonii]	4.51e-223	PHT40287.1 hypothetical protein CQW23_19141 [Capsicum baccatum]
157	Soltu.DM.01G001130.1	hypothetical protein	3.12e-48	XP_015167121.1 PREDICTED: late blight resistance protein R1-A-like [Solanum tuberosum]	2.3e-48	KAG5628434.1 hypothetical protein H5410_000151 [Solanum commersonii]	4.25e-55	PHT73821.1 hypothetical protein T459_21098 [Capsicum annuum]
158	Soltu.DM.01G001140.1	ARM repeat superfamily protein	1.81e-36	XP_006340074.1 PREDICTED: importin-5-like [Solanum tuberosum]	2.23e-117	KAG5628442.1 hypothetical protein H5410_000159 [Solanum commersonii]	2.23e-117	KAG5628442.1 hypothetical protein H5410_000159 [Solanum commersonii]
159	Soltu.DM.01G001150.1	ARM repeat superfamily protein	1.31e-291	XP_015167125.1 PREDICTED: importin subunit beta-3-like [Solanum tuberosum]	0	KAG5628442.1 hypothetical protein H5410_000159 [Solanum commersonii]	0	KAG5628442.1 hypothetical protein H5410_000159 [Solanum commersonii]
160	Soltu.DM.01G001160.1	ARM repeat superfamily protein	0	XP_006340074.1 PREDICTED: importin-5-like [Solanum tuberosum]	0	KAG5628445.1 hypothetical protein H5410_000162 [Solanum commersonii]	0	KAG5628445.1 hypothetical protein H5410_000162 [Solanum commersonii]
161	Soltu.DM.01G001160.2	ARM repeat superfamily protein	3.94e-99	XP_006340074.1 PREDICTED: importin-5-like [Solanum tuberosum]	6.62e-154	KAG5628445.1 hypothetical protein H5410_000162 [Solanum commersonii]	6.62e-154	KAG5628445.1 hypothetical protein H5410_000162 [Solanum commersonii]
162	Soltu.DM.01G001170.1	ARM repeat superfamily protein	2.34e-24	XP_006340074.1 PREDICTED: importin-5-like [Solanum tuberosum]	1.75e-34	KAG5628445.1 hypothetical protein H5410_000162 [Solanum commersonii]	1.75e-34	KAG5628445.1 hypothetical protein H5410_000162 [Solanum commersonii]
163	Soltu.DM.01G001180.1	RING/U-box superfamily protein	0	XP_006354224.1 PREDICTED: probable E3 ubiquitin-protein ligase ARI8 [Solanum tuberosum]	0	XP_006354224.1 PREDICTED: probable E3 ubiquitin-protein ligase ARI8 [Solanum tuberosum]	0	XP_006354224.1 PREDICTED: probable E3 ubiquitin-protein ligase ARI8 [Solanum tuberosum]
164	Soltu.DM.01G001190.1	myb domain protein	2.73e-215	XP_006354225.1 PREDICTED: transcription repressor MYB5-like [Solanum tuberosum]	2.73e-215	XP_006354225.1 PREDICTED: transcription repressor MYB5-like [Solanum tuberosum]	2.73e-215	XP_006354225.1 PREDICTED: transcription repressor MYB5-like [Solanum tuberosum]
165	Soltu.DM.01G001200.1	BTB/POZ domain-containing protein At3g05675	1.91e-198	XP_006354131.1 PREDICTED: BTB/POZ domain-containing protein At3g05675 [Solanum tuberosum]	1.74e-198	KAG5628448.1 hypothetical protein H5410_000165 [Solanum commersonii]	1.74e-198	KAG5628448.1 hypothetical protein H5410_000165 [Solanum commersonii]
166	Soltu.DM.01G001210.1	Putative lysine decarboxylase family protein	2.84e-86	XP_006354132.1 PREDICTED: cytokinin riboside 5'-monophosphate phosphoribohydrolase LOG8-like isoform X2 [Solanum tuberosum]	2.84e-86	XP_006354132.1 PREDICTED: cytokinin riboside 5'-monophosphate phosphoribohydrolase LOG8-like isoform X2 [Solanum tuberosum]	2.84e-86	XP_006354132.1 PREDICTED: cytokinin riboside 5'-monophosphate phosphoribohydrolase LOG8-like isoform X2 [Solanum tuberosum]
167	Soltu.DM.01G001210.2	Putative lysine decarboxylase family protein	7.66e-143	XP_006354132.1 PREDICTED: cytokinin riboside 5'-monophosphate phosphoribohydrolase LOG8-like isoform X2 [Solanum tuberosum]	7.66e-143	XP_006354132.1 PREDICTED: cytokinin riboside 5'-monophosphate phosphoribohydrolase LOG8-like isoform X2 [Solanum tuberosum]	7.66e-143	XP_006354132.1 PREDICTED: cytokinin riboside 5'-monophosphate phosphoribohydrolase LOG8-like isoform X2 [Solanum tuberosum]
168	Soltu.DM.01G001210.3	Putative lysine decarboxylase family protein	1.17e-122	XP_006354132.1 PREDICTED: cytokinin riboside 5'-monophosphate phosphoribohydrolase LOG8-like isoform X2 [Solanum tuberosum]	1.17e-122	XP_006354132.1 PREDICTED: cytokinin riboside 5'-monophosphate phosphoribohydrolase LOG8-like isoform X2 [Solanum tuberosum]	1.17e-122	XP_006354132.1 PREDICTED: cytokinin riboside 5'-monophosphate phosphoribohydrolase LOG8-like isoform X2 [Solanum tuberosum]
169	Soltu.DM.01G001220.1	calcium ion binding	0	XP_006354133.1 PREDICTED: uncharacterized protein LOC102596121 [Solanum tuberosum]	0	XP_006354133.1 PREDICTED: uncharacterized protein LOC102596121 [Solanum tuberosum]	0	XP_006354133.1 PREDICTED: uncharacterized protein LOC102596121 [Solanum tuberosum]
170	Soltu.DM.01G001230.1	MuDR family transposase domain containing protein	3.18e-298	XP_006354134.1 PREDICTED: uncharacterized protein LOC102596455 [Solanum tuberosum]<>XP_006354135.1 PREDICTED: uncharacterized protein LOC102596455 [Solanum tuberosum]<>XP_015167146.1 PREDICTED: uncharacterized protein LOC102596455 [Solanum tuberosum]	3.18e-298	XP_006354134.1 PREDICTED: uncharacterized protein LOC102596455 [Solanum tuberosum]<>XP_006354135.1 PREDICTED: uncharacterized protein LOC102596455 [Solanum tuberosum]<>XP_015167146.1 PREDICTED: uncharacterized protein LOC102596455 [Solanum tuberosum]	3.18e-298	XP_006354134.1 PREDICTED: uncharacterized protein LOC102596455 [Solanum tuberosum]<>XP_006354135.1 PREDICTED: uncharacterized protein LOC102596455 [Solanum tuberosum]<>XP_015167146.1 PREDICTED: uncharacterized protein LOC102596455 [Solanum tuberosum]
171	Soltu.DM.01G001240.1	receptor like protein	6.88e-185	XP_006354136.1 PREDICTED: receptor-like protein 12 [Solanum tuberosum]	6.88e-185	XP_006354136.1 PREDICTED: receptor-like protein 12 [Solanum tuberosum]	6.88e-185	XP_006354136.1 PREDICTED: receptor-like protein 12 [Solanum tuberosum]
172	Soltu.DM.01G001250.1	receptor like protein	1.52e-241	XP_006354136.1 PREDICTED: receptor-like protein 12 [Solanum tuberosum]	1.52e-241	XP_006354136.1 PREDICTED: receptor-like protein 12 [Solanum tuberosum]	1.52e-241	XP_006354136.1 PREDICTED: receptor-like protein 12 [Solanum tuberosum]
173	Soltu.DM.01G001260.1	receptor like protein	5.81e-83	XP_006354136.1 PREDICTED: receptor-like protein 12 [Solanum tuberosum]	5.81e-83	XP_006354136.1 PREDICTED: receptor-like protein 12 [Solanum tuberosum]	5.81e-83	XP_006354136.1 PREDICTED: receptor-like protein 12 [Solanum tuberosum]
174	Soltu.DM.01G001270.1	hypothetical protein	2.24e-18	XP_006354136.1 PREDICTED: receptor-like protein 12 [Solanum tuberosum]	2.24e-18	XP_006354136.1 PREDICTED: receptor-like protein 12 [Solanum tuberosum]	2.24e-18	XP_006354136.1 PREDICTED: receptor-like protein 12 [Solanum tuberosum]
175	Soltu.DM.01G001280.1	receptor like protein	1.06e-83	XP_006354136.1 PREDICTED: receptor-like protein 12 [Solanum tuberosum]	1.06e-83	XP_006354136.1 PREDICTED: receptor-like protein 12 [Solanum tuberosum]	2e-103	CAA05276.1 Hcr9-9E [Solanum pimpinellifolium]
176	Soltu.DM.01G001290.1	hypothetical protein	4.65e-09	XP_015167148.1 PREDICTED: putative pentatricopeptide repeat-containing protein At1g10330 isoform X2 [Solanum tuberosum]	4.65e-09	XP_015167148.1 PREDICTED: putative pentatricopeptide repeat-containing protein At1g10330 isoform X2 [Solanum tuberosum]	4.65e-09	XP_015167148.1 PREDICTED: putative pentatricopeptide repeat-containing protein At1g10330 isoform X2 [Solanum tuberosum]
177	Soltu.DM.01G001300.1	receptor like protein	2.01e-58	XP_015161429.1 PREDICTED: receptor-like protein 12 [Solanum tuberosum]	2.01e-58	XP_015161429.1 PREDICTED: receptor-like protein 12 [Solanum tuberosum]	2.01e-58	XP_015161429.1 PREDICTED: receptor-like protein 12 [Solanum tuberosum]
178	Soltu.DM.01G001310.1	hypothetical protein	1.3e-09	XP_006354137.1 PREDICTED: putative pentatricopeptide repeat-containing protein At1g10330 isoform X1 [Solanum tuberosum]<>XP_006354138.1 PREDICTED: putative pentatricopeptide repeat-containing protein At1g10330 isoform X1 [Solanum tuberosum]<>XP_015167147.1 PREDICTED: putative pentatricopeptide repeat-containing protein At1g10330 isoform X1 [Solanum tuberosum]	5.5e-16	KAG5628874.1 hypothetical protein H5410_000591 [Solanum commersonii]	5.5e-16	KAG5628874.1 hypothetical protein H5410_000591 [Solanum commersonii]
179	Soltu.DM.01G001320.1	Leucine-rich receptor-like protein kinase family protein	6.33e-87	XP_006354136.1 PREDICTED: receptor-like protein 12 [Solanum tuberosum]	8.25e-116	KAG5628560.1 hypothetical protein H5410_000277 [Solanum commersonii]	8.25e-116	KAG5628560.1 hypothetical protein H5410_000277 [Solanum commersonii]
180	Soltu.DM.01G001330.1	calmodulin-binding family protein	0	XP_006354139.1 PREDICTED: IQ domain-containing protein IQM2 [Solanum tuberosum]	0	XP_006354139.1 PREDICTED: IQ domain-containing protein IQM2 [Solanum tuberosum]	0	XP_006354139.1 PREDICTED: IQ domain-containing protein IQM2 [Solanum tuberosum]
181	Soltu.DM.01G001340.1	MAK16 protein-related	1.04e-177	XP_006354140.1 PREDICTED: protein MAK16 homolog isoform X1 [Solanum tuberosum]<>XP_015167149.1 PREDICTED: protein MAK16 homolog isoform X1 [Solanum tuberosum]	1.04e-177	XP_006354140.1 PREDICTED: protein MAK16 homolog isoform X1 [Solanum tuberosum]<>XP_015167149.1 PREDICTED: protein MAK16 homolog isoform X1 [Solanum tuberosum]	1.04e-177	XP_006354140.1 PREDICTED: protein MAK16 homolog isoform X1 [Solanum tuberosum]<>XP_015167149.1 PREDICTED: protein MAK16 homolog isoform X1 [Solanum tuberosum]
182	Soltu.DM.01G001340.2	MAK16 protein-related	2.02e-177	XP_006354140.1 PREDICTED: protein MAK16 homolog isoform X1 [Solanum tuberosum]<>XP_015167149.1 PREDICTED: protein MAK16 homolog isoform X1 [Solanum tuberosum]	2.02e-177	XP_006354140.1 PREDICTED: protein MAK16 homolog isoform X1 [Solanum tuberosum]<>XP_015167149.1 PREDICTED: protein MAK16 homolog isoform X1 [Solanum tuberosum]	2.02e-177	XP_006354140.1 PREDICTED: protein MAK16 homolog isoform X1 [Solanum tuberosum]<>XP_015167149.1 PREDICTED: protein MAK16 homolog isoform X1 [Solanum tuberosum]
183	Soltu.DM.01G001340.3	MAK16 protein-related	1.56e-177	XP_006354140.1 PREDICTED: protein MAK16 homolog isoform X1 [Solanum tuberosum]<>XP_015167149.1 PREDICTED: protein MAK16 homolog isoform X1 [Solanum tuberosum]	1.56e-177	XP_006354140.1 PREDICTED: protein MAK16 homolog isoform X1 [Solanum tuberosum]<>XP_015167149.1 PREDICTED: protein MAK16 homolog isoform X1 [Solanum tuberosum]	1.56e-177	XP_006354140.1 PREDICTED: protein MAK16 homolog isoform X1 [Solanum tuberosum]<>XP_015167149.1 PREDICTED: protein MAK16 homolog isoform X1 [Solanum tuberosum]
184	Soltu.DM.01G001350.1	SC35-like splicing factor 30A	8.12e-140	XP_006354141.1 PREDICTED: serine/arginine-rich SC35-like splicing factor SCL30A [Solanum tuberosum]	8.12e-140	XP_006354141.1 PREDICTED: serine/arginine-rich SC35-like splicing factor SCL30A [Solanum tuberosum]	8.12e-140	XP_006354141.1 PREDICTED: serine/arginine-rich SC35-like splicing factor SCL30A [Solanum tuberosum]
185	Soltu.DM.01G001360.1	O-Glycosyl hydrolases family 17 protein	0	XP_006354142.1 PREDICTED: glucan endo-1,3-beta-glucosidase 4 isoform X1 [Solanum tuberosum]<>XP_015167151.1 PREDICTED: glucan endo-1,3-beta-glucosidase 4 isoform X1 [Solanum tuberosum]	0	XP_006354142.1 PREDICTED: glucan endo-1,3-beta-glucosidase 4 isoform X1 [Solanum tuberosum]<>XP_015167151.1 PREDICTED: glucan endo-1,3-beta-glucosidase 4 isoform X1 [Solanum tuberosum]	0	XP_006354142.1 PREDICTED: glucan endo-1,3-beta-glucosidase 4 isoform X1 [Solanum tuberosum]<>XP_015167151.1 PREDICTED: glucan endo-1,3-beta-glucosidase 4 isoform X1 [Solanum tuberosum]
186	Soltu.DM.01G001360.2	O-Glycosyl hydrolases family 17 protein	0	XP_006354142.1 PREDICTED: glucan endo-1,3-beta-glucosidase 4 isoform X1 [Solanum tuberosum]<>XP_015167151.1 PREDICTED: glucan endo-1,3-beta-glucosidase 4 isoform X1 [Solanum tuberosum]	0	XP_006354142.1 PREDICTED: glucan endo-1,3-beta-glucosidase 4 isoform X1 [Solanum tuberosum]<>XP_015167151.1 PREDICTED: glucan endo-1,3-beta-glucosidase 4 isoform X1 [Solanum tuberosum]	0	XP_006354142.1 PREDICTED: glucan endo-1,3-beta-glucosidase 4 isoform X1 [Solanum tuberosum]<>XP_015167151.1 PREDICTED: glucan endo-1,3-beta-glucosidase 4 isoform X1 [Solanum tuberosum]
187	Soltu.DM.01G001360.3	O-Glycosyl hydrolases family 17 protein	0	XP_006354142.1 PREDICTED: glucan endo-1,3-beta-glucosidase 4 isoform X1 [Solanum tuberosum]<>XP_015167151.1 PREDICTED: glucan endo-1,3-beta-glucosidase 4 isoform X1 [Solanum tuberosum]	0	XP_006354142.1 PREDICTED: glucan endo-1,3-beta-glucosidase 4 isoform X1 [Solanum tuberosum]<>XP_015167151.1 PREDICTED: glucan endo-1,3-beta-glucosidase 4 isoform X1 [Solanum tuberosum]	0	XP_006354142.1 PREDICTED: glucan endo-1,3-beta-glucosidase 4 isoform X1 [Solanum tuberosum]<>XP_015167151.1 PREDICTED: glucan endo-1,3-beta-glucosidase 4 isoform X1 [Solanum tuberosum]
188	Soltu.DM.01G001360.4	O-Glycosyl hydrolases family 17 protein	0	XP_006354142.1 PREDICTED: glucan endo-1,3-beta-glucosidase 4 isoform X1 [Solanum tuberosum]<>XP_015167151.1 PREDICTED: glucan endo-1,3-beta-glucosidase 4 isoform X1 [Solanum tuberosum]	0	XP_006354142.1 PREDICTED: glucan endo-1,3-beta-glucosidase 4 isoform X1 [Solanum tuberosum]<>XP_015167151.1 PREDICTED: glucan endo-1,3-beta-glucosidase 4 isoform X1 [Solanum tuberosum]	0	XP_006354142.1 PREDICTED: glucan endo-1,3-beta-glucosidase 4 isoform X1 [Solanum tuberosum]<>XP_015167151.1 PREDICTED: glucan endo-1,3-beta-glucosidase 4 isoform X1 [Solanum tuberosum]
189	Soltu.DM.01G001360.5	O-Glycosyl hydrolases family 17 protein	0	XP_006354142.1 PREDICTED: glucan endo-1,3-beta-glucosidase 4 isoform X1 [Solanum tuberosum]<>XP_015167151.1 PREDICTED: glucan endo-1,3-beta-glucosidase 4 isoform X1 [Solanum tuberosum]	0	XP_006354142.1 PREDICTED: glucan endo-1,3-beta-glucosidase 4 isoform X1 [Solanum tuberosum]<>XP_015167151.1 PREDICTED: glucan endo-1,3-beta-glucosidase 4 isoform X1 [Solanum tuberosum]	0	XP_006354142.1 PREDICTED: glucan endo-1,3-beta-glucosidase 4 isoform X1 [Solanum tuberosum]<>XP_015167151.1 PREDICTED: glucan endo-1,3-beta-glucosidase 4 isoform X1 [Solanum tuberosum]
190	Soltu.DM.01G001360.6	O-Glycosyl hydrolases family 17 protein	0	XP_006354142.1 PREDICTED: glucan endo-1,3-beta-glucosidase 4 isoform X1 [Solanum tuberosum]<>XP_015167151.1 PREDICTED: glucan endo-1,3-beta-glucosidase 4 isoform X1 [Solanum tuberosum]	0	XP_006354142.1 PREDICTED: glucan endo-1,3-beta-glucosidase 4 isoform X1 [Solanum tuberosum]<>XP_015167151.1 PREDICTED: glucan endo-1,3-beta-glucosidase 4 isoform X1 [Solanum tuberosum]	0	XP_006354142.1 PREDICTED: glucan endo-1,3-beta-glucosidase 4 isoform X1 [Solanum tuberosum]<>XP_015167151.1 PREDICTED: glucan endo-1,3-beta-glucosidase 4 isoform X1 [Solanum tuberosum]
191	Soltu.DM.01G001360.7	O-Glycosyl hydrolases family 17 protein	0	XP_006354142.1 PREDICTED: glucan endo-1,3-beta-glucosidase 4 isoform X1 [Solanum tuberosum]<>XP_015167151.1 PREDICTED: glucan endo-1,3-beta-glucosidase 4 isoform X1 [Solanum tuberosum]	0	XP_006354142.1 PREDICTED: glucan endo-1,3-beta-glucosidase 4 isoform X1 [Solanum tuberosum]<>XP_015167151.1 PREDICTED: glucan endo-1,3-beta-glucosidase 4 isoform X1 [Solanum tuberosum]	0	XP_006354142.1 PREDICTED: glucan endo-1,3-beta-glucosidase 4 isoform X1 [Solanum tuberosum]<>XP_015167151.1 PREDICTED: glucan endo-1,3-beta-glucosidase 4 isoform X1 [Solanum tuberosum]
192	Soltu.DM.01G001370.1	Ubiquitin-conjugating enzyme family protein	8.71e-125	XP_006354144.1 PREDICTED: constitutive photomorphogenesis protein 10 [Solanum tuberosum]<>XP_006354145.1 PREDICTED: constitutive photomorphogenesis protein 10 [Solanum tuberosum]<>XP_015167154.1 PREDICTED: constitutive photomorphogenesis protein 10 [Solanum tuberosum]	8.71e-125	XP_006354144.1 PREDICTED: constitutive photomorphogenesis protein 10 [Solanum tuberosum]<>XP_006354145.1 PREDICTED: constitutive photomorphogenesis protein 10 [Solanum tuberosum]<>XP_015167154.1 PREDICTED: constitutive photomorphogenesis protein 10 [Solanum tuberosum]	8.71e-125	XP_006354144.1 PREDICTED: constitutive photomorphogenesis protein 10 [Solanum tuberosum]<>XP_006354145.1 PREDICTED: constitutive photomorphogenesis protein 10 [Solanum tuberosum]<>XP_015167154.1 PREDICTED: constitutive photomorphogenesis protein 10 [Solanum tuberosum]
193	Soltu.DM.01G001380.1	hypothetical protein	3.58e-31	XP_006354226.2 PREDICTED: extensin-2-like [Solanum tuberosum]	3.58e-31	XP_006354226.2 PREDICTED: extensin-2-like [Solanum tuberosum]	3.58e-31	XP_006354226.2 PREDICTED: extensin-2-like [Solanum tuberosum]
194	Soltu.DM.01G001390.1	Proline-rich extensin-like family protein	1.86e-27	XP_006354226.2 PREDICTED: extensin-2-like [Solanum tuberosum]	1.86e-27	XP_006354226.2 PREDICTED: extensin-2-like [Solanum tuberosum]	1.86e-27	XP_006354226.2 PREDICTED: extensin-2-like [Solanum tuberosum]
195	Soltu.DM.01G001400.1	Proline-rich extensin-like family protein	2.21e-39	XP_015167153.1 PREDICTED: extensin-2-like [Solanum tuberosum]	2.21e-39	XP_015167153.1 PREDICTED: extensin-2-like [Solanum tuberosum]	2.21e-39	XP_015167153.1 PREDICTED: extensin-2-like [Solanum tuberosum]
196	Soltu.DM.01G001410.1	hypothetical protein	8.1e-19	XP_015167127.1 PREDICTED: extensin-2-like [Solanum tuberosum]	8.1e-19	XP_015167127.1 PREDICTED: extensin-2-like [Solanum tuberosum]	8.1e-19	XP_015167127.1 PREDICTED: extensin-2-like [Solanum tuberosum]
197	Soltu.DM.01G001420.1	extensin	1.41e-32	XP_015167155.1 PREDICTED: extensin-1-like [Solanum tuberosum]	1.41e-32	XP_015167155.1 PREDICTED: extensin-1-like [Solanum tuberosum]	1.41e-32	XP_015167155.1 PREDICTED: extensin-1-like [Solanum tuberosum]
198	Soltu.DM.01G001430.1	hypothetical protein	2.26e-25	XP_015167153.1 PREDICTED: extensin-2-like [Solanum tuberosum]	1.31e-30	KAG5628473.1 hypothetical protein H5410_000190 [Solanum commersonii]	8.15e-31	XP_015071448.1 extensin-2-like [Solanum pennellii]
199	Soltu.DM.01G001440.1	HXXXD-type acyl-transferase family protein	0	XP_006354146.1 PREDICTED: spermidine sinapoyl CoA acyltransferase [Solanum tuberosum]	0	XP_006354146.1 PREDICTED: spermidine sinapoyl CoA acyltransferase [Solanum tuberosum]	0	XP_006354146.1 PREDICTED: spermidine sinapoyl CoA acyltransferase [Solanum tuberosum]
200	Soltu.DM.01G001450.1	Amino acid permease family protein	0	XP_006354147.1 PREDICTED: probable polyamine transporter At3g13620 [Solanum tuberosum]	0	XP_006354147.1 PREDICTED: probable polyamine transporter At3g13620 [Solanum tuberosum]	0	XP_006354147.1 PREDICTED: probable polyamine transporter At3g13620 [Solanum tuberosum]
201	Soltu.DM.01G001450.2	Amino acid permease family protein	0	XP_006354147.1 PREDICTED: probable polyamine transporter At3g13620 [Solanum tuberosum]	0	XP_006354147.1 PREDICTED: probable polyamine transporter At3g13620 [Solanum tuberosum]	0	XP_006354147.1 PREDICTED: probable polyamine transporter At3g13620 [Solanum tuberosum]
202	Soltu.DM.01G001460.1	Acid phosphatase/vanadium-dependent haloperoxidase-related protein	1.12e-187	XP_006354148.1 PREDICTED: uncharacterized protein LOC102603084 [Solanum tuberosum]	1.12e-187	XP_006354148.1 PREDICTED: uncharacterized protein LOC102603084 [Solanum tuberosum]	1.12e-187	XP_006354148.1 PREDICTED: uncharacterized protein LOC102603084 [Solanum tuberosum]
203	Soltu.DM.01G001470.1	Amino acid permease family protein	0	XP_006354149.1 PREDICTED: probable polyamine transporter At3g13620 [Solanum tuberosum]	0	XP_006354149.1 PREDICTED: probable polyamine transporter At3g13620 [Solanum tuberosum]	0	XP_006354149.1 PREDICTED: probable polyamine transporter At3g13620 [Solanum tuberosum]
204	Soltu.DM.01G001480.1	Lipase/lipooxygenase, PLAT/LH2 family protein	1.41e-281	XP_006354150.1 PREDICTED: uncharacterized protein LOC102603751 [Solanum tuberosum]	1.41e-281	XP_006354150.1 PREDICTED: uncharacterized protein LOC102603751 [Solanum tuberosum]	1.41e-281	XP_006354150.1 PREDICTED: uncharacterized protein LOC102603751 [Solanum tuberosum]
205	Soltu.DM.01G001490.1	PHYTOENE SYNTHASE	2.15e-286	XP_006354229.1 PREDICTED: phytoene synthase 2, chloroplastic-like [Solanum tuberosum]	2.15e-286	XP_006354229.1 PREDICTED: phytoene synthase 2, chloroplastic-like [Solanum tuberosum]	2.15e-286	XP_006354229.1 PREDICTED: phytoene synthase 2, chloroplastic-like [Solanum tuberosum]
206	Soltu.DM.01G001500.1	protein phosphatase 2A-4	5.49e-238	XP_006354151.1 PREDICTED: serine/threonine-protein phosphatase PP2A catalytic subunit-like [Solanum tuberosum]	5.49e-238	XP_006354151.1 PREDICTED: serine/threonine-protein phosphatase PP2A catalytic subunit-like [Solanum tuberosum]<>KAG5628480.1 hypothetical protein H5410_000197 [Solanum commersonii]	5.49e-238	XP_006354151.1 PREDICTED: serine/threonine-protein phosphatase PP2A catalytic subunit-like [Solanum tuberosum]<>KAG5628480.1 hypothetical protein H5410_000197 [Solanum commersonii]
207	Soltu.DM.01G001500.2	protein phosphatase 2A-4	1.76e-188	XP_006354151.1 PREDICTED: serine/threonine-protein phosphatase PP2A catalytic subunit-like [Solanum tuberosum]	1.76e-188	XP_006354151.1 PREDICTED: serine/threonine-protein phosphatase PP2A catalytic subunit-like [Solanum tuberosum]<>KAG5628480.1 hypothetical protein H5410_000197 [Solanum commersonii]	1.96e-196	XP_006445821.1 serine/threonine-protein phosphatase PP2A catalytic subunit isoform X1 [Citrus clementina]<>XP_006492714.1 serine/threonine-protein phosphatase PP2A catalytic subunit isoform X1 [Citrus sinensis]<>ESR59061.1 hypothetical protein CICLE_v10015516mg [Citrus clementina]<>KDO63009.1 hypothetical protein CISIN_1g016098mg [Citrus sinensis]<>GAY58036.1 hypothetical protein CUMW_184030 [Cit…
208	Soltu.DM.01G001500.3	protein phosphatase 2A-4	2.16e-108	XP_006354151.1 PREDICTED: serine/threonine-protein phosphatase PP2A catalytic subunit-like [Solanum tuberosum]	2.16e-108	XP_006354151.1 PREDICTED: serine/threonine-protein phosphatase PP2A catalytic subunit-like [Solanum tuberosum]<>KAG5628480.1 hypothetical protein H5410_000197 [Solanum commersonii]	4.9e-118	XP_009804525.1 PREDICTED: serine/threonine-protein phosphatase PP2A catalytic subunit isoform X3 [Nicotiana sylvestris]<>XP_016462377.1 PREDICTED: serine/threonine-protein phosphatase PP2A catalytic subunit isoform X3 [Nicotiana tabacum]
209	Soltu.DM.01G001510.1	hypothetical protein
210	Soltu.DM.01G001520.1	P-loop containing nucleoside triphosphate hydrolases superfamily protein	0	XP_006354152.1 PREDICTED: DEAD-box ATP-dependent RNA helicase 11-like [Solanum tuberosum]<>XP_006354153.1 PREDICTED: DEAD-box ATP-dependent RNA helicase 11-like [Solanum tuberosum]	0	XP_006354152.1 PREDICTED: DEAD-box ATP-dependent RNA helicase 11-like [Solanum tuberosum]<>XP_006354153.1 PREDICTED: DEAD-box ATP-dependent RNA helicase 11-like [Solanum tuberosum]	0	XP_006354152.1 PREDICTED: DEAD-box ATP-dependent RNA helicase 11-like [Solanum tuberosum]<>XP_006354153.1 PREDICTED: DEAD-box ATP-dependent RNA helicase 11-like [Solanum tuberosum]
211	Soltu.DM.01G001520.2	P-loop containing nucleoside triphosphate hydrolases superfamily protein	0	XP_006354152.1 PREDICTED: DEAD-box ATP-dependent RNA helicase 11-like [Solanum tuberosum]<>XP_006354153.1 PREDICTED: DEAD-box ATP-dependent RNA helicase 11-like [Solanum tuberosum]	0	XP_006354152.1 PREDICTED: DEAD-box ATP-dependent RNA helicase 11-like [Solanum tuberosum]<>XP_006354153.1 PREDICTED: DEAD-box ATP-dependent RNA helicase 11-like [Solanum tuberosum]	0	XP_006354152.1 PREDICTED: DEAD-box ATP-dependent RNA helicase 11-like [Solanum tuberosum]<>XP_006354153.1 PREDICTED: DEAD-box ATP-dependent RNA helicase 11-like [Solanum tuberosum]
212	Soltu.DM.01G001530.1	Galactose oxidase/kelch repeat superfamily protein	0	XP_006354154.1 PREDICTED: F-box/kelch-repeat protein At1g55270 [Solanum tuberosum]	0	XP_006354154.1 PREDICTED: F-box/kelch-repeat protein At1g55270 [Solanum tuberosum]	0	XP_006354154.1 PREDICTED: F-box/kelch-repeat protein At1g55270 [Solanum tuberosum]
213	Soltu.DM.01G001530.2	Galactose oxidase/kelch repeat superfamily protein	0	XP_006354154.1 PREDICTED: F-box/kelch-repeat protein At1g55270 [Solanum tuberosum]	0	XP_006354154.1 PREDICTED: F-box/kelch-repeat protein At1g55270 [Solanum tuberosum]	0	XP_006354154.1 PREDICTED: F-box/kelch-repeat protein At1g55270 [Solanum tuberosum]
214	Soltu.DM.01G001540.1	Protein of unknown function, DUF538	1.29e-118	XP_006354155.1 PREDICTED: uncharacterized protein LOC102605321 [Solanum tuberosum]	1.29e-118	XP_006354155.1 PREDICTED: uncharacterized protein LOC102605321 [Solanum tuberosum]	4.11e-138	XP_004228712.1 uncharacterized protein LOC101247847 [Solanum lycopersicum]
215	Soltu.DM.01G001550.1	Bifunctional inhibitor/lipid-transfer protein/seed storage 2S albumin superfamily protein	8.18e-127	XP_006354156.1 PREDICTED: protein YLS3 [Solanum tuberosum]	8.18e-127	XP_006354156.1 PREDICTED: protein YLS3 [Solanum tuberosum]	8.18e-127	XP_006354156.1 PREDICTED: protein YLS3 [Solanum tuberosum]
216	Soltu.DM.01G001560.1	transferases, transferring hexosyl groups	8.39e-207	XP_006354157.1 PREDICTED: GPI mannosyltransferase 2 [Solanum tuberosum]<>XP_006354158.1 PREDICTED: GPI mannosyltransferase 2 [Solanum tuberosum]<>XP_015167158.1 PREDICTED: GPI mannosyltransferase 2 [Solanum tuberosum]	8.39e-207	XP_006354157.1 PREDICTED: GPI mannosyltransferase 2 [Solanum tuberosum]<>XP_006354158.1 PREDICTED: GPI mannosyltransferase 2 [Solanum tuberosum]<>XP_015167158.1 PREDICTED: GPI mannosyltransferase 2 [Solanum tuberosum]	8.39e-207	XP_006354157.1 PREDICTED: GPI mannosyltransferase 2 [Solanum tuberosum]<>XP_006354158.1 PREDICTED: GPI mannosyltransferase 2 [Solanum tuberosum]<>XP_015167158.1 PREDICTED: GPI mannosyltransferase 2 [Solanum tuberosum]
217	Soltu.DM.01G001560.2	transferases, transferring hexosyl groups	0	XP_006354157.1 PREDICTED: GPI mannosyltransferase 2 [Solanum tuberosum]<>XP_006354158.1 PREDICTED: GPI mannosyltransferase 2 [Solanum tuberosum]<>XP_015167158.1 PREDICTED: GPI mannosyltransferase 2 [Solanum tuberosum]	0	XP_006354157.1 PREDICTED: GPI mannosyltransferase 2 [Solanum tuberosum]<>XP_006354158.1 PREDICTED: GPI mannosyltransferase 2 [Solanum tuberosum]<>XP_015167158.1 PREDICTED: GPI mannosyltransferase 2 [Solanum tuberosum]	0	XP_006354157.1 PREDICTED: GPI mannosyltransferase 2 [Solanum tuberosum]<>XP_006354158.1 PREDICTED: GPI mannosyltransferase 2 [Solanum tuberosum]<>XP_015167158.1 PREDICTED: GPI mannosyltransferase 2 [Solanum tuberosum]
218	Soltu.DM.01G001560.3	transferases, transferring hexosyl groups	0	XP_006354157.1 PREDICTED: GPI mannosyltransferase 2 [Solanum tuberosum]<>XP_006354158.1 PREDICTED: GPI mannosyltransferase 2 [Solanum tuberosum]<>XP_015167158.1 PREDICTED: GPI mannosyltransferase 2 [Solanum tuberosum]	0	XP_006354157.1 PREDICTED: GPI mannosyltransferase 2 [Solanum tuberosum]<>XP_006354158.1 PREDICTED: GPI mannosyltransferase 2 [Solanum tuberosum]<>XP_015167158.1 PREDICTED: GPI mannosyltransferase 2 [Solanum tuberosum]	0	XP_006354157.1 PREDICTED: GPI mannosyltransferase 2 [Solanum tuberosum]<>XP_006354158.1 PREDICTED: GPI mannosyltransferase 2 [Solanum tuberosum]<>XP_015167158.1 PREDICTED: GPI mannosyltransferase 2 [Solanum tuberosum]
219	Soltu.DM.01G001570.1	RNA-binding KH domain-containing protein	0	XP_006354159.1 PREDICTED: splicing factor 1 [Solanum tuberosum]<>XP_006354160.1 PREDICTED: splicing factor 1 [Solanum tuberosum]<>XP_015167159.1 PREDICTED: splicing factor 1 [Solanum tuberosum]	0	XP_006354159.1 PREDICTED: splicing factor 1 [Solanum tuberosum]<>XP_006354160.1 PREDICTED: splicing factor 1 [Solanum tuberosum]<>XP_015167159.1 PREDICTED: splicing factor 1 [Solanum tuberosum]	0	XP_006354159.1 PREDICTED: splicing factor 1 [Solanum tuberosum]<>XP_006354160.1 PREDICTED: splicing factor 1 [Solanum tuberosum]<>XP_015167159.1 PREDICTED: splicing factor 1 [Solanum tuberosum]
220	Soltu.DM.01G001570.2	RNA-binding KH domain-containing protein	0	XP_006354159.1 PREDICTED: splicing factor 1 [Solanum tuberosum]<>XP_006354160.1 PREDICTED: splicing factor 1 [Solanum tuberosum]<>XP_015167159.1 PREDICTED: splicing factor 1 [Solanum tuberosum]	0	XP_006354159.1 PREDICTED: splicing factor 1 [Solanum tuberosum]<>XP_006354160.1 PREDICTED: splicing factor 1 [Solanum tuberosum]<>XP_015167159.1 PREDICTED: splicing factor 1 [Solanum tuberosum]	0	XP_006354159.1 PREDICTED: splicing factor 1 [Solanum tuberosum]<>XP_006354160.1 PREDICTED: splicing factor 1 [Solanum tuberosum]<>XP_015167159.1 PREDICTED: splicing factor 1 [Solanum tuberosum]
221	Soltu.DM.01G001570.3	RNA-binding KH domain-containing protein	0	XP_006354159.1 PREDICTED: splicing factor 1 [Solanum tuberosum]<>XP_006354160.1 PREDICTED: splicing factor 1 [Solanum tuberosum]<>XP_015167159.1 PREDICTED: splicing factor 1 [Solanum tuberosum]	0	XP_006354159.1 PREDICTED: splicing factor 1 [Solanum tuberosum]<>XP_006354160.1 PREDICTED: splicing factor 1 [Solanum tuberosum]<>XP_015167159.1 PREDICTED: splicing factor 1 [Solanum tuberosum]	0	XP_006354159.1 PREDICTED: splicing factor 1 [Solanum tuberosum]<>XP_006354160.1 PREDICTED: splicing factor 1 [Solanum tuberosum]<>XP_015167159.1 PREDICTED: splicing factor 1 [Solanum tuberosum]
222	Soltu.DM.01G001580.1	conserved hypothetical protein	1.13e-176	XP_006354161.1 PREDICTED: uncharacterized protein LOC102578801 [Solanum tuberosum]	1.13e-176	XP_006354161.1 PREDICTED: uncharacterized protein LOC102578801 [Solanum tuberosum]<>KAG5628488.1 hypothetical protein H5410_000205 [Solanum commersonii]	1.13e-176	XP_006354161.1 PREDICTED: uncharacterized protein LOC102578801 [Solanum tuberosum]<>KAG5628488.1 hypothetical protein H5410_000205 [Solanum commersonii]
223	Soltu.DM.01G001590.1	histone mono-ubiquitination	0	XP_006354162.1 PREDICTED: E3 ubiquitin-protein ligase BRE1-like 2 isoform X1 [Solanum tuberosum]<>XP_015167160.1 PREDICTED: E3 ubiquitin-protein ligase BRE1-like 2 isoform X1 [Solanum tuberosum]	0	XP_006354162.1 PREDICTED: E3 ubiquitin-protein ligase BRE1-like 2 isoform X1 [Solanum tuberosum]<>XP_015167160.1 PREDICTED: E3 ubiquitin-protein ligase BRE1-like 2 isoform X1 [Solanum tuberosum]	0	XP_006354162.1 PREDICTED: E3 ubiquitin-protein ligase BRE1-like 2 isoform X1 [Solanum tuberosum]<>XP_015167160.1 PREDICTED: E3 ubiquitin-protein ligase BRE1-like 2 isoform X1 [Solanum tuberosum]
224	Soltu.DM.01G001600.1	Family of unknown function (DUF716)	6.46e-229	XP_006354164.1 PREDICTED: transmembrane protein 45A-like [Solanum tuberosum]	6.46e-229	XP_006354164.1 PREDICTED: transmembrane protein 45A-like [Solanum tuberosum]	6.46e-229	XP_006354164.1 PREDICTED: transmembrane protein 45A-like [Solanum tuberosum]
225	Soltu.DM.01G001610.1	Disease resistance-responsive (dirigent-like protein) family protein	1.74e-130	XP_006354165.1 PREDICTED: dirigent protein 19 [Solanum tuberosum]	1.74e-130	XP_006354165.1 PREDICTED: dirigent protein 19 [Solanum tuberosum]	1.74e-130	XP_006354165.1 PREDICTED: dirigent protein 19 [Solanum tuberosum]
226	Soltu.DM.01G001620.1	rRNA processing protein-related	3.26e-198	XP_006354166.1 PREDICTED: probable rRNA-processing protein EBP2 homolog [Solanum tuberosum]	3.26e-198	XP_006354166.1 PREDICTED: probable rRNA-processing protein EBP2 homolog [Solanum tuberosum]	3.26e-198	XP_006354166.1 PREDICTED: probable rRNA-processing protein EBP2 homolog [Solanum tuberosum]
227	Soltu.DM.01G001620.2	rRNA processing protein-related	1.68e-198	XP_006354166.1 PREDICTED: probable rRNA-processing protein EBP2 homolog [Solanum tuberosum]	1.68e-198	XP_006354166.1 PREDICTED: probable rRNA-processing protein EBP2 homolog [Solanum tuberosum]	1.68e-198	XP_006354166.1 PREDICTED: probable rRNA-processing protein EBP2 homolog [Solanum tuberosum]
228	Soltu.DM.01G001630.1	chromomethylase	0	XP_006354167.1 PREDICTED: DNA (cytosine-5)-methyltransferase 1 [Solanum tuberosum]	0	XP_006354167.1 PREDICTED: DNA (cytosine-5)-methyltransferase 1 [Solanum tuberosum]	0	XP_006354167.1 PREDICTED: DNA (cytosine-5)-methyltransferase 1 [Solanum tuberosum]
229	Soltu.DM.01G001640.1	2A phosphatase associated protein of 46 kD	6.21e-278	XP_006354168.1 PREDICTED: PP2A regulatory subunit TAP46 [Solanum tuberosum]	6.21e-278	XP_006354168.1 PREDICTED: PP2A regulatory subunit TAP46 [Solanum tuberosum]	6.21e-278	XP_006354168.1 PREDICTED: PP2A regulatory subunit TAP46 [Solanum tuberosum]
230	Soltu.DM.01G001640.2	2A phosphatase associated protein of 46 kD	7.98e-264	XP_006354168.1 PREDICTED: PP2A regulatory subunit TAP46 [Solanum tuberosum]	7.98e-264	XP_006354168.1 PREDICTED: PP2A regulatory subunit TAP46 [Solanum tuberosum]	7.98e-264	XP_006354168.1 PREDICTED: PP2A regulatory subunit TAP46 [Solanum tuberosum]
231	Soltu.DM.01G001650.1	Protein kinase family protein	0	XP_006354169.1 PREDICTED: casein kinase I isoform gamma-3-like [Solanum tuberosum]	0	XP_006354169.1 PREDICTED: casein kinase I isoform gamma-3-like [Solanum tuberosum]	0	XP_006354169.1 PREDICTED: casein kinase I isoform gamma-3-like [Solanum tuberosum]
232	Soltu.DM.01G001660.1	DnaJ/Hsp40 cysteine-rich domain superfamily protein	8.07e-116	XP_006354170.1 PREDICTED: protein EMBRYO SAC DEVELOPMENT ARREST 3, chloroplastic [Solanum tuberosum]	8.07e-116	XP_006354170.1 PREDICTED: protein EMBRYO SAC DEVELOPMENT ARREST 3, chloroplastic [Solanum tuberosum]	3.44e-126	TMX03563.1 hypothetical protein EJD97_015753 [Solanum chilense]
233	Soltu.DM.01G001660.2	DnaJ/Hsp40 cysteine-rich domain superfamily protein	1.34e-115	XP_006354170.1 PREDICTED: protein EMBRYO SAC DEVELOPMENT ARREST 3, chloroplastic [Solanum tuberosum]	1.34e-115	XP_006354170.1 PREDICTED: protein EMBRYO SAC DEVELOPMENT ARREST 3, chloroplastic [Solanum tuberosum]	1.34e-115	XP_006354170.1 PREDICTED: protein EMBRYO SAC DEVELOPMENT ARREST 3, chloroplastic [Solanum tuberosum]
234	Soltu.DM.01G001670.1	homolog of yeast CDT1 A	0	XP_006354171.2 PREDICTED: CDT1-like protein a, chloroplastic [Solanum tuberosum]	0	XP_006354171.2 PREDICTED: CDT1-like protein a, chloroplastic [Solanum tuberosum]	0	XP_006354171.2 PREDICTED: CDT1-like protein a, chloroplastic [Solanum tuberosum]
235	Soltu.DM.01G001680.1	Cation efflux family protein	6.01e-283	XP_006354172.1 PREDICTED: metal tolerance protein 4-like [Solanum tuberosum]	6.01e-283	XP_006354172.1 PREDICTED: metal tolerance protein 4-like [Solanum tuberosum]	6.01e-283	XP_006354172.1 PREDICTED: metal tolerance protein 4-like [Solanum tuberosum]
236	Soltu.DM.01G001680.2	Cation efflux family protein	3.27e-234	XP_006354172.1 PREDICTED: metal tolerance protein 4-like [Solanum tuberosum]	3.27e-234	XP_006354172.1 PREDICTED: metal tolerance protein 4-like [Solanum tuberosum]	3.27e-234	XP_006354172.1 PREDICTED: metal tolerance protein 4-like [Solanum tuberosum]
237	Soltu.DM.01G001690.1	60S acidic ribosomal protein family	6.72e-36	NP_001275175.1 acidic ribosomal protein P1a-like [Solanum tuberosum]<>ABB29934.1 acidic ribosomal protein P1a-like [Solanum tuberosum]	6.72e-36	NP_001275175.1 acidic ribosomal protein P1a-like [Solanum tuberosum]<>ABB29934.1 acidic ribosomal protein P1a-like [Solanum tuberosum]	3.13e-50	WP_214429918.1 60S acidic ribosomal protein P1, partial [Escherichia coli]
238	Soltu.DM.01G001700.1	hypothetical protein					1.78e-33	XP_016475685.1 PREDICTED: uncharacterized protein LOC107797328 isoform X1 [Nicotiana tabacum]
239	Soltu.DM.01G001710.1	root hair specific	8.65e-68	XP_006354159.1 PREDICTED: splicing factor 1 [Solanum tuberosum]<>XP_006354160.1 PREDICTED: splicing factor 1 [Solanum tuberosum]<>XP_015167159.1 PREDICTED: splicing factor 1 [Solanum tuberosum]	8.65e-68	XP_006354159.1 PREDICTED: splicing factor 1 [Solanum tuberosum]<>XP_006354160.1 PREDICTED: splicing factor 1 [Solanum tuberosum]<>XP_015167159.1 PREDICTED: splicing factor 1 [Solanum tuberosum]	5.6e-72	XP_015060448.1 trithorax group protein osa [Solanum pennellii]<>XP_015060451.1 trithorax group protein osa [Solanum pennellii]
240	Soltu.DM.01G001720.1	RNA-binding KH domain-containing protein	1.4e-50	XP_015167128.1 PREDICTED: uncharacterized protein LOC102603874 [Solanum tuberosum]	1.4e-50	XP_015167128.1 PREDICTED: uncharacterized protein LOC102603874 [Solanum tuberosum]	1.4e-50	XP_015167128.1 PREDICTED: uncharacterized protein LOC102603874 [Solanum tuberosum]
241	Soltu.DM.01G001720.2	rRNA processing protein-related	2.64e-187	XP_006354174.1 PREDICTED: probable rRNA-processing protein EBP2 homolog [Solanum tuberosum]<>XP_015167162.1 PREDICTED: probable rRNA-processing protein EBP2 homolog [Solanum tuberosum]	2.64e-187	XP_006354174.1 PREDICTED: probable rRNA-processing protein EBP2 homolog [Solanum tuberosum]<>XP_015167162.1 PREDICTED: probable rRNA-processing protein EBP2 homolog [Solanum tuberosum]	2.64e-187	XP_006354174.1 PREDICTED: probable rRNA-processing protein EBP2 homolog [Solanum tuberosum]<>XP_015167162.1 PREDICTED: probable rRNA-processing protein EBP2 homolog [Solanum tuberosum]
242	Soltu.DM.01G001730.1	P-loop containing nucleoside triphosphate hydrolases superfamily protein	0	XP_006354175.1 PREDICTED: uncharacterized protein YqeH [Solanum tuberosum]	0	XP_006354175.1 PREDICTED: uncharacterized protein YqeH [Solanum tuberosum]	0	XP_006354175.1 PREDICTED: uncharacterized protein YqeH [Solanum tuberosum]
243	Soltu.DM.01G001740.1	seven in absentia of Arabidopsis	1.69e-240	XP_006354176.1 PREDICTED: E3 ubiquitin-protein ligase SINAT2-like [Solanum tuberosum]<>XP_006354177.1 PREDICTED: E3 ubiquitin-protein ligase SINAT2-like [Solanum tuberosum]<>XP_006354179.1 PREDICTED: E3 ubiquitin-protein ligase SINAT2-like [Solanum tuberosum]<>XP_015167161.1 PREDICTED: E3 ubiquitin-protein ligase SINAT2-like [Solanum tuberosum]	1.69e-240	XP_006354176.1 PREDICTED: E3 ubiquitin-protein ligase SINAT2-like [Solanum tuberosum]<>XP_006354177.1 PREDICTED: E3 ubiquitin-protein ligase SINAT2-like [Solanum tuberosum]<>XP_006354179.1 PREDICTED: E3 ubiquitin-protein ligase SINAT2-like [Solanum tuberosum]<>XP_015167161.1 PREDICTED: E3 ubiquitin-protein ligase SINAT2-like [Solanum tuberosum]	1.69e-240	XP_006354176.1 PREDICTED: E3 ubiquitin-protein ligase SINAT2-like [Solanum tuberosum]<>XP_006354177.1 PREDICTED: E3 ubiquitin-protein ligase SINAT2-like [Solanum tuberosum]<>XP_006354179.1 PREDICTED: E3 ubiquitin-protein ligase SINAT2-like [Solanum tuberosum]<>XP_015167161.1 PREDICTED: E3 ubiquitin-protein ligase SINAT2-like [Solanum tuberosum]
244	Soltu.DM.01G001750.1	hypothetical protein
245	Soltu.DM.01G001750.2	hypothetical protein
246	Soltu.DM.01G001760.1	embryo defective	8.99e-227	XP_006354180.1 PREDICTED: non-structural maintenance of chromosomes element 1 homolog [Solanum tuberosum]	8.99e-227	XP_006354180.1 PREDICTED: non-structural maintenance of chromosomes element 1 homolog [Solanum tuberosum]	8.99e-227	XP_006354180.1 PREDICTED: non-structural maintenance of chromosomes element 1 homolog [Solanum tuberosum]
247	Soltu.DM.01G001770.1	histone-lysine N-methyltransferase ASHH3	8.92e-283	XP_006354182.1 PREDICTED: histone-lysine N-methyltransferase ASHH3 isoform X2 [Solanum tuberosum]	2.71e-290	KAG5628511.1 hypothetical protein H5410_000228, partial [Solanum commersonii]	2.71e-290	KAG5628511.1 hypothetical protein H5410_000228, partial [Solanum commersonii]
248	Soltu.DM.01G001770.2	histone-lysine N-methyltransferase ASHH3	2e-294	XP_006354181.1 PREDICTED: histone-lysine N-methyltransferase ASHH3 isoform X1 [Solanum tuberosum]	2.61e-306	KAG5628511.1 hypothetical protein H5410_000228, partial [Solanum commersonii]	2.61e-306	KAG5628511.1 hypothetical protein H5410_000228, partial [Solanum commersonii]
249	Soltu.DM.01G001780.1	hypothetical protein	9.01e-24	XP_006354181.1 PREDICTED: histone-lysine N-methyltransferase ASHH3 isoform X1 [Solanum tuberosum]	9.01e-24	XP_006354181.1 PREDICTED: histone-lysine N-methyltransferase ASHH3 isoform X1 [Solanum tuberosum]	9.01e-24	XP_015066821.1 histone-lysine N-methyltransferase ASHH3-like isoform X1 [Solanum pennellii]<>XP_027768709.1 histone-lysine N-methyltransferase ASHH3-like isoform X1 [Solanum pennellii]<>XP_027768722.1 histone-lysine N-methyltransferase ASHH3-like isoform X1 [Solanum pennellii]
250	Soltu.DM.01G001790.1	Peptidase family C54 protein	0	XP_006354185.1 PREDICTED: cysteine protease ATG4-like isoform X1 [Solanum tuberosum]	0	XP_006354185.1 PREDICTED: cysteine protease ATG4-like isoform X1 [Solanum tuberosum]	0	XP_006354185.1 PREDICTED: cysteine protease ATG4-like isoform X1 [Solanum tuberosum]
251	Soltu.DM.01G001790.2	Peptidase family C54 protein	0	XP_006354186.1 PREDICTED: cysteine protease ATG4-like isoform X2 [Solanum tuberosum]	0	XP_006354186.1 PREDICTED: cysteine protease ATG4-like isoform X2 [Solanum tuberosum]	0	XP_006354186.1 PREDICTED: cysteine protease ATG4-like isoform X2 [Solanum tuberosum]
252	Soltu.DM.01G001790.3	Peptidase family C54 protein	0	XP_006354186.1 PREDICTED: cysteine protease ATG4-like isoform X2 [Solanum tuberosum]	0	XP_006354186.1 PREDICTED: cysteine protease ATG4-like isoform X2 [Solanum tuberosum]	0	XP_006354186.1 PREDICTED: cysteine protease ATG4-like isoform X2 [Solanum tuberosum]
253	Soltu.DM.01G001800.1	Mannose-binding lectin superfamily protein	3.83e-126	XP_006354183.2 PREDICTED: agglutinin alpha chain-like isoform X2 [Solanum tuberosum]	3.83e-126	XP_006354183.2 PREDICTED: agglutinin alpha chain-like isoform X2 [Solanum tuberosum]	3.83e-126	XP_006354183.2 PREDICTED: agglutinin alpha chain-like isoform X2 [Solanum tuberosum]
254	Soltu.DM.01G001800.2	Mannose-binding lectin superfamily protein	2.11e-127	XP_015167164.1 PREDICTED: agglutinin alpha chain-like isoform X2 [Solanum tuberosum]	2.11e-127	XP_015167164.1 PREDICTED: agglutinin alpha chain-like isoform X2 [Solanum tuberosum]	2.11e-127	XP_015167164.1 PREDICTED: agglutinin alpha chain-like isoform X2 [Solanum tuberosum]
255	Soltu.DM.01G001810.1	hypothetical protein			3.3e-62	KAG5628515.1 hypothetical protein H5410_000232 [Solanum commersonii]	3.3e-62	KAG5628515.1 hypothetical protein H5410_000232 [Solanum commersonii]
256	Soltu.DM.01G001820.1	ribonuclease P family protein / Rpp14 family protein	1.07e-102	XP_006354187.1 PREDICTED: probable ribonuclease P/MRP protein subunit POP5 [Solanum tuberosum]<>XP_015167167.1 PREDICTED: probable ribonuclease P/MRP protein subunit POP5 [Solanum tuberosum]	1.07e-102	XP_006354187.1 PREDICTED: probable ribonuclease P/MRP protein subunit POP5 [Solanum tuberosum]<>XP_015167167.1 PREDICTED: probable ribonuclease P/MRP protein subunit POP5 [Solanum tuberosum]	1.07e-102	XP_006354187.1 PREDICTED: probable ribonuclease P/MRP protein subunit POP5 [Solanum tuberosum]<>XP_015167167.1 PREDICTED: probable ribonuclease P/MRP protein subunit POP5 [Solanum tuberosum]
257	Soltu.DM.01G001820.2	ribonuclease P family protein / Rpp14 family protein	4.04e-88	XP_006354187.1 PREDICTED: probable ribonuclease P/MRP protein subunit POP5 [Solanum tuberosum]<>XP_015167167.1 PREDICTED: probable ribonuclease P/MRP protein subunit POP5 [Solanum tuberosum]	4.04e-88	XP_006354187.1 PREDICTED: probable ribonuclease P/MRP protein subunit POP5 [Solanum tuberosum]<>XP_015167167.1 PREDICTED: probable ribonuclease P/MRP protein subunit POP5 [Solanum tuberosum]	4.04e-88	XP_006354187.1 PREDICTED: probable ribonuclease P/MRP protein subunit POP5 [Solanum tuberosum]<>XP_015167167.1 PREDICTED: probable ribonuclease P/MRP protein subunit POP5 [Solanum tuberosum]
258	Soltu.DM.01G001830.1	10-formyltetrahydrofolate synthetase	0	XP_006354188.1 PREDICTED: formate--tetrahydrofolate ligase [Solanum tuberosum]	0	XP_006354188.1 PREDICTED: formate--tetrahydrofolate ligase [Solanum tuberosum]	0	XP_006354188.1 PREDICTED: formate--tetrahydrofolate ligase [Solanum tuberosum]
259	Soltu.DM.01G001840.1	peroxidase	1.23e-137	XP_006354189.1 PREDICTED: lignin-forming anionic peroxidase-like [Solanum tuberosum]	1.23e-137	XP_006354189.1 PREDICTED: lignin-forming anionic peroxidase-like [Solanum tuberosum]	1.23e-137	XP_006354189.1 PREDICTED: lignin-forming anionic peroxidase-like [Solanum tuberosum]
260	Soltu.DM.01G001850.1	peroxidase	6.09e-232	XP_006354190.1 PREDICTED: lignin-forming anionic peroxidase-like [Solanum tuberosum]	6.09e-232	XP_006354190.1 PREDICTED: lignin-forming anionic peroxidase-like [Solanum tuberosum]	6.09e-232	XP_006354190.1 PREDICTED: lignin-forming anionic peroxidase-like [Solanum tuberosum]
261	Soltu.DM.01G001860.1	Peroxidase superfamily protein	1.65e-185	XP_015168362.1 PREDICTED: peroxidase N-like [Solanum tuberosum]	1.09e-228	KAG5628520.1 hypothetical protein H5410_000237 [Solanum commersonii]	1.09e-228	KAG5628520.1 hypothetical protein H5410_000237 [Solanum commersonii]
262	Soltu.DM.01G001870.1	Peroxidase superfamily protein	2.32e-183	XP_006354231.1 PREDICTED: peroxidase N-like [Solanum tuberosum]	2.32e-183	XP_006354231.1 PREDICTED: peroxidase N-like [Solanum tuberosum]	2.32e-183	XP_006354231.1 PREDICTED: peroxidase N-like [Solanum tuberosum]
263	Soltu.DM.01G001870.2	Peroxidase superfamily protein	5.7e-179	XP_006354231.1 PREDICTED: peroxidase N-like [Solanum tuberosum]	5.7e-179	XP_006354231.1 PREDICTED: peroxidase N-like [Solanum tuberosum]	5.7e-179	XP_006354231.1 PREDICTED: peroxidase N-like [Solanum tuberosum]
264	Soltu.DM.01G001870.3	Peroxidase superfamily protein	1.68e-180	XP_006354231.1 PREDICTED: peroxidase N-like [Solanum tuberosum]	1.68e-180	XP_006354231.1 PREDICTED: peroxidase N-like [Solanum tuberosum]	1.68e-180	XP_006354231.1 PREDICTED: peroxidase N-like [Solanum tuberosum]
265	Soltu.DM.01G001880.1	Late embryogenesis abundant (LEA) hydroxyproline-rich glycoprotein family	1.33e-139	XP_006354191.1 PREDICTED: protein NDR1-like [Solanum tuberosum]	1.33e-139	XP_006354191.1 PREDICTED: protein NDR1-like [Solanum tuberosum]	1.33e-139	XP_006354191.1 PREDICTED: protein NDR1-like [Solanum tuberosum]
266	Soltu.DM.01G001890.1	Plastid-lipid associated protein PAP / fibrillin family protein	1.13e-248	XP_006354192.1 PREDICTED: probable plastid-lipid-associated protein 12, chloroplastic [Solanum tuberosum]	1.13e-248	XP_006354192.1 PREDICTED: probable plastid-lipid-associated protein 12, chloroplastic [Solanum tuberosum]	1.13e-248	XP_006354192.1 PREDICTED: probable plastid-lipid-associated protein 12, chloroplastic [Solanum tuberosum]
267	Soltu.DM.01G001890.2	Plastid-lipid associated protein PAP / fibrillin family protein	3.05e-285	XP_006354192.1 PREDICTED: probable plastid-lipid-associated protein 12, chloroplastic [Solanum tuberosum]	3.05e-285	XP_006354192.1 PREDICTED: probable plastid-lipid-associated protein 12, chloroplastic [Solanum tuberosum]	3.05e-285	XP_006354192.1 PREDICTED: probable plastid-lipid-associated protein 12, chloroplastic [Solanum tuberosum]
268	Soltu.DM.01G001900.1	P-loop containing nucleoside triphosphate hydrolases superfamily protein	0	XP_006354193.1 PREDICTED: DEAD-box ATP-dependent RNA helicase 41 isoform X1 [Solanum tuberosum]<>XP_006354194.1 PREDICTED: DEAD-box ATP-dependent RNA helicase 41 isoform X1 [Solanum tuberosum]	0	XP_006354193.1 PREDICTED: DEAD-box ATP-dependent RNA helicase 41 isoform X1 [Solanum tuberosum]<>XP_006354194.1 PREDICTED: DEAD-box ATP-dependent RNA helicase 41 isoform X1 [Solanum tuberosum]	0	XP_006354193.1 PREDICTED: DEAD-box ATP-dependent RNA helicase 41 isoform X1 [Solanum tuberosum]<>XP_006354194.1 PREDICTED: DEAD-box ATP-dependent RNA helicase 41 isoform X1 [Solanum tuberosum]
269	Soltu.DM.01G001900.2	P-loop containing nucleoside triphosphate hydrolases superfamily protein	0	XP_006354193.1 PREDICTED: DEAD-box ATP-dependent RNA helicase 41 isoform X1 [Solanum tuberosum]<>XP_006354194.1 PREDICTED: DEAD-box ATP-dependent RNA helicase 41 isoform X1 [Solanum tuberosum]	0	XP_006354193.1 PREDICTED: DEAD-box ATP-dependent RNA helicase 41 isoform X1 [Solanum tuberosum]<>XP_006354194.1 PREDICTED: DEAD-box ATP-dependent RNA helicase 41 isoform X1 [Solanum tuberosum]	0	XP_006354193.1 PREDICTED: DEAD-box ATP-dependent RNA helicase 41 isoform X1 [Solanum tuberosum]<>XP_006354194.1 PREDICTED: DEAD-box ATP-dependent RNA helicase 41 isoform X1 [Solanum tuberosum]
270	Soltu.DM.01G001900.3	P-loop containing nucleoside triphosphate hydrolases superfamily protein	0	XP_006354193.1 PREDICTED: DEAD-box ATP-dependent RNA helicase 41 isoform X1 [Solanum tuberosum]<>XP_006354194.1 PREDICTED: DEAD-box ATP-dependent RNA helicase 41 isoform X1 [Solanum tuberosum]	0	XP_006354193.1 PREDICTED: DEAD-box ATP-dependent RNA helicase 41 isoform X1 [Solanum tuberosum]<>XP_006354194.1 PREDICTED: DEAD-box ATP-dependent RNA helicase 41 isoform X1 [Solanum tuberosum]	0	XP_010315999.1 DEAD-box ATP-dependent RNA helicase 41 isoform X3 [Solanum lycopersicum]
271	Soltu.DM.01G001910.1	glucan synthase-like	0	XP_006354195.1 PREDICTED: callose synthase 9 [Solanum tuberosum]	0	XP_006354195.1 PREDICTED: callose synthase 9 [Solanum tuberosum]	0	XP_006354195.1 PREDICTED: callose synthase 9 [Solanum tuberosum]
272	Soltu.DM.01G001920.1	glucan synthase-like	0	XP_006354196.1 PREDICTED: callose synthase 3-like [Solanum tuberosum]<>XP_006354197.1 PREDICTED: callose synthase 3-like [Solanum tuberosum]<>XP_015167171.1 PREDICTED: callose synthase 3-like [Solanum tuberosum]<>XP_015167172.1 PREDICTED: callose synthase 3-like [Solanum tuberosum]	0	XP_006354196.1 PREDICTED: callose synthase 3-like [Solanum tuberosum]<>XP_006354197.1 PREDICTED: callose synthase 3-like [Solanum tuberosum]<>XP_015167171.1 PREDICTED: callose synthase 3-like [Solanum tuberosum]<>XP_015167172.1 PREDICTED: callose synthase 3-like [Solanum tuberosum]	0	XP_006354196.1 PREDICTED: callose synthase 3-like [Solanum tuberosum]<>XP_006354197.1 PREDICTED: callose synthase 3-like [Solanum tuberosum]<>XP_015167171.1 PREDICTED: callose synthase 3-like [Solanum tuberosum]<>XP_015167172.1 PREDICTED: callose synthase 3-like [Solanum tuberosum]
273	Soltu.DM.01G001930.1	Transducin/WD40 repeat-like superfamily protein	0	XP_006354198.1 PREDICTED: uncharacterized protein LOC102591146 [Solanum tuberosum]	0	XP_006354198.1 PREDICTED: uncharacterized protein LOC102591146 [Solanum tuberosum]	0	XP_006354198.1 PREDICTED: uncharacterized protein LOC102591146 [Solanum tuberosum]
274	Soltu.DM.01G001940.1	hypothetical protein	2.83e-147	XP_006354200.1 PREDICTED: uncharacterized protein LOC102591817 isoform X3 [Solanum tuberosum]	2.83e-147	XP_006354200.1 PREDICTED: uncharacterized protein LOC102591817 isoform X3 [Solanum tuberosum]	2.83e-147	XP_006354200.1 PREDICTED: uncharacterized protein LOC102591817 isoform X3 [Solanum tuberosum]
275	Soltu.DM.01G001950.1	hypothetical protein	1.99e-155	XP_006354199.1 PREDICTED: uncharacterized protein LOC102591817 isoform X1 [Solanum tuberosum]	1.99e-155	XP_006354199.1 PREDICTED: uncharacterized protein LOC102591817 isoform X1 [Solanum tuberosum]	1.99e-155	XP_006354199.1 PREDICTED: uncharacterized protein LOC102591817 isoform X1 [Solanum tuberosum]
276	Soltu.DM.01G001960.1	hypothetical protein	7.01e-87	XP_006354201.1 PREDICTED: protein TsetseEP-like [Solanum tuberosum]	7.01e-87	XP_006354201.1 PREDICTED: protein TsetseEP-like [Solanum tuberosum]	7.01e-87	XP_006354201.1 PREDICTED: protein TsetseEP-like [Solanum tuberosum]
277	Soltu.DM.01G001970.1	hypothetical protein	8.43e-147	XP_006354199.1 PREDICTED: uncharacterized protein LOC102591817 isoform X1 [Solanum tuberosum]	8.43e-147	XP_006354199.1 PREDICTED: uncharacterized protein LOC102591817 isoform X1 [Solanum tuberosum]	8.43e-147	XP_006354199.1 PREDICTED: uncharacterized protein LOC102591817 isoform X1 [Solanum tuberosum]
278	Soltu.DM.01G001980.1	hypothetical protein	8.76e-75	XP_006354201.1 PREDICTED: protein TsetseEP-like [Solanum tuberosum]	8.76e-75	XP_006354201.1 PREDICTED: protein TsetseEP-like [Solanum tuberosum]	8.76e-75	XP_006354201.1 PREDICTED: protein TsetseEP-like [Solanum tuberosum]
279	Soltu.DM.01G001990.1	fatty acid desaturase	4.26e-296	XP_006354202.1 PREDICTED: delta(12)-acyl-lipid-desaturase-like [Solanum tuberosum]<>XP_015167174.1 PREDICTED: delta(12)-acyl-lipid-desaturase-like [Solanum tuberosum]	4.26e-296	XP_006354202.1 PREDICTED: delta(12)-acyl-lipid-desaturase-like [Solanum tuberosum]<>XP_015167174.1 PREDICTED: delta(12)-acyl-lipid-desaturase-like [Solanum tuberosum]	4.26e-296	XP_006354202.1 PREDICTED: delta(12)-acyl-lipid-desaturase-like [Solanum tuberosum]<>XP_015167174.1 PREDICTED: delta(12)-acyl-lipid-desaturase-like [Solanum tuberosum]
280	Soltu.DM.01G001990.2	fatty acid desaturase	2.75e-297	XP_006354202.1 PREDICTED: delta(12)-acyl-lipid-desaturase-like [Solanum tuberosum]<>XP_015167174.1 PREDICTED: delta(12)-acyl-lipid-desaturase-like [Solanum tuberosum]	2.75e-297	XP_006354202.1 PREDICTED: delta(12)-acyl-lipid-desaturase-like [Solanum tuberosum]<>XP_015167174.1 PREDICTED: delta(12)-acyl-lipid-desaturase-like [Solanum tuberosum]	2.75e-297	XP_006354202.1 PREDICTED: delta(12)-acyl-lipid-desaturase-like [Solanum tuberosum]<>XP_015167174.1 PREDICTED: delta(12)-acyl-lipid-desaturase-like [Solanum tuberosum]
281	Soltu.DM.01G001990.3	fatty acid desaturase	2.95e-295	XP_006354202.1 PREDICTED: delta(12)-acyl-lipid-desaturase-like [Solanum tuberosum]<>XP_015167174.1 PREDICTED: delta(12)-acyl-lipid-desaturase-like [Solanum tuberosum]	2.95e-295	XP_006354202.1 PREDICTED: delta(12)-acyl-lipid-desaturase-like [Solanum tuberosum]<>XP_015167174.1 PREDICTED: delta(12)-acyl-lipid-desaturase-like [Solanum tuberosum]	2.95e-295	XP_006354202.1 PREDICTED: delta(12)-acyl-lipid-desaturase-like [Solanum tuberosum]<>XP_015167174.1 PREDICTED: delta(12)-acyl-lipid-desaturase-like [Solanum tuberosum]
282	Soltu.DM.01G001990.4	fatty acid desaturase	3.79e-297	XP_006354202.1 PREDICTED: delta(12)-acyl-lipid-desaturase-like [Solanum tuberosum]<>XP_015167174.1 PREDICTED: delta(12)-acyl-lipid-desaturase-like [Solanum tuberosum]	3.79e-297	XP_006354202.1 PREDICTED: delta(12)-acyl-lipid-desaturase-like [Solanum tuberosum]<>XP_015167174.1 PREDICTED: delta(12)-acyl-lipid-desaturase-like [Solanum tuberosum]	3.79e-297	XP_006354202.1 PREDICTED: delta(12)-acyl-lipid-desaturase-like [Solanum tuberosum]<>XP_015167174.1 PREDICTED: delta(12)-acyl-lipid-desaturase-like [Solanum tuberosum]
283	Soltu.DM.01G001990.5	fatty acid desaturase	9.31e-297	XP_006354202.1 PREDICTED: delta(12)-acyl-lipid-desaturase-like [Solanum tuberosum]<>XP_015167174.1 PREDICTED: delta(12)-acyl-lipid-desaturase-like [Solanum tuberosum]	9.31e-297	XP_006354202.1 PREDICTED: delta(12)-acyl-lipid-desaturase-like [Solanum tuberosum]<>XP_015167174.1 PREDICTED: delta(12)-acyl-lipid-desaturase-like [Solanum tuberosum]	9.31e-297	XP_006354202.1 PREDICTED: delta(12)-acyl-lipid-desaturase-like [Solanum tuberosum]<>XP_015167174.1 PREDICTED: delta(12)-acyl-lipid-desaturase-like [Solanum tuberosum]
284	Soltu.DM.01G001990.6	fatty acid desaturase	3.1e-297	XP_006354202.1 PREDICTED: delta(12)-acyl-lipid-desaturase-like [Solanum tuberosum]<>XP_015167174.1 PREDICTED: delta(12)-acyl-lipid-desaturase-like [Solanum tuberosum]	3.1e-297	XP_006354202.1 PREDICTED: delta(12)-acyl-lipid-desaturase-like [Solanum tuberosum]<>XP_015167174.1 PREDICTED: delta(12)-acyl-lipid-desaturase-like [Solanum tuberosum]	3.1e-297	XP_006354202.1 PREDICTED: delta(12)-acyl-lipid-desaturase-like [Solanum tuberosum]<>XP_015167174.1 PREDICTED: delta(12)-acyl-lipid-desaturase-like [Solanum tuberosum]
285	Soltu.DM.01G002000.1	Major facilitator superfamily protein	0	XP_015167130.1 PREDICTED: protein NRT1/ PTR FAMILY 7.1 [Solanum tuberosum]	0	XP_015167130.1 PREDICTED: protein NRT1/ PTR FAMILY 7.1 [Solanum tuberosum]	0	XP_015167130.1 PREDICTED: protein NRT1/ PTR FAMILY 7.1 [Solanum tuberosum]
286	Soltu.DM.01G002010.1	NAD(P)-binding Rossmann-fold superfamily protein	2.05e-268	XP_006354203.1 PREDICTED: enoyl-[acyl-carrier-protein] reductase [NADH], chloroplastic-like [Solanum tuberosum]	2.05e-268	XP_006354203.1 PREDICTED: enoyl-[acyl-carrier-protein] reductase [NADH], chloroplastic-like [Solanum tuberosum]	2.05e-268	XP_006354203.1 PREDICTED: enoyl-[acyl-carrier-protein] reductase [NADH], chloroplastic-like [Solanum tuberosum]
287	Soltu.DM.01G002010.2	NAD(P)-binding Rossmann-fold superfamily protein	4.84e-269	XP_006354203.1 PREDICTED: enoyl-[acyl-carrier-protein] reductase [NADH], chloroplastic-like [Solanum tuberosum]	4.84e-269	XP_006354203.1 PREDICTED: enoyl-[acyl-carrier-protein] reductase [NADH], chloroplastic-like [Solanum tuberosum]	4.84e-269	XP_006354203.1 PREDICTED: enoyl-[acyl-carrier-protein] reductase [NADH], chloroplastic-like [Solanum tuberosum]
288	Soltu.DM.01G002020.1	Nse4, component of Smc5/6 DNA repair complex	5.44e-223	XP_006354234.2 PREDICTED: non-structural maintenance of chromosomes element 4 homolog A-like [Solanum tuberosum]	5.44e-223	XP_006354234.2 PREDICTED: non-structural maintenance of chromosomes element 4 homolog A-like [Solanum tuberosum]	5.44e-223	XP_006354234.2 PREDICTED: non-structural maintenance of chromosomes element 4 homolog A-like [Solanum tuberosum]
289	Soltu.DM.01G002030.1	DNA-binding bromodomain-containing protein			3.54e-56	KAG5628548.1 hypothetical protein H5410_000265 [Solanum commersonii]	3.54e-56	KAG5628548.1 hypothetical protein H5410_000265 [Solanum commersonii]
290	Soltu.DM.01G002040.1	DNA-binding bromodomain-containing protein			1.15e-60	KAG5628548.1 hypothetical protein H5410_000265 [Solanum commersonii]	1.15e-60	KAG5628548.1 hypothetical protein H5410_000265 [Solanum commersonii]
291	Soltu.DM.01G002050.1	alpha/beta-Hydrolases superfamily protein	8.29e-166	XP_006354204.1 PREDICTED: uncharacterized protein LOC102593821 [Solanum tuberosum]	8.29e-166	XP_006354204.1 PREDICTED: uncharacterized protein LOC102593821 [Solanum tuberosum]	8.29e-166	XP_006354204.1 PREDICTED: uncharacterized protein LOC102593821 [Solanum tuberosum]
292	Soltu.DM.01G002050.2	alpha/beta-Hydrolases superfamily protein	5.71e-146	XP_006354204.1 PREDICTED: uncharacterized protein LOC102593821 [Solanum tuberosum]	5.71e-146	XP_006354204.1 PREDICTED: uncharacterized protein LOC102593821 [Solanum tuberosum]	5.71e-146	XP_006354204.1 PREDICTED: uncharacterized protein LOC102593821 [Solanum tuberosum]
293	Soltu.DM.01G002060.1	conserved hypothetical protein	0	XP_006354205.2 PREDICTED: UPF0061 protein azo1574-like [Solanum tuberosum]	0	XP_006354205.2 PREDICTED: UPF0061 protein azo1574-like [Solanum tuberosum]	0	XP_006354205.2 PREDICTED: UPF0061 protein azo1574-like [Solanum tuberosum]
294	Soltu.DM.01G002060.2	conserved hypothetical protein	0	XP_006354205.2 PREDICTED: UPF0061 protein azo1574-like [Solanum tuberosum]	0	XP_006354205.2 PREDICTED: UPF0061 protein azo1574-like [Solanum tuberosum]	0	XP_006354205.2 PREDICTED: UPF0061 protein azo1574-like [Solanum tuberosum]
295	Soltu.DM.01G002070.1	Pentatricopeptide repeat (PPR) superfamily protein	1.57e-208	XP_006354206.1 PREDICTED: pentatricopeptide repeat-containing protein At5g48730, chloroplastic [Solanum tuberosum]	1.57e-208	XP_006354206.1 PREDICTED: pentatricopeptide repeat-containing protein At5g48730, chloroplastic [Solanum tuberosum]	1.57e-208	XP_006354206.1 PREDICTED: pentatricopeptide repeat-containing protein At5g48730, chloroplastic [Solanum tuberosum]
296	Soltu.DM.01G002080.1	GroES-like zinc-binding alcohol dehydrogenase family protein	3.2e-263	XP_006354208.1 PREDICTED: sorbitol dehydrogenase isoform X2 [Solanum tuberosum]	3.2e-263	XP_006354208.1 PREDICTED: sorbitol dehydrogenase isoform X2 [Solanum tuberosum]	3.2e-263	XP_006354208.1 PREDICTED: sorbitol dehydrogenase isoform X2 [Solanum tuberosum]
297	Soltu.DM.01G002090.1	receptor-like protein kinase	0	XP_006354207.2 PREDICTED: G-type lectin S-receptor-like serine/threonine-protein kinase RLK1 [Solanum tuberosum]	0	XP_006354207.2 PREDICTED: G-type lectin S-receptor-like serine/threonine-protein kinase RLK1 [Solanum tuberosum]	0	XP_006354207.2 PREDICTED: G-type lectin S-receptor-like serine/threonine-protein kinase RLK1 [Solanum tuberosum]
298	Soltu.DM.01G002100.1	receptor-like protein kinase	2.97e-120	XP_006354209.2 PREDICTED: G-type lectin S-receptor-like serine/threonine-protein kinase RLK1 [Solanum tuberosum]	2.97e-120	XP_006354209.2 PREDICTED: G-type lectin S-receptor-like serine/threonine-protein kinase RLK1 [Solanum tuberosum]	2.97e-120	XP_006354209.2 PREDICTED: G-type lectin S-receptor-like serine/threonine-protein kinase RLK1 [Solanum tuberosum]
299	Soltu.DM.01G002110.1	receptor-like protein kinase	0	XP_006354209.2 PREDICTED: G-type lectin S-receptor-like serine/threonine-protein kinase RLK1 [Solanum tuberosum]	0	XP_006354209.2 PREDICTED: G-type lectin S-receptor-like serine/threonine-protein kinase RLK1 [Solanum tuberosum]	0	XP_006354209.2 PREDICTED: G-type lectin S-receptor-like serine/threonine-protein kinase RLK1 [Solanum tuberosum]
300	Soltu.DM.01G002120.1	receptor-like protein kinase			1.13e-44	KAG5628554.1 hypothetical protein H5410_000271 [Solanum commersonii]	1.37e-69	XP_027769865.1 G-type lectin S-receptor-like serine/threonine-protein kinase LECRK3 [Solanum pennellii]
301	Soltu.DM.01G002130.1	receptor-like protein kinase	0	XP_006354210.1 PREDICTED: G-type lectin S-receptor-like serine/threonine-protein kinase RLK1 [Solanum tuberosum]	0	XP_006354210.1 PREDICTED: G-type lectin S-receptor-like serine/threonine-protein kinase RLK1 [Solanum tuberosum]	0	XP_006354210.1 PREDICTED: G-type lectin S-receptor-like serine/threonine-protein kinase RLK1 [Solanum tuberosum]
302	Soltu.DM.01G002140.1	lipoxygenase	0	NP_001274843.1 linoleate 13S-lipoxygenase 2-1, chloroplastic [Solanum tuberosum]<>O24370.1 RecName: Full=Linoleate 13S-lipoxygenase 2-1, chloroplastic; AltName: Full=Lipoxygenase 2-1; Flags: Precursor [Solanum tuberosum]<>CAA65268.1 13-lipoxygenase [Solanum tuberosum]	0	NP_001274843.1 linoleate 13S-lipoxygenase 2-1, chloroplastic [Solanum tuberosum]<>O24370.1 RecName: Full=Linoleate 13S-lipoxygenase 2-1, chloroplastic; AltName: Full=Lipoxygenase 2-1; Flags: Precursor [Solanum tuberosum]<>CAA65268.1 13-lipoxygenase [Solanum tuberosum]	0	NP_001274843.1 linoleate 13S-lipoxygenase 2-1, chloroplastic [Solanum tuberosum]<>O24370.1 RecName: Full=Linoleate 13S-lipoxygenase 2-1, chloroplastic; AltName: Full=Lipoxygenase 2-1; Flags: Precursor [Solanum tuberosum]<>CAA65268.1 13-lipoxygenase [Solanum tuberosum]
303	Soltu.DM.01G002150.1	lipoxygenase	0	XP_006354212.1 PREDICTED: linoleate 13S-lipoxygenase 2-1, chloroplastic-like [Solanum tuberosum]	0	XP_006354212.1 PREDICTED: linoleate 13S-lipoxygenase 2-1, chloroplastic-like [Solanum tuberosum]	0	XP_006354212.1 PREDICTED: linoleate 13S-lipoxygenase 2-1, chloroplastic-like [Solanum tuberosum]
304	Soltu.DM.01G002150.2	lipoxygenase	0	XP_006354212.1 PREDICTED: linoleate 13S-lipoxygenase 2-1, chloroplastic-like [Solanum tuberosum]	0	XP_006354212.1 PREDICTED: linoleate 13S-lipoxygenase 2-1, chloroplastic-like [Solanum tuberosum]	0	XP_006354212.1 PREDICTED: linoleate 13S-lipoxygenase 2-1, chloroplastic-like [Solanum tuberosum]
305	Soltu.DM.01G002160.1	lipoxygenase	4.6e-30	XP_006354212.1 PREDICTED: linoleate 13S-lipoxygenase 2-1, chloroplastic-like [Solanum tuberosum]	4.4e-30	KAG5628602.1 hypothetical protein H5410_000319 [Solanum commersonii]	3.76e-31	XP_033509346.1 linoleate 13S-lipoxygenase 2-1, chloroplastic-like isoform X2 [Nicotiana tomentosiformis]
306	Soltu.DM.01G002170.1	2-oxoglutarate (2OG) and Fe(II)-dependent oxygenase superfamily protein	6.91e-212	BCF80431.1 spirosolane 16-oxygenase [Solanum tuberosum]	6.91e-212	BCF80431.1 spirosolane 16-oxygenase [Solanum tuberosum]	6.91e-212	BCF80431.1 spirosolane 16-oxygenase [Solanum tuberosum]
307	Soltu.DM.01G002180.1	2-oxoglutarate (2OG) and Fe(II)-dependent oxygenase superfamily protein	1.14e-173	BCF80430.1 spirosolane 16-oxygenase [Solanum tuberosum]	1.14e-173	BCF80430.1 spirosolane 16-oxygenase [Solanum tuberosum]	1.14e-173	BCF80430.1 spirosolane 16-oxygenase [Solanum tuberosum]
308	Soltu.DM.01G002190.1	2-oxoglutarate (2OG) and Fe(II)-dependent oxygenase superfamily protein	3.97e-235	XP_006354215.1 PREDICTED: probable 2-oxoglutarate-dependent dioxygenase AOP1 [Solanum tuberosum]	3.97e-235	XP_006354215.1 PREDICTED: probable 2-oxoglutarate-dependent dioxygenase AOP1 [Solanum tuberosum]	3.97e-235	XP_006354215.1 PREDICTED: probable 2-oxoglutarate-dependent dioxygenase AOP1 [Solanum tuberosum]
309	Soltu.DM.01G002200.1	2-oxoglutarate (2OG) and Fe(II)-dependent oxygenase superfamily protein	3.22e-69	XP_006354215.1 PREDICTED: probable 2-oxoglutarate-dependent dioxygenase AOP1 [Solanum tuberosum]	6.18e-71	KAG5568741.1 hypothetical protein H5410_064242 [Solanum commersonii]	6.18e-71	KAG5568741.1 hypothetical protein H5410_064242 [Solanum commersonii]
310	Soltu.DM.01G002210.1	2-oxoglutarate (2OG) and Fe(II)-dependent oxygenase superfamily protein	1.91e-173	BCF80430.1 spirosolane 16-oxygenase [Solanum tuberosum]	1.91e-173	BCF80430.1 spirosolane 16-oxygenase [Solanum tuberosum]	1.91e-173	BCF80430.1 spirosolane 16-oxygenase [Solanum tuberosum]
311	Soltu.DM.01G002220.1	2-oxoglutarate (2OG) and Fe(II)-dependent oxygenase superfamily protein	3.44e-172	BCF80431.1 spirosolane 16-oxygenase [Solanum tuberosum]	3.44e-172	BCF80431.1 spirosolane 16-oxygenase [Solanum tuberosum]	3.1e-175	XP_004253465.1 probable 2-oxoglutarate-dependent dioxygenase AOP1.2 [Solanum lycopersicum]<>BCF80432.1 spirosolane 16-oxygenase [Solanum lycopersicum]
312	Soltu.DM.01G002220.2	2-oxoglutarate (2OG) and Fe(II)-dependent oxygenase superfamily protein	2.98e-117	BCF80431.1 spirosolane 16-oxygenase [Solanum tuberosum]	2.98e-117	BCF80431.1 spirosolane 16-oxygenase [Solanum tuberosum]	4.49e-119	XP_004253465.1 probable 2-oxoglutarate-dependent dioxygenase AOP1.2 [Solanum lycopersicum]<>BCF80432.1 spirosolane 16-oxygenase [Solanum lycopersicum]
313	Soltu.DM.01G002220.3	2-oxoglutarate (2OG) and Fe(II)-dependent oxygenase superfamily protein	1.06e-143	BCF80431.1 spirosolane 16-oxygenase [Solanum tuberosum]	1.06e-143	BCF80431.1 spirosolane 16-oxygenase [Solanum tuberosum]	5.27e-144	XP_004253465.1 probable 2-oxoglutarate-dependent dioxygenase AOP1.2 [Solanum lycopersicum]<>BCF80432.1 spirosolane 16-oxygenase [Solanum lycopersicum]
314	Soltu.DM.01G002230.1	hypothetical protein
315	Soltu.DM.01G002230.2	hypothetical protein
316	Soltu.DM.01G002240.1	2-oxoglutarate (2OG) and Fe(II)-dependent oxygenase superfamily protein	1.98e-200	XP_006348413.1 PREDICTED: probable 2-oxoglutarate-dependent dioxygenase AOP1.2 [Solanum tuberosum]	1.98e-200	XP_006348413.1 PREDICTED: probable 2-oxoglutarate-dependent dioxygenase AOP1.2 [Solanum tuberosum]	1.98e-200	XP_006348413.1 PREDICTED: probable 2-oxoglutarate-dependent dioxygenase AOP1.2 [Solanum tuberosum]
317	Soltu.DM.01G002240.2	2-oxoglutarate (2OG) and Fe(II)-dependent oxygenase superfamily protein	7.83e-178	XP_006348413.1 PREDICTED: probable 2-oxoglutarate-dependent dioxygenase AOP1.2 [Solanum tuberosum]	7.83e-178	XP_006348413.1 PREDICTED: probable 2-oxoglutarate-dependent dioxygenase AOP1.2 [Solanum tuberosum]	7.83e-178	XP_006348413.1 PREDICTED: probable 2-oxoglutarate-dependent dioxygenase AOP1.2 [Solanum tuberosum]
318	Soltu.DM.01G002250.1	Cyclin/Brf1-like TBP-binding protein	9.36e-23	XP_015164698.1 PREDICTED: transcription factor IIIB 60 kDa subunit-like isoform X2 [Solanum tuberosum]	9.36e-23	XP_015164698.1 PREDICTED: transcription factor IIIB 60 kDa subunit-like isoform X2 [Solanum tuberosum]	9.36e-23	XP_015164698.1 PREDICTED: transcription factor IIIB 60 kDa subunit-like isoform X2 [Solanum tuberosum]
319	Soltu.DM.01G002260.1	hypothetical protein	2.98e-11	XP_015164698.1 PREDICTED: transcription factor IIIB 60 kDa subunit-like isoform X2 [Solanum tuberosum]	2.98e-11	XP_015164698.1 PREDICTED: transcription factor IIIB 60 kDa subunit-like isoform X2 [Solanum tuberosum]	2.98e-11	XP_015164698.1 PREDICTED: transcription factor IIIB 60 kDa subunit-like isoform X2 [Solanum tuberosum]
320	Soltu.DM.01G002270.1	2-oxoglutarate (2OG) and Fe(II)-dependent oxygenase superfamily protein	1.34e-228	BCF80431.1 spirosolane 16-oxygenase [Solanum tuberosum]	1.34e-228	BCF80431.1 spirosolane 16-oxygenase [Solanum tuberosum]	1.34e-228	BCF80431.1 spirosolane 16-oxygenase [Solanum tuberosum]
321	Soltu.DM.01G002280.1	Calcium-dependent lipid-binding (CaLB domain) plant phosphoribosyltransferase family protein	0	XP_006348415.1 PREDICTED: protein QUIRKY-like [Solanum tuberosum]	0	XP_006348415.1 PREDICTED: protein QUIRKY-like [Solanum tuberosum]	0	XP_006348415.1 PREDICTED: protein QUIRKY-like [Solanum tuberosum]
322	Soltu.DM.01G002280.2	Calcium-dependent lipid-binding (CaLB domain) plant phosphoribosyltransferase family protein	0	XP_006348415.1 PREDICTED: protein QUIRKY-like [Solanum tuberosum]	0	XP_006348415.1 PREDICTED: protein QUIRKY-like [Solanum tuberosum]	0	XP_006348415.1 PREDICTED: protein QUIRKY-like [Solanum tuberosum]
323	Soltu.DM.01G002290.1	NAD(P)-binding Rossmann-fold superfamily protein	4.31e-172	XP_006348416.1 PREDICTED: uncharacterized protein LOC102589993 [Solanum tuberosum]	4.31e-172	XP_006348416.1 PREDICTED: uncharacterized protein LOC102589993 [Solanum tuberosum]	4.31e-172	XP_006348416.1 PREDICTED: uncharacterized protein LOC102589993 [Solanum tuberosum]
324	Soltu.DM.01G002290.2	NAD(P)-binding Rossmann-fold superfamily protein	1.11e-253	XP_006348416.1 PREDICTED: uncharacterized protein LOC102589993 [Solanum tuberosum]	1.11e-253	XP_006348416.1 PREDICTED: uncharacterized protein LOC102589993 [Solanum tuberosum]	1.11e-253	XP_006348416.1 PREDICTED: uncharacterized protein LOC102589993 [Solanum tuberosum]
325	Soltu.DM.01G002290.3	NAD(P)-binding Rossmann-fold superfamily protein	1.8e-171	XP_006348416.1 PREDICTED: uncharacterized protein LOC102589993 [Solanum tuberosum]	1.8e-171	XP_006348416.1 PREDICTED: uncharacterized protein LOC102589993 [Solanum tuberosum]	1.8e-171	XP_006348416.1 PREDICTED: uncharacterized protein LOC102589993 [Solanum tuberosum]
326	Soltu.DM.01G002290.4	NAD(P)-binding Rossmann-fold superfamily protein	1.88e-164	XP_006348416.1 PREDICTED: uncharacterized protein LOC102589993 [Solanum tuberosum]	1.88e-164	XP_006348416.1 PREDICTED: uncharacterized protein LOC102589993 [Solanum tuberosum]	1.88e-164	XP_006348416.1 PREDICTED: uncharacterized protein LOC102589993 [Solanum tuberosum]
327	Soltu.DM.01G002290.5	NAD(P)-binding Rossmann-fold superfamily protein	5e-197	XP_006348416.1 PREDICTED: uncharacterized protein LOC102589993 [Solanum tuberosum]	5e-197	XP_006348416.1 PREDICTED: uncharacterized protein LOC102589993 [Solanum tuberosum]	5e-197	XP_006348416.1 PREDICTED: uncharacterized protein LOC102589993 [Solanum tuberosum]
328	Soltu.DM.01G002290.6	NAD(P)-binding Rossmann-fold superfamily protein	1.75e-167	XP_006348416.1 PREDICTED: uncharacterized protein LOC102589993 [Solanum tuberosum]	1.75e-167	XP_006348416.1 PREDICTED: uncharacterized protein LOC102589993 [Solanum tuberosum]	1.75e-167	XP_006348416.1 PREDICTED: uncharacterized protein LOC102589993 [Solanum tuberosum]
329	Soltu.DM.01G002300.1	AMP-dependent synthetase and ligase family protein			0	KAG5628614.1 hypothetical protein H5410_000331 [Solanum commersonii]	0	KAG5628614.1 hypothetical protein H5410_000331 [Solanum commersonii]
330	Soltu.DM.01G002310.1	ETHYLENE-INSENSITIVE3-like	0	XP_015164694.1 PREDICTED: ETHYLENE INSENSITIVE 3-like 3 protein [Solanum tuberosum]	0	XP_015164694.1 PREDICTED: ETHYLENE INSENSITIVE 3-like 3 protein [Solanum tuberosum]	0	XP_015164694.1 PREDICTED: ETHYLENE INSENSITIVE 3-like 3 protein [Solanum tuberosum]
331	Soltu.DM.01G002320.1	Subtilisin-like serine endopeptidase family protein	0	XP_015164696.1 PREDICTED: CO(2)-response secreted protease-like [Solanum tuberosum]	0	XP_015164696.1 PREDICTED: CO(2)-response secreted protease-like [Solanum tuberosum]	0	PHT93629.1 CO(2)-response secreted protease [Capsicum annuum]
332	Soltu.DM.01G002330.1	Subtilisin-like serine endopeptidase family protein	0	XP_015164696.1 PREDICTED: CO(2)-response secreted protease-like [Solanum tuberosum]	0	XP_015164696.1 PREDICTED: CO(2)-response secreted protease-like [Solanum tuberosum]	0	XP_015164696.1 PREDICTED: CO(2)-response secreted protease-like [Solanum tuberosum]
333	Soltu.DM.01G002330.2	Subtilisin-like serine endopeptidase family protein	0	XP_015164696.1 PREDICTED: CO(2)-response secreted protease-like [Solanum tuberosum]	0	XP_015164696.1 PREDICTED: CO(2)-response secreted protease-like [Solanum tuberosum]	0	XP_015164696.1 PREDICTED: CO(2)-response secreted protease-like [Solanum tuberosum]
334	Soltu.DM.01G002340.1	Cyclin/Brf1-like TBP-binding protein	0	XP_006348566.1 PREDICTED: transcription factor IIIB 60 kDa subunit-like isoform X1 [Solanum tuberosum]<>XP_015164697.1 PREDICTED: transcription factor IIIB 60 kDa subunit-like isoform X1 [Solanum tuberosum]	0	XP_006348566.1 PREDICTED: transcription factor IIIB 60 kDa subunit-like isoform X1 [Solanum tuberosum]<>XP_015164697.1 PREDICTED: transcription factor IIIB 60 kDa subunit-like isoform X1 [Solanum tuberosum]	0	XP_006348566.1 PREDICTED: transcription factor IIIB 60 kDa subunit-like isoform X1 [Solanum tuberosum]<>XP_015164697.1 PREDICTED: transcription factor IIIB 60 kDa subunit-like isoform X1 [Solanum tuberosum]
335	Soltu.DM.01G002340.2	Cyclin/Brf1-like TBP-binding protein	0	XP_015164698.1 PREDICTED: transcription factor IIIB 60 kDa subunit-like isoform X2 [Solanum tuberosum]	0	XP_015164698.1 PREDICTED: transcription factor IIIB 60 kDa subunit-like isoform X2 [Solanum tuberosum]	0	XP_015164698.1 PREDICTED: transcription factor IIIB 60 kDa subunit-like isoform X2 [Solanum tuberosum]
336	Soltu.DM.01G002350.1	UDP-Glycosyltransferase superfamily protein	0	XP_006348417.2 PREDICTED: UDP-glycosyltransferase 92A1-like [Solanum tuberosum]	0	XP_006348417.2 PREDICTED: UDP-glycosyltransferase 92A1-like [Solanum tuberosum]	0	XP_006348417.2 PREDICTED: UDP-glycosyltransferase 92A1-like [Solanum tuberosum]
337	Soltu.DM.01G002360.1	2-oxoglutarate (2OG) and Fe(II)-dependent oxygenase superfamily protein	1.97e-307	XP_006348418.1 PREDICTED: putative lysine-specific demethylase JMJD5 [Solanum tuberosum]	1.97e-307	XP_006348418.1 PREDICTED: putative lysine-specific demethylase JMJD5 [Solanum tuberosum]	1.97e-307	XP_006348418.1 PREDICTED: putative lysine-specific demethylase JMJD5 [Solanum tuberosum]
338	Soltu.DM.01G002360.2	2-oxoglutarate (2OG) and Fe(II)-dependent oxygenase superfamily protein	3.91e-250	XP_006348418.1 PREDICTED: putative lysine-specific demethylase JMJD5 [Solanum tuberosum]	3.91e-250	XP_006348418.1 PREDICTED: putative lysine-specific demethylase JMJD5 [Solanum tuberosum]	3.91e-250	XP_006348418.1 PREDICTED: putative lysine-specific demethylase JMJD5 [Solanum tuberosum]
339	Soltu.DM.01G002360.3	2-oxoglutarate (2OG) and Fe(II)-dependent oxygenase superfamily protein	3.34e-192	XP_006348418.1 PREDICTED: putative lysine-specific demethylase JMJD5 [Solanum tuberosum]	3.34e-192	XP_006348418.1 PREDICTED: putative lysine-specific demethylase JMJD5 [Solanum tuberosum]	3.34e-192	XP_006348418.1 PREDICTED: putative lysine-specific demethylase JMJD5 [Solanum tuberosum]
340	Soltu.DM.01G002370.1	IRK-interacting protein	0	XP_006348419.1 PREDICTED: IRK-interacting protein-like [Solanum tuberosum]	0	XP_006348419.1 PREDICTED: IRK-interacting protein-like [Solanum tuberosum]	0	XP_006348419.1 PREDICTED: IRK-interacting protein-like [Solanum tuberosum]
341	Soltu.DM.01G002380.1	conserved hypothetical protein	0	XP_006348420.1 PREDICTED: protein downstream neighbor of son homolog [Solanum tuberosum]	0	XP_006348420.1 PREDICTED: protein downstream neighbor of son homolog [Solanum tuberosum]	0	XP_006348420.1 PREDICTED: protein downstream neighbor of son homolog [Solanum tuberosum]
342	Soltu.DM.01G002390.1	DEA(D/H)-box RNA helicase family protein	0	XP_006348421.1 PREDICTED: ATP-dependent RNA helicase DHX36 [Solanum tuberosum]	0	XP_006348421.1 PREDICTED: ATP-dependent RNA helicase DHX36 [Solanum tuberosum]	0	XP_006348421.1 PREDICTED: ATP-dependent RNA helicase DHX36 [Solanum tuberosum]
343	Soltu.DM.01G002390.2	DEA(D/H)-box RNA helicase family protein	0	XP_006348421.1 PREDICTED: ATP-dependent RNA helicase DHX36 [Solanum tuberosum]	0	XP_006348421.1 PREDICTED: ATP-dependent RNA helicase DHX36 [Solanum tuberosum]	0	XP_006348421.1 PREDICTED: ATP-dependent RNA helicase DHX36 [Solanum tuberosum]
344	Soltu.DM.01G002390.3	DEA(D/H)-box RNA helicase family protein	0	XP_006348421.1 PREDICTED: ATP-dependent RNA helicase DHX36 [Solanum tuberosum]	0	XP_006348421.1 PREDICTED: ATP-dependent RNA helicase DHX36 [Solanum tuberosum]	0	XP_006348421.1 PREDICTED: ATP-dependent RNA helicase DHX36 [Solanum tuberosum]
345	Soltu.DM.01G002400.1	ABC-2 type transporter family protein	0	XP_006348422.1 PREDICTED: ABC transporter G family member 22-like [Solanum tuberosum]	0	XP_006348422.1 PREDICTED: ABC transporter G family member 22-like [Solanum tuberosum]	0	XP_006348422.1 PREDICTED: ABC transporter G family member 22-like [Solanum tuberosum]
346	Soltu.DM.01G002400.2	ABC-2 type transporter family protein	0	XP_006348422.1 PREDICTED: ABC transporter G family member 22-like [Solanum tuberosum]	0	XP_006348422.1 PREDICTED: ABC transporter G family member 22-like [Solanum tuberosum]	0	XP_006348422.1 PREDICTED: ABC transporter G family member 22-like [Solanum tuberosum]
347	Soltu.DM.01G002410.1	calcium-dependent protein kinase	0	XP_006348423.1 PREDICTED: calcium-dependent protein kinase 20-like [Solanum tuberosum]	0	XP_006348423.1 PREDICTED: calcium-dependent protein kinase 20-like [Solanum tuberosum]	0	XP_006348423.1 PREDICTED: calcium-dependent protein kinase 20-like [Solanum tuberosum]
348	Soltu.DM.01G002420.1	Plant invertase/pectin methylesterase inhibitor superfamily protein	4.91e-129	XP_006348424.1 PREDICTED: uncharacterized protein LOC102593013 [Solanum tuberosum]	4.91e-129	XP_006348424.1 PREDICTED: uncharacterized protein LOC102593013 [Solanum tuberosum]	4.91e-129	XP_006348424.1 PREDICTED: uncharacterized protein LOC102593013 [Solanum tuberosum]
349	Soltu.DM.01G002430.1	Sucrose-6F-phosphate phosphohydrolase family protein	2.09e-267	NP_001275110.1 sucrose-phosphatase [Solanum tuberosum]<>ABS52706.1 sucrose-phosphatase [Solanum tuberosum]	7.41e-284	KAG5628629.1 hypothetical protein H5410_000346 [Solanum commersonii]	3.89e-287	XP_004228616.1 sucrose-phosphatase 1 isoform X2 [Solanum lycopersicum]
350	Soltu.DM.01G002430.2	Sucrose-6F-phosphate phosphohydrolase family protein	1.22e-232	NP_001275110.1 sucrose-phosphatase [Solanum tuberosum]<>ABS52706.1 sucrose-phosphatase [Solanum tuberosum]	2.66e-248	KAG5628629.1 hypothetical protein H5410_000346 [Solanum commersonii]	2.13e-251	XP_004228616.1 sucrose-phosphatase 1 isoform X2 [Solanum lycopersicum]
351	Soltu.DM.01G002440.1	Sucrose-6F-phosphate phosphohydrolase family protein	7.29e-76	ABS52707.1 sucrose-phosphatase, partial [Solanum tuberosum]	2.87e-101	KAG5628629.1 hypothetical protein H5410_000346 [Solanum commersonii]	6.39e-107	XP_004228616.1 sucrose-phosphatase 1 isoform X2 [Solanum lycopersicum]
352	Soltu.DM.01G002450.1	Plant invertase/pectin methylesterase inhibitor superfamily protein	8.23e-101	XP_015164678.1 PREDICTED: uncharacterized protein LOC107060825 [Solanum tuberosum]	8.23e-101	XP_015164678.1 PREDICTED: uncharacterized protein LOC107060825 [Solanum tuberosum]	8.23e-101	XP_015164678.1 PREDICTED: uncharacterized protein LOC107060825 [Solanum tuberosum]
353	Soltu.DM.01G002460.1	Protein of unknown function (DUF604)	1.83e-131	XP_015169557.1 PREDICTED: uncharacterized protein LOC107062885 [Solanum tuberosum]	3.56e-252	KAG5628632.1 hypothetical protein H5410_000349 [Solanum commersonii]	3.56e-252	KAG5628632.1 hypothetical protein H5410_000349 [Solanum commersonii]
354	Soltu.DM.01G002470.1	Polynucleotidyl transferase, ribonuclease H-like superfamily protein	3.31e-290	XP_006348426.1 PREDICTED: protein NEN3-like [Solanum tuberosum]	3.31e-290	XP_006348426.1 PREDICTED: protein NEN3-like [Solanum tuberosum]	3.31e-290	XP_006348426.1 PREDICTED: protein NEN3-like [Solanum tuberosum]
355	Soltu.DM.01G002480.1	conserved hypothetical protein	4.93e-98	XP_006348427.1 PREDICTED: uncharacterized protein LOC102594000 [Solanum tuberosum]	4.93e-98	XP_006348427.1 PREDICTED: uncharacterized protein LOC102594000 [Solanum tuberosum]	4.93e-98	XP_006348427.1 PREDICTED: uncharacterized protein LOC102594000 [Solanum tuberosum]
356	Soltu.DM.01G002490.1	methionine aminopeptidase 2B	5.2e-300	XP_006348428.1 PREDICTED: methionine aminopeptidase 2B-like [Solanum tuberosum]<>XP_006348429.1 PREDICTED: methionine aminopeptidase 2B-like [Solanum tuberosum]	5.2e-300	XP_006348428.1 PREDICTED: methionine aminopeptidase 2B-like [Solanum tuberosum]<>XP_006348429.1 PREDICTED: methionine aminopeptidase 2B-like [Solanum tuberosum]	5.2e-300	XP_006348428.1 PREDICTED: methionine aminopeptidase 2B-like [Solanum tuberosum]<>XP_006348429.1 PREDICTED: methionine aminopeptidase 2B-like [Solanum tuberosum]
357	Soltu.DM.01G002490.2	methionine aminopeptidase 2B	3.96e-300	XP_006348428.1 PREDICTED: methionine aminopeptidase 2B-like [Solanum tuberosum]<>XP_006348429.1 PREDICTED: methionine aminopeptidase 2B-like [Solanum tuberosum]	3.96e-300	XP_006348428.1 PREDICTED: methionine aminopeptidase 2B-like [Solanum tuberosum]<>XP_006348429.1 PREDICTED: methionine aminopeptidase 2B-like [Solanum tuberosum]	3.96e-300	XP_006348428.1 PREDICTED: methionine aminopeptidase 2B-like [Solanum tuberosum]<>XP_006348429.1 PREDICTED: methionine aminopeptidase 2B-like [Solanum tuberosum]
358	Soltu.DM.01G002490.3	methionine aminopeptidase 2B	1.53e-299	XP_006348428.1 PREDICTED: methionine aminopeptidase 2B-like [Solanum tuberosum]<>XP_006348429.1 PREDICTED: methionine aminopeptidase 2B-like [Solanum tuberosum]	1.53e-299	XP_006348428.1 PREDICTED: methionine aminopeptidase 2B-like [Solanum tuberosum]<>XP_006348429.1 PREDICTED: methionine aminopeptidase 2B-like [Solanum tuberosum]	1.53e-299	XP_006348428.1 PREDICTED: methionine aminopeptidase 2B-like [Solanum tuberosum]<>XP_006348429.1 PREDICTED: methionine aminopeptidase 2B-like [Solanum tuberosum]
359	Soltu.DM.01G002500.1	RING-H2 group F2A	3.44e-251	XP_006348430.1 PREDICTED: E3 ubiquitin-protein ligase RHF2A-like isoform X1 [Solanum tuberosum]	3.44e-251	XP_006348430.1 PREDICTED: E3 ubiquitin-protein ligase RHF2A-like isoform X1 [Solanum tuberosum]	3.44e-251	XP_006348430.1 PREDICTED: E3 ubiquitin-protein ligase RHF2A-like isoform X1 [Solanum tuberosum]
360	Soltu.DM.01G002500.2	RING-H2 group F2A	1.65e-252	XP_006348430.1 PREDICTED: E3 ubiquitin-protein ligase RHF2A-like isoform X1 [Solanum tuberosum]	1.65e-252	XP_006348430.1 PREDICTED: E3 ubiquitin-protein ligase RHF2A-like isoform X1 [Solanum tuberosum]	1.65e-252	XP_006348430.1 PREDICTED: E3 ubiquitin-protein ligase RHF2A-like isoform X1 [Solanum tuberosum]
361	Soltu.DM.01G002500.3	RING-H2 group F2A	3.39e-215	XP_006348430.1 PREDICTED: E3 ubiquitin-protein ligase RHF2A-like isoform X1 [Solanum tuberosum]	3.39e-215	XP_006348430.1 PREDICTED: E3 ubiquitin-protein ligase RHF2A-like isoform X1 [Solanum tuberosum]	3.39e-215	XP_006348430.1 PREDICTED: E3 ubiquitin-protein ligase RHF2A-like isoform X1 [Solanum tuberosum]
362	Soltu.DM.01G002500.4	RING-H2 group F2A	1.21e-203	XP_006348430.1 PREDICTED: E3 ubiquitin-protein ligase RHF2A-like isoform X1 [Solanum tuberosum]	1.21e-203	XP_006348430.1 PREDICTED: E3 ubiquitin-protein ligase RHF2A-like isoform X1 [Solanum tuberosum]	1.21e-203	XP_006348430.1 PREDICTED: E3 ubiquitin-protein ligase RHF2A-like isoform X1 [Solanum tuberosum]
363	Soltu.DM.01G002500.5	RING-H2 group F2A	1.26e-251	XP_006348431.1 PREDICTED: E3 ubiquitin-protein ligase RHF2A-like isoform X2 [Solanum tuberosum]	1.26e-251	XP_006348431.1 PREDICTED: E3 ubiquitin-protein ligase RHF2A-like isoform X2 [Solanum tuberosum]	1.26e-251	XP_006348431.1 PREDICTED: E3 ubiquitin-protein ligase RHF2A-like isoform X2 [Solanum tuberosum]
364	Soltu.DM.01G002500.6	RING-H2 group F2A	9.15e-203	XP_006348431.1 PREDICTED: E3 ubiquitin-protein ligase RHF2A-like isoform X2 [Solanum tuberosum]	9.15e-203	XP_006348431.1 PREDICTED: E3 ubiquitin-protein ligase RHF2A-like isoform X2 [Solanum tuberosum]	9.15e-203	XP_006348431.1 PREDICTED: E3 ubiquitin-protein ligase RHF2A-like isoform X2 [Solanum tuberosum]
365	Soltu.DM.01G002500.7	RING-H2 group F2A	5.37e-185	XP_006348430.1 PREDICTED: E3 ubiquitin-protein ligase RHF2A-like isoform X1 [Solanum tuberosum]	5.37e-185	XP_006348430.1 PREDICTED: E3 ubiquitin-protein ligase RHF2A-like isoform X1 [Solanum tuberosum]	5.37e-185	XP_006348430.1 PREDICTED: E3 ubiquitin-protein ligase RHF2A-like isoform X1 [Solanum tuberosum]
366	Soltu.DM.01G002510.1	FASCICLIN-like arabinogalactan protein 16 precursor	5.87e-294	XP_006348432.1 PREDICTED: fasciclin-like arabinogalactan protein 17 [Solanum tuberosum]	5.87e-294	XP_006348432.1 PREDICTED: fasciclin-like arabinogalactan protein 17 [Solanum tuberosum]	5.87e-294	XP_006348432.1 PREDICTED: fasciclin-like arabinogalactan protein 17 [Solanum tuberosum]
367	Soltu.DM.01G002520.1	TPX2 (targeting protein for Xklp2) protein family	3.08e-274	XP_006348433.1 PREDICTED: uncharacterized protein LOC102595763 [Solanum tuberosum]<>XP_006348434.1 PREDICTED: uncharacterized protein LOC102595763 [Solanum tuberosum]<>XP_015164700.1 PREDICTED: uncharacterized protein LOC102595763 [Solanum tuberosum]	3.08e-274	XP_006348433.1 PREDICTED: uncharacterized protein LOC102595763 [Solanum tuberosum]<>XP_006348434.1 PREDICTED: uncharacterized protein LOC102595763 [Solanum tuberosum]<>XP_015164700.1 PREDICTED: uncharacterized protein LOC102595763 [Solanum tuberosum]	3.08e-274	XP_006348433.1 PREDICTED: uncharacterized protein LOC102595763 [Solanum tuberosum]<>XP_006348434.1 PREDICTED: uncharacterized protein LOC102595763 [Solanum tuberosum]<>XP_015164700.1 PREDICTED: uncharacterized protein LOC102595763 [Solanum tuberosum]
368	Soltu.DM.01G002520.2	TPX2 (targeting protein for Xklp2) protein family	4.22e-276	XP_006348433.1 PREDICTED: uncharacterized protein LOC102595763 [Solanum tuberosum]<>XP_006348434.1 PREDICTED: uncharacterized protein LOC102595763 [Solanum tuberosum]<>XP_015164700.1 PREDICTED: uncharacterized protein LOC102595763 [Solanum tuberosum]	4.22e-276	XP_006348433.1 PREDICTED: uncharacterized protein LOC102595763 [Solanum tuberosum]<>XP_006348434.1 PREDICTED: uncharacterized protein LOC102595763 [Solanum tuberosum]<>XP_015164700.1 PREDICTED: uncharacterized protein LOC102595763 [Solanum tuberosum]	4.22e-276	XP_006348433.1 PREDICTED: uncharacterized protein LOC102595763 [Solanum tuberosum]<>XP_006348434.1 PREDICTED: uncharacterized protein LOC102595763 [Solanum tuberosum]<>XP_015164700.1 PREDICTED: uncharacterized protein LOC102595763 [Solanum tuberosum]
369	Soltu.DM.01G002520.3	TPX2 (targeting protein for Xklp2) protein family	6.6e-130	XP_006348433.1 PREDICTED: uncharacterized protein LOC102595763 [Solanum tuberosum]<>XP_006348434.1 PREDICTED: uncharacterized protein LOC102595763 [Solanum tuberosum]<>XP_015164700.1 PREDICTED: uncharacterized protein LOC102595763 [Solanum tuberosum]	6.6e-130	XP_006348433.1 PREDICTED: uncharacterized protein LOC102595763 [Solanum tuberosum]<>XP_006348434.1 PREDICTED: uncharacterized protein LOC102595763 [Solanum tuberosum]<>XP_015164700.1 PREDICTED: uncharacterized protein LOC102595763 [Solanum tuberosum]	6.6e-130	XP_006348433.1 PREDICTED: uncharacterized protein LOC102595763 [Solanum tuberosum]<>XP_006348434.1 PREDICTED: uncharacterized protein LOC102595763 [Solanum tuberosum]<>XP_015164700.1 PREDICTED: uncharacterized protein LOC102595763 [Solanum tuberosum]
370	Soltu.DM.01G002520.4	TPX2 (targeting protein for Xklp2) protein family	2.2e-276	XP_006348433.1 PREDICTED: uncharacterized protein LOC102595763 [Solanum tuberosum]<>XP_006348434.1 PREDICTED: uncharacterized protein LOC102595763 [Solanum tuberosum]<>XP_015164700.1 PREDICTED: uncharacterized protein LOC102595763 [Solanum tuberosum]	2.2e-276	XP_006348433.1 PREDICTED: uncharacterized protein LOC102595763 [Solanum tuberosum]<>XP_006348434.1 PREDICTED: uncharacterized protein LOC102595763 [Solanum tuberosum]<>XP_015164700.1 PREDICTED: uncharacterized protein LOC102595763 [Solanum tuberosum]	2.2e-276	XP_006348433.1 PREDICTED: uncharacterized protein LOC102595763 [Solanum tuberosum]<>XP_006348434.1 PREDICTED: uncharacterized protein LOC102595763 [Solanum tuberosum]<>XP_015164700.1 PREDICTED: uncharacterized protein LOC102595763 [Solanum tuberosum]
371	Soltu.DM.01G002530.1	calcium dependent protein kinase	0	XP_006348435.2 PREDICTED: calcium-dependent protein kinase 26-like [Solanum tuberosum]	0	XP_006348435.2 PREDICTED: calcium-dependent protein kinase 26-like [Solanum tuberosum]	0	XP_006348435.2 PREDICTED: calcium-dependent protein kinase 26-like [Solanum tuberosum]
372	Soltu.DM.01G002540.1	Pentatricopeptide repeat (PPR) superfamily protein	0	XP_006348568.2 PREDICTED: putative pentatricopeptide repeat-containing protein At5g06400, mitochondrial [Solanum tuberosum]	0	XP_006348568.2 PREDICTED: putative pentatricopeptide repeat-containing protein At5g06400, mitochondrial [Solanum tuberosum]	0	XP_006348568.2 PREDICTED: putative pentatricopeptide repeat-containing protein At5g06400, mitochondrial [Solanum tuberosum]
373	Soltu.DM.01G002550.1	DNAJ heat shock N-terminal domain-containing protein	6.11e-182	XP_006348436.1 PREDICTED: co-chaperone protein HscB [Solanum tuberosum]	6.11e-182	XP_006348436.1 PREDICTED: co-chaperone protein HscB [Solanum tuberosum]	6.11e-182	XP_006348436.1 PREDICTED: co-chaperone protein HscB [Solanum tuberosum]
374	Soltu.DM.01G002560.1	conserved hypothetical protein	0	XP_006348437.1 PREDICTED: uncharacterized protein LOC102596987 [Solanum tuberosum]<>XP_015164702.1 PREDICTED: uncharacterized protein LOC102596987 [Solanum tuberosum]<>XP_015164703.1 PREDICTED: uncharacterized protein LOC102596987 [Solanum tuberosum]	0	XP_006348437.1 PREDICTED: uncharacterized protein LOC102596987 [Solanum tuberosum]<>XP_015164702.1 PREDICTED: uncharacterized protein LOC102596987 [Solanum tuberosum]<>XP_015164703.1 PREDICTED: uncharacterized protein LOC102596987 [Solanum tuberosum]	0	XP_006348437.1 PREDICTED: uncharacterized protein LOC102596987 [Solanum tuberosum]<>XP_015164702.1 PREDICTED: uncharacterized protein LOC102596987 [Solanum tuberosum]<>XP_015164703.1 PREDICTED: uncharacterized protein LOC102596987 [Solanum tuberosum]
375	Soltu.DM.01G002560.2	conserved hypothetical protein	0	XP_006348437.1 PREDICTED: uncharacterized protein LOC102596987 [Solanum tuberosum]<>XP_015164702.1 PREDICTED: uncharacterized protein LOC102596987 [Solanum tuberosum]<>XP_015164703.1 PREDICTED: uncharacterized protein LOC102596987 [Solanum tuberosum]	0	KAG5628644.1 hypothetical protein H5410_000361 [Solanum commersonii]	0	KAG5628644.1 hypothetical protein H5410_000361 [Solanum commersonii]
376	Soltu.DM.01G002560.3	conserved hypothetical protein	0	XP_006348437.1 PREDICTED: uncharacterized protein LOC102596987 [Solanum tuberosum]<>XP_015164702.1 PREDICTED: uncharacterized protein LOC102596987 [Solanum tuberosum]<>XP_015164703.1 PREDICTED: uncharacterized protein LOC102596987 [Solanum tuberosum]	0	XP_006348437.1 PREDICTED: uncharacterized protein LOC102596987 [Solanum tuberosum]<>XP_015164702.1 PREDICTED: uncharacterized protein LOC102596987 [Solanum tuberosum]<>XP_015164703.1 PREDICTED: uncharacterized protein LOC102596987 [Solanum tuberosum]	0	XP_006348437.1 PREDICTED: uncharacterized protein LOC102596987 [Solanum tuberosum]<>XP_015164702.1 PREDICTED: uncharacterized protein LOC102596987 [Solanum tuberosum]<>XP_015164703.1 PREDICTED: uncharacterized protein LOC102596987 [Solanum tuberosum]
377	Soltu.DM.01G002560.4	conserved hypothetical protein	0	XP_006348437.1 PREDICTED: uncharacterized protein LOC102596987 [Solanum tuberosum]<>XP_015164702.1 PREDICTED: uncharacterized protein LOC102596987 [Solanum tuberosum]<>XP_015164703.1 PREDICTED: uncharacterized protein LOC102596987 [Solanum tuberosum]	0	XP_006348437.1 PREDICTED: uncharacterized protein LOC102596987 [Solanum tuberosum]<>XP_015164702.1 PREDICTED: uncharacterized protein LOC102596987 [Solanum tuberosum]<>XP_015164703.1 PREDICTED: uncharacterized protein LOC102596987 [Solanum tuberosum]	0	XP_006348437.1 PREDICTED: uncharacterized protein LOC102596987 [Solanum tuberosum]<>XP_015164702.1 PREDICTED: uncharacterized protein LOC102596987 [Solanum tuberosum]<>XP_015164703.1 PREDICTED: uncharacterized protein LOC102596987 [Solanum tuberosum]
378	Soltu.DM.01G002570.1	hypothetical protein	2.28e-15	XP_015163412.1 PREDICTED: uncharacterized protein LOC107060260 [Solanum tuberosum]	2.91e-131	KAG5629281.1 hypothetical protein H5410_000998 [Solanum commersonii]	2.91e-131	KAG5629281.1 hypothetical protein H5410_000998 [Solanum commersonii]
379	Soltu.DM.01G002580.1	SET domain protein	0	XP_006348440.1 PREDICTED: histone-lysine N-methyltransferase ATXR7-like isoform X2 [Solanum tuberosum]	0	XP_006348440.1 PREDICTED: histone-lysine N-methyltransferase ATXR7-like isoform X2 [Solanum tuberosum]	0	XP_006348440.1 PREDICTED: histone-lysine N-methyltransferase ATXR7-like isoform X2 [Solanum tuberosum]
380	Soltu.DM.01G002580.2	SET domain protein	0	XP_015164712.1 PREDICTED: histone-lysine N-methyltransferase ATXR7-like isoform X10 [Solanum tuberosum]	0	XP_015164712.1 PREDICTED: histone-lysine N-methyltransferase ATXR7-like isoform X10 [Solanum tuberosum]	0	XP_015164712.1 PREDICTED: histone-lysine N-methyltransferase ATXR7-like isoform X10 [Solanum tuberosum]
381	Soltu.DM.01G002590.1	conserved hypothetical protein	0	XP_006348445.1 PREDICTED: uncharacterized protein LOC102598948 isoform X2 [Solanum tuberosum]	0	XP_006348445.1 PREDICTED: uncharacterized protein LOC102598948 isoform X2 [Solanum tuberosum]	0	XP_006348445.1 PREDICTED: uncharacterized protein LOC102598948 isoform X2 [Solanum tuberosum]
382	Soltu.DM.01G002590.2	conserved hypothetical protein	0	XP_015164713.1 PREDICTED: uncharacterized protein LOC102598948 isoform X1 [Solanum tuberosum]	0	XP_015164713.1 PREDICTED: uncharacterized protein LOC102598948 isoform X1 [Solanum tuberosum]	0	XP_015164713.1 PREDICTED: uncharacterized protein LOC102598948 isoform X1 [Solanum tuberosum]
383	Soltu.DM.01G002600.1	Glutaredoxin family protein	4.92e-182	XP_006348446.2 PREDICTED: uncharacterized protein At5g39865 [Solanum tuberosum]	4.92e-182	XP_006348446.2 PREDICTED: uncharacterized protein At5g39865 [Solanum tuberosum]	4.92e-182	XP_006348446.2 PREDICTED: uncharacterized protein At5g39865 [Solanum tuberosum]
384	Soltu.DM.01G002610.1	Immunoglobulin E-set superfamily protein	1.8e-128	XP_006348569.1 PREDICTED: putative phosphatidylglycerol/phosphatidylinositol transfer protein DDB_G0282179 [Solanum tuberosum]	1.8e-128	XP_006348569.1 PREDICTED: putative phosphatidylglycerol/phosphatidylinositol transfer protein DDB_G0282179 [Solanum tuberosum]	1.8e-128	XP_006348569.1 PREDICTED: putative phosphatidylglycerol/phosphatidylinositol transfer protein DDB_G0282179 [Solanum tuberosum]
385	Soltu.DM.01G002620.1	RING/U-box superfamily protein	7.62e-119	XP_006348447.1 PREDICTED: RING-H2 finger protein ATL70-like [Solanum tuberosum]	7.62e-119	XP_006348447.1 PREDICTED: RING-H2 finger protein ATL70-like [Solanum tuberosum]	7.62e-119	XP_006348447.1 PREDICTED: RING-H2 finger protein ATL70-like [Solanum tuberosum]
386	Soltu.DM.01G002630.1	hypothetical protein			6.73e-59	KAG5628650.1 hypothetical protein H5410_000367 [Solanum commersonii]	6.73e-59	KAG5628650.1 hypothetical protein H5410_000367 [Solanum commersonii]
387	Soltu.DM.01G002640.1	Tetratricopeptide repeat (TPR)-like superfamily protein	0	XP_006348570.1 PREDICTED: pentatricopeptide repeat-containing protein At4g39530 [Solanum tuberosum]	0	XP_006348570.1 PREDICTED: pentatricopeptide repeat-containing protein At4g39530 [Solanum tuberosum]	0	XP_006348570.1 PREDICTED: pentatricopeptide repeat-containing protein At4g39530 [Solanum tuberosum]
388	Soltu.DM.01G002650.1	nuclear factor Y, subunit A10	1.43e-222	XP_006348448.1 PREDICTED: nuclear transcription factor Y subunit A-10 isoform X2 [Solanum tuberosum]	1.43e-222	XP_006348448.1 PREDICTED: nuclear transcription factor Y subunit A-10 isoform X2 [Solanum tuberosum]	1.43e-222	XP_006348448.1 PREDICTED: nuclear transcription factor Y subunit A-10 isoform X2 [Solanum tuberosum]
389	Soltu.DM.01G002660.1	chloroplast RNA-binding protein	4.01e-212	XP_006348449.1 PREDICTED: 33 kDa ribonucleoprotein, chloroplastic-like [Solanum tuberosum]	4.01e-212	XP_006348449.1 PREDICTED: 33 kDa ribonucleoprotein, chloroplastic-like [Solanum tuberosum]	4.01e-212	XP_006348449.1 PREDICTED: 33 kDa ribonucleoprotein, chloroplastic-like [Solanum tuberosum]
390	Soltu.DM.01G002670.1	syntaxin of plants	9.37e-198	XP_006348450.1 PREDICTED: syntaxin-121-like [Solanum tuberosum]	9.37e-198	XP_006348450.1 PREDICTED: syntaxin-121-like [Solanum tuberosum]	9.37e-198	XP_006348450.1 PREDICTED: syntaxin-121-like [Solanum tuberosum]
391	Soltu.DM.01G002680.1	Tetratricopeptide repeat (TPR)-like superfamily protein	0	XP_006348451.1 PREDICTED: trafficking protein particle complex subunit 8 [Solanum tuberosum]	0	XP_006348451.1 PREDICTED: trafficking protein particle complex subunit 8 [Solanum tuberosum]	0	XP_006348451.1 PREDICTED: trafficking protein particle complex subunit 8 [Solanum tuberosum]
392	Soltu.DM.01G002690.1	RNA helicase family protein	0	XP_006348571.1 PREDICTED: ATP-dependent RNA helicase DHX36, partial [Solanum tuberosum]	0	XP_006348571.1 PREDICTED: ATP-dependent RNA helicase DHX36, partial [Solanum tuberosum]	0	XP_015062765.1 DExH-box ATP-dependent RNA helicase DExH1 isoform X1 [Solanum pennellii]
393	Soltu.DM.01G002690.2	RNA helicase family protein	0	XP_006348571.1 PREDICTED: ATP-dependent RNA helicase DHX36, partial [Solanum tuberosum]	0	XP_006348571.1 PREDICTED: ATP-dependent RNA helicase DHX36, partial [Solanum tuberosum]	0	XP_006348571.1 PREDICTED: ATP-dependent RNA helicase DHX36, partial [Solanum tuberosum]
394	Soltu.DM.01G002700.1	hypothetical protein
395	Soltu.DM.01G002710.1	catalytics;transferases;[acyl-carrier-protein] S-malonyltransferases;binding	9.89e-242	XP_006348452.1 PREDICTED: malonyl CoA-acyl carrier protein transacylase [Solanum tuberosum]	9.89e-242	XP_006348452.1 PREDICTED: malonyl CoA-acyl carrier protein transacylase [Solanum tuberosum]	9.89e-242	XP_006348452.1 PREDICTED: malonyl CoA-acyl carrier protein transacylase [Solanum tuberosum]
396	Soltu.DM.01G002710.2	catalytics;transferases;[acyl-carrier-protein] S-malonyltransferases;binding	3.14e-228	XP_006348452.1 PREDICTED: malonyl CoA-acyl carrier protein transacylase [Solanum tuberosum]	7.77e-231	KAG5628658.1 hypothetical protein H5410_000375 [Solanum commersonii]	7.77e-231	KAG5628658.1 hypothetical protein H5410_000375 [Solanum commersonii]
397	Soltu.DM.01G002720.1	F-box family protein	0	XP_006348453.1 PREDICTED: F-box protein SKIP22-like [Solanum tuberosum]	0	XP_006348453.1 PREDICTED: F-box protein SKIP22-like [Solanum tuberosum]	0	XP_006348453.1 PREDICTED: F-box protein SKIP22-like [Solanum tuberosum]
398	Soltu.DM.01G002730.1	hypothetical protein			3.69e-69	KAG5628660.1 hypothetical protein H5410_000377 [Solanum commersonii]	3.69e-69	KAG5628660.1 hypothetical protein H5410_000377 [Solanum commersonii]
399	Soltu.DM.01G002730.2	Dof-type zinc finger DNA-binding family protein			4.55e-188	KAG5628660.1 hypothetical protein H5410_000377 [Solanum commersonii]	4.55e-188	KAG5628660.1 hypothetical protein H5410_000377 [Solanum commersonii]
400	Soltu.DM.01G002740.1	Dof-type zinc finger DNA-binding family protein			4.25e-175	KAG5568040.1 hypothetical protein H5410_064943 [Solanum commersonii]	4.25e-175	KAG5568040.1 hypothetical protein H5410_064943 [Solanum commersonii]
401	Soltu.DM.01G002750.1	plant U-box	2.23e-240	XP_006348456.1 PREDICTED: E3 ubiquitin-protein ligase PUB22-like [Solanum tuberosum]	2.23e-240	XP_006348456.1 PREDICTED: E3 ubiquitin-protein ligase PUB22-like [Solanum tuberosum]	2.23e-240	XP_006348456.1 PREDICTED: E3 ubiquitin-protein ligase PUB22-like [Solanum tuberosum]
402	Soltu.DM.01G002760.1	plant U-box	2.19e-274	XP_006348455.1 PREDICTED: E3 ubiquitin-protein ligase PUB22-like [Solanum tuberosum]	2.19e-274	XP_006348455.1 PREDICTED: E3 ubiquitin-protein ligase PUB22-like [Solanum tuberosum]	2.19e-274	XP_006348455.1 PREDICTED: E3 ubiquitin-protein ligase PUB22-like [Solanum tuberosum]
403	Soltu.DM.01G002770.1	plant U-box	2.32e-283	XP_006348454.1 PREDICTED: E3 ubiquitin-protein ligase PUB22-like [Solanum tuberosum]	2.32e-283	XP_006348454.1 PREDICTED: E3 ubiquitin-protein ligase PUB22-like [Solanum tuberosum]	2.32e-283	XP_006348454.1 PREDICTED: E3 ubiquitin-protein ligase PUB22-like [Solanum tuberosum]
404	Soltu.DM.01G002780.1	plant U-box	1.02e-65	XP_006348455.1 PREDICTED: E3 ubiquitin-protein ligase PUB22-like [Solanum tuberosum]	1.02e-65	XP_006348455.1 PREDICTED: E3 ubiquitin-protein ligase PUB22-like [Solanum tuberosum]	1.02e-65	XP_006348455.1 PREDICTED: E3 ubiquitin-protein ligase PUB22-like [Solanum tuberosum]
405	Soltu.DM.01G002790.1	plant U-box	1.5e-118	XP_006348455.1 PREDICTED: E3 ubiquitin-protein ligase PUB22-like [Solanum tuberosum]	1.5e-118	XP_006348455.1 PREDICTED: E3 ubiquitin-protein ligase PUB22-like [Solanum tuberosum]	1.18e-119	XP_015071188.1 E3 ubiquitin-protein ligase PUB22-like [Solanum pennellii]
406	Soltu.DM.01G002800.1	plant U-box	1.91e-282	XP_006348457.1 PREDICTED: E3 ubiquitin-protein ligase PUB22-like [Solanum tuberosum]	1.91e-282	XP_006348457.1 PREDICTED: E3 ubiquitin-protein ligase PUB22-like [Solanum tuberosum]	1.91e-282	XP_006348457.1 PREDICTED: E3 ubiquitin-protein ligase PUB22-like [Solanum tuberosum]
407	Soltu.DM.01G002810.1	plant U-box	9.35e-270	XP_015164717.1 PREDICTED: LOW QUALITY PROTEIN: E3 ubiquitin-protein ligase PUB23-like [Solanum tuberosum]	9.35e-270	XP_015164717.1 PREDICTED: LOW QUALITY PROTEIN: E3 ubiquitin-protein ligase PUB23-like [Solanum tuberosum]	9.35e-270	XP_015164717.1 PREDICTED: LOW QUALITY PROTEIN: E3 ubiquitin-protein ligase PUB23-like [Solanum tuberosum]
408	Soltu.DM.01G002820.1	plant U-box	5.45e-256	XP_015164717.1 PREDICTED: LOW QUALITY PROTEIN: E3 ubiquitin-protein ligase PUB23-like [Solanum tuberosum]	5.45e-256	XP_015164717.1 PREDICTED: LOW QUALITY PROTEIN: E3 ubiquitin-protein ligase PUB23-like [Solanum tuberosum]	5.45e-256	XP_015164717.1 PREDICTED: LOW QUALITY PROTEIN: E3 ubiquitin-protein ligase PUB23-like [Solanum tuberosum]
409	Soltu.DM.01G002830.1	plant U-box	6.2e-303	XP_006348458.1 PREDICTED: E3 ubiquitin-protein ligase PUB24-like [Solanum tuberosum]	6.2e-303	XP_006348458.1 PREDICTED: E3 ubiquitin-protein ligase PUB24-like [Solanum tuberosum]	6.2e-303	XP_006348458.1 PREDICTED: E3 ubiquitin-protein ligase PUB24-like [Solanum tuberosum]
410	Soltu.DM.01G002840.1	BTB/POZ domain-containing protein	0	XP_006348460.1 PREDICTED: BTB/POZ domain-containing protein At3g05675 isoform X2 [Solanum tuberosum]<>XP_006348462.1 PREDICTED: BTB/POZ domain-containing protein At3g05675 isoform X2 [Solanum tuberosum]<>XP_006348463.1 PREDICTED: BTB/POZ domain-containing protein At3g05675 isoform X2 [Solanum tuberosum]<>XP_006348464.1 PREDICTED: BTB/POZ domain-containing protein At3g05675 isoform X2 [Solanum tub…	0	KAG5628667.1 hypothetical protein H5410_000384, partial [Solanum commersonii]	0	KAG5628667.1 hypothetical protein H5410_000384, partial [Solanum commersonii]
411	Soltu.DM.01G002840.2	BTB/POZ domain-containing protein	0	XP_006348460.1 PREDICTED: BTB/POZ domain-containing protein At3g05675 isoform X2 [Solanum tuberosum]<>XP_006348462.1 PREDICTED: BTB/POZ domain-containing protein At3g05675 isoform X2 [Solanum tuberosum]<>XP_006348463.1 PREDICTED: BTB/POZ domain-containing protein At3g05675 isoform X2 [Solanum tuberosum]<>XP_006348464.1 PREDICTED: BTB/POZ domain-containing protein At3g05675 isoform X2 [Solanum tub…	0	XP_006348460.1 PREDICTED: BTB/POZ domain-containing protein At3g05675 isoform X2 [Solanum tuberosum]<>XP_006348462.1 PREDICTED: BTB/POZ domain-containing protein At3g05675 isoform X2 [Solanum tuberosum]<>XP_006348463.1 PREDICTED: BTB/POZ domain-containing protein At3g05675 isoform X2 [Solanum tuberosum]<>XP_006348464.1 PREDICTED: BTB/POZ domain-containing protein At3g05675 isoform X2 [Solanum tub…	0	XP_006348460.1 PREDICTED: BTB/POZ domain-containing protein At3g05675 isoform X2 [Solanum tuberosum]<>XP_006348462.1 PREDICTED: BTB/POZ domain-containing protein At3g05675 isoform X2 [Solanum tuberosum]<>XP_006348463.1 PREDICTED: BTB/POZ domain-containing protein At3g05675 isoform X2 [Solanum tuberosum]<>XP_006348464.1 PREDICTED: BTB/POZ domain-containing protein At3g05675 isoform X2 [Solanum tub…
412	Soltu.DM.01G002850.1	BEL1-like homeodomain	0	XP_006348466.1 PREDICTED: BEL1-like homeodomain protein 1 [Solanum tuberosum]<>XP_006348467.1 PREDICTED: BEL1-like homeodomain protein 1 [Solanum tuberosum]<>XP_015164720.1 PREDICTED: BEL1-like homeodomain protein 1 [Solanum tuberosum]	0	XP_006348466.1 PREDICTED: BEL1-like homeodomain protein 1 [Solanum tuberosum]<>XP_006348467.1 PREDICTED: BEL1-like homeodomain protein 1 [Solanum tuberosum]<>XP_015164720.1 PREDICTED: BEL1-like homeodomain protein 1 [Solanum tuberosum]	0	XP_006348466.1 PREDICTED: BEL1-like homeodomain protein 1 [Solanum tuberosum]<>XP_006348467.1 PREDICTED: BEL1-like homeodomain protein 1 [Solanum tuberosum]<>XP_015164720.1 PREDICTED: BEL1-like homeodomain protein 1 [Solanum tuberosum]
413	Soltu.DM.01G002850.2	BEL1-like homeodomain	0	XP_006348466.1 PREDICTED: BEL1-like homeodomain protein 1 [Solanum tuberosum]<>XP_006348467.1 PREDICTED: BEL1-like homeodomain protein 1 [Solanum tuberosum]<>XP_015164720.1 PREDICTED: BEL1-like homeodomain protein 1 [Solanum tuberosum]	0	XP_006348466.1 PREDICTED: BEL1-like homeodomain protein 1 [Solanum tuberosum]<>XP_006348467.1 PREDICTED: BEL1-like homeodomain protein 1 [Solanum tuberosum]<>XP_015164720.1 PREDICTED: BEL1-like homeodomain protein 1 [Solanum tuberosum]	0	XP_006348466.1 PREDICTED: BEL1-like homeodomain protein 1 [Solanum tuberosum]<>XP_006348467.1 PREDICTED: BEL1-like homeodomain protein 1 [Solanum tuberosum]<>XP_015164720.1 PREDICTED: BEL1-like homeodomain protein 1 [Solanum tuberosum]
414	Soltu.DM.01G002850.3	BEL1-like homeodomain	0	XP_006348466.1 PREDICTED: BEL1-like homeodomain protein 1 [Solanum tuberosum]<>XP_006348467.1 PREDICTED: BEL1-like homeodomain protein 1 [Solanum tuberosum]<>XP_015164720.1 PREDICTED: BEL1-like homeodomain protein 1 [Solanum tuberosum]	0	XP_006348466.1 PREDICTED: BEL1-like homeodomain protein 1 [Solanum tuberosum]<>XP_006348467.1 PREDICTED: BEL1-like homeodomain protein 1 [Solanum tuberosum]<>XP_015164720.1 PREDICTED: BEL1-like homeodomain protein 1 [Solanum tuberosum]	0	XP_006348466.1 PREDICTED: BEL1-like homeodomain protein 1 [Solanum tuberosum]<>XP_006348467.1 PREDICTED: BEL1-like homeodomain protein 1 [Solanum tuberosum]<>XP_015164720.1 PREDICTED: BEL1-like homeodomain protein 1 [Solanum tuberosum]
415	Soltu.DM.01G002850.4	BEL1-like homeodomain	0	XP_006348466.1 PREDICTED: BEL1-like homeodomain protein 1 [Solanum tuberosum]<>XP_006348467.1 PREDICTED: BEL1-like homeodomain protein 1 [Solanum tuberosum]<>XP_015164720.1 PREDICTED: BEL1-like homeodomain protein 1 [Solanum tuberosum]	0	XP_006348466.1 PREDICTED: BEL1-like homeodomain protein 1 [Solanum tuberosum]<>XP_006348467.1 PREDICTED: BEL1-like homeodomain protein 1 [Solanum tuberosum]<>XP_015164720.1 PREDICTED: BEL1-like homeodomain protein 1 [Solanum tuberosum]	0	XP_006348466.1 PREDICTED: BEL1-like homeodomain protein 1 [Solanum tuberosum]<>XP_006348467.1 PREDICTED: BEL1-like homeodomain protein 1 [Solanum tuberosum]<>XP_015164720.1 PREDICTED: BEL1-like homeodomain protein 1 [Solanum tuberosum]
416	Soltu.DM.01G002860.1	Aluminium activated malate transporter family protein	3.03e-227	XP_015164681.1 PREDICTED: aluminum-activated malate transporter 8-like [Solanum tuberosum]	6.12e-271	KAG5628669.1 hypothetical protein H5410_000386 [Solanum commersonii]	6.12e-271	KAG5628669.1 hypothetical protein H5410_000386 [Solanum commersonii]
417	Soltu.DM.01G002870.1	Aluminium activated malate transporter family protein	0	XP_015164680.1 PREDICTED: aluminum-activated malate transporter 8-like [Solanum tuberosum]	0	XP_015164680.1 PREDICTED: aluminum-activated malate transporter 8-like [Solanum tuberosum]	0	XP_015164680.1 PREDICTED: aluminum-activated malate transporter 8-like [Solanum tuberosum]
418	Soltu.DM.01G002880.1	Aluminium activated malate transporter family protein	5.36e-251	XP_015164681.1 PREDICTED: aluminum-activated malate transporter 8-like [Solanum tuberosum]	5.36e-251	XP_015164681.1 PREDICTED: aluminum-activated malate transporter 8-like [Solanum tuberosum]	5.36e-251	XP_015164681.1 PREDICTED: aluminum-activated malate transporter 8-like [Solanum tuberosum]
419	Soltu.DM.01G002890.1	Aluminium activated malate transporter family protein	0	XP_015164682.1 PREDICTED: aluminum-activated malate transporter 8-like [Solanum tuberosum]	0	XP_015164682.1 PREDICTED: aluminum-activated malate transporter 8-like [Solanum tuberosum]	0	XP_015164682.1 PREDICTED: aluminum-activated malate transporter 8-like [Solanum tuberosum]
420	Soltu.DM.01G002900.1	UDP-Glycosyltransferase superfamily protein	0	XP_006348468.1 PREDICTED: digalactosyldiacylglycerol synthase 1, chloroplastic-like [Solanum tuberosum]	0	XP_006348468.1 PREDICTED: digalactosyldiacylglycerol synthase 1, chloroplastic-like [Solanum tuberosum]	0	XP_006348468.1 PREDICTED: digalactosyldiacylglycerol synthase 1, chloroplastic-like [Solanum tuberosum]
421	Soltu.DM.01G002910.1	NC domain-containing protein-related	1.55e-185	XP_006348469.1 PREDICTED: uncharacterized protein LOC102578879 isoform X1 [Solanum tuberosum]	1.55e-185	XP_006348469.1 PREDICTED: uncharacterized protein LOC102578879 isoform X1 [Solanum tuberosum]	1.55e-185	XP_006348469.1 PREDICTED: uncharacterized protein LOC102578879 isoform X1 [Solanum tuberosum]
422	Soltu.DM.01G002920.1	protein serine/threonine kinases;ATP binding;catalytics	8.09e-301	XP_006348471.1 PREDICTED: serine/threonine-protein kinase rio2 [Solanum tuberosum]	8.09e-301	XP_006348471.1 PREDICTED: serine/threonine-protein kinase rio2 [Solanum tuberosum]	8.09e-301	XP_006348471.1 PREDICTED: serine/threonine-protein kinase rio2 [Solanum tuberosum]
423	Soltu.DM.01G002920.2	protein serine/threonine kinases;ATP binding;catalytics	5.07e-299	XP_006348471.1 PREDICTED: serine/threonine-protein kinase rio2 [Solanum tuberosum]	5.07e-299	XP_006348471.1 PREDICTED: serine/threonine-protein kinase rio2 [Solanum tuberosum]	5.07e-299	XP_006348471.1 PREDICTED: serine/threonine-protein kinase rio2 [Solanum tuberosum]
424	Soltu.DM.01G002930.1	transmembrane kinase	0	XP_006348472.1 PREDICTED: receptor-like kinase TMK3 [Solanum tuberosum]	0	XP_006348472.1 PREDICTED: receptor-like kinase TMK3 [Solanum tuberosum]	0	XP_006348472.1 PREDICTED: receptor-like kinase TMK3 [Solanum tuberosum]
425	Soltu.DM.01G002940.1	ARM repeat superfamily protein	0	XP_006348473.1 PREDICTED: testis-expressed sequence 10 protein homolog [Solanum tuberosum]	0	XP_006348473.1 PREDICTED: testis-expressed sequence 10 protein homolog [Solanum tuberosum]	0	XP_006348473.1 PREDICTED: testis-expressed sequence 10 protein homolog [Solanum tuberosum]
426	Soltu.DM.01G002940.2	ARM repeat superfamily protein	0	XP_006348473.1 PREDICTED: testis-expressed sequence 10 protein homolog [Solanum tuberosum]	0	XP_006348473.1 PREDICTED: testis-expressed sequence 10 protein homolog [Solanum tuberosum]	0	XP_006348473.1 PREDICTED: testis-expressed sequence 10 protein homolog [Solanum tuberosum]
427	Soltu.DM.01G002940.3	ARM repeat superfamily protein	0	XP_006348473.1 PREDICTED: testis-expressed sequence 10 protein homolog [Solanum tuberosum]	0	XP_006348473.1 PREDICTED: testis-expressed sequence 10 protein homolog [Solanum tuberosum]	0	XP_006348473.1 PREDICTED: testis-expressed sequence 10 protein homolog [Solanum tuberosum]
428	Soltu.DM.01G002950.1	Coatomer, beta subunit	0	XP_006348474.1 PREDICTED: coatomer subunit beta-1 [Solanum tuberosum]<>XP_015164721.1 PREDICTED: coatomer subunit beta-1 [Solanum tuberosum]	0	XP_006348474.1 PREDICTED: coatomer subunit beta-1 [Solanum tuberosum]<>XP_015164721.1 PREDICTED: coatomer subunit beta-1 [Solanum tuberosum]	0	XP_006348474.1 PREDICTED: coatomer subunit beta-1 [Solanum tuberosum]<>XP_015164721.1 PREDICTED: coatomer subunit beta-1 [Solanum tuberosum]
429	Soltu.DM.01G002960.1	F-box family protein			6.79e-179	KAG5593937.1 hypothetical protein H5410_035169 [Solanum commersonii]	6.79e-179	KAG5593937.1 hypothetical protein H5410_035169 [Solanum commersonii]
430	Soltu.DM.01G002970.1	damaged DNA binding;DNA-directed DNA polymerases	1.22e-255	XP_006348475.1 PREDICTED: protein CHROMOSOME TRANSMISSION FIDELITY 7-like isoform X1 [Solanum tuberosum]	1.22e-255	XP_006348475.1 PREDICTED: protein CHROMOSOME TRANSMISSION FIDELITY 7-like isoform X1 [Solanum tuberosum]	1.22e-255	XP_006348475.1 PREDICTED: protein CHROMOSOME TRANSMISSION FIDELITY 7-like isoform X1 [Solanum tuberosum]
431	Soltu.DM.01G002980.1	C2 calcium/lipid-binding plant phosphoribosyltransferase family protein	0	XP_006348476.1 PREDICTED: protein QUIRKY [Solanum tuberosum]	0	XP_006348476.1 PREDICTED: protein QUIRKY [Solanum tuberosum]	0	XP_006348476.1 PREDICTED: protein QUIRKY [Solanum tuberosum]
432	Soltu.DM.01G002990.1	Spc97 / Spc98 family of spindle pole body (SBP) component	3.44e-97	XP_006348477.1 PREDICTED: uncharacterized protein LOC102581419 [Solanum tuberosum]	3.44e-97	XP_006348477.1 PREDICTED: uncharacterized protein LOC102581419 [Solanum tuberosum]	3.44e-97	XP_006348477.1 PREDICTED: uncharacterized protein LOC102581419 [Solanum tuberosum]
433	Soltu.DM.01G003000.1	hypothetical protein			1.82e-178	KAG5628695.1 hypothetical protein H5410_000412 [Solanum commersonii]	1.82e-178	KAG5628695.1 hypothetical protein H5410_000412 [Solanum commersonii]
434	Soltu.DM.01G003010.1	hypothetical protein	3.93e-144	XP_015164723.1 PREDICTED: uncharacterized protein LOC102585381 isoform X1 [Solanum tuberosum]	3.93e-144	XP_015164723.1 PREDICTED: uncharacterized protein LOC102585381 isoform X1 [Solanum tuberosum]	3.93e-144	XP_015164723.1 PREDICTED: uncharacterized protein LOC102585381 isoform X1 [Solanum tuberosum]
435	Soltu.DM.01G003010.2	hypothetical protein	7.5e-131	XP_015164723.1 PREDICTED: uncharacterized protein LOC102585381 isoform X1 [Solanum tuberosum]	7.5e-131	XP_015164723.1 PREDICTED: uncharacterized protein LOC102585381 isoform X1 [Solanum tuberosum]	7.5e-131	XP_015164723.1 PREDICTED: uncharacterized protein LOC102585381 isoform X1 [Solanum tuberosum]
436	Soltu.DM.01G003020.1	Late embryogenesis abundant (LEA) hydroxyproline-rich glycoprotein family			6.21e-101	KAG5628697.1 hypothetical protein H5410_000414 [Solanum commersonii]	6.21e-101	KAG5628697.1 hypothetical protein H5410_000414 [Solanum commersonii]
437	Soltu.DM.01G003030.1	hydroxyproline-rich glycoprotein family protein	3.63e-115	XP_015164683.1 PREDICTED: uncharacterized protein LOC107060829 [Solanum tuberosum]	3.19e-151	KAG5628698.1 hypothetical protein H5410_000415 [Solanum commersonii]	3.19e-151	KAG5628698.1 hypothetical protein H5410_000415 [Solanum commersonii]
438	Soltu.DM.01G003040.1	NDR1/HIN1-like	1.03e-134	XP_006348478.1 PREDICTED: protein YLS9-like [Solanum tuberosum]	1.03e-134	XP_006348478.1 PREDICTED: protein YLS9-like [Solanum tuberosum]	1.03e-134	XP_006348478.1 PREDICTED: protein YLS9-like [Solanum tuberosum]
439	Soltu.DM.01G003050.1	NDR1/HIN1-like	6.71e-148	XP_006348479.1 PREDICTED: protein YLS9-like [Solanum tuberosum]	6.71e-148	XP_006348479.1 PREDICTED: protein YLS9-like [Solanum tuberosum]	6.71e-148	XP_006348479.1 PREDICTED: protein YLS9-like [Solanum tuberosum]
440	Soltu.DM.01G003060.1	NDR1/HIN1-like	2.52e-128	XP_015164684.1 PREDICTED: protein YLS9 [Solanum tuberosum]	1.49e-135	KAG5628703.1 hypothetical protein H5410_000420 [Solanum commersonii]	1.49e-135	KAG5628703.1 hypothetical protein H5410_000420 [Solanum commersonii]
441	Soltu.DM.01G003070.1	Mitochondrial substrate carrier family protein	1.11e-86	XP_015166028.1 PREDICTED: mitochondrial substrate carrier family protein P [Solanum tuberosum]	1.11e-86	XP_015166028.1 PREDICTED: mitochondrial substrate carrier family protein P [Solanum tuberosum]	2.87e-89	XP_009620078.1 mitochondrial carrier protein CoAc1 [Nicotiana tomentosiformis]<>XP_016513041.1 PREDICTED: mitochondrial substrate carrier family protein P-like [Nicotiana tabacum]
442	Soltu.DM.01G003080.1	Ribosomal RNA processing Brix domain protein	2.23e-206	XP_006348480.1 PREDICTED: U3 small nucleolar ribonucleoprotein protein IMP4-like [Solanum tuberosum]	2.23e-206	XP_006348480.1 PREDICTED: U3 small nucleolar ribonucleoprotein protein IMP4-like [Solanum tuberosum]	2.23e-206	XP_006348480.1 PREDICTED: U3 small nucleolar ribonucleoprotein protein IMP4-like [Solanum tuberosum]
443	Soltu.DM.01G003080.2	Ribosomal RNA processing Brix domain protein	9.04e-161	XP_006348480.1 PREDICTED: U3 small nucleolar ribonucleoprotein protein IMP4-like [Solanum tuberosum]	9.04e-161	XP_006348480.1 PREDICTED: U3 small nucleolar ribonucleoprotein protein IMP4-like [Solanum tuberosum]	9.04e-161	XP_006348480.1 PREDICTED: U3 small nucleolar ribonucleoprotein protein IMP4-like [Solanum tuberosum]
444	Soltu.DM.01G003090.1	Double Clp-N motif-containing P-loop nucleoside triphosphate hydrolases superfamily protein	0	XP_006348481.1 PREDICTED: uncharacterized protein LOC102582744 isoform X1 [Solanum tuberosum]	0	XP_006348481.1 PREDICTED: uncharacterized protein LOC102582744 isoform X1 [Solanum tuberosum]	0	XP_006348481.1 PREDICTED: uncharacterized protein LOC102582744 isoform X1 [Solanum tuberosum]
445	Soltu.DM.01G003100.1	Putative lysine decarboxylase family protein	2.79e-151	XP_006348482.1 PREDICTED: cytokinin riboside 5'-monophosphate phosphoribohydrolase LOG7-like [Solanum tuberosum]	2.79e-151	XP_006348482.1 PREDICTED: cytokinin riboside 5'-monophosphate phosphoribohydrolase LOG7-like [Solanum tuberosum]	2.79e-151	XP_006348482.1 PREDICTED: cytokinin riboside 5'-monophosphate phosphoribohydrolase LOG7-like [Solanum tuberosum]
446	Soltu.DM.01G003110.1	Tetratricopeptide repeat (TPR)-like superfamily protein	2.23e-285	XP_006348483.1 PREDICTED: pentatricopeptide repeat-containing protein At3g49730-like [Solanum tuberosum]	2.23e-285	XP_006348483.1 PREDICTED: pentatricopeptide repeat-containing protein At3g49730-like [Solanum tuberosum]	2.23e-285	XP_006348483.1 PREDICTED: pentatricopeptide repeat-containing protein At3g49730-like [Solanum tuberosum]
447	Soltu.DM.01G003120.1	2-cysteine peroxiredoxin B	1.07e-186	XP_006348484.1 PREDICTED: 2-Cys peroxiredoxin BAS1, chloroplastic [Solanum tuberosum]	1.07e-186	XP_006348484.1 PREDICTED: 2-Cys peroxiredoxin BAS1, chloroplastic [Solanum tuberosum]	1.07e-186	XP_006348484.1 PREDICTED: 2-Cys peroxiredoxin BAS1, chloroplastic [Solanum tuberosum]
448	Soltu.DM.01G003130.1	Mitochondrial transcription termination factor family protein	4.39e-206	XP_015164726.1 PREDICTED: uncharacterized protein LOC102584074 isoform X1 [Solanum tuberosum]	4.39e-206	XP_015164726.1 PREDICTED: uncharacterized protein LOC102584074 isoform X1 [Solanum tuberosum]	4.39e-206	XP_015164726.1 PREDICTED: uncharacterized protein LOC102584074 isoform X1 [Solanum tuberosum]
449	Soltu.DM.01G003140.1	E2F transcription factor	0	XP_006348486.1 PREDICTED: transcription factor E2FA isoform X1 [Solanum tuberosum]	0	XP_006348486.1 PREDICTED: transcription factor E2FA isoform X1 [Solanum tuberosum]	0	XP_006348486.1 PREDICTED: transcription factor E2FA isoform X1 [Solanum tuberosum]
450	Soltu.DM.01G003140.2	E2F transcription factor	0	XP_006348486.1 PREDICTED: transcription factor E2FA isoform X1 [Solanum tuberosum]	0	XP_006348486.1 PREDICTED: transcription factor E2FA isoform X1 [Solanum tuberosum]	0	XP_006348486.1 PREDICTED: transcription factor E2FA isoform X1 [Solanum tuberosum]
451	Soltu.DM.01G003150.1	conserved hypothetical protein	4.41e-106	XP_006348488.1 PREDICTED: uncharacterized protein LOC102584941 isoform X1 [Solanum tuberosum]<>XP_015164727.1 PREDICTED: uncharacterized protein LOC102584941 isoform X2 [Solanum tuberosum]	4.41e-106	XP_006348488.1 PREDICTED: uncharacterized protein LOC102584941 isoform X1 [Solanum tuberosum]<>XP_015164727.1 PREDICTED: uncharacterized protein LOC102584941 isoform X2 [Solanum tuberosum]	4.41e-106	XP_006348488.1 PREDICTED: uncharacterized protein LOC102584941 isoform X1 [Solanum tuberosum]<>XP_015164727.1 PREDICTED: uncharacterized protein LOC102584941 isoform X2 [Solanum tuberosum]
452	Soltu.DM.01G003160.1	Abscisic acid-responsive (TB2/DP1, HVA22) family protein	3.54e-121	XP_006348489.1 PREDICTED: putative HVA22-like protein g [Solanum tuberosum]	3.54e-121	XP_006348489.1 PREDICTED: putative HVA22-like protein g [Solanum tuberosum]	3.54e-121	XP_006348489.1 PREDICTED: putative HVA22-like protein g [Solanum tuberosum]
453	Soltu.DM.01G003160.2	Abscisic acid-responsive (TB2/DP1, HVA22) family protein	2.01e-119	XP_006348489.1 PREDICTED: putative HVA22-like protein g [Solanum tuberosum]	2.01e-119	XP_006348489.1 PREDICTED: putative HVA22-like protein g [Solanum tuberosum]	2.01e-119	XP_006348489.1 PREDICTED: putative HVA22-like protein g [Solanum tuberosum]
454	Soltu.DM.01G003160.3	Abscisic acid-responsive (TB2/DP1, HVA22) family protein	1.55e-120	XP_006348489.1 PREDICTED: putative HVA22-like protein g [Solanum tuberosum]	1.55e-120	XP_006348489.1 PREDICTED: putative HVA22-like protein g [Solanum tuberosum]	1.55e-120	XP_006348489.1 PREDICTED: putative HVA22-like protein g [Solanum tuberosum]
455	Soltu.DM.01G003160.4	Abscisic acid-responsive (TB2/DP1, HVA22) family protein	8.7e-120	XP_006348489.1 PREDICTED: putative HVA22-like protein g [Solanum tuberosum]	8.7e-120	XP_006348489.1 PREDICTED: putative HVA22-like protein g [Solanum tuberosum]	8.7e-120	XP_006348489.1 PREDICTED: putative HVA22-like protein g [Solanum tuberosum]
456	Soltu.DM.01G003170.1	hypothetical protein
457	Soltu.DM.01G003180.1	alpha/beta-Hydrolases superfamily protein	5.4e-248	XP_006348490.1 PREDICTED: lipid droplet-associated hydrolase isoform X1 [Solanum tuberosum]	5.4e-248	XP_006348490.1 PREDICTED: lipid droplet-associated hydrolase isoform X1 [Solanum tuberosum]	5.4e-248	XP_006348490.1 PREDICTED: lipid droplet-associated hydrolase isoform X1 [Solanum tuberosum]
458	Soltu.DM.01G003180.2	alpha/beta-Hydrolases superfamily protein	1.11e-232	XP_006348490.1 PREDICTED: lipid droplet-associated hydrolase isoform X1 [Solanum tuberosum]	1.11e-232	XP_006348490.1 PREDICTED: lipid droplet-associated hydrolase isoform X1 [Solanum tuberosum]	1.11e-232	XP_006348490.1 PREDICTED: lipid droplet-associated hydrolase isoform X1 [Solanum tuberosum]
459	Soltu.DM.01G003180.3	alpha/beta-Hydrolases superfamily protein	6.56e-233	XP_006348490.1 PREDICTED: lipid droplet-associated hydrolase isoform X1 [Solanum tuberosum]	6.56e-233	XP_006348490.1 PREDICTED: lipid droplet-associated hydrolase isoform X1 [Solanum tuberosum]	6.56e-233	XP_006348490.1 PREDICTED: lipid droplet-associated hydrolase isoform X1 [Solanum tuberosum]
460	Soltu.DM.01G003190.1	Ovate family protein	2.43e-118	XP_006348492.1 PREDICTED: transcription repressor OFP6-like [Solanum tuberosum]	2.43e-118	XP_006348492.1 PREDICTED: transcription repressor OFP6-like [Solanum tuberosum]	2.43e-118	XP_006348492.1 PREDICTED: transcription repressor OFP6-like [Solanum tuberosum]
461	Soltu.DM.01G003200.1	ovate family protein	1.55e-148	XP_006348493.1 PREDICTED: transcription repressor OFP15 [Solanum tuberosum]	1.55e-148	XP_006348493.1 PREDICTED: transcription repressor OFP15 [Solanum tuberosum]	1.55e-148	XP_006348493.1 PREDICTED: transcription repressor OFP15 [Solanum tuberosum]
462	Soltu.DM.01G003210.1	hypothetical protein			3.88e-13	KAG5628728.1 hypothetical protein H5410_000445 [Solanum commersonii]	3.88e-13	KAG5628728.1 hypothetical protein H5410_000445 [Solanum commersonii]
463	Soltu.DM.01G003220.1	Polynucleotidyl transferase, ribonuclease H-like superfamily protein	7.75e-199	XP_006348494.1 PREDICTED: probable CCR4-associated factor 1 homolog 11 [Solanum tuberosum]	7.75e-199	XP_006348494.1 PREDICTED: probable CCR4-associated factor 1 homolog 11 [Solanum tuberosum]	7.75e-199	XP_006348494.1 PREDICTED: probable CCR4-associated factor 1 homolog 11 [Solanum tuberosum]
464	Soltu.DM.01G003230.1	Tetratricopeptide repeat (TPR)-like superfamily protein	0	XP_006348496.1 PREDICTED: pentatricopeptide repeat-containing protein At3g24000, mitochondrial-like [Solanum tuberosum]<>XP_006348497.1 PREDICTED: pentatricopeptide repeat-containing protein At3g24000, mitochondrial-like [Solanum tuberosum]<>XP_015164728.1 PREDICTED: pentatricopeptide repeat-containing protein At3g24000, mitochondrial-like [Solanum tuberosum]<>XP_015164729.1 PREDICTED: pentatrico…	0	XP_006348496.1 PREDICTED: pentatricopeptide repeat-containing protein At3g24000, mitochondrial-like [Solanum tuberosum]<>XP_006348497.1 PREDICTED: pentatricopeptide repeat-containing protein At3g24000, mitochondrial-like [Solanum tuberosum]<>XP_015164728.1 PREDICTED: pentatricopeptide repeat-containing protein At3g24000, mitochondrial-like [Solanum tuberosum]<>XP_015164729.1 PREDICTED: pentatrico…	0	XP_006348496.1 PREDICTED: pentatricopeptide repeat-containing protein At3g24000, mitochondrial-like [Solanum tuberosum]<>XP_006348497.1 PREDICTED: pentatricopeptide repeat-containing protein At3g24000, mitochondrial-like [Solanum tuberosum]<>XP_015164728.1 PREDICTED: pentatricopeptide repeat-containing protein At3g24000, mitochondrial-like [Solanum tuberosum]<>XP_015164729.1 PREDICTED: pentatrico…
465	Soltu.DM.01G003240.1	hypothetical protein			5.82e-23	KAG5628732.1 hypothetical protein H5410_000449, partial [Solanum commersonii]	5.82e-23	KAG5628732.1 hypothetical protein H5410_000449, partial [Solanum commersonii]
466	Soltu.DM.01G003250.1	ubiquitin E2 variant 1D-4	1.39e-104	NP_001275415.1 ubiquitin-conjugating enzyme E2 variant 1D-like [Solanum tuberosum]<>ABA40444.1 ubiquitin-conjugating enzyme family protein-like protein [Solanum tuberosum]<>ABB29951.1 ubiquitin-conjugating enzyme family protein-like [Solanum tuberosum]	1.39e-104	NP_001275415.1 ubiquitin-conjugating enzyme E2 variant 1D-like [Solanum tuberosum]<>ABA40444.1 ubiquitin-conjugating enzyme family protein-like protein [Solanum tuberosum]<>ABB29951.1 ubiquitin-conjugating enzyme family protein-like [Solanum tuberosum]	1.39e-104	NP_001275415.1 ubiquitin-conjugating enzyme E2 variant 1D-like [Solanum tuberosum]<>ABA40444.1 ubiquitin-conjugating enzyme family protein-like protein [Solanum tuberosum]<>ABB29951.1 ubiquitin-conjugating enzyme family protein-like [Solanum tuberosum]
467	Soltu.DM.01G003260.1	conserved hypothetical protein			1.54e-75	KAG5628734.1 hypothetical protein H5410_000451 [Solanum commersonii]	1.54e-75	KAG5628734.1 hypothetical protein H5410_000451 [Solanum commersonii]
468	Soltu.DM.01G003270.1	GTP binding	0	XP_006348501.1 PREDICTED: protein ACCUMULATION AND REPLICATION OF CHLOROPLASTS 3 [Solanum tuberosum]	0	XP_006348501.1 PREDICTED: protein ACCUMULATION AND REPLICATION OF CHLOROPLASTS 3 [Solanum tuberosum]	0	XP_006348501.1 PREDICTED: protein ACCUMULATION AND REPLICATION OF CHLOROPLASTS 3 [Solanum tuberosum]
469	Soltu.DM.01G003280.1	indeterminate(ID)-domain	9.58e-268	XP_015164734.1 PREDICTED: protein indeterminate-domain 5, chloroplastic-like [Solanum tuberosum]	9.58e-268	XP_015164734.1 PREDICTED: protein indeterminate-domain 5, chloroplastic-like [Solanum tuberosum]	9.58e-268	XP_015164734.1 PREDICTED: protein indeterminate-domain 5, chloroplastic-like [Solanum tuberosum]
470	Soltu.DM.01G003280.2	indeterminate(ID)-domain	1.32e-277	XP_015164734.1 PREDICTED: protein indeterminate-domain 5, chloroplastic-like [Solanum tuberosum]	1.32e-277	XP_015164734.1 PREDICTED: protein indeterminate-domain 5, chloroplastic-like [Solanum tuberosum]	1.32e-277	XP_015164734.1 PREDICTED: protein indeterminate-domain 5, chloroplastic-like [Solanum tuberosum]
471	Soltu.DM.01G003290.1	basic helix-loop-helix (bHLH) DNA-binding superfamily protein	3.18e-274	XP_006348502.2 PREDICTED: transcription factor bHLH111 [Solanum tuberosum]	3.18e-274	XP_006348502.2 PREDICTED: transcription factor bHLH111 [Solanum tuberosum]	3.18e-274	XP_006348502.2 PREDICTED: transcription factor bHLH111 [Solanum tuberosum]
472	Soltu.DM.01G003290.2	basic helix-loop-helix (bHLH) DNA-binding superfamily protein	3.38e-227	XP_006348502.2 PREDICTED: transcription factor bHLH111 [Solanum tuberosum]	3.38e-227	XP_006348502.2 PREDICTED: transcription factor bHLH111 [Solanum tuberosum]	3.38e-227	XP_006348502.2 PREDICTED: transcription factor bHLH111 [Solanum tuberosum]
473	Soltu.DM.01G003290.3	basic helix-loop-helix (bHLH) DNA-binding superfamily protein	1.11e-259	XP_006348502.2 PREDICTED: transcription factor bHLH111 [Solanum tuberosum]	1.11e-259	XP_006348502.2 PREDICTED: transcription factor bHLH111 [Solanum tuberosum]	1.11e-259	XP_006348502.2 PREDICTED: transcription factor bHLH111 [Solanum tuberosum]
474	Soltu.DM.01G003300.1	Protein of unknown function (DUF1084)	2.34e-205	XP_006348503.1 PREDICTED: tobamovirus multiplication protein 3 [Solanum tuberosum]	2.34e-205	XP_006348503.1 PREDICTED: tobamovirus multiplication protein 3 [Solanum tuberosum]	2.34e-205	XP_006348503.1 PREDICTED: tobamovirus multiplication protein 3 [Solanum tuberosum]
475	Soltu.DM.01G003310.1	Major facilitator superfamily protein	1.02e-81	XP_015164686.1 PREDICTED: sugar transport protein 8-like [Solanum tuberosum]	1.7e-82	KAG5628745.1 hypothetical protein H5410_000462 [Solanum commersonii]<>KAG5628749.1 hypothetical protein H5410_000466 [Solanum commersonii]	1.7e-82	KAG5628745.1 hypothetical protein H5410_000462 [Solanum commersonii]<>KAG5628749.1 hypothetical protein H5410_000466 [Solanum commersonii]
476	Soltu.DM.01G003320.1	Succinyl-CoA ligase, alpha subunit	1.19e-233	XP_006348504.1 PREDICTED: succinyl-CoA ligase [ADP-forming] subunit alpha-1, mitochondrial [Solanum tuberosum]	1.19e-233	XP_006348504.1 PREDICTED: succinyl-CoA ligase [ADP-forming] subunit alpha-1, mitochondrial [Solanum tuberosum]	1.19e-233	XP_006348504.1 PREDICTED: succinyl-CoA ligase [ADP-forming] subunit alpha-1, mitochondrial [Solanum tuberosum]
477	Soltu.DM.01G003330.1	nicotinamidase	2.8e-138	XP_006348505.1 PREDICTED: nicotinamidase 2-like [Solanum tuberosum]	2.8e-138	XP_006348505.1 PREDICTED: nicotinamidase 2-like [Solanum tuberosum]	2.8e-138	XP_006348505.1 PREDICTED: nicotinamidase 2-like [Solanum tuberosum]
478	Soltu.DM.01G003340.1	HXXXD-type acyl-transferase family protein	1.46e-236	XP_006348577.1 PREDICTED: vinorine synthase [Solanum tuberosum]	1.46e-236	XP_006348577.1 PREDICTED: vinorine synthase [Solanum tuberosum]	1.46e-236	XP_006348577.1 PREDICTED: vinorine synthase [Solanum tuberosum]
479	Soltu.DM.01G003350.1	F-box family protein	4.26e-203	XP_006348506.1 PREDICTED: F-box protein At1g70590-like [Solanum tuberosum]	1.61e-204	KAG5628753.1 hypothetical protein H5410_000470 [Solanum commersonii]	1.61e-204	KAG5628753.1 hypothetical protein H5410_000470 [Solanum commersonii]
480	Soltu.DM.01G003350.2	F-box family protein	1.84e-203	XP_006348506.1 PREDICTED: F-box protein At1g70590-like [Solanum tuberosum]	6.92e-205	KAG5628753.1 hypothetical protein H5410_000470 [Solanum commersonii]	6.92e-205	KAG5628753.1 hypothetical protein H5410_000470 [Solanum commersonii]
481	Soltu.DM.01G003360.1	alanine-2-oxoglutarate aminotransferase	5.43e-219	XP_015164735.1 PREDICTED: glutamate--glyoxylate aminotransferase 2-like [Solanum tuberosum]	5.43e-219	XP_015164735.1 PREDICTED: glutamate--glyoxylate aminotransferase 2-like [Solanum tuberosum]	5.43e-219	XP_015164735.1 PREDICTED: glutamate--glyoxylate aminotransferase 2-like [Solanum tuberosum]
482	Soltu.DM.01G003370.1	BED zinc finger ;hAT family dimerisation domain	4.86e-219	XP_015167776.1 PREDICTED: zinc finger BED domain-containing protein RICESLEEPER 2-like [Solanum tuberosum]	4.86e-219	XP_015167776.1 PREDICTED: zinc finger BED domain-containing protein RICESLEEPER 2-like [Solanum tuberosum]	0	XP_010319895.2 zinc finger BED domain-containing protein RICESLEEPER 4-like [Solanum lycopersicum]
483	Soltu.DM.01G003370.2	BED zinc finger ;hAT family dimerisation domain	4.27e-219	XP_015167776.1 PREDICTED: zinc finger BED domain-containing protein RICESLEEPER 2-like [Solanum tuberosum]	4.27e-219	XP_015167776.1 PREDICTED: zinc finger BED domain-containing protein RICESLEEPER 2-like [Solanum tuberosum]	0	XP_010319895.2 zinc finger BED domain-containing protein RICESLEEPER 4-like [Solanum lycopersicum]
484	Soltu.DM.01G003370.3	BED zinc finger ;hAT family dimerisation domain	2.23e-220	XP_015167776.1 PREDICTED: zinc finger BED domain-containing protein RICESLEEPER 2-like [Solanum tuberosum]	2.23e-220	XP_015167776.1 PREDICTED: zinc finger BED domain-containing protein RICESLEEPER 2-like [Solanum tuberosum]	0	XP_010319895.2 zinc finger BED domain-containing protein RICESLEEPER 4-like [Solanum lycopersicum]
485	Soltu.DM.01G003380.1	gag-polypeptide of LTR copia-type domain containing protein	3.82e-138	XP_015163701.1 PREDICTED: uncharacterized protein LOC107060367 [Solanum tuberosum]	3.82e-138	XP_015163701.1 PREDICTED: uncharacterized protein LOC107060367 [Solanum tuberosum]	3.82e-138	XP_015163701.1 PREDICTED: uncharacterized protein LOC107060367 [Solanum tuberosum]
486	Soltu.DM.01G003380.2	gag-polypeptide of LTR copia-type domain containing protein	1.66e-108	XP_015163701.1 PREDICTED: uncharacterized protein LOC107060367 [Solanum tuberosum]	1.66e-108	XP_015163701.1 PREDICTED: uncharacterized protein LOC107060367 [Solanum tuberosum]	1.66e-108	XP_015163701.1 PREDICTED: uncharacterized protein LOC107060367 [Solanum tuberosum]
487	Soltu.DM.01G003380.3	gag-polypeptide of LTR copia-type domain containing protein	1.03e-137	XP_015163701.1 PREDICTED: uncharacterized protein LOC107060367 [Solanum tuberosum]	1.03e-137	XP_015163701.1 PREDICTED: uncharacterized protein LOC107060367 [Solanum tuberosum]	1.03e-137	XP_015163701.1 PREDICTED: uncharacterized protein LOC107060367 [Solanum tuberosum]
488	Soltu.DM.01G003390.1	glutamate:glyoxylate aminotransferase	3.23e-63	XP_015164735.1 PREDICTED: glutamate--glyoxylate aminotransferase 2-like [Solanum tuberosum]	4.47e-64	KAG5628754.1 hypothetical protein H5410_000471 [Solanum commersonii]	4.47e-64	KAG5628754.1 hypothetical protein H5410_000471 [Solanum commersonii]
489	Soltu.DM.01G003400.1	NB-ARC domain-containing disease resistance protein	0	XP_015164736.1 PREDICTED: putative late blight resistance protein homolog R1B-14 [Solanum tuberosum]	0	XP_015164736.1 PREDICTED: putative late blight resistance protein homolog R1B-14 [Solanum tuberosum]	0	XP_015164736.1 PREDICTED: putative late blight resistance protein homolog R1B-14 [Solanum tuberosum]
490	Soltu.DM.01G003410.1	Peroxidase superfamily protein	1.64e-256	XP_006348579.1 PREDICTED: peroxidase 57-like [Solanum tuberosum]	1.3e-283	KAG5628756.1 hypothetical protein H5410_000473 [Solanum commersonii]	1.3e-283	KAG5628756.1 hypothetical protein H5410_000473 [Solanum commersonii]
491	Soltu.DM.01G003420.1	alpha/beta-Hydrolases superfamily protein	0	XP_006348508.1 PREDICTED: lipase-like [Solanum tuberosum]	0	XP_006348508.1 PREDICTED: lipase-like [Solanum tuberosum]	0	XP_006348508.1 PREDICTED: lipase-like [Solanum tuberosum]
492	Soltu.DM.01G003430.1	cysteine-rich RLK (RECEPTOR-like protein kinase)	0	XP_006348519.1 PREDICTED: cysteine-rich receptor-like protein kinase 2 [Solanum tuberosum]	0	XP_006348519.1 PREDICTED: cysteine-rich receptor-like protein kinase 2 [Solanum tuberosum]	0	XP_006348519.1 PREDICTED: cysteine-rich receptor-like protein kinase 2 [Solanum tuberosum]
493	Soltu.DM.01G003440.1	cysteine-rich RLK (RECEPTOR-like protein kinase)	0	XP_015164737.1 PREDICTED: cysteine-rich receptor-like protein kinase 2 isoform X1 [Solanum tuberosum]<>XP_015164738.1 PREDICTED: cysteine-rich receptor-like protein kinase 2 isoform X1 [Solanum tuberosum]	0	XP_015164737.1 PREDICTED: cysteine-rich receptor-like protein kinase 2 isoform X1 [Solanum tuberosum]<>XP_015164738.1 PREDICTED: cysteine-rich receptor-like protein kinase 2 isoform X1 [Solanum tuberosum]	0	XP_015164737.1 PREDICTED: cysteine-rich receptor-like protein kinase 2 isoform X1 [Solanum tuberosum]<>XP_015164738.1 PREDICTED: cysteine-rich receptor-like protein kinase 2 isoform X1 [Solanum tuberosum]
494	Soltu.DM.01G003440.2	cysteine-rich RLK (RECEPTOR-like protein kinase)	0	XP_015164737.1 PREDICTED: cysteine-rich receptor-like protein kinase 2 isoform X1 [Solanum tuberosum]<>XP_015164738.1 PREDICTED: cysteine-rich receptor-like protein kinase 2 isoform X1 [Solanum tuberosum]	0	XP_015164737.1 PREDICTED: cysteine-rich receptor-like protein kinase 2 isoform X1 [Solanum tuberosum]<>XP_015164738.1 PREDICTED: cysteine-rich receptor-like protein kinase 2 isoform X1 [Solanum tuberosum]	0	XP_015164737.1 PREDICTED: cysteine-rich receptor-like protein kinase 2 isoform X1 [Solanum tuberosum]<>XP_015164738.1 PREDICTED: cysteine-rich receptor-like protein kinase 2 isoform X1 [Solanum tuberosum]
495	Soltu.DM.01G003440.3	cysteine-rich RLK (RECEPTOR-like protein kinase)	0	XP_015164737.1 PREDICTED: cysteine-rich receptor-like protein kinase 2 isoform X1 [Solanum tuberosum]<>XP_015164738.1 PREDICTED: cysteine-rich receptor-like protein kinase 2 isoform X1 [Solanum tuberosum]	0	XP_015164737.1 PREDICTED: cysteine-rich receptor-like protein kinase 2 isoform X1 [Solanum tuberosum]<>XP_015164738.1 PREDICTED: cysteine-rich receptor-like protein kinase 2 isoform X1 [Solanum tuberosum]	0	XP_015164737.1 PREDICTED: cysteine-rich receptor-like protein kinase 2 isoform X1 [Solanum tuberosum]<>XP_015164738.1 PREDICTED: cysteine-rich receptor-like protein kinase 2 isoform X1 [Solanum tuberosum]
496	Soltu.DM.01G003450.1	cysteine-rich RLK (RECEPTOR-like protein kinase)	0	XP_006348510.1 PREDICTED: cysteine-rich receptor-like protein kinase 2 [Solanum tuberosum]	0	KAG5628760.1 hypothetical protein H5410_000477 [Solanum commersonii]	0	KAG5628760.1 hypothetical protein H5410_000477 [Solanum commersonii]
497	Soltu.DM.01G003460.1	cysteine-rich RLK (RECEPTOR-like protein kinase)	0	XP_006348580.1 PREDICTED: cysteine-rich receptor-like protein kinase 2, partial [Solanum tuberosum]	0	XP_006348580.1 PREDICTED: cysteine-rich receptor-like protein kinase 2, partial [Solanum tuberosum]	0	XP_006348580.1 PREDICTED: cysteine-rich receptor-like protein kinase 2, partial [Solanum tuberosum]
498	Soltu.DM.01G003460.2	cysteine-rich RLK (RECEPTOR-like protein kinase)	0	XP_006348580.1 PREDICTED: cysteine-rich receptor-like protein kinase 2, partial [Solanum tuberosum]	0	XP_006348580.1 PREDICTED: cysteine-rich receptor-like protein kinase 2, partial [Solanum tuberosum]	0	XP_006348580.1 PREDICTED: cysteine-rich receptor-like protein kinase 2, partial [Solanum tuberosum]
499	Soltu.DM.01G003470.1	cysteine-rich RLK (RECEPTOR-like protein kinase)	3.71e-292	XP_006348514.1 PREDICTED: cysteine-rich receptor-like protein kinase 2 isoform X2 [Solanum tuberosum]<>XP_015164739.1 PREDICTED: cysteine-rich receptor-like protein kinase 2 isoform X2 [Solanum tuberosum]<>XP_015164740.1 PREDICTED: cysteine-rich receptor-like protein kinase 2 isoform X2 [Solanum tuberosum]	8.69e-303	KAG5628759.1 hypothetical protein H5410_000476 [Solanum commersonii]	8.69e-303	KAG5628759.1 hypothetical protein H5410_000476 [Solanum commersonii]
500	Soltu.DM.01G003480.1	cysteine-rich RLK (RECEPTOR-like protein kinase)	0	XP_006348510.1 PREDICTED: cysteine-rich receptor-like protein kinase 2 [Solanum tuberosum]	0	KAG5628760.1 hypothetical protein H5410_000477 [Solanum commersonii]	0	KAG5628760.1 hypothetical protein H5410_000477 [Solanum commersonii]
501	Soltu.DM.01G003490.1	cysteine-rich RLK (RECEPTOR-like protein kinase)	0	XP_006348519.1 PREDICTED: cysteine-rich receptor-like protein kinase 2 [Solanum tuberosum]	0	XP_006348519.1 PREDICTED: cysteine-rich receptor-like protein kinase 2 [Solanum tuberosum]	0	XP_027769909.1 cysteine-rich receptor-like protein kinase 2 isoform X1 [Solanum pennellii]
502	Soltu.DM.01G003500.1	cysteine-rich RLK (RECEPTOR-like protein kinase)	0	XP_006348512.1 PREDICTED: cysteine-rich receptor-like protein kinase 2 [Solanum tuberosum]	0	XP_006348512.1 PREDICTED: cysteine-rich receptor-like protein kinase 2 [Solanum tuberosum]	0	XP_006348512.1 PREDICTED: cysteine-rich receptor-like protein kinase 2 [Solanum tuberosum]
503	Soltu.DM.01G003500.2	cysteine-rich RLK (RECEPTOR-like protein kinase)	0	XP_006348512.1 PREDICTED: cysteine-rich receptor-like protein kinase 2 [Solanum tuberosum]	0	XP_006348512.1 PREDICTED: cysteine-rich receptor-like protein kinase 2 [Solanum tuberosum]	0	XP_006348512.1 PREDICTED: cysteine-rich receptor-like protein kinase 2 [Solanum tuberosum]
504	Soltu.DM.01G003510.1	cysteine-rich RLK (RECEPTOR-like protein kinase)	0	XP_006348510.1 PREDICTED: cysteine-rich receptor-like protein kinase 2 [Solanum tuberosum]	0	XP_006348510.1 PREDICTED: cysteine-rich receptor-like protein kinase 2 [Solanum tuberosum]	0	XP_006348510.1 PREDICTED: cysteine-rich receptor-like protein kinase 2 [Solanum tuberosum]
505	Soltu.DM.01G003520.1	ADP-ribosylation factor A1F	6.51e-125	NP_001275425.1 ADP-ribosylation factor 2-like [Solanum tuberosum]<>ABA40446.1 unknown [Solanum tuberosum]	4.24e-125	KAG5604583.1 hypothetical protein H5410_026075, partial [Solanum commersonii]	1.02e-129	XP_009629758.1 ADP-ribosylation factor 2 isoform X1 [Nicotiana tomentosiformis]
506	Soltu.DM.01G003530.1	TATA binding protein	4.38e-132	XP_006348521.1 PREDICTED: TATA-box-binding protein-like [Solanum tuberosum]	4.38e-132	XP_006348521.1 PREDICTED: TATA-box-binding protein-like [Solanum tuberosum]	4.38e-132	XP_006348521.1 PREDICTED: TATA-box-binding protein-like [Solanum tuberosum]
507	Soltu.DM.01G003540.1	Domain of unknown function (DUF220)	2.04e-242	XP_006348525.1 PREDICTED: uncharacterized protein LOC102597312 isoform X1 [Solanum tuberosum]	2.04e-242	XP_006348525.1 PREDICTED: uncharacterized protein LOC102597312 isoform X1 [Solanum tuberosum]	2.04e-242	XP_006348525.1 PREDICTED: uncharacterized protein LOC102597312 isoform X1 [Solanum tuberosum]
508	Soltu.DM.01G003540.2	Domain of unknown function (DUF220)	9.05e-206	XP_006348523.1 PREDICTED: uncharacterized protein LOC102597312 isoform X2 [Solanum tuberosum]<>XP_015164741.1 PREDICTED: uncharacterized protein LOC102597312 isoform X2 [Solanum tuberosum]	9.05e-206	XP_006348523.1 PREDICTED: uncharacterized protein LOC102597312 isoform X2 [Solanum tuberosum]<>XP_015164741.1 PREDICTED: uncharacterized protein LOC102597312 isoform X2 [Solanum tuberosum]	9.05e-206	XP_006348523.1 PREDICTED: uncharacterized protein LOC102597312 isoform X2 [Solanum tuberosum]<>XP_015164741.1 PREDICTED: uncharacterized protein LOC102597312 isoform X2 [Solanum tuberosum]
509	Soltu.DM.01G003550.1	equilibrative nucleotide transporter	2.96e-290	XP_006348522.1 PREDICTED: equilibrative nucleotide transporter 1 [Solanum tuberosum]	2.96e-290	XP_006348522.1 PREDICTED: equilibrative nucleotide transporter 1 [Solanum tuberosum]	2.96e-290	XP_006348522.1 PREDICTED: equilibrative nucleotide transporter 1 [Solanum tuberosum]
510	Soltu.DM.01G003560.1	F-box family protein			2.29e-283	KAG5628770.1 hypothetical protein H5410_000487 [Solanum commersonii]	2.29e-283	KAG5628770.1 hypothetical protein H5410_000487 [Solanum commersonii]
511	Soltu.DM.01G003570.1	TRICHOME BIREFRINGENCE-LIKE	0	XP_006348526.1 PREDICTED: protein ALTERED XYLOGLUCAN 4 [Solanum tuberosum]	0	XP_006348526.1 PREDICTED: protein ALTERED XYLOGLUCAN 4 [Solanum tuberosum]	0	XP_006348526.1 PREDICTED: protein ALTERED XYLOGLUCAN 4 [Solanum tuberosum]
512	Soltu.DM.01G003580.1	RNase H family protein	1.09e-202	XP_006348529.1 PREDICTED: uncharacterized protein LOC102598621 isoform X2 [Solanum tuberosum]	1.09e-202	XP_006348529.1 PREDICTED: uncharacterized protein LOC102598621 isoform X2 [Solanum tuberosum]	1.09e-202	XP_006348529.1 PREDICTED: uncharacterized protein LOC102598621 isoform X2 [Solanum tuberosum]
513	Soltu.DM.01G003580.2	RNase H family protein	8.56e-216	XP_006348527.1 PREDICTED: uncharacterized protein LOC102598621 isoform X1 [Solanum tuberosum]<>XP_006348528.1 PREDICTED: uncharacterized protein LOC102598621 isoform X1 [Solanum tuberosum]	8.56e-216	XP_006348527.1 PREDICTED: uncharacterized protein LOC102598621 isoform X1 [Solanum tuberosum]<>XP_006348528.1 PREDICTED: uncharacterized protein LOC102598621 isoform X1 [Solanum tuberosum]	8.56e-216	XP_006348527.1 PREDICTED: uncharacterized protein LOC102598621 isoform X1 [Solanum tuberosum]<>XP_006348528.1 PREDICTED: uncharacterized protein LOC102598621 isoform X1 [Solanum tuberosum]
514	Soltu.DM.01G003580.3	RNase H family protein	1.48e-215	XP_006348527.1 PREDICTED: uncharacterized protein LOC102598621 isoform X1 [Solanum tuberosum]<>XP_006348528.1 PREDICTED: uncharacterized protein LOC102598621 isoform X1 [Solanum tuberosum]	1.48e-215	XP_006348527.1 PREDICTED: uncharacterized protein LOC102598621 isoform X1 [Solanum tuberosum]<>XP_006348528.1 PREDICTED: uncharacterized protein LOC102598621 isoform X1 [Solanum tuberosum]	1.48e-215	XP_006348527.1 PREDICTED: uncharacterized protein LOC102598621 isoform X1 [Solanum tuberosum]<>XP_006348528.1 PREDICTED: uncharacterized protein LOC102598621 isoform X1 [Solanum tuberosum]
515	Soltu.DM.01G003580.4	RNase H family protein	1.11e-215	XP_006348527.1 PREDICTED: uncharacterized protein LOC102598621 isoform X1 [Solanum tuberosum]<>XP_006348528.1 PREDICTED: uncharacterized protein LOC102598621 isoform X1 [Solanum tuberosum]	1.11e-215	XP_006348527.1 PREDICTED: uncharacterized protein LOC102598621 isoform X1 [Solanum tuberosum]<>XP_006348528.1 PREDICTED: uncharacterized protein LOC102598621 isoform X1 [Solanum tuberosum]	1.11e-215	XP_006348527.1 PREDICTED: uncharacterized protein LOC102598621 isoform X1 [Solanum tuberosum]<>XP_006348528.1 PREDICTED: uncharacterized protein LOC102598621 isoform X1 [Solanum tuberosum]
516	Soltu.DM.01G003580.5	RNase H family protein	6.84e-211	XP_006348529.1 PREDICTED: uncharacterized protein LOC102598621 isoform X2 [Solanum tuberosum]	6.84e-211	XP_006348529.1 PREDICTED: uncharacterized protein LOC102598621 isoform X2 [Solanum tuberosum]	6.84e-211	XP_006348529.1 PREDICTED: uncharacterized protein LOC102598621 isoform X2 [Solanum tuberosum]
517	Soltu.DM.01G003580.6	RNase H family protein	2.11e-144	XP_006348527.1 PREDICTED: uncharacterized protein LOC102598621 isoform X1 [Solanum tuberosum]<>XP_006348528.1 PREDICTED: uncharacterized protein LOC102598621 isoform X1 [Solanum tuberosum]	2.11e-144	XP_006348527.1 PREDICTED: uncharacterized protein LOC102598621 isoform X1 [Solanum tuberosum]<>XP_006348528.1 PREDICTED: uncharacterized protein LOC102598621 isoform X1 [Solanum tuberosum]	2.11e-144	XP_006348527.1 PREDICTED: uncharacterized protein LOC102598621 isoform X1 [Solanum tuberosum]<>XP_006348528.1 PREDICTED: uncharacterized protein LOC102598621 isoform X1 [Solanum tuberosum]
518	Soltu.DM.01G003580.7	hypothetical protein
519	Soltu.DM.01G003590.1	Protein of unknown function (DUF1350)	0	XP_006348531.1 PREDICTED: uncharacterized protein LOC102599594 [Solanum tuberosum]	0	XP_006348531.1 PREDICTED: uncharacterized protein LOC102599594 [Solanum tuberosum]	0	XP_006348531.1 PREDICTED: uncharacterized protein LOC102599594 [Solanum tuberosum]
520	Soltu.DM.01G003600.1	ribosomal protein S27	6.87e-59	XP_006348533.1 PREDICTED: 40S ribosomal protein S27-2 isoform X1 [Solanum tuberosum]<>XP_006348534.1 PREDICTED: 40S ribosomal protein S27-2 isoform X2 [Solanum tuberosum]<>ABB87121.1 ribosomal protein S27-like protein-like [Solanum tuberosum]	6.87e-59	XP_006348533.1 PREDICTED: 40S ribosomal protein S27-2 isoform X1 [Solanum tuberosum]<>XP_006348534.1 PREDICTED: 40S ribosomal protein S27-2 isoform X2 [Solanum tuberosum]<>ABB87121.1 ribosomal protein S27-like protein-like [Solanum tuberosum]	6.87e-59	XP_006348533.1 PREDICTED: 40S ribosomal protein S27-2 isoform X1 [Solanum tuberosum]<>XP_006348534.1 PREDICTED: 40S ribosomal protein S27-2 isoform X2 [Solanum tuberosum]<>ABB87121.1 ribosomal protein S27-like protein-like [Solanum tuberosum]
521	Soltu.DM.01G003610.1	ribosomal protein S27	1.97e-58	XP_006348532.1 PREDICTED: 40S ribosomal protein S27-2 [Solanum tuberosum]	1.97e-58	XP_006348532.1 PREDICTED: 40S ribosomal protein S27-2 [Solanum tuberosum]	1.97e-58	XP_006348532.1 PREDICTED: 40S ribosomal protein S27-2 [Solanum tuberosum]
522	Soltu.DM.01G003620.1	transferases, transferring glycosyl groups	2.73e-161	XP_006348535.1 PREDICTED: uncharacterized protein At4g14100-like [Solanum tuberosum]	2.73e-161	XP_006348535.1 PREDICTED: uncharacterized protein At4g14100-like [Solanum tuberosum]	2.73e-161	XP_006348535.1 PREDICTED: uncharacterized protein At4g14100-like [Solanum tuberosum]
523	Soltu.DM.01G003620.2	transferases, transferring glycosyl groups	5.91e-117	XP_006348535.1 PREDICTED: uncharacterized protein At4g14100-like [Solanum tuberosum]	5.91e-117	XP_006348535.1 PREDICTED: uncharacterized protein At4g14100-like [Solanum tuberosum]	5.91e-117	XP_006348535.1 PREDICTED: uncharacterized protein At4g14100-like [Solanum tuberosum]
524	Soltu.DM.01G003630.1	CYTOCHROME P450 51G1	0	XP_006348536.1 PREDICTED: sterol 14-demethylase [Solanum tuberosum]	0	XP_006348536.1 PREDICTED: sterol 14-demethylase [Solanum tuberosum]	0	XP_006348536.1 PREDICTED: sterol 14-demethylase [Solanum tuberosum]
525	Soltu.DM.01G003640.1	histone acetyltransferase of the CBP family	0	XP_006348538.1 PREDICTED: histone acetyltransferase HAC1-like isoform X2 [Solanum tuberosum]	0	XP_006348538.1 PREDICTED: histone acetyltransferase HAC1-like isoform X2 [Solanum tuberosum]	0	XP_006348538.1 PREDICTED: histone acetyltransferase HAC1-like isoform X2 [Solanum tuberosum]
526	Soltu.DM.01G003640.2	histone acetyltransferase of the CBP family	0	XP_006348537.1 PREDICTED: histone acetyltransferase HAC1-like isoform X1 [Solanum tuberosum]	0	XP_006348537.1 PREDICTED: histone acetyltransferase HAC1-like isoform X1 [Solanum tuberosum]	0	XP_006348537.1 PREDICTED: histone acetyltransferase HAC1-like isoform X1 [Solanum tuberosum]
527	Soltu.DM.01G003650.1	hypothetical protein			1.38e-31	KAG5628778.1 hypothetical protein H5410_000495 [Solanum commersonii]	1.38e-31	KAG5628778.1 hypothetical protein H5410_000495 [Solanum commersonii]
528	Soltu.DM.01G003660.1	glutaredoxin-related	0	XP_006348539.1 PREDICTED: uncharacterized protein LOC102602270 isoform X2 [Solanum tuberosum]	0	XP_006348539.1 PREDICTED: uncharacterized protein LOC102602270 isoform X2 [Solanum tuberosum]	0	XP_006348539.1 PREDICTED: uncharacterized protein LOC102602270 isoform X2 [Solanum tuberosum]
529	Soltu.DM.01G003660.2	glutaredoxin-related	0	XP_006348540.1 PREDICTED: uncharacterized protein LOC102602270 isoform X1 [Solanum tuberosum]	0	XP_006348540.1 PREDICTED: uncharacterized protein LOC102602270 isoform X1 [Solanum tuberosum]	0	XP_006348540.1 PREDICTED: uncharacterized protein LOC102602270 isoform X1 [Solanum tuberosum]
530	Soltu.DM.01G003670.1	phytosulfokin receptor	0	XP_006348541.1 PREDICTED: phytosulfokine receptor 1 [Solanum tuberosum]	0	XP_006348541.1 PREDICTED: phytosulfokine receptor 1 [Solanum tuberosum]	0	XP_006348541.1 PREDICTED: phytosulfokine receptor 1 [Solanum tuberosum]
531	Soltu.DM.01G003680.1	hypothetical protein
532	Soltu.DM.01G003690.1	Protein prenylyltransferase superfamily protein	6.31e-202	XP_006348542.1 PREDICTED: protein SLOW GREEN 1, chloroplastic [Solanum tuberosum]	6.31e-202	XP_006348542.1 PREDICTED: protein SLOW GREEN 1, chloroplastic [Solanum tuberosum]	6.31e-202	XP_006348542.1 PREDICTED: protein SLOW GREEN 1, chloroplastic [Solanum tuberosum]
533	Soltu.DM.01G003700.1	hypothetical protein	3.56e-26	XP_015158941.1 PREDICTED: uncharacterized protein LOC107058118 [Solanum tuberosum]	5.39e-30	KAG5600689.1 hypothetical protein H5410_032059 [Solanum commersonii]	5.39e-30	KAG5600689.1 hypothetical protein H5410_032059 [Solanum commersonii]
534	Soltu.DM.01G003710.1	CCCH-type zinc finger family protein	0	XP_006348543.1 PREDICTED: zinc finger CCCH domain-containing protein 17-like [Solanum tuberosum]	0	XP_006348543.1 PREDICTED: zinc finger CCCH domain-containing protein 17-like [Solanum tuberosum]	0	XP_006348543.1 PREDICTED: zinc finger CCCH domain-containing protein 17-like [Solanum tuberosum]
535	Soltu.DM.01G003720.1	Remorin family protein	2.89e-111	XP_006348544.1 PREDICTED: uncharacterized protein LOC102603849 [Solanum tuberosum]	2.89e-111	XP_006348544.1 PREDICTED: uncharacterized protein LOC102603849 [Solanum tuberosum]	2.89e-111	XP_006348544.1 PREDICTED: uncharacterized protein LOC102603849 [Solanum tuberosum]
536	Soltu.DM.01G003730.1	Remorin family protein	2.08e-176	XP_006348544.1 PREDICTED: uncharacterized protein LOC102603849 [Solanum tuberosum]	2.08e-176	XP_006348544.1 PREDICTED: uncharacterized protein LOC102603849 [Solanum tuberosum]	2.08e-176	XP_006348544.1 PREDICTED: uncharacterized protein LOC102603849 [Solanum tuberosum]
537	Soltu.DM.01G003740.1	sugar transporter	1.93e-172	XP_006356033.1 PREDICTED: sugar transport protein 8-like [Solanum tuberosum]	2.91e-196	KAG5628745.1 hypothetical protein H5410_000462 [Solanum commersonii]<>KAG5628749.1 hypothetical protein H5410_000466 [Solanum commersonii]	2.91e-196	KAG5628745.1 hypothetical protein H5410_000462 [Solanum commersonii]<>KAG5628749.1 hypothetical protein H5410_000466 [Solanum commersonii]
538	Soltu.DM.01G003750.1	Rubber elongation factor protein (REF)	2.01e-43	XP_015164687.1 PREDICTED: REF/SRPP-like protein At3g05500 [Solanum tuberosum]	2.01e-43	XP_015164687.1 PREDICTED: REF/SRPP-like protein At3g05500 [Solanum tuberosum]	2.01e-43	XP_015164687.1 PREDICTED: REF/SRPP-like protein At3g05500 [Solanum tuberosum]
539	Soltu.DM.01G003760.1	Remorin family protein	3.37e-143	XP_006348544.1 PREDICTED: uncharacterized protein LOC102603849 [Solanum tuberosum]	3.37e-143	XP_006348544.1 PREDICTED: uncharacterized protein LOC102603849 [Solanum tuberosum]	1.76e-143	XP_027769781.1 uncharacterized protein LOC107008058 isoform X2 [Solanum pennellii]
540	Soltu.DM.01G003770.1	Remorin family protein	2.66e-98	XP_015164689.1 PREDICTED: uncharacterized protein LOC107060833 [Solanum tuberosum]	2.66e-98	XP_015164689.1 PREDICTED: uncharacterized protein LOC107060833 [Solanum tuberosum]	2.66e-98	XP_015164689.1 PREDICTED: uncharacterized protein LOC107060833 [Solanum tuberosum]
541	Soltu.DM.01G003780.1	conserved hypothetical protein	2.84e-51	XP_006348545.1 PREDICTED: uncharacterized protein LOC102604518 [Solanum tuberosum]	2.84e-51	XP_006348545.1 PREDICTED: uncharacterized protein LOC102604518 [Solanum tuberosum]	2.34e-60	TMW82715.1 hypothetical protein EJD97_005183 [Solanum chilense]
542	Soltu.DM.01G003780.2	Potential DNA-binding domain containing protein	3.82e-204	XP_006348545.1 PREDICTED: uncharacterized protein LOC102604518 [Solanum tuberosum]	3.82e-204	XP_006348545.1 PREDICTED: uncharacterized protein LOC102604518 [Solanum tuberosum]	3.82e-204	XP_006348545.1 PREDICTED: uncharacterized protein LOC102604518 [Solanum tuberosum]
543	Soltu.DM.01G003790.1	hypothetical protein
544	Soltu.DM.01G003800.1	conserved hypothetical protein	4.7e-147	XP_006348546.1 PREDICTED: UPF0664 stress-induced protein C29B12.11c-like [Solanum tuberosum]	4.7e-147	XP_006348546.1 PREDICTED: UPF0664 stress-induced protein C29B12.11c-like [Solanum tuberosum]	4.7e-147	XP_006348546.1 PREDICTED: UPF0664 stress-induced protein C29B12.11c-like [Solanum tuberosum]
545	Soltu.DM.01G003800.2	conserved hypothetical protein	1.1e-116	XP_006348546.1 PREDICTED: UPF0664 stress-induced protein C29B12.11c-like [Solanum tuberosum]	8.1e-174	KAG5628797.1 hypothetical protein H5410_000514 [Solanum commersonii]	8.1e-174	KAG5628797.1 hypothetical protein H5410_000514 [Solanum commersonii]
546	Soltu.DM.01G003810.1	TCP family transcription factor	2.99e-169	XP_006348547.1 PREDICTED: transcription factor TCP7 [Solanum tuberosum]	2.99e-169	XP_006348547.1 PREDICTED: transcription factor TCP7 [Solanum tuberosum]	2.99e-169	XP_006348547.1 PREDICTED: transcription factor TCP7 [Solanum tuberosum]
547	Soltu.DM.01G003820.1	Major facilitator superfamily protein	0	XP_006348548.1 PREDICTED: sugar transport protein 10 [Solanum tuberosum]	0	XP_006348548.1 PREDICTED: sugar transport protein 10 [Solanum tuberosum]	0	XP_006348548.1 PREDICTED: sugar transport protein 10 [Solanum tuberosum]
548	Soltu.DM.01G003830.1	thioredoxin X	4.18e-118	XP_006348549.1 PREDICTED: thioredoxin X, chloroplastic [Solanum tuberosum]	4.18e-118	XP_006348549.1 PREDICTED: thioredoxin X, chloroplastic [Solanum tuberosum]	4.18e-118	XP_006348549.1 PREDICTED: thioredoxin X, chloroplastic [Solanum tuberosum]
549	Soltu.DM.01G003840.1	E2F-associated phosphoprotein domain containing protein	1.18e-111	XP_006348550.1 PREDICTED: E2F-associated phosphoprotein [Solanum tuberosum]	1.18e-111	XP_006348550.1 PREDICTED: E2F-associated phosphoprotein [Solanum tuberosum]	1.18e-111	XP_006348550.1 PREDICTED: E2F-associated phosphoprotein [Solanum tuberosum]
550	Soltu.DM.01G003850.1	prefoldin	7.6e-91	XP_006348551.1 PREDICTED: probable prefoldin subunit 5 [Solanum tuberosum]	7.6e-91	XP_006348551.1 PREDICTED: probable prefoldin subunit 5 [Solanum tuberosum]<>KAG5628804.1 hypothetical protein H5410_000521 [Solanum commersonii]	7.6e-91	XP_006348551.1 PREDICTED: probable prefoldin subunit 5 [Solanum tuberosum]<>KAG5628804.1 hypothetical protein H5410_000521 [Solanum commersonii]
551	Soltu.DM.01G003860.1	phosphotyrosyl phosphatase activator (PTPA) family protein	6.96e-282	XP_006348552.1 PREDICTED: serine/threonine-protein phosphatase 2A activator isoform X1 [Solanum tuberosum]	6.96e-282	XP_006348552.1 PREDICTED: serine/threonine-protein phosphatase 2A activator isoform X1 [Solanum tuberosum]	6.96e-282	XP_006348552.1 PREDICTED: serine/threonine-protein phosphatase 2A activator isoform X1 [Solanum tuberosum]
552	Soltu.DM.01G003860.2	phosphotyrosyl phosphatase activator (PTPA) family protein	5.1e-279	XP_015164743.1 PREDICTED: serine/threonine-protein phosphatase 2A activator isoform X2 [Solanum tuberosum]	5.1e-279	XP_015164743.1 PREDICTED: serine/threonine-protein phosphatase 2A activator isoform X2 [Solanum tuberosum]	5.1e-279	XP_015164743.1 PREDICTED: serine/threonine-protein phosphatase 2A activator isoform X2 [Solanum tuberosum]
553	Soltu.DM.01G003860.3	phosphotyrosyl phosphatase activator (PTPA) family protein	3.07e-281	XP_015164743.1 PREDICTED: serine/threonine-protein phosphatase 2A activator isoform X2 [Solanum tuberosum]	3.07e-281	XP_015164743.1 PREDICTED: serine/threonine-protein phosphatase 2A activator isoform X2 [Solanum tuberosum]	3.07e-281	XP_015164743.1 PREDICTED: serine/threonine-protein phosphatase 2A activator isoform X2 [Solanum tuberosum]
554	Soltu.DM.01G003870.1	pyrimidine d	0	XP_006348553.1 PREDICTED: dihydroorotate dehydrogenase (quinone), mitochondrial [Solanum tuberosum]	0	XP_006348553.1 PREDICTED: dihydroorotate dehydrogenase (quinone), mitochondrial [Solanum tuberosum]	0	XP_006348553.1 PREDICTED: dihydroorotate dehydrogenase (quinone), mitochondrial [Solanum tuberosum]
555	Soltu.DM.01G003870.2	pyrimidine d	1.01e-277	XP_006348553.1 PREDICTED: dihydroorotate dehydrogenase (quinone), mitochondrial [Solanum tuberosum]	1.01e-277	XP_006348553.1 PREDICTED: dihydroorotate dehydrogenase (quinone), mitochondrial [Solanum tuberosum]	1.01e-277	XP_006348553.1 PREDICTED: dihydroorotate dehydrogenase (quinone), mitochondrial [Solanum tuberosum]
556	Soltu.DM.01G003880.1	HXXXD-type acyl-transferase family protein	0	XP_006348583.1 PREDICTED: vinorine synthase-like [Solanum tuberosum]	0	XP_006348583.1 PREDICTED: vinorine synthase-like [Solanum tuberosum]	0	XP_006348583.1 PREDICTED: vinorine synthase-like [Solanum tuberosum]
557	Soltu.DM.01G003890.1	tRNA synthetase beta subunit family protein	0	XP_006348554.1 PREDICTED: phenylalanine--tRNA ligase beta subunit, cytoplasmic [Solanum tuberosum]	0	XP_006348554.1 PREDICTED: phenylalanine--tRNA ligase beta subunit, cytoplasmic [Solanum tuberosum]	0	XP_006348554.1 PREDICTED: phenylalanine--tRNA ligase beta subunit, cytoplasmic [Solanum tuberosum]
558	Soltu.DM.01G003900.1	tRNA synthetase beta subunit family protein	5.02e-100	XP_006348554.1 PREDICTED: phenylalanine--tRNA ligase beta subunit, cytoplasmic [Solanum tuberosum]	5.02e-100	XP_006348554.1 PREDICTED: phenylalanine--tRNA ligase beta subunit, cytoplasmic [Solanum tuberosum]	5.02e-100	XP_006348554.1 PREDICTED: phenylalanine--tRNA ligase beta subunit, cytoplasmic [Solanum tuberosum]
559	Soltu.DM.01G003910.1	shoot gravitropism 2 (SGR2)	8.06e-206	XP_006348555.1 PREDICTED: phospholipase SGR2 [Solanum tuberosum]<>XP_006348556.1 PREDICTED: phospholipase SGR2 [Solanum tuberosum]<>XP_006348557.1 PREDICTED: phospholipase SGR2 [Solanum tuberosum]<>XP_006348558.1 PREDICTED: phospholipase SGR2 [Solanum tuberosum]<>XP_006348559.1 PREDICTED: phospholipase SGR2 [Solanum tuberosum]<>XP_015164744.1 PREDICTED: phospholipase SGR2 [Solanum tuberosum]<>XP_…	8.06e-206	XP_006348555.1 PREDICTED: phospholipase SGR2 [Solanum tuberosum]<>XP_006348556.1 PREDICTED: phospholipase SGR2 [Solanum tuberosum]<>XP_006348557.1 PREDICTED: phospholipase SGR2 [Solanum tuberosum]<>XP_006348558.1 PREDICTED: phospholipase SGR2 [Solanum tuberosum]<>XP_006348559.1 PREDICTED: phospholipase SGR2 [Solanum tuberosum]<>XP_015164744.1 PREDICTED: phospholipase SGR2 [Solanum tuberosum]<>XP_…	8.06e-206	XP_006348555.1 PREDICTED: phospholipase SGR2 [Solanum tuberosum]<>XP_006348556.1 PREDICTED: phospholipase SGR2 [Solanum tuberosum]<>XP_006348557.1 PREDICTED: phospholipase SGR2 [Solanum tuberosum]<>XP_006348558.1 PREDICTED: phospholipase SGR2 [Solanum tuberosum]<>XP_006348559.1 PREDICTED: phospholipase SGR2 [Solanum tuberosum]<>XP_015164744.1 PREDICTED: phospholipase SGR2 [Solanum tuberosum]<>XP_…
560	Soltu.DM.01G003920.1	acetyl Co-enzyme a carboxylase biotin carboxylase subunit	0	XP_006348555.1 PREDICTED: phospholipase SGR2 [Solanum tuberosum]<>XP_006348556.1 PREDICTED: phospholipase SGR2 [Solanum tuberosum]<>XP_006348557.1 PREDICTED: phospholipase SGR2 [Solanum tuberosum]<>XP_006348558.1 PREDICTED: phospholipase SGR2 [Solanum tuberosum]<>XP_006348559.1 PREDICTED: phospholipase SGR2 [Solanum tuberosum]<>XP_015164744.1 PREDICTED: phospholipase SGR2 [Solanum tuberosum]<>XP_…	0	XP_006348555.1 PREDICTED: phospholipase SGR2 [Solanum tuberosum]<>XP_006348556.1 PREDICTED: phospholipase SGR2 [Solanum tuberosum]<>XP_006348557.1 PREDICTED: phospholipase SGR2 [Solanum tuberosum]<>XP_006348558.1 PREDICTED: phospholipase SGR2 [Solanum tuberosum]<>XP_006348559.1 PREDICTED: phospholipase SGR2 [Solanum tuberosum]<>XP_015164744.1 PREDICTED: phospholipase SGR2 [Solanum tuberosum]<>XP_…	0	XP_006348555.1 PREDICTED: phospholipase SGR2 [Solanum tuberosum]<>XP_006348556.1 PREDICTED: phospholipase SGR2 [Solanum tuberosum]<>XP_006348557.1 PREDICTED: phospholipase SGR2 [Solanum tuberosum]<>XP_006348558.1 PREDICTED: phospholipase SGR2 [Solanum tuberosum]<>XP_006348559.1 PREDICTED: phospholipase SGR2 [Solanum tuberosum]<>XP_015164744.1 PREDICTED: phospholipase SGR2 [Solanum tuberosum]<>XP_…
561	Soltu.DM.01G003930.1	Ribosomal protein L19 family protein	6.9e-161	XP_006348561.1 PREDICTED: 50S ribosomal protein L19-1, chloroplastic-like [Solanum tuberosum]	6.9e-161	XP_006348561.1 PREDICTED: 50S ribosomal protein L19-1, chloroplastic-like [Solanum tuberosum]	6.9e-161	XP_006348561.1 PREDICTED: 50S ribosomal protein L19-1, chloroplastic-like [Solanum tuberosum]
562	Soltu.DM.01G003940.1	DNAJ heat shock N-terminal domain-containing protein	1.79e-31	XP_006351916.1 PREDICTED: uncharacterized protein LOC102598183 [Solanum tuberosum]<>XP_015166182.1 PREDICTED: uncharacterized protein LOC102598183 [Solanum tuberosum]	5.91e-40	KAG5628817.1 hypothetical protein H5410_000534 [Solanum commersonii]	5.91e-40	KAG5628817.1 hypothetical protein H5410_000534 [Solanum commersonii]
563	Soltu.DM.01G003950.1	DNAJ heat shock N-terminal domain-containing protein	3.23e-36	XP_006351916.1 PREDICTED: uncharacterized protein LOC102598183 [Solanum tuberosum]<>XP_015166182.1 PREDICTED: uncharacterized protein LOC102598183 [Solanum tuberosum]	2.13e-64	KAG5628818.1 hypothetical protein H5410_000535 [Solanum commersonii]	2.13e-64	KAG5628818.1 hypothetical protein H5410_000535 [Solanum commersonii]
564	Soltu.DM.01G003960.1	RNA-binding (RRM/RBD/RNP motifs) family protein	1.72e-80	XP_006348562.1 PREDICTED: splicing factor 3B subunit 6-like protein [Solanum tuberosum]	1.72e-80	XP_006348562.1 PREDICTED: splicing factor 3B subunit 6-like protein [Solanum tuberosum]<>KAG5628819.1 hypothetical protein H5410_000536 [Solanum commersonii]<>KAG5628868.1 hypothetical protein H5410_000585 [Solanum commersonii]	1.72e-80	NP_001316565.1 RNA recognition motif (RRM) domain-containg protein [Solanum lycopersicum]<>XP_006348562.1 PREDICTED: splicing factor 3B subunit 6-like protein [Solanum tuberosum]<>XP_015063265.1 splicing factor 3B subunit 6-like protein [Solanum pennellii]<>KAG5628819.1 hypothetical protein H5410_000536 [Solanum commersonii]<>TMW81587.1 hypothetical protein EJD97_008809 [Solanum chilense]<>KAG562…
565	Soltu.DM.01G003970.1	RP non-ATPase subunit 8A	1.47e-207	NP_001275466.1 26S proteasome non-ATPase regulatory subunit 7 homolog A-like [Solanum tuberosum]<>ABB02648.1 unknown [Solanum tuberosum]	1.47e-207	NP_001275466.1 26S proteasome non-ATPase regulatory subunit 7 homolog A-like [Solanum tuberosum]<>ABB02648.1 unknown [Solanum tuberosum]	4.23e-212	NP_001316564.1 putative 26S proteasome subunit [Solanum lycopersicum]<>XP_015062617.1 26S proteasome non-ATPase regulatory subunit 7 homolog A [Solanum pennellii]
566	Soltu.DM.01G003980.1	Tetratricopeptide repeat (TPR)-like superfamily protein	5.4e-103	XP_015164690.1 PREDICTED: LOW QUALITY PROTEIN: putative pentatricopeptide repeat-containing protein At1g10330, partial [Solanum tuberosum]	5.4e-103	XP_015164690.1 PREDICTED: LOW QUALITY PROTEIN: putative pentatricopeptide repeat-containing protein At1g10330, partial [Solanum tuberosum]	5.4e-103	XP_015164690.1 PREDICTED: LOW QUALITY PROTEIN: putative pentatricopeptide repeat-containing protein At1g10330, partial [Solanum tuberosum]
567	Soltu.DM.01G003990.1	receptor like protein	9.88e-96	XP_015164691.1 PREDICTED: receptor-like protein 12, partial [Solanum tuberosum]	9.88e-96	XP_015164691.1 PREDICTED: receptor-like protein 12, partial [Solanum tuberosum]	9.88e-96	XP_015164691.1 PREDICTED: receptor-like protein 12, partial [Solanum tuberosum]
568	Soltu.DM.01G004000.1	Protein kinase family protein with leucine-rich repeat domain	1.06e-26	XP_015161159.1 PREDICTED: receptor-like protein 12 isoform X2 [Solanum tuberosum]	2.8e-48	KAG5628873.1 hypothetical protein H5410_000590 [Solanum commersonii]	2.8e-48	KAG5628873.1 hypothetical protein H5410_000590 [Solanum commersonii]
569	Soltu.DM.01G004010.1	Tetratricopeptide repeat (TPR)-like superfamily protein	5.05e-31	XP_006354137.1 PREDICTED: putative pentatricopeptide repeat-containing protein At1g10330 isoform X1 [Solanum tuberosum]<>XP_006354138.1 PREDICTED: putative pentatricopeptide repeat-containing protein At1g10330 isoform X1 [Solanum tuberosum]<>XP_015167147.1 PREDICTED: putative pentatricopeptide repeat-containing protein At1g10330 isoform X1 [Solanum tuberosum]	6.43e-33	KAG5628876.1 hypothetical protein H5410_000593 [Solanum commersonii]	6.43e-33	KAG5628876.1 hypothetical protein H5410_000593 [Solanum commersonii]
570	Soltu.DM.01G004020.1	receptor like protein	2.55e-33	XP_015161429.1 PREDICTED: receptor-like protein 12 [Solanum tuberosum]	2.55e-33	XP_015161429.1 PREDICTED: receptor-like protein 12 [Solanum tuberosum]	2.5e-37	PHU06619.1 hypothetical protein BC332_23108 [Capsicum chinense]
571	Soltu.DM.01G004030.1	hypothetical protein	0.00031	XP_015160078.1 PREDICTED: uncharacterized protein LOC102592667 [Solanum tuberosum]<>XP_015160079.1 PREDICTED: uncharacterized protein LOC102592667 [Solanum tuberosum]<>XP_015160080.1 PREDICTED: uncharacterized protein LOC102592667 [Solanum tuberosum]<>XP_015160081.1 PREDICTED: uncharacterized protein LOC102592667 [Solanum tuberosum]<>XP_015160082.1 PREDICTED: uncharacterized protein LOC102592667 …	0.000283	KAG5628829.1 hypothetical protein H5410_000546 [Solanum commersonii]	9.36e-05	PHT95451.1 hypothetical protein T459_03333 [Capsicum annuum]
572	Soltu.DM.01G004040.1	Protein kinase family protein with leucine-rich repeat domain	5.68e-80	XP_015161159.1 PREDICTED: receptor-like protein 12 isoform X2 [Solanum tuberosum]	2.27e-106	KAG5628878.1 hypothetical protein H5410_000595 [Solanum commersonii]	2.27e-106	KAG5628878.1 hypothetical protein H5410_000595 [Solanum commersonii]
573	Soltu.DM.01G004050.1	Pentatricopeptide repeat (PPR) superfamily protein	3.35e-09	XP_015167148.1 PREDICTED: putative pentatricopeptide repeat-containing protein At1g10330 isoform X2 [Solanum tuberosum]	4.07e-23	KAG5628853.1 hypothetical protein H5410_000570 [Solanum commersonii]	4.07e-23	KAG5628853.1 hypothetical protein H5410_000570 [Solanum commersonii]
574	Soltu.DM.01G004060.1	receptor like protein	2.59e-72	XP_015161159.1 PREDICTED: receptor-like protein 12 isoform X2 [Solanum tuberosum]	3.15e-77	KAG5628858.1 hypothetical protein H5410_000575 [Solanum commersonii]	3.15e-77	KAG5628858.1 hypothetical protein H5410_000575 [Solanum commersonii]
575	Soltu.DM.01G004070.1	hypothetical protein	4.89e-06	XP_006354137.1 PREDICTED: putative pentatricopeptide repeat-containing protein At1g10330 isoform X1 [Solanum tuberosum]<>XP_006354138.1 PREDICTED: putative pentatricopeptide repeat-containing protein At1g10330 isoform X1 [Solanum tuberosum]<>XP_015167147.1 PREDICTED: putative pentatricopeptide repeat-containing protein At1g10330 isoform X1 [Solanum tuberosum]	3.2e-25	KAG5628829.1 hypothetical protein H5410_000546 [Solanum commersonii]	3.2e-25	KAG5628829.1 hypothetical protein H5410_000546 [Solanum commersonii]
576	Soltu.DM.01G004080.1	receptor like protein	0.000778	XP_015161159.1 PREDICTED: receptor-like protein 12 isoform X2 [Solanum tuberosum]	0.000778	XP_015161159.1 PREDICTED: receptor-like protein 12 isoform X2 [Solanum tuberosum]	4.13e-07	PHT93812.1 hypothetical protein T459_01694 [Capsicum annuum]
577	Soltu.DM.01G004090.1	hypothetical protein			1.96e-09	KAG5587581.1 hypothetical protein H5410_048015 [Solanum commersonii]	1.96e-09	KAG5587581.1 hypothetical protein H5410_048015 [Solanum commersonii]
578	Soltu.DM.01G004100.1	receptor like protein	3.02e-187	XP_015161159.1 PREDICTED: receptor-like protein 12 isoform X2 [Solanum tuberosum]	3.02e-187	XP_015161159.1 PREDICTED: receptor-like protein 12 isoform X2 [Solanum tuberosum]	3.02e-187	XP_015161159.1 PREDICTED: receptor-like protein 12 isoform X2 [Solanum tuberosum]
579	Soltu.DM.01G004110.1	receptor like protein	4.89e-69	XP_015161159.1 PREDICTED: receptor-like protein 12 isoform X2 [Solanum tuberosum]	4.89e-69	XP_015161159.1 PREDICTED: receptor-like protein 12 isoform X2 [Solanum tuberosum]	4.89e-69	XP_015161159.1 PREDICTED: receptor-like protein 12 isoform X2 [Solanum tuberosum]
580	Soltu.DM.01G004120.1	Leucine-rich receptor-like protein kinase family protein	1.24e-71	XP_015161159.1 PREDICTED: receptor-like protein 12 isoform X2 [Solanum tuberosum]	1.35e-98	KAG5628878.1 hypothetical protein H5410_000595 [Solanum commersonii]	1.35e-98	KAG5628878.1 hypothetical protein H5410_000595 [Solanum commersonii]
581	Soltu.DM.01G004130.1	Tetratricopeptide repeat (TPR)-like superfamily protein	2.17e-34	XP_015164690.1 PREDICTED: LOW QUALITY PROTEIN: putative pentatricopeptide repeat-containing protein At1g10330, partial [Solanum tuberosum]	4.64e-36	KAG5628871.1 hypothetical protein H5410_000588 [Solanum commersonii]	4.64e-36	KAG5628871.1 hypothetical protein H5410_000588 [Solanum commersonii]
582	Soltu.DM.01G004140.1	receptor like protein	1.03e-63	XP_006367796.1 PREDICTED: receptor-like protein 12 isoform X1 [Solanum tuberosum]	1.03e-63	XP_006367796.1 PREDICTED: receptor-like protein 12 isoform X1 [Solanum tuberosum]	5.46e-65	PHT53411.1 hypothetical protein CQW23_07873 [Capsicum baccatum]
583	Soltu.DM.01G004150.1	receptor like protein	1.56e-154	XP_006367796.1 PREDICTED: receptor-like protein 12 isoform X1 [Solanum tuberosum]	1.56e-154	XP_006367796.1 PREDICTED: receptor-like protein 12 isoform X1 [Solanum tuberosum]	1.56e-154	XP_006367796.1 PREDICTED: receptor-like protein 12 isoform X1 [Solanum tuberosum]
584	Soltu.DM.01G004160.1	hypothetical protein
585	Soltu.DM.01G004170.1	receptor like protein	1.91e-89	XP_015161429.1 PREDICTED: receptor-like protein 12 [Solanum tuberosum]	1.91e-89	XP_015161429.1 PREDICTED: receptor-like protein 12 [Solanum tuberosum]	1.91e-89	XP_015161429.1 PREDICTED: receptor-like protein 12 [Solanum tuberosum]
586	Soltu.DM.01G004180.1	Pentatricopeptide repeat (PPR) superfamily protein	9.12e-08	XP_015167148.1 PREDICTED: putative pentatricopeptide repeat-containing protein At1g10330 isoform X2 [Solanum tuberosum]	6.76e-08	KAG5628462.1 hypothetical protein H5410_000179 [Solanum commersonii]	6.75e-08	XP_004228660.1 putative pentatricopeptide repeat-containing protein At1g10330 [Solanum lycopersicum]
587	Soltu.DM.01G004190.1	receptor like protein	3.72e-110	XP_015161159.1 PREDICTED: receptor-like protein 12 isoform X2 [Solanum tuberosum]	3.72e-110	XP_015161159.1 PREDICTED: receptor-like protein 12 isoform X2 [Solanum tuberosum]	2.84e-129	XP_027769840.1 receptor-like protein Cf-9 homolog [Solanum pennellii]
588	Soltu.DM.01G004200.1	receptor like protein	1.77e-95	XP_015161159.1 PREDICTED: receptor-like protein 12 isoform X2 [Solanum tuberosum]	1.77e-95	XP_015161159.1 PREDICTED: receptor-like protein 12 isoform X2 [Solanum tuberosum]	2.06e-107	AAV33691.1 Hcr9-OR2C [Solanum pimpinellifolium]
589	Soltu.DM.01G004210.1	hypothetical protein	1.02e-24	XP_015161159.1 PREDICTED: receptor-like protein 12 isoform X2 [Solanum tuberosum]	2.8e-37	KAG5628596.1 hypothetical protein H5410_000313 [Solanum commersonii]	2.8e-37	KAG5628596.1 hypothetical protein H5410_000313 [Solanum commersonii]
590	Soltu.DM.01G004220.1	receptor like protein	3.31e-210	XP_015161159.1 PREDICTED: receptor-like protein 12 isoform X2 [Solanum tuberosum]	3.31e-210	XP_015161159.1 PREDICTED: receptor-like protein 12 isoform X2 [Solanum tuberosum]	5.06e-211	TMW83583.1 hypothetical protein EJD97_001272, partial [Solanum chilense]
591	Soltu.DM.01G004230.1	Pentatricopeptide repeat (PPR) superfamily protein	3.35e-09	XP_015167148.1 PREDICTED: putative pentatricopeptide repeat-containing protein At1g10330 isoform X2 [Solanum tuberosum]	4.07e-23	KAG5628853.1 hypothetical protein H5410_000570 [Solanum commersonii]	4.07e-23	KAG5628853.1 hypothetical protein H5410_000570 [Solanum commersonii]
592	Soltu.DM.01G004240.1	receptor like protein	1.75e-72	XP_015161159.1 PREDICTED: receptor-like protein 12 isoform X2 [Solanum tuberosum]	3.83e-74	KAG5628858.1 hypothetical protein H5410_000575 [Solanum commersonii]	3.83e-74	KAG5628858.1 hypothetical protein H5410_000575 [Solanum commersonii]
593	Soltu.DM.01G004250.1	hypothetical protein	4.89e-06	XP_006354137.1 PREDICTED: putative pentatricopeptide repeat-containing protein At1g10330 isoform X1 [Solanum tuberosum]<>XP_006354138.1 PREDICTED: putative pentatricopeptide repeat-containing protein At1g10330 isoform X1 [Solanum tuberosum]<>XP_015167147.1 PREDICTED: putative pentatricopeptide repeat-containing protein At1g10330 isoform X1 [Solanum tuberosum]	3.2e-25	KAG5628829.1 hypothetical protein H5410_000546 [Solanum commersonii]	3.2e-25	KAG5628829.1 hypothetical protein H5410_000546 [Solanum commersonii]
594	Soltu.DM.01G004260.1	hypothetical protein	5.42e-18	XP_015161159.1 PREDICTED: receptor-like protein 12 isoform X2 [Solanum tuberosum]	5.42e-18	XP_015161159.1 PREDICTED: receptor-like protein 12 isoform X2 [Solanum tuberosum]	5.42e-18	XP_015161159.1 PREDICTED: receptor-like protein 12 isoform X2 [Solanum tuberosum]
595	Soltu.DM.01G004270.1	hypothetical protein
596	Soltu.DM.01G004280.1	receptor like protein	2.72e-50	XP_015161159.1 PREDICTED: receptor-like protein 12 isoform X2 [Solanum tuberosum]	5.76e-61	KAG5628844.1 hypothetical protein H5410_000561 [Solanum commersonii]	5.76e-61	KAG5628844.1 hypothetical protein H5410_000561 [Solanum commersonii]
597	Soltu.DM.01G004290.1	receptor like protein	1.37e-141	XP_015161159.1 PREDICTED: receptor-like protein 12 isoform X2 [Solanum tuberosum]	1.37e-141	XP_015161159.1 PREDICTED: receptor-like protein 12 isoform X2 [Solanum tuberosum]	1.37e-141	XP_015161159.1 PREDICTED: receptor-like protein 12 isoform X2 [Solanum tuberosum]
598	Soltu.DM.01G004300.1	receptor like protein	5.35e-76	XP_015161159.1 PREDICTED: receptor-like protein 12 isoform X2 [Solanum tuberosum]	5.35e-76	XP_015161159.1 PREDICTED: receptor-like protein 12 isoform X2 [Solanum tuberosum]	5.35e-76	XP_015161159.1 PREDICTED: receptor-like protein 12 isoform X2 [Solanum tuberosum]
599	Soltu.DM.01G004310.1	hypothetical protein	4.81e-24	XP_015161159.1 PREDICTED: receptor-like protein 12 isoform X2 [Solanum tuberosum]	1.19e-34	KAG5628844.1 hypothetical protein H5410_000561 [Solanum commersonii]	1.19e-34	KAG5628844.1 hypothetical protein H5410_000561 [Solanum commersonii]
600	Soltu.DM.01G004320.1	Tetratricopeptide repeat (TPR)-like superfamily protein	2.74e-35	XP_015164690.1 PREDICTED: LOW QUALITY PROTEIN: putative pentatricopeptide repeat-containing protein At1g10330, partial [Solanum tuberosum]	5.79e-37	KAG5628871.1 hypothetical protein H5410_000588 [Solanum commersonii]	5.79e-37	KAG5628871.1 hypothetical protein H5410_000588 [Solanum commersonii]
601	Soltu.DM.01G004330.1	receptor like protein	1.5e-62	XP_006367796.1 PREDICTED: receptor-like protein 12 isoform X1 [Solanum tuberosum]	1.5e-62	XP_006367796.1 PREDICTED: receptor-like protein 12 isoform X1 [Solanum tuberosum]	3.92e-67	PHT53411.1 hypothetical protein CQW23_07873 [Capsicum baccatum]
602	Soltu.DM.01G004340.1	receptor like protein	9.75e-154	XP_006367796.1 PREDICTED: receptor-like protein 12 isoform X1 [Solanum tuberosum]	9.75e-154	XP_006367796.1 PREDICTED: receptor-like protein 12 isoform X1 [Solanum tuberosum]	9.75e-154	XP_006367796.1 PREDICTED: receptor-like protein 12 isoform X1 [Solanum tuberosum]
603	Soltu.DM.01G004350.1	Pentatricopeptide repeat (PPR) superfamily protein	9.12e-08	XP_015167148.1 PREDICTED: putative pentatricopeptide repeat-containing protein At1g10330 isoform X2 [Solanum tuberosum]	6.76e-08	KAG5628462.1 hypothetical protein H5410_000179 [Solanum commersonii]	6.75e-08	XP_004228660.1 putative pentatricopeptide repeat-containing protein At1g10330 [Solanum lycopersicum]
604	Soltu.DM.01G004360.1	receptor like protein	2.83e-24	XP_006354136.1 PREDICTED: receptor-like protein 12 [Solanum tuberosum]	2.83e-24	XP_006354136.1 PREDICTED: receptor-like protein 12 [Solanum tuberosum]	6.1e-36	TMW81753.1 hypothetical protein EJD97_008024 [Solanum chilense]
605	Soltu.DM.01G004370.1	Leucine-rich receptor-like protein kinase family protein	1.43e-99	XP_015161159.1 PREDICTED: receptor-like protein 12 isoform X2 [Solanum tuberosum]	3.38e-129	KAG5568138.1 hypothetical protein H5410_064845 [Solanum commersonii]	3.38e-129	KAG5568138.1 hypothetical protein H5410_064845 [Solanum commersonii]
606	Soltu.DM.01G004380.1	receptor like protein	1.39e-44	XP_015161159.1 PREDICTED: receptor-like protein 12 isoform X2 [Solanum tuberosum]	1.39e-44	XP_015161159.1 PREDICTED: receptor-like protein 12 isoform X2 [Solanum tuberosum]	1.39e-44	XP_015161159.1 PREDICTED: receptor-like protein 12 isoform X2 [Solanum tuberosum]
607	Soltu.DM.01G004390.1	Leucine-rich receptor-like protein kinase family protein	6.32e-113	XP_015161159.1 PREDICTED: receptor-like protein 12 isoform X2 [Solanum tuberosum]	6.32e-113	XP_015161159.1 PREDICTED: receptor-like protein 12 isoform X2 [Solanum tuberosum]	6.32e-113	XP_015161159.1 PREDICTED: receptor-like protein 12 isoform X2 [Solanum tuberosum]
608	Soltu.DM.01G004390.2	Leucine-rich receptor-like protein kinase family protein	4.95e-113	XP_015161159.1 PREDICTED: receptor-like protein 12 isoform X2 [Solanum tuberosum]	4.95e-113	XP_015161159.1 PREDICTED: receptor-like protein 12 isoform X2 [Solanum tuberosum]	4.95e-113	XP_015161159.1 PREDICTED: receptor-like protein 12 isoform X2 [Solanum tuberosum]
609	Soltu.DM.01G004400.1	Pentatricopeptide repeat (PPR) superfamily protein	3.35e-09	XP_015167148.1 PREDICTED: putative pentatricopeptide repeat-containing protein At1g10330 isoform X2 [Solanum tuberosum]	4.07e-23	KAG5628853.1 hypothetical protein H5410_000570 [Solanum commersonii]	4.07e-23	KAG5628853.1 hypothetical protein H5410_000570 [Solanum commersonii]
610	Soltu.DM.01G004410.1	receptor like protein	1.4e-211	XP_015161159.1 PREDICTED: receptor-like protein 12 isoform X2 [Solanum tuberosum]	1.4e-211	XP_015161159.1 PREDICTED: receptor-like protein 12 isoform X2 [Solanum tuberosum]	1.4e-211	XP_015161159.1 PREDICTED: receptor-like protein 12 isoform X2 [Solanum tuberosum]
611	Soltu.DM.01G004420.1	hypothetical protein	4.89e-06	XP_006354137.1 PREDICTED: putative pentatricopeptide repeat-containing protein At1g10330 isoform X1 [Solanum tuberosum]<>XP_006354138.1 PREDICTED: putative pentatricopeptide repeat-containing protein At1g10330 isoform X1 [Solanum tuberosum]<>XP_015167147.1 PREDICTED: putative pentatricopeptide repeat-containing protein At1g10330 isoform X1 [Solanum tuberosum]	3.2e-25	KAG5628829.1 hypothetical protein H5410_000546 [Solanum commersonii]	3.2e-25	KAG5628829.1 hypothetical protein H5410_000546 [Solanum commersonii]
612	Soltu.DM.01G004430.1	Leucine-rich repeat (LRR) family protein	1.29e-28	XP_015161159.1 PREDICTED: receptor-like protein 12 isoform X2 [Solanum tuberosum]	1.29e-28	XP_015161159.1 PREDICTED: receptor-like protein 12 isoform X2 [Solanum tuberosum]	1.29e-28	XP_015161159.1 PREDICTED: receptor-like protein 12 isoform X2 [Solanum tuberosum]
613	Soltu.DM.01G004440.1	hypothetical protein			1.78e-20	KAG5602617.1 hypothetical protein H5410_033987 [Solanum commersonii]	1.78e-20	KAG5602617.1 hypothetical protein H5410_033987 [Solanum commersonii]
614	Soltu.DM.01G004450.1	receptor like protein	3.23e-95	XP_015161159.1 PREDICTED: receptor-like protein 12 isoform X2 [Solanum tuberosum]	3.23e-95	XP_015161159.1 PREDICTED: receptor-like protein 12 isoform X2 [Solanum tuberosum]	3.23e-95	XP_015161159.1 PREDICTED: receptor-like protein 12 isoform X2 [Solanum tuberosum]
615	Soltu.DM.01G004460.1	receptor like protein	2.3e-194	XP_015161159.1 PREDICTED: receptor-like protein 12 isoform X2 [Solanum tuberosum]	2.3e-194	XP_015161159.1 PREDICTED: receptor-like protein 12 isoform X2 [Solanum tuberosum]	2.3e-194	XP_015161159.1 PREDICTED: receptor-like protein 12 isoform X2 [Solanum tuberosum]
616	Soltu.DM.01G004470.1	receptor like protein	1.04e-117	XP_015161159.1 PREDICTED: receptor-like protein 12 isoform X2 [Solanum tuberosum]	1.04e-117	XP_015161159.1 PREDICTED: receptor-like protein 12 isoform X2 [Solanum tuberosum]	1.04e-117	XP_015161159.1 PREDICTED: receptor-like protein 12 isoform X2 [Solanum tuberosum]
617	Soltu.DM.01G004480.1	Tetratricopeptide repeat (TPR)-like superfamily protein	2.16e-31	XP_015164690.1 PREDICTED: LOW QUALITY PROTEIN: putative pentatricopeptide repeat-containing protein At1g10330, partial [Solanum tuberosum]	4.68e-33	KAG5628876.1 hypothetical protein H5410_000593 [Solanum commersonii]	4.68e-33	KAG5628876.1 hypothetical protein H5410_000593 [Solanum commersonii]
618	Soltu.DM.01G004490.1	receptor like protein	3.78e-78	XP_015161159.1 PREDICTED: receptor-like protein 12 isoform X2 [Solanum tuberosum]	3.78e-78	XP_015161159.1 PREDICTED: receptor-like protein 12 isoform X2 [Solanum tuberosum]	3.78e-78	XP_015161159.1 PREDICTED: receptor-like protein 12 isoform X2 [Solanum tuberosum]
619	Soltu.DM.01G004490.2	receptor like protein	2.28e-77	XP_015161159.1 PREDICTED: receptor-like protein 12 isoform X2 [Solanum tuberosum]	2.28e-77	XP_015161159.1 PREDICTED: receptor-like protein 12 isoform X2 [Solanum tuberosum]	2.28e-77	XP_015161159.1 PREDICTED: receptor-like protein 12 isoform X2 [Solanum tuberosum]
620	Soltu.DM.01G004500.1	receptor like protein	8.9e-24	XP_015161159.1 PREDICTED: receptor-like protein 12 isoform X2 [Solanum tuberosum]	2.77e-45	KAG5628596.1 hypothetical protein H5410_000313 [Solanum commersonii]	2.77e-45	KAG5628596.1 hypothetical protein H5410_000313 [Solanum commersonii]
621	Soltu.DM.01G004510.1	Leucine-rich receptor-like protein kinase family protein	3.05e-48	XP_006367796.1 PREDICTED: receptor-like protein 12 isoform X1 [Solanum tuberosum]	1.82e-56	KAG5628878.1 hypothetical protein H5410_000595 [Solanum commersonii]	1.82e-56	KAG5628878.1 hypothetical protein H5410_000595 [Solanum commersonii]
622	Soltu.DM.01G004520.1	receptor like protein	3.45e-67	XP_015161159.1 PREDICTED: receptor-like protein 12 isoform X2 [Solanum tuberosum]	3.45e-67	XP_015161159.1 PREDICTED: receptor-like protein 12 isoform X2 [Solanum tuberosum]	3.45e-67	XP_015161159.1 PREDICTED: receptor-like protein 12 isoform X2 [Solanum tuberosum]
623	Soltu.DM.01G004530.1	receptor like protein	9.01e-126	XP_015161159.1 PREDICTED: receptor-like protein 12 isoform X2 [Solanum tuberosum]	9.01e-126	XP_015161159.1 PREDICTED: receptor-like protein 12 isoform X2 [Solanum tuberosum]	9.01e-126	XP_015161159.1 PREDICTED: receptor-like protein 12 isoform X2 [Solanum tuberosum]
624	Soltu.DM.01G004540.1	MATE efflux family protein	0	XP_006366538.1 PREDICTED: protein DETOXIFICATION 42-like [Solanum tuberosum]	0	XP_006366538.1 PREDICTED: protein DETOXIFICATION 42-like [Solanum tuberosum]	0	XP_006366538.1 PREDICTED: protein DETOXIFICATION 42-like [Solanum tuberosum]
625	Soltu.DM.01G004550.1	hypothetical protein			1.47e-200	KAG5628902.1 hypothetical protein H5410_000619, partial [Solanum commersonii]	1.47e-200	KAG5628902.1 hypothetical protein H5410_000619, partial [Solanum commersonii]
626	Soltu.DM.01G004550.2	hypothetical protein			2.41e-120	KAG5628902.1 hypothetical protein H5410_000619, partial [Solanum commersonii]	2.41e-120	KAG5628902.1 hypothetical protein H5410_000619, partial [Solanum commersonii]
627	Soltu.DM.01G004560.1	conserved hypothetical protein	1.97e-138	XP_015160393.1 PREDICTED: uncharacterized protein LOC102594544 [Solanum tuberosum]	1.97e-138	XP_015160393.1 PREDICTED: uncharacterized protein LOC102594544 [Solanum tuberosum]	1.97e-138	XP_015160393.1 PREDICTED: uncharacterized protein LOC102594544 [Solanum tuberosum]
628	Soltu.DM.01G004560.2	conserved hypothetical protein	1.84e-138	XP_015160393.1 PREDICTED: uncharacterized protein LOC102594544 [Solanum tuberosum]	1.84e-138	XP_015160393.1 PREDICTED: uncharacterized protein LOC102594544 [Solanum tuberosum]	1.84e-138	XP_015160393.1 PREDICTED: uncharacterized protein LOC102594544 [Solanum tuberosum]
629	Soltu.DM.01G004560.3	conserved hypothetical protein	1.71e-138	XP_015160393.1 PREDICTED: uncharacterized protein LOC102594544 [Solanum tuberosum]	1.71e-138	XP_015160393.1 PREDICTED: uncharacterized protein LOC102594544 [Solanum tuberosum]	1.71e-138	XP_015160393.1 PREDICTED: uncharacterized protein LOC102594544 [Solanum tuberosum]
630	Soltu.DM.01G004560.4	conserved hypothetical protein	6.45e-137	XP_015160393.1 PREDICTED: uncharacterized protein LOC102594544 [Solanum tuberosum]	6.45e-137	XP_015160393.1 PREDICTED: uncharacterized protein LOC102594544 [Solanum tuberosum]	6.45e-137	XP_015160393.1 PREDICTED: uncharacterized protein LOC102594544 [Solanum tuberosum]
631	Soltu.DM.01G004570.1	calcium-dependent protein kinase	0	XP_006366539.1 PREDICTED: calcium-dependent protein kinase 8-like [Solanum tuberosum]	0	XP_006366539.1 PREDICTED: calcium-dependent protein kinase 8-like [Solanum tuberosum]	0	XP_006366539.1 PREDICTED: calcium-dependent protein kinase 8-like [Solanum tuberosum]
632	Soltu.DM.01G004580.1	hypothetical protein					4.19e-24	XP_033515516.1 uncharacterized protein LOC108947473 [Nicotiana tomentosiformis]
633	Soltu.DM.01G004590.1	hypothetical protein			5.63e-92	KAG5628910.1 hypothetical protein H5410_000627 [Solanum commersonii]	6.92e-101	KAF3631671.1 hypothetical protein FXO38_26554 [Capsicum annuum]<>KAF3633870.1 hypothetical protein FXO37_26814 [Capsicum annuum]
634	Soltu.DM.01G004600.1	hypothetical protein			5.87e-103	KAG5628910.1 hypothetical protein H5410_000627 [Solanum commersonii]	5.87e-103	KAG5628910.1 hypothetical protein H5410_000627 [Solanum commersonii]
635	Soltu.DM.01G004610.1	hypothetical protein			5.32e-92	KAG5628912.1 hypothetical protein H5410_000629 [Solanum commersonii]	5.32e-92	KAG5628912.1 hypothetical protein H5410_000629 [Solanum commersonii]
636	Soltu.DM.01G004620.1	mitochondrial ferredoxin	9.81e-154	XP_006366548.1 PREDICTED: adrenodoxin-like protein 2, mitochondrial [Solanum tuberosum]	9.81e-154	XP_006366548.1 PREDICTED: adrenodoxin-like protein 2, mitochondrial [Solanum tuberosum]	9.81e-154	XP_006366548.1 PREDICTED: adrenodoxin-like protein 2, mitochondrial [Solanum tuberosum]
637	Soltu.DM.01G004630.1	Tetratricopeptide repeat (TPR)-like superfamily protein	8.9e-280	XP_015160404.1 PREDICTED: pentatricopeptide repeat-containing protein At2g01390-like [Solanum tuberosum]	8.9e-280	XP_015160404.1 PREDICTED: pentatricopeptide repeat-containing protein At2g01390-like [Solanum tuberosum]	8.9e-280	XP_015160404.1 PREDICTED: pentatricopeptide repeat-containing protein At2g01390-like [Solanum tuberosum]
638	Soltu.DM.01G004640.1	translocation protein-related	7.26e-145	XP_006366540.1 PREDICTED: uncharacterized protein LOC102595104 [Solanum tuberosum]	2.54e-145	KAG5628914.1 hypothetical protein H5410_000631 [Solanum commersonii]	2.54e-145	KAG5628914.1 hypothetical protein H5410_000631 [Solanum commersonii]
639	Soltu.DM.01G004640.2	translocation protein-related	7.24e-106	XP_006366540.1 PREDICTED: uncharacterized protein LOC102595104 [Solanum tuberosum]	1.79e-106	KAG5628914.1 hypothetical protein H5410_000631 [Solanum commersonii]	1.79e-106	KAG5628914.1 hypothetical protein H5410_000631 [Solanum commersonii]
640	Soltu.DM.01G004650.1	nuclear factor Y, subunit A1	1.22e-215	XP_006366543.1 PREDICTED: nuclear transcription factor Y subunit A-1-like [Solanum tuberosum]	1.22e-215	XP_006366543.1 PREDICTED: nuclear transcription factor Y subunit A-1-like [Solanum tuberosum]	1.22e-215	XP_006366543.1 PREDICTED: nuclear transcription factor Y subunit A-1-like [Solanum tuberosum]
641	Soltu.DM.01G004660.1	hypothetical protein			1.2e-36	KAG5628947.1 hypothetical protein H5410_000664 [Solanum commersonii]	1.2e-36	KAG5628947.1 hypothetical protein H5410_000664 [Solanum commersonii]
642	Soltu.DM.01G004670.1	hypothetical protein			2.5e-07	KAG5568472.1 hypothetical protein H5410_064510 [Solanum commersonii]	2.5e-07	KAG5568472.1 hypothetical protein H5410_064510 [Solanum commersonii]
643	Soltu.DM.01G004680.1	Protein kinase superfamily protein	2.69e-106	XP_015160395.1 PREDICTED: probable receptor-like protein kinase At5g39030 [Solanum tuberosum]	2.69e-106	XP_015160395.1 PREDICTED: probable receptor-like protein kinase At5g39030 [Solanum tuberosum]	2.69e-106	XP_015160395.1 PREDICTED: probable receptor-like protein kinase At5g39030 [Solanum tuberosum]
644	Soltu.DM.01G004690.1	Protein kinase superfamily protein	1.53e-223	XP_015161331.1 PREDICTED: probable receptor-like protein kinase At1g67000, partial [Solanum tuberosum]	1.53e-223	XP_015161331.1 PREDICTED: probable receptor-like protein kinase At1g67000, partial [Solanum tuberosum]	1.53e-223	XP_015161331.1 PREDICTED: probable receptor-like protein kinase At1g67000, partial [Solanum tuberosum]
645	Soltu.DM.01G004700.1	Protein kinase superfamily protein	2.12e-172	XP_015160396.1 PREDICTED: glycerophosphodiester phosphodiesterase protein kinase domain-containing GDPDL2-like, partial [Solanum tuberosum]	2.12e-172	XP_015160396.1 PREDICTED: glycerophosphodiester phosphodiesterase protein kinase domain-containing GDPDL2-like, partial [Solanum tuberosum]	2.12e-172	XP_015160396.1 PREDICTED: glycerophosphodiester phosphodiesterase protein kinase domain-containing GDPDL2-like, partial [Solanum tuberosum]
646	Soltu.DM.01G004710.1	homolog of X-ray repair cross complementing 2 (XRCC2)	2.64e-73	XP_015160400.1 PREDICTED: DNA repair protein XRCC2 homolog isoform X3 [Solanum tuberosum]	2.64e-73	XP_015160400.1 PREDICTED: DNA repair protein XRCC2 homolog isoform X3 [Solanum tuberosum]	2.64e-73	XP_015160400.1 PREDICTED: DNA repair protein XRCC2 homolog isoform X3 [Solanum tuberosum]
647	Soltu.DM.01G004720.1	homolog of X-ray repair cross complementing 2 (XRCC2)	3.1e-94	XP_015159999.1 PREDICTED: DNA repair protein XRCC2 homolog isoform X4 [Solanum tuberosum]	3.1e-94	XP_015159999.1 PREDICTED: DNA repair protein XRCC2 homolog isoform X4 [Solanum tuberosum]	3.1e-94	XP_015159999.1 PREDICTED: DNA repair protein XRCC2 homolog isoform X4 [Solanum tuberosum]
648	Soltu.DM.01G004730.1	Protein kinase superfamily protein	0	XP_006368004.1 PREDICTED: probable receptor-like protein kinase At1g67000 [Solanum tuberosum]	0	XP_006368004.1 PREDICTED: probable receptor-like protein kinase At1g67000 [Solanum tuberosum]	0	XP_006368004.1 PREDICTED: probable receptor-like protein kinase At1g67000 [Solanum tuberosum]
649	Soltu.DM.01G004740.1	Protein kinase superfamily protein	0	XP_015160005.1 PREDICTED: glycerophosphodiester phosphodiesterase protein kinase domain-containing GDPDL2-like [Solanum tuberosum]	0	XP_015160005.1 PREDICTED: glycerophosphodiester phosphodiesterase protein kinase domain-containing GDPDL2-like [Solanum tuberosum]	0	TMW92553.1 hypothetical protein EJD97_012869 [Solanum chilense]
650	Soltu.DM.01G004750.1	homolog of X-ray repair cross complementing 2 (XRCC2)	8.04e-74	XP_015160400.1 PREDICTED: DNA repair protein XRCC2 homolog isoform X3 [Solanum tuberosum]	8.04e-74	XP_015160400.1 PREDICTED: DNA repair protein XRCC2 homolog isoform X3 [Solanum tuberosum]	8.04e-74	XP_015160400.1 PREDICTED: DNA repair protein XRCC2 homolog isoform X3 [Solanum tuberosum]
651	Soltu.DM.01G004760.1	homolog of X-ray repair cross complementing 2 (XRCC2)	8.11e-98	XP_015159999.1 PREDICTED: DNA repair protein XRCC2 homolog isoform X4 [Solanum tuberosum]	7.75e-99	KAG5628938.1 hypothetical protein H5410_000655 [Solanum commersonii]	7.75e-99	KAG5628938.1 hypothetical protein H5410_000655 [Solanum commersonii]
652	Soltu.DM.01G004770.1	hypothetical protein			2.74e-40	KAG5628931.1 hypothetical protein H5410_000648 [Solanum commersonii]	2.74e-40	KAG5628931.1 hypothetical protein H5410_000648 [Solanum commersonii]
653	Soltu.DM.01G004780.1	Protein kinase superfamily protein	0	XP_006368004.1 PREDICTED: probable receptor-like protein kinase At1g67000 [Solanum tuberosum]	0	XP_006368004.1 PREDICTED: probable receptor-like protein kinase At1g67000 [Solanum tuberosum]	0	XP_006368004.1 PREDICTED: probable receptor-like protein kinase At1g67000 [Solanum tuberosum]
654	Soltu.DM.01G004790.1	Protein kinase superfamily protein	6.74e-257	XP_015159995.1 PREDICTED: glycerophosphodiester phosphodiesterase protein kinase domain-containing GDPDL2-like [Solanum tuberosum]	6.74e-257	XP_015159995.1 PREDICTED: glycerophosphodiester phosphodiesterase protein kinase domain-containing GDPDL2-like [Solanum tuberosum]	6.74e-257	XP_015159995.1 PREDICTED: glycerophosphodiester phosphodiesterase protein kinase domain-containing GDPDL2-like [Solanum tuberosum]
655	Soltu.DM.01G004800.1	homolog of X-ray repair cross complementing 2 (XRCC2)	2.39e-70	XP_015160397.1 PREDICTED: DNA repair protein XRCC2 homolog isoform X1 [Solanum tuberosum]	2.39e-70	XP_015160397.1 PREDICTED: DNA repair protein XRCC2 homolog isoform X1 [Solanum tuberosum]	2.39e-70	XP_015160397.1 PREDICTED: DNA repair protein XRCC2 homolog isoform X1 [Solanum tuberosum]
656	Soltu.DM.01G004810.1	homolog of X-ray repair cross complementing 2 (XRCC2)	4.27e-123	XP_015159997.1 PREDICTED: DNA repair protein XRCC2 homolog isoform X2 [Solanum tuberosum]	4.27e-123	XP_015159997.1 PREDICTED: DNA repair protein XRCC2 homolog isoform X2 [Solanum tuberosum]	4.27e-123	XP_015159997.1 PREDICTED: DNA repair protein XRCC2 homolog isoform X2 [Solanum tuberosum]
657	Soltu.DM.01G004820.1	Protein kinase superfamily protein	0	XP_006368004.1 PREDICTED: probable receptor-like protein kinase At1g67000 [Solanum tuberosum]	0	XP_006368004.1 PREDICTED: probable receptor-like protein kinase At1g67000 [Solanum tuberosum]	0	XP_006368004.1 PREDICTED: probable receptor-like protein kinase At1g67000 [Solanum tuberosum]
658	Soltu.DM.01G004820.2	Protein kinase superfamily protein	0	XP_006368004.1 PREDICTED: probable receptor-like protein kinase At1g67000 [Solanum tuberosum]	0	XP_006368004.1 PREDICTED: probable receptor-like protein kinase At1g67000 [Solanum tuberosum]	0	XP_006368004.1 PREDICTED: probable receptor-like protein kinase At1g67000 [Solanum tuberosum]
659	Soltu.DM.01G004830.1	Protein kinase superfamily protein	0	XP_015160005.1 PREDICTED: glycerophosphodiester phosphodiesterase protein kinase domain-containing GDPDL2-like [Solanum tuberosum]	0	XP_015160005.1 PREDICTED: glycerophosphodiester phosphodiesterase protein kinase domain-containing GDPDL2-like [Solanum tuberosum]	0	XP_015160005.1 PREDICTED: glycerophosphodiester phosphodiesterase protein kinase domain-containing GDPDL2-like [Solanum tuberosum]
660	Soltu.DM.01G004840.1	homolog of X-ray repair cross complementing 2 (XRCC2)	8.5e-138	XP_015159998.1 PREDICTED: DNA repair protein XRCC2 homolog isoform X3 [Solanum tuberosum]	8.5e-138	XP_015159998.1 PREDICTED: DNA repair protein XRCC2 homolog isoform X3 [Solanum tuberosum]	8.5e-138	XP_015159998.1 PREDICTED: DNA repair protein XRCC2 homolog isoform X3 [Solanum tuberosum]
661	Soltu.DM.01G004850.1	hypothetical protein	0.000154	XP_006365612.2 PREDICTED: glycerophosphodiester phosphodiesterase protein kinase domain-containing GDPDL2-like [Solanum tuberosum]	4.26e-37	KAG5628931.1 hypothetical protein H5410_000648 [Solanum commersonii]	4.26e-37	KAG5628931.1 hypothetical protein H5410_000648 [Solanum commersonii]
662	Soltu.DM.01G004860.1	Protein kinase superfamily protein	0	XP_006365630.1 PREDICTED: probable receptor-like protein kinase At1g67000, partial [Solanum tuberosum]	0	XP_006365630.1 PREDICTED: probable receptor-like protein kinase At1g67000, partial [Solanum tuberosum]	0	XP_006365630.1 PREDICTED: probable receptor-like protein kinase At1g67000, partial [Solanum tuberosum]
663	Soltu.DM.01G004860.2	Protein kinase superfamily protein	0	XP_006365630.1 PREDICTED: probable receptor-like protein kinase At1g67000, partial [Solanum tuberosum]	0	XP_006365630.1 PREDICTED: probable receptor-like protein kinase At1g67000, partial [Solanum tuberosum]	0	XP_006365630.1 PREDICTED: probable receptor-like protein kinase At1g67000, partial [Solanum tuberosum]
664	Soltu.DM.01G004860.3	Protein kinase superfamily protein	0	XP_006365630.1 PREDICTED: probable receptor-like protein kinase At1g67000, partial [Solanum tuberosum]	0	XP_006365630.1 PREDICTED: probable receptor-like protein kinase At1g67000, partial [Solanum tuberosum]	0	XP_006365630.1 PREDICTED: probable receptor-like protein kinase At1g67000, partial [Solanum tuberosum]
665	Soltu.DM.01G004870.1	hypothetical protein	3.07e-56	XP_015159990.1 PREDICTED: uncharacterized protein LOC107058609 [Solanum tuberosum]	3.07e-56	XP_015159990.1 PREDICTED: uncharacterized protein LOC107058609 [Solanum tuberosum]	3.07e-56	XP_015159990.1 PREDICTED: uncharacterized protein LOC107058609 [Solanum tuberosum]
666	Soltu.DM.01G004880.1	homolog of X-ray repair cross complementing 2 (XRCC2)	1.6e-134	XP_015159996.1 PREDICTED: DNA repair protein XRCC2 homolog isoform X1 [Solanum tuberosum]	4.27e-139	KAG5628938.1 hypothetical protein H5410_000655 [Solanum commersonii]	4.27e-139	KAG5628938.1 hypothetical protein H5410_000655 [Solanum commersonii]
667	Soltu.DM.01G004880.2	homolog of X-ray repair cross complementing 2 (XRCC2)	1.22e-152	XP_015159996.1 PREDICTED: DNA repair protein XRCC2 homolog isoform X1 [Solanum tuberosum]	1.4e-158	KAG5628938.1 hypothetical protein H5410_000655 [Solanum commersonii]	1.4e-158	KAG5628938.1 hypothetical protein H5410_000655 [Solanum commersonii]
668	Soltu.DM.01G004880.3	homolog of X-ray repair cross complementing 2 (XRCC2)	1.05e-83	XP_015159999.1 PREDICTED: DNA repair protein XRCC2 homolog isoform X4 [Solanum tuberosum]	8.73e-89	KAG5628938.1 hypothetical protein H5410_000655 [Solanum commersonii]	8.73e-89	KAG5628938.1 hypothetical protein H5410_000655 [Solanum commersonii]
669	Soltu.DM.01G004880.4	homolog of X-ray repair cross complementing 2 (XRCC2)	5e-164	XP_015159996.1 PREDICTED: DNA repair protein XRCC2 homolog isoform X1 [Solanum tuberosum]	5.65e-170	KAG5628938.1 hypothetical protein H5410_000655 [Solanum commersonii]	5.65e-170	KAG5628938.1 hypothetical protein H5410_000655 [Solanum commersonii]
670	Soltu.DM.01G004880.5	homolog of X-ray repair cross complementing 2 (XRCC2)	6.35e-177	XP_015159996.1 PREDICTED: DNA repair protein XRCC2 homolog isoform X1 [Solanum tuberosum]	9.65e-181	KAG5628938.1 hypothetical protein H5410_000655 [Solanum commersonii]	9.65e-181	KAG5628938.1 hypothetical protein H5410_000655 [Solanum commersonii]
671	Soltu.DM.01G004890.1	hypothetical protein			5.53e-40	KAG5628931.1 hypothetical protein H5410_000648 [Solanum commersonii]	5.53e-40	KAG5628931.1 hypothetical protein H5410_000648 [Solanum commersonii]
672	Soltu.DM.01G004900.1	Protein kinase superfamily protein	2.1e-91	XP_006366547.1 PREDICTED: probable receptor-like protein kinase At1g67000 [Solanum tuberosum]	4.27e-94	KAG5628932.1 hypothetical protein H5410_000649 [Solanum commersonii]	4.27e-94	KAG5628932.1 hypothetical protein H5410_000649 [Solanum commersonii]
673	Soltu.DM.01G004910.1	Protein kinase superfamily protein	4.42e-68	XP_006366547.1 PREDICTED: probable receptor-like protein kinase At1g67000 [Solanum tuberosum]	1.2e-70	KAG5628922.1 hypothetical protein H5410_000639 [Solanum commersonii]	1.2e-70	KAG5628922.1 hypothetical protein H5410_000639 [Solanum commersonii]
674	Soltu.DM.01G004920.1	Protein kinase superfamily protein	2.53e-183	XP_006365630.1 PREDICTED: probable receptor-like protein kinase At1g67000, partial [Solanum tuberosum]	2.53e-183	XP_006365630.1 PREDICTED: probable receptor-like protein kinase At1g67000, partial [Solanum tuberosum]	2.53e-183	XP_006365630.1 PREDICTED: probable receptor-like protein kinase At1g67000, partial [Solanum tuberosum]
675	Soltu.DM.01G004930.1	Protein kinase superfamily protein	9.44e-94	XP_006366547.1 PREDICTED: probable receptor-like protein kinase At1g67000 [Solanum tuberosum]	1.27e-94	KAG5628922.1 hypothetical protein H5410_000639 [Solanum commersonii]	1.27e-94	KAG5628922.1 hypothetical protein H5410_000639 [Solanum commersonii]
676	Soltu.DM.01G004930.2	Protein kinase superfamily protein	0	XP_006368004.1 PREDICTED: probable receptor-like protein kinase At1g67000 [Solanum tuberosum]	0	XP_006368004.1 PREDICTED: probable receptor-like protein kinase At1g67000 [Solanum tuberosum]	0	XP_006368004.1 PREDICTED: probable receptor-like protein kinase At1g67000 [Solanum tuberosum]
677	Soltu.DM.01G004940.1	Protein kinase superfamily protein	3.17e-265	XP_015161331.1 PREDICTED: probable receptor-like protein kinase At1g67000, partial [Solanum tuberosum]	3.17e-265	XP_015161331.1 PREDICTED: probable receptor-like protein kinase At1g67000, partial [Solanum tuberosum]	3.17e-265	XP_015161331.1 PREDICTED: probable receptor-like protein kinase At1g67000, partial [Solanum tuberosum]
678	Soltu.DM.01G004950.1	homolog of X-ray repair cross complementing 2 (XRCC2)	9.12e-242	XP_015159996.1 PREDICTED: DNA repair protein XRCC2 homolog isoform X1 [Solanum tuberosum]	9.12e-242	XP_015159996.1 PREDICTED: DNA repair protein XRCC2 homolog isoform X1 [Solanum tuberosum]	9.12e-242	XP_015159996.1 PREDICTED: DNA repair protein XRCC2 homolog isoform X1 [Solanum tuberosum]
679	Soltu.DM.01G004960.1	hypothetical protein	1.82e-63	XP_006368004.1 PREDICTED: probable receptor-like protein kinase At1g67000 [Solanum tuberosum]	1.82e-63	XP_006368004.1 PREDICTED: probable receptor-like protein kinase At1g67000 [Solanum tuberosum]	1.82e-63	XP_006368004.1 PREDICTED: probable receptor-like protein kinase At1g67000 [Solanum tuberosum]
680	Soltu.DM.01G004970.1	receptor serine/threonine kinase, putative	0	XP_015159995.1 PREDICTED: glycerophosphodiester phosphodiesterase protein kinase domain-containing GDPDL2-like [Solanum tuberosum]	0	XP_015159995.1 PREDICTED: glycerophosphodiester phosphodiesterase protein kinase domain-containing GDPDL2-like [Solanum tuberosum]	0	XP_015159995.1 PREDICTED: glycerophosphodiester phosphodiesterase protein kinase domain-containing GDPDL2-like [Solanum tuberosum]
681	Soltu.DM.01G004970.2	Protein kinase superfamily protein	0	XP_015159995.1 PREDICTED: glycerophosphodiester phosphodiesterase protein kinase domain-containing GDPDL2-like [Solanum tuberosum]	0	XP_015159995.1 PREDICTED: glycerophosphodiester phosphodiesterase protein kinase domain-containing GDPDL2-like [Solanum tuberosum]	0	XP_015159995.1 PREDICTED: glycerophosphodiester phosphodiesterase protein kinase domain-containing GDPDL2-like [Solanum tuberosum]
682	Soltu.DM.01G004980.1	Photosystem II 5 kD protein	1.73e-70	XP_015159991.1 PREDICTED: photosystem II 5 kDa protein, chloroplastic [Solanum tuberosum]	1.73e-70	XP_015159991.1 PREDICTED: photosystem II 5 kDa protein, chloroplastic [Solanum tuberosum]	1.73e-70	XP_015159991.1 PREDICTED: photosystem II 5 kDa protein, chloroplastic [Solanum tuberosum]
683	Soltu.DM.01G004990.1	homolog of X-ray repair cross complementing 2 (XRCC2)	2.62e-72	XP_015160000.1 PREDICTED: DNA repair protein XRCC2 homolog [Solanum tuberosum]	2.62e-72	XP_015160000.1 PREDICTED: DNA repair protein XRCC2 homolog [Solanum tuberosum]	2.62e-72	XP_015160000.1 PREDICTED: DNA repair protein XRCC2 homolog [Solanum tuberosum]
684	Soltu.DM.01G005000.1	regulatory particle triple-A ATPase 6A	2.67e-105	XP_006338168.1 PREDICTED: 26S protease regulatory subunit 8 homolog A [Solanum tuberosum]<>XP_006365620.1 PREDICTED: 26S protease regulatory subunit 8 homolog A [Solanum tuberosum]	2.67e-105	XP_006338168.1 PREDICTED: 26S protease regulatory subunit 8 homolog A [Solanum tuberosum]<>XP_006365620.1 PREDICTED: 26S protease regulatory subunit 8 homolog A [Solanum tuberosum]	3.64e-107	AAC32150.1 TAT-binding protein homolog, partial [Picea mariana]
685	Soltu.DM.01G005000.2	regulatory particle triple-A ATPase 6A	4.45e-106	XP_006338168.1 PREDICTED: 26S protease regulatory subunit 8 homolog A [Solanum tuberosum]<>XP_006365620.1 PREDICTED: 26S protease regulatory subunit 8 homolog A [Solanum tuberosum]	4.45e-106	XP_006338168.1 PREDICTED: 26S protease regulatory subunit 8 homolog A [Solanum tuberosum]<>XP_006365620.1 PREDICTED: 26S protease regulatory subunit 8 homolog A [Solanum tuberosum]	6.09e-108	AAC32150.1 TAT-binding protein homolog, partial [Picea mariana]
686	Soltu.DM.01G005010.1	regulatory particle triple-A ATPase 6A	4.38e-168	XP_006338168.1 PREDICTED: 26S protease regulatory subunit 8 homolog A [Solanum tuberosum]<>XP_006365620.1 PREDICTED: 26S protease regulatory subunit 8 homolog A [Solanum tuberosum]	4.38e-168	XP_006338168.1 PREDICTED: 26S protease regulatory subunit 8 homolog A [Solanum tuberosum]<>XP_006365620.1 PREDICTED: 26S protease regulatory subunit 8 homolog A [Solanum tuberosum]	4.38e-168	XP_006338168.1 PREDICTED: 26S protease regulatory subunit 8 homolog A [Solanum tuberosum]<>XP_006365620.1 PREDICTED: 26S protease regulatory subunit 8 homolog A [Solanum tuberosum]<>XP_015076402.1 26S proteasome regulatory subunit 8 homolog A [Solanum pennellii]<>TMX00125.1 hypothetical protein EJD97_001354 [Solanum chilense]
687	Soltu.DM.01G005020.1	homolog of X-ray repair cross complementing 2 (XRCC2)	7.44e-68	XP_015159999.1 PREDICTED: DNA repair protein XRCC2 homolog isoform X4 [Solanum tuberosum]	1.42e-76	KAG5628866.1 hypothetical protein H5410_000583 [Solanum commersonii]	1.42e-76	KAG5628866.1 hypothetical protein H5410_000583 [Solanum commersonii]
688	Soltu.DM.01G005030.1	NAD(P)-binding Rossmann-fold superfamily protein	3.8e-233	XP_006365621.1 PREDICTED: cinnamoyl-CoA reductase 1-like [Solanum tuberosum]	3.8e-233	XP_006365621.1 PREDICTED: cinnamoyl-CoA reductase 1-like [Solanum tuberosum]	3.8e-233	XP_006365621.1 PREDICTED: cinnamoyl-CoA reductase 1-like [Solanum tuberosum]
689	Soltu.DM.01G005040.1	NAD(P)-binding Rossmann-fold superfamily protein	4.82e-211	XP_006365624.1 PREDICTED: cinnamoyl-CoA reductase 1-like isoform X2 [Solanum tuberosum]	0	KAG5628864.1 hypothetical protein H5410_000581 [Solanum commersonii]	0	KAG5628864.1 hypothetical protein H5410_000581 [Solanum commersonii]
690	Soltu.DM.01G005040.2	NAD(P)-binding Rossmann-fold superfamily protein	6.37e-213	XP_015160001.1 PREDICTED: cinnamoyl-CoA reductase 1-like isoform X1 [Solanum tuberosum]	0	KAG5628864.1 hypothetical protein H5410_000581 [Solanum commersonii]	0	KAG5628864.1 hypothetical protein H5410_000581 [Solanum commersonii]
691	Soltu.DM.01G005050.1	NAD(P)-binding Rossmann-fold superfamily protein	7.6e-228	XP_006365623.1 PREDICTED: cinnamoyl-CoA reductase 1-like isoform X1 [Solanum tuberosum]	7.6e-228	XP_006365623.1 PREDICTED: cinnamoyl-CoA reductase 1-like isoform X1 [Solanum tuberosum]	7.6e-228	XP_006365623.1 PREDICTED: cinnamoyl-CoA reductase 1-like isoform X1 [Solanum tuberosum]
692	Soltu.DM.01G005060.1	NAD kinase	0	XP_006365622.1 PREDICTED: NAD(H) kinase 1 [Solanum tuberosum]	0	XP_006365622.1 PREDICTED: NAD(H) kinase 1 [Solanum tuberosum]	0	XP_006365622.1 PREDICTED: NAD(H) kinase 1 [Solanum tuberosum]
693	Soltu.DM.01G005060.2	NAD kinase	0	XP_006365622.1 PREDICTED: NAD(H) kinase 1 [Solanum tuberosum]	0	XP_006365622.1 PREDICTED: NAD(H) kinase 1 [Solanum tuberosum]	0	XP_006365622.1 PREDICTED: NAD(H) kinase 1 [Solanum tuberosum]
694	Soltu.DM.01G005070.1	Protein kinase superfamily protein	0	XP_015160005.1 PREDICTED: glycerophosphodiester phosphodiesterase protein kinase domain-containing GDPDL2-like [Solanum tuberosum]	0	XP_015160005.1 PREDICTED: glycerophosphodiester phosphodiesterase protein kinase domain-containing GDPDL2-like [Solanum tuberosum]	0	XP_015160005.1 PREDICTED: glycerophosphodiester phosphodiesterase protein kinase domain-containing GDPDL2-like [Solanum tuberosum]
695	Soltu.DM.01G005080.1	Protein kinase superfamily protein	0	XP_006368004.1 PREDICTED: probable receptor-like protein kinase At1g67000 [Solanum tuberosum]	0	XP_006368004.1 PREDICTED: probable receptor-like protein kinase At1g67000 [Solanum tuberosum]	0	XP_010315114.1 rust resistance kinase Lr10-like isoform X1 [Solanum lycopersicum]
696	Soltu.DM.01G005090.1	hypothetical protein			6.2e-144	KAG5568472.1 hypothetical protein H5410_064510 [Solanum commersonii]	6.2e-144	KAG5568472.1 hypothetical protein H5410_064510 [Solanum commersonii]
697	Soltu.DM.01G005100.1	hypothetical protein	3.29e-28	XP_015169179.1 PREDICTED: uncharacterized protein LOC107062730 [Solanum tuberosum]	7.54e-125	KAG5596108.1 hypothetical protein H5410_037340 [Solanum commersonii]	7.54e-125	KAG5596108.1 hypothetical protein H5410_037340 [Solanum commersonii]
698	Soltu.DM.01G005110.1	hypothetical protein	6.71e-86	XP_015160757.1 PREDICTED: uncharacterized protein LOC107058973 [Solanum tuberosum]	5.3e-150	KAG5591914.1 hypothetical protein H5410_042428 [Solanum commersonii]	5.3e-150	KAG5591914.1 hypothetical protein H5410_042428 [Solanum commersonii]
699	Soltu.DM.01G005120.1	hypothetical protein	1.01e-09	AAV31178.1 Putative transposase, identical [Solanum tuberosum]	8.93e-70	KAG5568463.1 hypothetical protein H5410_064526 [Solanum commersonii]	8.93e-70	KAG5568463.1 hypothetical protein H5410_064526 [Solanum commersonii]
700	Soltu.DM.01G005130.1	zinc transporter 7 precursor			5.88e-150	KAG5628948.1 hypothetical protein H5410_000665 [Solanum commersonii]	1.02e-151	TMW89423.1 hypothetical protein EJD97_017201 [Solanum chilense]
701	Soltu.DM.01G005140.1	CCCH-type zinc fingerfamily protein with RNA-binding domain	0	XP_006365627.1 PREDICTED: zinc finger CCCH domain-containing protein 53 isoform X1 [Solanum tuberosum]	0	XP_006365627.1 PREDICTED: zinc finger CCCH domain-containing protein 53 isoform X1 [Solanum tuberosum]	0	XP_006365627.1 PREDICTED: zinc finger CCCH domain-containing protein 53 isoform X1 [Solanum tuberosum]
702	Soltu.DM.01G005140.2	CCCH-type zinc fingerfamily protein with RNA-binding domain	0	XP_006365628.1 PREDICTED: zinc finger CCCH domain-containing protein 53 isoform X2 [Solanum tuberosum]	0	XP_006365628.1 PREDICTED: zinc finger CCCH domain-containing protein 53 isoform X2 [Solanum tuberosum]	0	XP_006365628.1 PREDICTED: zinc finger CCCH domain-containing protein 53 isoform X2 [Solanum tuberosum]
703	Soltu.DM.01G005140.3	CCCH-type zinc fingerfamily protein with RNA-binding domain	0	XP_006365628.1 PREDICTED: zinc finger CCCH domain-containing protein 53 isoform X2 [Solanum tuberosum]	0	XP_006365628.1 PREDICTED: zinc finger CCCH domain-containing protein 53 isoform X2 [Solanum tuberosum]	0	XP_006365628.1 PREDICTED: zinc finger CCCH domain-containing protein 53 isoform X2 [Solanum tuberosum]
704	Soltu.DM.01G005150.1	zinc transporter 10 precursor	9.07e-58	XP_015159993.1 PREDICTED: fe(2+) transport protein 1-like [Solanum tuberosum]	9.07e-58	XP_015159993.1 PREDICTED: fe(2+) transport protein 1-like [Solanum tuberosum]	9.07e-58	XP_015159993.1 PREDICTED: fe(2+) transport protein 1-like [Solanum tuberosum]
705	Soltu.DM.01G005160.1	Glycosyl hydrolase superfamily protein	7.16e-257	XP_006365629.1 PREDICTED: glucan endo-1,3-beta-glucosidase-like [Solanum tuberosum]	7.16e-257	XP_006365629.1 PREDICTED: glucan endo-1,3-beta-glucosidase-like [Solanum tuberosum]	7.16e-257	XP_006365629.1 PREDICTED: glucan endo-1,3-beta-glucosidase-like [Solanum tuberosum]
706	Soltu.DM.01G005170.1	Glycosyl hydrolase superfamily protein	1.63e-209	XP_006365633.2 PREDICTED: glucan endo-1,3-beta-glucosidase A [Solanum tuberosum]	1.63e-209	XP_006365633.2 PREDICTED: glucan endo-1,3-beta-glucosidase A [Solanum tuberosum]	1.63e-209	XP_006365633.2 PREDICTED: glucan endo-1,3-beta-glucosidase A [Solanum tuberosum]
707	Soltu.DM.01G005180.1	Glycosyl hydrolase superfamily protein	5.37e-248	XP_006365633.2 PREDICTED: glucan endo-1,3-beta-glucosidase A [Solanum tuberosum]	5.37e-248	XP_006365633.2 PREDICTED: glucan endo-1,3-beta-glucosidase A [Solanum tuberosum]	5.37e-248	XP_006365633.2 PREDICTED: glucan endo-1,3-beta-glucosidase A [Solanum tuberosum]
708	Soltu.DM.01G005190.1	beta-1,3-glucanase	2.04e-57	XP_006365633.2 PREDICTED: glucan endo-1,3-beta-glucosidase A [Solanum tuberosum]	1.19e-59	KAG5628957.1 hypothetical protein H5410_000674 [Solanum commersonii]	1.19e-59	KAG5628957.1 hypothetical protein H5410_000674 [Solanum commersonii]
709	Soltu.DM.01G005200.1	beta-1,3-glucanase	7.83e-150	CAE52322.1 1,3-beta-D-glucan glucanohydrolase precursor [Solanum tuberosum]	6.73e-158	KAG5628959.1 hypothetical protein H5410_000676 [Solanum commersonii]	6.73e-158	KAG5628959.1 hypothetical protein H5410_000676 [Solanum commersonii]
710	Soltu.DM.01G005210.1	beta-1,3-glucanase	3.82e-144	XP_006367558.1 PREDICTED: glucan endo-1,3-beta-glucosidase A-like [Solanum tuberosum]	3.82e-144	XP_006367558.1 PREDICTED: glucan endo-1,3-beta-glucosidase A-like [Solanum tuberosum]	3.82e-144	XP_006367558.1 PREDICTED: glucan endo-1,3-beta-glucosidase A-like [Solanum tuberosum]
711	Soltu.DM.01G005220.1	Glycosyl hydrolase superfamily protein	2.91e-207	XP_006367559.1 PREDICTED: glucan endo-1,3-beta-glucosidase-like [Solanum tuberosum]	2.91e-207	XP_006367559.1 PREDICTED: glucan endo-1,3-beta-glucosidase-like [Solanum tuberosum]	2.91e-207	XP_006367559.1 PREDICTED: glucan endo-1,3-beta-glucosidase-like [Solanum tuberosum]
712	Soltu.DM.01G005230.1	Glycosyl hydrolase superfamily protein	1.01e-222	XP_006367558.1 PREDICTED: glucan endo-1,3-beta-glucosidase A-like [Solanum tuberosum]	1.01e-222	XP_006367558.1 PREDICTED: glucan endo-1,3-beta-glucosidase A-like [Solanum tuberosum]	1.01e-222	XP_006367558.1 PREDICTED: glucan endo-1,3-beta-glucosidase A-like [Solanum tuberosum]
713	Soltu.DM.01G005230.2	Glycosyl hydrolase superfamily protein	1.52e-219	XP_006367558.1 PREDICTED: glucan endo-1,3-beta-glucosidase A-like [Solanum tuberosum]	1.52e-219	XP_006367558.1 PREDICTED: glucan endo-1,3-beta-glucosidase A-like [Solanum tuberosum]	1.52e-219	XP_006367558.1 PREDICTED: glucan endo-1,3-beta-glucosidase A-like [Solanum tuberosum]
714	Soltu.DM.01G005240.1	Glycosyl hydrolase superfamily protein	8.72e-211	AAN78309.1 acidic class II 1,3-beta-glucanase precursor, partial [Solanum tuberosum]	8.72e-211	AAN78309.1 acidic class II 1,3-beta-glucanase precursor, partial [Solanum tuberosum]	8.72e-211	AAN78309.1 acidic class II 1,3-beta-glucanase precursor, partial [Solanum tuberosum]
715	Soltu.DM.01G005250.1	Glycosyl hydrolase superfamily protein	8.7e-199	XP_015160981.1 PREDICTED: glucan endo-1,3-beta-glucosidase A-like [Solanum tuberosum]	8.7e-199	XP_015160981.1 PREDICTED: glucan endo-1,3-beta-glucosidase A-like [Solanum tuberosum]	8.7e-199	XP_015160981.1 PREDICTED: glucan endo-1,3-beta-glucosidase A-like [Solanum tuberosum]
716	Soltu.DM.01G005260.1	beta-1,3-glucanase	1.45e-122	XP_015160981.1 PREDICTED: glucan endo-1,3-beta-glucosidase A-like [Solanum tuberosum]	1.45e-122	XP_015160981.1 PREDICTED: glucan endo-1,3-beta-glucosidase A-like [Solanum tuberosum]	1.45e-122	XP_015160981.1 PREDICTED: glucan endo-1,3-beta-glucosidase A-like [Solanum tuberosum]
717	Soltu.DM.01G005270.1	cytochrome P450, family 71, subfamily B, polypeptide	1.37e-251	NP_001305614.1 premnaspirodiene oxygenase precursor [Solanum tuberosum]<>CAC24711.1 cytochrome P450 [Solanum tuberosum]	3.57e-305	KAG5628962.1 hypothetical protein H5410_000679 [Solanum commersonii]	0	XP_004228511.1 premnaspirodiene oxygenase-like [Solanum lycopersicum]
718	Soltu.DM.01G005280.1	cytochrome P450, family 71, subfamily B, polypeptide	2.12e-246	NP_001305614.1 premnaspirodiene oxygenase precursor [Solanum tuberosum]<>CAC24711.1 cytochrome P450 [Solanum tuberosum]	0	KAG5628962.1 hypothetical protein H5410_000679 [Solanum commersonii]	0	KAG5628962.1 hypothetical protein H5410_000679 [Solanum commersonii]
719	Soltu.DM.01G005290.1	cytochrome P450, family 71, subfamily B, polypeptide	0	XP_015161140.1 PREDICTED: premnaspirodiene oxygenase-like [Solanum tuberosum]	0	XP_015161140.1 PREDICTED: premnaspirodiene oxygenase-like [Solanum tuberosum]	0	XP_015161140.1 PREDICTED: premnaspirodiene oxygenase-like [Solanum tuberosum]
720	Soltu.DM.01G005300.1	cytochrome P450, family 71, subfamily B, polypeptide	0	XP_015161140.1 PREDICTED: premnaspirodiene oxygenase-like [Solanum tuberosum]	0	XP_015161140.1 PREDICTED: premnaspirodiene oxygenase-like [Solanum tuberosum]	0	XP_015161140.1 PREDICTED: premnaspirodiene oxygenase-like [Solanum tuberosum]
721	Soltu.DM.01G005310.1	cytochrome P450, family 71, subfamily A, polypeptide	4.04e-86	NP_001305614.1 premnaspirodiene oxygenase precursor [Solanum tuberosum]<>CAC24711.1 cytochrome P450 [Solanum tuberosum]	3.74e-122	KAG5628962.1 hypothetical protein H5410_000679 [Solanum commersonii]	3.74e-122	KAG5628962.1 hypothetical protein H5410_000679 [Solanum commersonii]
722	Soltu.DM.01G005320.1	cytochrome P450, family 71, subfamily B, polypeptide	8.7e-198	NP_001305614.1 premnaspirodiene oxygenase precursor [Solanum tuberosum]<>CAC24711.1 cytochrome P450 [Solanum tuberosum]	1.05e-245	KAG5628962.1 hypothetical protein H5410_000679 [Solanum commersonii]	6.22e-252	XP_004228511.1 premnaspirodiene oxygenase-like [Solanum lycopersicum]
723	Soltu.DM.01G005330.1	cytochrome P450, family 71, subfamily B, polypeptide	0	XP_015161140.1 PREDICTED: premnaspirodiene oxygenase-like [Solanum tuberosum]	0	XP_015161140.1 PREDICTED: premnaspirodiene oxygenase-like [Solanum tuberosum]	0	XP_015161140.1 PREDICTED: premnaspirodiene oxygenase-like [Solanum tuberosum]
724	Soltu.DM.01G005340.1	ytochrome p450, family 71, subfamily B, polypeptide	3.34e-188	XP_015161140.1 PREDICTED: premnaspirodiene oxygenase-like [Solanum tuberosum]	3.34e-188	XP_015161140.1 PREDICTED: premnaspirodiene oxygenase-like [Solanum tuberosum]	3.34e-188	XP_015161140.1 PREDICTED: premnaspirodiene oxygenase-like [Solanum tuberosum]
725	Soltu.DM.01G005350.1	cytochrome P450, family 71, subfamily A, polypeptide	2.86e-98	XP_015161140.1 PREDICTED: premnaspirodiene oxygenase-like [Solanum tuberosum]	2.86e-98	XP_015161140.1 PREDICTED: premnaspirodiene oxygenase-like [Solanum tuberosum]	2.86e-98	XP_015161140.1 PREDICTED: premnaspirodiene oxygenase-like [Solanum tuberosum]
726	Soltu.DM.01G005360.1	cytochrome P450, family 71, subfamily B, polypeptide	0	XP_015161140.1 PREDICTED: premnaspirodiene oxygenase-like [Solanum tuberosum]	0	XP_015161140.1 PREDICTED: premnaspirodiene oxygenase-like [Solanum tuberosum]	0	XP_015161140.1 PREDICTED: premnaspirodiene oxygenase-like [Solanum tuberosum]
727	Soltu.DM.01G005370.1	hypothetical protein			3.39e-144	KAG5602026.1 hypothetical protein H5410_033396 [Solanum commersonii]	3.39e-144	KAG5602026.1 hypothetical protein H5410_033396 [Solanum commersonii]
728	Soltu.DM.01G005380.1	F-box and associated interaction domains-containing protein	5.22e-304	XP_006367729.1 PREDICTED: F-box protein CPR30-like [Solanum tuberosum]<>XP_015161104.1 PREDICTED: F-box protein CPR30-like [Solanum tuberosum]	5.22e-304	XP_006367729.1 PREDICTED: F-box protein CPR30-like [Solanum tuberosum]<>XP_015161104.1 PREDICTED: F-box protein CPR30-like [Solanum tuberosum]	5.22e-304	XP_006367729.1 PREDICTED: F-box protein CPR30-like [Solanum tuberosum]<>XP_015161104.1 PREDICTED: F-box protein CPR30-like [Solanum tuberosum]
729	Soltu.DM.01G005390.1	cytochrome P450, family 71, subfamily B, polypeptide	1.47e-268	NP_001305614.1 premnaspirodiene oxygenase precursor [Solanum tuberosum]<>CAC24711.1 cytochrome P450 [Solanum tuberosum]	0	KAG5628966.1 hypothetical protein H5410_000683 [Solanum commersonii]	0	KAG5628966.1 hypothetical protein H5410_000683 [Solanum commersonii]
730	Soltu.DM.01G005400.1	cytochrome P450, family 71, subfamily B, polypeptide	2.88e-272	NP_001305614.1 premnaspirodiene oxygenase precursor [Solanum tuberosum]<>CAC24711.1 cytochrome P450 [Solanum tuberosum]	0	KAG5628996.1 hypothetical protein H5410_000713 [Solanum commersonii]	0	KAG5628996.1 hypothetical protein H5410_000713 [Solanum commersonii]
731	Soltu.DM.01G005410.1	gag-polypeptide of LTR copia-type domain containing protein	2.64e-162	XP_015158487.1 PREDICTED: uncharacterized protein LOC107057901 [Solanum tuberosum]	2.64e-162	XP_015158487.1 PREDICTED: uncharacterized protein LOC107057901 [Solanum tuberosum]	2.64e-162	XP_015158487.1 PREDICTED: uncharacterized protein LOC107057901 [Solanum tuberosum]
732	Soltu.DM.01G005420.1	GAG-pre-integrase domain containing protein	5.04e-78	XP_015158487.1 PREDICTED: uncharacterized protein LOC107057901 [Solanum tuberosum]	5.04e-78	XP_015158487.1 PREDICTED: uncharacterized protein LOC107057901 [Solanum tuberosum]	1.22e-110	XP_015068768.1 uncharacterized protein LOC107013353 [Solanum pennellii]
733	Soltu.DM.01G005430.1	cytochrome P450, family 71, subfamily B, polypeptide	1.15e-271	NP_001305614.1 premnaspirodiene oxygenase precursor [Solanum tuberosum]<>CAC24711.1 cytochrome P450 [Solanum tuberosum]	0	KAG5628992.1 hypothetical protein H5410_000709 [Solanum commersonii]	0	XP_004228509.1 premnaspirodiene oxygenase-like [Solanum lycopersicum]
734	Soltu.DM.01G005440.1	hypothetical protein	1.05e-137	XP_006353328.2 PREDICTED: replication protein A 70 kDa DNA-binding subunit A-like [Solanum tuberosum]<>XP_015166781.1 PREDICTED: replication protein A 70 kDa DNA-binding subunit A-like [Solanum tuberosum]	1.55e-140	KAG5577680.1 hypothetical protein H5410_057814 [Solanum commersonii]	1.55e-140	KAG5577680.1 hypothetical protein H5410_057814 [Solanum commersonii]
735	Soltu.DM.01G005450.1	cytochrome P450, family 71, subfamily B, polypeptide	4.61e-86	XP_015161203.1 PREDICTED: premnaspirodiene oxygenase-like [Solanum tuberosum]	1.29e-91	KAG5628991.1 hypothetical protein H5410_000708 [Solanum commersonii]	1.29e-91	KAG5628991.1 hypothetical protein H5410_000708 [Solanum commersonii]
736	Soltu.DM.01G005460.1	cytochrome p450 71b6	1.6e-105	XP_006367730.1 PREDICTED: premnaspirodiene oxygenase-like [Solanum tuberosum]	3.46e-112	KAG5628991.1 hypothetical protein H5410_000708 [Solanum commersonii]	3.46e-112	KAG5628991.1 hypothetical protein H5410_000708 [Solanum commersonii]
737	Soltu.DM.01G005470.1	cytochrome P450, family 71, subfamily B, polypeptide	2.56e-132	XP_015161203.1 PREDICTED: premnaspirodiene oxygenase-like [Solanum tuberosum]	9.07e-152	KAG5628992.1 hypothetical protein H5410_000709 [Solanum commersonii]	9.07e-152	KAG5628992.1 hypothetical protein H5410_000709 [Solanum commersonii]
738	Soltu.DM.01G005480.1	golgi nucleotide sugar transporter	1.19e-195	XP_006362303.1 PREDICTED: GDP-mannose transporter GONST1 isoform X1 [Solanum tuberosum]	6.24e-246	KAG5628998.1 hypothetical protein H5410_000715 [Solanum commersonii]	6.24e-246	KAG5628998.1 hypothetical protein H5410_000715 [Solanum commersonii]
739	Soltu.DM.01G005490.1	conserved hypothetical protein			2.66e-103	KAG5628999.1 hypothetical protein H5410_000716 [Solanum commersonii]	7.54e-179	XP_004228506.3 Holliday junction resolvase MOC1, chloroplastic [Solanum lycopersicum]
740	Soltu.DM.01G005490.2	conserved hypothetical protein			6.53e-143	KAG5628999.1 hypothetical protein H5410_000716 [Solanum commersonii]	5e-218	XP_004228506.3 Holliday junction resolvase MOC1, chloroplastic [Solanum lycopersicum]
741	Soltu.DM.01G005490.3	conserved hypothetical protein			1.32e-67	KAG5628999.1 hypothetical protein H5410_000716 [Solanum commersonii]	7.96e-131	XP_004228506.3 Holliday junction resolvase MOC1, chloroplastic [Solanum lycopersicum]
742	Soltu.DM.01G005500.1	Glycosyl hydrolase superfamily protein			9.41e-179	KAG5629005.1 hypothetical protein H5410_000722 [Solanum commersonii]	1.1e-189	XP_015070741.1 mannan endo-1,4-beta-mannosidase 4 [Solanum pennellii]
743	Soltu.DM.01G005510.1	Glycosyl hydrolase superfamily protein			1.57e-113	KAG5629005.1 hypothetical protein H5410_000722 [Solanum commersonii]	4.88e-165	XP_015070753.2 mannan endo-1,4-beta-mannosidase 4-like [Solanum pennellii]
744	Soltu.DM.01G005520.1	fatty acid desaturase A	5.51e-130	XP_006346230.1 PREDICTED: fatty acid desaturase 4, chloroplastic-like [Solanum tuberosum]	2.7e-204	KAG5629006.1 hypothetical protein H5410_000723 [Solanum commersonii]	2.7e-204	KAG5629006.1 hypothetical protein H5410_000723 [Solanum commersonii]
745	Soltu.DM.01G005530.1	bZIP transcription factor family protein	1.11e-162	XP_006356348.1 PREDICTED: transcription factor HBP-1b(c38)-like [Solanum tuberosum]	1.04e-174	KAG5629007.1 hypothetical protein H5410_000724 [Solanum commersonii]	8.11e-175	XP_015062252.1 transcription factor TGA2.2-like [Solanum pennellii]<>XP_027769817.1 transcription factor TGA2.2-like [Solanum pennellii]<>TMW85942.1 hypothetical protein EJD97_022207 [Solanum chilense]
746	Soltu.DM.01G005540.1	OCS-element binding factor	1.31e-49	XP_015170566.1 PREDICTED: transcription factor TGA2-like [Solanum tuberosum]<>XP_015170567.1 PREDICTED: transcription factor TGA2-like [Solanum tuberosum]	1.31e-49	XP_015170566.1 PREDICTED: transcription factor TGA2-like [Solanum tuberosum]<>XP_015170567.1 PREDICTED: transcription factor TGA2-like [Solanum tuberosum]	1.31e-49	XP_015170566.1 PREDICTED: transcription factor TGA2-like [Solanum tuberosum]<>XP_015170567.1 PREDICTED: transcription factor TGA2-like [Solanum tuberosum]
747	Soltu.DM.01G005550.1	calcium-dependent protein kinase	0	XP_006361005.1 PREDICTED: calcium-dependent protein kinase 17-like [Solanum tuberosum]	0	XP_006361005.1 PREDICTED: calcium-dependent protein kinase 17-like [Solanum tuberosum]	0	XP_006361005.1 PREDICTED: calcium-dependent protein kinase 17-like [Solanum tuberosum]
748	Soltu.DM.01G005560.1	Mediator-associated protein	7.94e-85	XP_006362761.1 PREDICTED: mediator-associated protein 2-like [Solanum tuberosum]	7.94e-85	XP_006362761.1 PREDICTED: mediator-associated protein 2-like [Solanum tuberosum]	7.94e-85	XP_006362761.1 PREDICTED: mediator-associated protein 2-like [Solanum tuberosum]
749	Soltu.DM.01G005560.2	Mediator-associated protein	1.26e-142	XP_006362761.1 PREDICTED: mediator-associated protein 2-like [Solanum tuberosum]	1.26e-142	XP_006362761.1 PREDICTED: mediator-associated protein 2-like [Solanum tuberosum]	1.26e-142	XP_006362761.1 PREDICTED: mediator-associated protein 2-like [Solanum tuberosum]
750	Soltu.DM.01G005560.3	Mediator-associated protein	1.7e-83	XP_006362761.1 PREDICTED: mediator-associated protein 2-like [Solanum tuberosum]	1.7e-83	XP_006362761.1 PREDICTED: mediator-associated protein 2-like [Solanum tuberosum]	1.7e-83	XP_006362761.1 PREDICTED: mediator-associated protein 2-like [Solanum tuberosum]
751	Soltu.DM.01G005570.1	Rho GTPase activation protein (RhoGAP) with PH domain	0	XP_006362760.1 PREDICTED: rho GTPase-activating protein 7-like isoform X2 [Solanum tuberosum]	0	XP_006362760.1 PREDICTED: rho GTPase-activating protein 7-like isoform X2 [Solanum tuberosum]	0	XP_006362760.1 PREDICTED: rho GTPase-activating protein 7-like isoform X2 [Solanum tuberosum]
752	Soltu.DM.01G005570.2	Rho GTPase activation protein (RhoGAP) with PH domain	0	XP_006362760.1 PREDICTED: rho GTPase-activating protein 7-like isoform X2 [Solanum tuberosum]	0	XP_006362760.1 PREDICTED: rho GTPase-activating protein 7-like isoform X2 [Solanum tuberosum]	0	XP_006362760.1 PREDICTED: rho GTPase-activating protein 7-like isoform X2 [Solanum tuberosum]
753	Soltu.DM.01G005570.3	Rho GTPase activation protein (RhoGAP) with PH domain	0	XP_006362759.1 PREDICTED: rho GTPase-activating protein 7-like isoform X1 [Solanum tuberosum]	0	XP_006362759.1 PREDICTED: rho GTPase-activating protein 7-like isoform X1 [Solanum tuberosum]	0	XP_006362759.1 PREDICTED: rho GTPase-activating protein 7-like isoform X1 [Solanum tuberosum]
754	Soltu.DM.01G005570.4	Rho GTPase activation protein (RhoGAP) with PH domain	0	XP_006362760.1 PREDICTED: rho GTPase-activating protein 7-like isoform X2 [Solanum tuberosum]	0	XP_006362760.1 PREDICTED: rho GTPase-activating protein 7-like isoform X2 [Solanum tuberosum]	0	XP_006362760.1 PREDICTED: rho GTPase-activating protein 7-like isoform X2 [Solanum tuberosum]
755	Soltu.DM.01G005580.1	Phospholipase A2 family protein	1.86e-151	XP_015158632.1 PREDICTED: uncharacterized protein LOC102580693 isoform X2 [Solanum tuberosum]	1.86e-151	XP_015158632.1 PREDICTED: uncharacterized protein LOC102580693 isoform X2 [Solanum tuberosum]	1.86e-151	XP_015158632.1 PREDICTED: uncharacterized protein LOC102580693 isoform X2 [Solanum tuberosum]
756	Soltu.DM.01G005580.2	Phospholipase A2 family protein	8.27e-152	XP_015158632.1 PREDICTED: uncharacterized protein LOC102580693 isoform X2 [Solanum tuberosum]	8.27e-152	XP_015158632.1 PREDICTED: uncharacterized protein LOC102580693 isoform X2 [Solanum tuberosum]	8.27e-152	XP_015158632.1 PREDICTED: uncharacterized protein LOC102580693 isoform X2 [Solanum tuberosum]
757	Soltu.DM.01G005580.3	Phospholipase A2 family protein	4.55e-186	XP_006362757.1 PREDICTED: uncharacterized protein LOC102580693 isoform X1 [Solanum tuberosum]<>XP_015158631.1 PREDICTED: uncharacterized protein LOC102580693 isoform X1 [Solanum tuberosum]	4.55e-186	XP_006362757.1 PREDICTED: uncharacterized protein LOC102580693 isoform X1 [Solanum tuberosum]<>XP_015158631.1 PREDICTED: uncharacterized protein LOC102580693 isoform X1 [Solanum tuberosum]	4.55e-186	XP_006362757.1 PREDICTED: uncharacterized protein LOC102580693 isoform X1 [Solanum tuberosum]<>XP_015158631.1 PREDICTED: uncharacterized protein LOC102580693 isoform X1 [Solanum tuberosum]
758	Soltu.DM.01G005580.4	Phospholipase A2 family protein	2e-186	XP_006362757.1 PREDICTED: uncharacterized protein LOC102580693 isoform X1 [Solanum tuberosum]<>XP_015158631.1 PREDICTED: uncharacterized protein LOC102580693 isoform X1 [Solanum tuberosum]	2e-186	XP_006362757.1 PREDICTED: uncharacterized protein LOC102580693 isoform X1 [Solanum tuberosum]<>XP_015158631.1 PREDICTED: uncharacterized protein LOC102580693 isoform X1 [Solanum tuberosum]	2e-186	XP_006362757.1 PREDICTED: uncharacterized protein LOC102580693 isoform X1 [Solanum tuberosum]<>XP_015158631.1 PREDICTED: uncharacterized protein LOC102580693 isoform X1 [Solanum tuberosum]
759	Soltu.DM.01G005590.1	non-specific phospholipase C2	0	XP_006362756.1 PREDICTED: non-specific phospholipase C2 [Solanum tuberosum]	0	XP_006362756.1 PREDICTED: non-specific phospholipase C2 [Solanum tuberosum]	0	XP_006362756.1 PREDICTED: non-specific phospholipase C2 [Solanum tuberosum]
760	Soltu.DM.01G005600.1	RING/U-box superfamily protein	1.01e-174	XP_006362753.1 PREDICTED: uncharacterized protein LOC102579503 [Solanum tuberosum]	1.01e-174	XP_006362753.1 PREDICTED: uncharacterized protein LOC102579503 [Solanum tuberosum]	1.01e-174	XP_006362753.1 PREDICTED: uncharacterized protein LOC102579503 [Solanum tuberosum]
761	Soltu.DM.01G005610.1	RING/U-box superfamily protein	2.71e-32	XP_006362753.1 PREDICTED: uncharacterized protein LOC102579503 [Solanum tuberosum]	2.38e-32	KAG5629022.1 hypothetical protein H5410_000739 [Solanum commersonii]	3.63e-33	XP_016553104.1 PREDICTED: uncharacterized protein LOC107852590 [Capsicum annuum]<>XP_016553105.1 PREDICTED: uncharacterized protein LOC107852590 [Capsicum annuum]<>KAF3643928.1 RING/U-box superfamily protein isoform 2 [Capsicum annuum]
762	Soltu.DM.01G005620.1	hypothetical protein			7.24e-11	KAG5606744.1 hypothetical protein H5410_028236, partial [Solanum commersonii]	3.79e-11	RWR98280.1 LOW QUALITY PROTEIN: hypothetical protein CKAN_02781000 [Cinnamomum micranthum f. kanehirae]
763	Soltu.DM.01G005630.1	signal peptide peptidase	7.86e-238	XP_006362752.1 PREDICTED: signal peptide peptidase [Solanum tuberosum]	7.86e-238	XP_006362752.1 PREDICTED: signal peptide peptidase [Solanum tuberosum]	7.86e-238	XP_006362752.1 PREDICTED: signal peptide peptidase [Solanum tuberosum]
764	Soltu.DM.01G005630.2	signal peptide peptidase	7.91e-237	XP_006362752.1 PREDICTED: signal peptide peptidase [Solanum tuberosum]	7.91e-237	XP_006362752.1 PREDICTED: signal peptide peptidase [Solanum tuberosum]	7.91e-237	XP_006362752.1 PREDICTED: signal peptide peptidase [Solanum tuberosum]
765	Soltu.DM.01G005630.3	signal peptide peptidase	7.77e-163	XP_006362752.1 PREDICTED: signal peptide peptidase [Solanum tuberosum]	7.77e-163	XP_006362752.1 PREDICTED: signal peptide peptidase [Solanum tuberosum]	7.77e-163	XP_006362752.1 PREDICTED: signal peptide peptidase [Solanum tuberosum]
766	Soltu.DM.01G005640.1	Plant L-ascorbate oxidase	0	XP_006362765.1 PREDICTED: L-ascorbate oxidase-like [Solanum tuberosum]	0	XP_006362765.1 PREDICTED: L-ascorbate oxidase-like [Solanum tuberosum]	0	XP_006362765.1 PREDICTED: L-ascorbate oxidase-like [Solanum tuberosum]
767	Soltu.DM.01G005650.1	proteasome family protein	0	XP_006362751.1 PREDICTED: COP9 signalosome complex subunit 2-like [Solanum tuberosum]	0	XP_006362751.1 PREDICTED: COP9 signalosome complex subunit 2-like [Solanum tuberosum]	0	XP_006362751.1 PREDICTED: COP9 signalosome complex subunit 2-like [Solanum tuberosum]
768	Soltu.DM.01G005650.2	proteasome family protein	0	XP_006362751.1 PREDICTED: COP9 signalosome complex subunit 2-like [Solanum tuberosum]	0	XP_006362751.1 PREDICTED: COP9 signalosome complex subunit 2-like [Solanum tuberosum]	0	XP_006362751.1 PREDICTED: COP9 signalosome complex subunit 2-like [Solanum tuberosum]
769	Soltu.DM.01G005660.1	CBL-interacting protein kinase	0	XP_006362750.1 PREDICTED: CBL-interacting serine/threonine-protein kinase 3-like [Solanum tuberosum]<>XP_015158626.1 PREDICTED: CBL-interacting serine/threonine-protein kinase 3-like [Solanum tuberosum]	0	XP_006362750.1 PREDICTED: CBL-interacting serine/threonine-protein kinase 3-like [Solanum tuberosum]<>XP_015158626.1 PREDICTED: CBL-interacting serine/threonine-protein kinase 3-like [Solanum tuberosum]	0	XP_006362750.1 PREDICTED: CBL-interacting serine/threonine-protein kinase 3-like [Solanum tuberosum]<>XP_015158626.1 PREDICTED: CBL-interacting serine/threonine-protein kinase 3-like [Solanum tuberosum]
770	Soltu.DM.01G005660.2	CBL-interacting protein kinase	0	XP_006362750.1 PREDICTED: CBL-interacting serine/threonine-protein kinase 3-like [Solanum tuberosum]<>XP_015158626.1 PREDICTED: CBL-interacting serine/threonine-protein kinase 3-like [Solanum tuberosum]	0	XP_006362750.1 PREDICTED: CBL-interacting serine/threonine-protein kinase 3-like [Solanum tuberosum]<>XP_015158626.1 PREDICTED: CBL-interacting serine/threonine-protein kinase 3-like [Solanum tuberosum]	0	XP_006362750.1 PREDICTED: CBL-interacting serine/threonine-protein kinase 3-like [Solanum tuberosum]<>XP_015158626.1 PREDICTED: CBL-interacting serine/threonine-protein kinase 3-like [Solanum tuberosum]
771	Soltu.DM.01G005660.3	CBL-interacting protein kinase	0	XP_006362750.1 PREDICTED: CBL-interacting serine/threonine-protein kinase 3-like [Solanum tuberosum]<>XP_015158626.1 PREDICTED: CBL-interacting serine/threonine-protein kinase 3-like [Solanum tuberosum]	0	XP_006362750.1 PREDICTED: CBL-interacting serine/threonine-protein kinase 3-like [Solanum tuberosum]<>XP_015158626.1 PREDICTED: CBL-interacting serine/threonine-protein kinase 3-like [Solanum tuberosum]	0	XP_006362750.1 PREDICTED: CBL-interacting serine/threonine-protein kinase 3-like [Solanum tuberosum]<>XP_015158626.1 PREDICTED: CBL-interacting serine/threonine-protein kinase 3-like [Solanum tuberosum]
772	Soltu.DM.01G005660.4	CBL-interacting protein kinase	0	XP_006362750.1 PREDICTED: CBL-interacting serine/threonine-protein kinase 3-like [Solanum tuberosum]<>XP_015158626.1 PREDICTED: CBL-interacting serine/threonine-protein kinase 3-like [Solanum tuberosum]	0	XP_006362750.1 PREDICTED: CBL-interacting serine/threonine-protein kinase 3-like [Solanum tuberosum]<>XP_015158626.1 PREDICTED: CBL-interacting serine/threonine-protein kinase 3-like [Solanum tuberosum]	0	XP_006362750.1 PREDICTED: CBL-interacting serine/threonine-protein kinase 3-like [Solanum tuberosum]<>XP_015158626.1 PREDICTED: CBL-interacting serine/threonine-protein kinase 3-like [Solanum tuberosum]
773	Soltu.DM.01G005660.5	CBL-interacting protein kinase	4.77e-280	XP_006362750.1 PREDICTED: CBL-interacting serine/threonine-protein kinase 3-like [Solanum tuberosum]<>XP_015158626.1 PREDICTED: CBL-interacting serine/threonine-protein kinase 3-like [Solanum tuberosum]	4.77e-280	XP_006362750.1 PREDICTED: CBL-interacting serine/threonine-protein kinase 3-like [Solanum tuberosum]<>XP_015158626.1 PREDICTED: CBL-interacting serine/threonine-protein kinase 3-like [Solanum tuberosum]	4.77e-280	XP_006362750.1 PREDICTED: CBL-interacting serine/threonine-protein kinase 3-like [Solanum tuberosum]<>XP_015158626.1 PREDICTED: CBL-interacting serine/threonine-protein kinase 3-like [Solanum tuberosum]
774	Soltu.DM.01G005660.6	CBL-interacting protein kinase	1.54e-268	XP_006362750.1 PREDICTED: CBL-interacting serine/threonine-protein kinase 3-like [Solanum tuberosum]<>XP_015158626.1 PREDICTED: CBL-interacting serine/threonine-protein kinase 3-like [Solanum tuberosum]	1.54e-268	XP_006362750.1 PREDICTED: CBL-interacting serine/threonine-protein kinase 3-like [Solanum tuberosum]<>XP_015158626.1 PREDICTED: CBL-interacting serine/threonine-protein kinase 3-like [Solanum tuberosum]	1.54e-268	XP_006362750.1 PREDICTED: CBL-interacting serine/threonine-protein kinase 3-like [Solanum tuberosum]<>XP_015158626.1 PREDICTED: CBL-interacting serine/threonine-protein kinase 3-like [Solanum tuberosum]
775	Soltu.DM.01G005670.1	protein kinase 2B	1.87e-204	XP_006362764.1 PREDICTED: probable serine/threonine-protein kinase NAK [Solanum tuberosum]	1.87e-204	XP_006362764.1 PREDICTED: probable serine/threonine-protein kinase NAK [Solanum tuberosum]	1.87e-204	XP_006362764.1 PREDICTED: probable serine/threonine-protein kinase NAK [Solanum tuberosum]
776	Soltu.DM.01G005680.1	protein kinase 2B	9.83e-263	XP_006362763.1 PREDICTED: protein kinase 2B, chloroplastic-like [Solanum tuberosum]	9.83e-263	XP_006362763.1 PREDICTED: protein kinase 2B, chloroplastic-like [Solanum tuberosum]	9.83e-263	XP_006362763.1 PREDICTED: protein kinase 2B, chloroplastic-like [Solanum tuberosum]
777	Soltu.DM.01G005690.1	cytokinin response factor	3.5e-08	XP_015158623.1 PREDICTED: ethylene-responsive transcription factor CRF4-like [Solanum tuberosum]	2.49e-26	KAG5629045.1 hypothetical protein H5410_000762 [Solanum commersonii]	2.49e-26	KAG5629045.1 hypothetical protein H5410_000762 [Solanum commersonii]
778	Soltu.DM.01G005700.1	HXXXD-type acyl-transferase family protein	1.01e-107	XP_006351754.1 PREDICTED: acetyl-CoA-benzylalcohol acetyltransferase-like [Solanum tuberosum]	1.23e-111	KAG5568694.1 hypothetical protein H5410_064293 [Solanum commersonii]	1.23e-111	KAG5568694.1 hypothetical protein H5410_064293 [Solanum commersonii]
779	Soltu.DM.01G005710.1	Integrase zinc binding domain containing protein					2.39e-249	AAD13304.1 polyprotein [Solanum lycopersicum]
780	Soltu.DM.01G005720.1	DNA/RNA polymerases superfamily protein	1.83e-45	XP_015168928.1 PREDICTED: uncharacterized protein K02A2.6-like [Solanum tuberosum]	1.83e-45	XP_015168928.1 PREDICTED: uncharacterized protein K02A2.6-like [Solanum tuberosum]	1.23e-67	AAD13304.1 polyprotein [Solanum lycopersicum]
781	Soltu.DM.01G005730.1	hypothetical protein	1.13e-56	XP_015168772.1 PREDICTED: uncharacterized protein LOC107062550, partial [Solanum tuberosum]	1.13e-56	XP_015168772.1 PREDICTED: uncharacterized protein LOC107062550, partial [Solanum tuberosum]	1.13e-56	XP_015168772.1 PREDICTED: uncharacterized protein LOC107062550, partial [Solanum tuberosum]
782	Soltu.DM.01G005740.1	hypothetical protein			1.15e-26	KAG5572505.1 hypothetical protein H5410_062271 [Solanum commersonii]	1.15e-26	KAG5572505.1 hypothetical protein H5410_062271 [Solanum commersonii]
783	Soltu.DM.01G005750.1	hypothetical protein			1.86e-36	KAG5572505.1 hypothetical protein H5410_062271 [Solanum commersonii]	1.86e-36	KAG5572505.1 hypothetical protein H5410_062271 [Solanum commersonii]
784	Soltu.DM.01G005760.1	hypothetical protein	1.26e-07	XP_006362748.1 PREDICTED: ethylene-responsive transcription factor 5-like [Solanum tuberosum]<>XP_006362749.1 PREDICTED: ethylene-responsive transcription factor 5-like [Solanum tuberosum]<>XP_015158628.1 PREDICTED: ethylene-responsive transcription factor 5-like [Solanum tuberosum]	1.26e-07	XP_006362748.1 PREDICTED: ethylene-responsive transcription factor 5-like [Solanum tuberosum]<>XP_006362749.1 PREDICTED: ethylene-responsive transcription factor 5-like [Solanum tuberosum]<>XP_015158628.1 PREDICTED: ethylene-responsive transcription factor 5-like [Solanum tuberosum]	1.26e-07	XP_006362748.1 PREDICTED: ethylene-responsive transcription factor 5-like [Solanum tuberosum]<>XP_006362749.1 PREDICTED: ethylene-responsive transcription factor 5-like [Solanum tuberosum]<>XP_015158628.1 PREDICTED: ethylene-responsive transcription factor 5-like [Solanum tuberosum]
785	Soltu.DM.01G005770.1	Pyridoxal-5'-phosphate-dependent enzyme family protein	0	XP_006362747.1 PREDICTED: D-cysteine desulfhydrase 2, mitochondrial [Solanum tuberosum]	0	XP_006362747.1 PREDICTED: D-cysteine desulfhydrase 2, mitochondrial [Solanum tuberosum]	0	XP_006362747.1 PREDICTED: D-cysteine desulfhydrase 2, mitochondrial [Solanum tuberosum]
786	Soltu.DM.01G005770.2	Pyridoxal-5'-phosphate-dependent enzyme family protein	2.91e-108	XP_006362747.1 PREDICTED: D-cysteine desulfhydrase 2, mitochondrial [Solanum tuberosum]	2.91e-108	XP_006362747.1 PREDICTED: D-cysteine desulfhydrase 2, mitochondrial [Solanum tuberosum]	2.91e-108	XP_006362747.1 PREDICTED: D-cysteine desulfhydrase 2, mitochondrial [Solanum tuberosum]
787	Soltu.DM.01G005780.1	scarecrow-like	0	XP_006362746.1 PREDICTED: scarecrow-like protein 3 [Solanum tuberosum]	0	XP_006362746.1 PREDICTED: scarecrow-like protein 3 [Solanum tuberosum]	0	XP_006362746.1 PREDICTED: scarecrow-like protein 3 [Solanum tuberosum]
788	Soltu.DM.01G005790.1	hypothetical protein	1.05e-27	XP_015158633.1 PREDICTED: uncharacterized protein At2g37660, chloroplastic isoform X2 [Solanum tuberosum]	1.05e-27	XP_015158633.1 PREDICTED: uncharacterized protein At2g37660, chloroplastic isoform X2 [Solanum tuberosum]	1.05e-27	XP_015158633.1 PREDICTED: uncharacterized protein At2g37660, chloroplastic isoform X2 [Solanum tuberosum]
789	Soltu.DM.01G005800.1	NAD(P)-binding Rossmann-fold superfamily protein	2.26e-165	XP_006362745.1 PREDICTED: uncharacterized protein At2g37660, chloroplastic isoform X1 [Solanum tuberosum]	2.26e-165	XP_006362745.1 PREDICTED: uncharacterized protein At2g37660, chloroplastic isoform X1 [Solanum tuberosum]	2.26e-165	XP_006362745.1 PREDICTED: uncharacterized protein At2g37660, chloroplastic isoform X1 [Solanum tuberosum]
790	Soltu.DM.01G005800.2	NAD(P)-binding Rossmann-fold superfamily protein	2.86e-126	XP_006362745.1 PREDICTED: uncharacterized protein At2g37660, chloroplastic isoform X1 [Solanum tuberosum]	2.86e-126	XP_006362745.1 PREDICTED: uncharacterized protein At2g37660, chloroplastic isoform X1 [Solanum tuberosum]	2.86e-126	XP_006362745.1 PREDICTED: uncharacterized protein At2g37660, chloroplastic isoform X1 [Solanum tuberosum]
791	Soltu.DM.01G005810.1	phytochromobilin:ferredoxin oxidoreductase, chloroplast / phytochromobilin synthase (HY2)	1.7e-252	XP_006362743.1 PREDICTED: phytochromobilin:ferredoxin oxidoreductase, chloroplastic isoform X1 [Solanum tuberosum]	1.7e-252	XP_006362743.1 PREDICTED: phytochromobilin:ferredoxin oxidoreductase, chloroplastic isoform X1 [Solanum tuberosum]	1.7e-252	XP_006362743.1 PREDICTED: phytochromobilin:ferredoxin oxidoreductase, chloroplastic isoform X1 [Solanum tuberosum]
792	Soltu.DM.01G005810.2	phytochromobilin:ferredoxin oxidoreductase, chloroplast / phytochromobilin synthase (HY2)	1.13e-223	XP_006362744.1 PREDICTED: phytochromobilin:ferredoxin oxidoreductase, chloroplastic isoform X2 [Solanum tuberosum]	1.13e-223	XP_006362744.1 PREDICTED: phytochromobilin:ferredoxin oxidoreductase, chloroplastic isoform X2 [Solanum tuberosum]	1.13e-223	XP_006362744.1 PREDICTED: phytochromobilin:ferredoxin oxidoreductase, chloroplastic isoform X2 [Solanum tuberosum]
793	Soltu.DM.01G005820.1	F-box family protein	6.46e-250	XP_015158622.1 PREDICTED: F-box protein At4g18380-like [Solanum tuberosum]	6.46e-250	XP_015158622.1 PREDICTED: F-box protein At4g18380-like [Solanum tuberosum]	6.46e-250	XP_015158622.1 PREDICTED: F-box protein At4g18380-like [Solanum tuberosum]
794	Soltu.DM.01G005830.1	hypothetical protein			1.04e-40	KAG5629088.1 hypothetical protein H5410_000805 [Solanum commersonii]	1.04e-40	KAG5629088.1 hypothetical protein H5410_000805 [Solanum commersonii]
795	Soltu.DM.01G005840.1	calmodulin	8.21e-78	NP_001275359.1 calmodulin-5/6/7/8 [Solanum tuberosum]<>Q7DMN9.3 RecName: Full=Calmodulin-5/6/7/8; Short=CaM-5/6/7/8 [Solanum tuberosum]<>1RFJ_A Crystal Structure of Potato Calmodulin PCM6 [Solanum tuberosum]<>AAA62351.1 calmodulin [Solanum tuberosum]<>AAA85155.1 calmodulin [Solanum tuberosum]<>AAA85156.1 calmodulin [Solanum tuberosum]	8.21e-78	NP_001275359.1 calmodulin-5/6/7/8 [Solanum tuberosum]<>Q7DMN9.3 RecName: Full=Calmodulin-5/6/7/8; Short=CaM-5/6/7/8 [Solanum tuberosum]<>1RFJ_A Crystal Structure of Potato Calmodulin PCM6 [Solanum tuberosum]<>KAG5629092.1 hypothetical protein H5410_000809 [Solanum commersonii]<>AAA62351.1 calmodulin [Solanum tuberosum]<>AAA85155.1 calmodulin [Solanum tuberosum]<>AAA85156.1 calmodulin [Solanum tub…	1.62e-79	OIT21873.1 calmodulin-7, partial [Nicotiana attenuata]
796	Soltu.DM.01G005850.1	Argonaute family protein	0	XP_006362741.1 PREDICTED: protein argonaute 4 [Solanum tuberosum]	0	XP_006362741.1 PREDICTED: protein argonaute 4 [Solanum tuberosum]	0	XP_006362741.1 PREDICTED: protein argonaute 4 [Solanum tuberosum]
797	Soltu.DM.01G005850.2	Argonaute family protein	0	XP_006362741.1 PREDICTED: protein argonaute 4 [Solanum tuberosum]	0	XP_006362741.1 PREDICTED: protein argonaute 4 [Solanum tuberosum]	0	XP_006362741.1 PREDICTED: protein argonaute 4 [Solanum tuberosum]
798	Soltu.DM.01G005850.3	Argonaute family protein	0	XP_006362741.1 PREDICTED: protein argonaute 4 [Solanum tuberosum]	0	XP_006362741.1 PREDICTED: protein argonaute 4 [Solanum tuberosum]	0	XP_006362741.1 PREDICTED: protein argonaute 4 [Solanum tuberosum]
799	Soltu.DM.01G005860.1	RNA-binding (RRM/RBD/RNP motifs) family protein	4e-221	NP_001274776.1 heterogeneous nuclear ribonucleoprotein A2 homolog 1-like [Solanum tuberosum]<>ABB86250.1 RNA-binding protein AKIP1-like [Solanum tuberosum]	4e-221	NP_001274776.1 heterogeneous nuclear ribonucleoprotein A2 homolog 1-like [Solanum tuberosum]<>ABB86250.1 RNA-binding protein AKIP1-like [Solanum tuberosum]	1.18e-228	XP_015055739.1 UBP1-associated protein 2A-like [Solanum pennellii]<>XP_015055747.1 UBP1-associated protein 2A-like [Solanum pennellii]<>XP_015055755.1 UBP1-associated protein 2A-like [Solanum pennellii]<>XP_027768059.1 UBP1-associated protein 2A-like [Solanum pennellii]
800	Soltu.DM.01G005860.2	RNA-binding (RRM/RBD/RNP motifs) family protein	9.28e-221	NP_001274776.1 heterogeneous nuclear ribonucleoprotein A2 homolog 1-like [Solanum tuberosum]<>ABB86250.1 RNA-binding protein AKIP1-like [Solanum tuberosum]	9.28e-221	NP_001274776.1 heterogeneous nuclear ribonucleoprotein A2 homolog 1-like [Solanum tuberosum]<>ABB86250.1 RNA-binding protein AKIP1-like [Solanum tuberosum]	2.76e-228	XP_015055739.1 UBP1-associated protein 2A-like [Solanum pennellii]<>XP_015055747.1 UBP1-associated protein 2A-like [Solanum pennellii]<>XP_015055755.1 UBP1-associated protein 2A-like [Solanum pennellii]<>XP_027768059.1 UBP1-associated protein 2A-like [Solanum pennellii]
801	Soltu.DM.01G005860.3	RNA-binding (RRM/RBD/RNP motifs) family protein	5.11e-224	NP_001274776.1 heterogeneous nuclear ribonucleoprotein A2 homolog 1-like [Solanum tuberosum]<>ABB86250.1 RNA-binding protein AKIP1-like [Solanum tuberosum]	5.11e-224	NP_001274776.1 heterogeneous nuclear ribonucleoprotein A2 homolog 1-like [Solanum tuberosum]<>ABB86250.1 RNA-binding protein AKIP1-like [Solanum tuberosum]	1.99e-231	XP_015055739.1 UBP1-associated protein 2A-like [Solanum pennellii]<>XP_015055747.1 UBP1-associated protein 2A-like [Solanum pennellii]<>XP_015055755.1 UBP1-associated protein 2A-like [Solanum pennellii]<>XP_027768059.1 UBP1-associated protein 2A-like [Solanum pennellii]
802	Soltu.DM.01G005860.4	RNA-binding (RRM/RBD/RNP motifs) family protein	5.68e-226	NP_001274776.1 heterogeneous nuclear ribonucleoprotein A2 homolog 1-like [Solanum tuberosum]<>ABB86250.1 RNA-binding protein AKIP1-like [Solanum tuberosum]	5.68e-226	NP_001274776.1 heterogeneous nuclear ribonucleoprotein A2 homolog 1-like [Solanum tuberosum]<>ABB86250.1 RNA-binding protein AKIP1-like [Solanum tuberosum]	1.51e-233	XP_015055739.1 UBP1-associated protein 2A-like [Solanum pennellii]<>XP_015055747.1 UBP1-associated protein 2A-like [Solanum pennellii]<>XP_015055755.1 UBP1-associated protein 2A-like [Solanum pennellii]<>XP_027768059.1 UBP1-associated protein 2A-like [Solanum pennellii]
803	Soltu.DM.01G005860.5	RNA-binding (RRM/RBD/RNP motifs) family protein	4.02e-223	NP_001274776.1 heterogeneous nuclear ribonucleoprotein A2 homolog 1-like [Solanum tuberosum]<>ABB86250.1 RNA-binding protein AKIP1-like [Solanum tuberosum]	4.02e-223	NP_001274776.1 heterogeneous nuclear ribonucleoprotein A2 homolog 1-like [Solanum tuberosum]<>ABB86250.1 RNA-binding protein AKIP1-like [Solanum tuberosum]	1.13e-230	XP_015055739.1 UBP1-associated protein 2A-like [Solanum pennellii]<>XP_015055747.1 UBP1-associated protein 2A-like [Solanum pennellii]<>XP_015055755.1 UBP1-associated protein 2A-like [Solanum pennellii]<>XP_027768059.1 UBP1-associated protein 2A-like [Solanum pennellii]
804	Soltu.DM.01G005860.6	UBP1-associated protein 2A	4.53e-181	NP_001274776.1 heterogeneous nuclear ribonucleoprotein A2 homolog 1-like [Solanum tuberosum]<>ABB86250.1 RNA-binding protein AKIP1-like [Solanum tuberosum]	4.53e-181	NP_001274776.1 heterogeneous nuclear ribonucleoprotein A2 homolog 1-like [Solanum tuberosum]<>ABB86250.1 RNA-binding protein AKIP1-like [Solanum tuberosum]	4.53e-181	NP_001274776.1 heterogeneous nuclear ribonucleoprotein A2 homolog 1-like [Solanum tuberosum]<>ABB86250.1 RNA-binding protein AKIP1-like [Solanum tuberosum]
805	Soltu.DM.01G005860.7	RNA-binding (RRM/RBD/RNP motifs) family protein	2.76e-218	NP_001274776.1 heterogeneous nuclear ribonucleoprotein A2 homolog 1-like [Solanum tuberosum]<>ABB86250.1 RNA-binding protein AKIP1-like [Solanum tuberosum]	2.76e-218	NP_001274776.1 heterogeneous nuclear ribonucleoprotein A2 homolog 1-like [Solanum tuberosum]<>ABB86250.1 RNA-binding protein AKIP1-like [Solanum tuberosum]	8.91e-226	XP_015055739.1 UBP1-associated protein 2A-like [Solanum pennellii]<>XP_015055747.1 UBP1-associated protein 2A-like [Solanum pennellii]<>XP_015055755.1 UBP1-associated protein 2A-like [Solanum pennellii]<>XP_027768059.1 UBP1-associated protein 2A-like [Solanum pennellii]
806	Soltu.DM.01G005860.8	RNA-binding (RRM/RBD/RNP motifs) family protein	4.05e-220	NP_001274776.1 heterogeneous nuclear ribonucleoprotein A2 homolog 1-like [Solanum tuberosum]<>ABB86250.1 RNA-binding protein AKIP1-like [Solanum tuberosum]	4.05e-220	NP_001274776.1 heterogeneous nuclear ribonucleoprotein A2 homolog 1-like [Solanum tuberosum]<>ABB86250.1 RNA-binding protein AKIP1-like [Solanum tuberosum]	1.23e-227	XP_015055739.1 UBP1-associated protein 2A-like [Solanum pennellii]<>XP_015055747.1 UBP1-associated protein 2A-like [Solanum pennellii]<>XP_015055755.1 UBP1-associated protein 2A-like [Solanum pennellii]<>XP_027768059.1 UBP1-associated protein 2A-like [Solanum pennellii]
807	Soltu.DM.01G005860.9	RNA-binding (RRM/RBD/RNP motifs) family protein	3.31e-222	NP_001274776.1 heterogeneous nuclear ribonucleoprotein A2 homolog 1-like [Solanum tuberosum]<>ABB86250.1 RNA-binding protein AKIP1-like [Solanum tuberosum]	3.31e-222	NP_001274776.1 heterogeneous nuclear ribonucleoprotein A2 homolog 1-like [Solanum tuberosum]<>ABB86250.1 RNA-binding protein AKIP1-like [Solanum tuberosum]	9.47e-230	XP_015055739.1 UBP1-associated protein 2A-like [Solanum pennellii]<>XP_015055747.1 UBP1-associated protein 2A-like [Solanum pennellii]<>XP_015055755.1 UBP1-associated protein 2A-like [Solanum pennellii]<>XP_027768059.1 UBP1-associated protein 2A-like [Solanum pennellii]
808	Soltu.DM.01G005870.1	Basic-leucine zipper (bZIP) transcription factor family protein			5.11e-73	KAG5629096.1 hypothetical protein H5410_000813 [Solanum commersonii]	6.75e-96	XP_019069565.1 LOW QUALITY PROTEIN: ABSCISIC ACID-INSENSITIVE 5-like protein 2 [Solanum lycopersicum]
809	Soltu.DM.01G005870.2	Basic-leucine zipper (bZIP) transcription factor family protein			1e-72	KAG5629096.1 hypothetical protein H5410_000813 [Solanum commersonii]	1.38e-95	XP_019069565.1 LOW QUALITY PROTEIN: ABSCISIC ACID-INSENSITIVE 5-like protein 2 [Solanum lycopersicum]
810	Soltu.DM.01G005870.3	Basic-leucine zipper (bZIP) transcription factor family protein			4.61e-71	KAG5629096.1 hypothetical protein H5410_000813 [Solanum commersonii]	5.21e-109	XP_019069565.1 LOW QUALITY PROTEIN: ABSCISIC ACID-INSENSITIVE 5-like protein 2 [Solanum lycopersicum]
811	Soltu.DM.01G005870.4	Basic-leucine zipper (bZIP) transcription factor family protein			4.74e-68	KAG5629096.1 hypothetical protein H5410_000813 [Solanum commersonii]	8.53e-102	XP_019069565.1 LOW QUALITY PROTEIN: ABSCISIC ACID-INSENSITIVE 5-like protein 2 [Solanum lycopersicum]
812	Soltu.DM.01G005870.5	Basic-leucine zipper (bZIP) transcription factor family protein			1.31e-70	KAG5629096.1 hypothetical protein H5410_000813 [Solanum commersonii]	7.88e-123	XP_019069565.1 LOW QUALITY PROTEIN: ABSCISIC ACID-INSENSITIVE 5-like protein 2 [Solanum lycopersicum]
813	Soltu.DM.01G005880.1	Tho complex subunit 7/Mft1p	3.08e-152	XP_006362736.1 PREDICTED: THO complex subunit 7A-like [Solanum tuberosum]	3.08e-152	XP_006362736.1 PREDICTED: THO complex subunit 7A-like [Solanum tuberosum]	3.08e-152	XP_006362736.1 PREDICTED: THO complex subunit 7A-like [Solanum tuberosum]
814	Soltu.DM.01G005890.1	RING-H2 finger C1A	8.8e-235	XP_006362735.1 PREDICTED: E3 ubiquitin-protein ligase RING1-like [Solanum tuberosum]	8.8e-235	XP_006362735.1 PREDICTED: E3 ubiquitin-protein ligase RING1-like [Solanum tuberosum]	8.8e-235	XP_006362735.1 PREDICTED: E3 ubiquitin-protein ligase RING1-like [Solanum tuberosum]
815	Soltu.DM.01G005900.1	4-(cytidine 5'-phospho)-2-C-methyl-D-erithritol kinase	3.31e-297	XP_006362734.1 PREDICTED: 4-diphosphocytidyl-2-C-methyl-D-erythritol kinase, chloroplastic/chromoplastic [Solanum tuberosum]	3.31e-297	XP_006362734.1 PREDICTED: 4-diphosphocytidyl-2-C-methyl-D-erythritol kinase, chloroplastic/chromoplastic [Solanum tuberosum]	3.31e-297	XP_006362734.1 PREDICTED: 4-diphosphocytidyl-2-C-methyl-D-erythritol kinase, chloroplastic/chromoplastic [Solanum tuberosum]
816	Soltu.DM.01G005910.1	cystatin B	9.63e-60	XP_006362733.1 PREDICTED: cysteine proteinase inhibitor A-like [Solanum tuberosum]	9.63e-60	XP_006362733.1 PREDICTED: cysteine proteinase inhibitor A-like [Solanum tuberosum]	9.63e-60	XP_006362733.1 PREDICTED: cysteine proteinase inhibitor A-like [Solanum tuberosum]
817	Soltu.DM.01G005910.2	cystatin B	6.48e-62	XP_006362733.1 PREDICTED: cysteine proteinase inhibitor A-like [Solanum tuberosum]	6.48e-62	XP_006362733.1 PREDICTED: cysteine proteinase inhibitor A-like [Solanum tuberosum]	6.48e-62	XP_006362733.1 PREDICTED: cysteine proteinase inhibitor A-like [Solanum tuberosum]
818	Soltu.DM.01G005920.1	dgd1 suppressor	0	XP_006362732.1 PREDICTED: uncharacterized protein LOC102600764 [Solanum tuberosum]	0	XP_006362732.1 PREDICTED: uncharacterized protein LOC102600764 [Solanum tuberosum]	0	XP_006362732.1 PREDICTED: uncharacterized protein LOC102600764 [Solanum tuberosum]
819	Soltu.DM.01G005930.1	Cyclin family protein	0	XP_006362731.1 PREDICTED: G2/mitotic-specific cyclin S13-7-like [Solanum tuberosum]	0	XP_006362731.1 PREDICTED: G2/mitotic-specific cyclin S13-7-like [Solanum tuberosum]	0	XP_006362731.1 PREDICTED: G2/mitotic-specific cyclin S13-7-like [Solanum tuberosum]
820	Soltu.DM.01G005940.1	molybdopterin biosynthesis CNX1 protein / molybdenum cofactor biosynthesis enzyme CNX1 (CNX1)	0	XP_006362730.1 PREDICTED: molybdopterin biosynthesis protein CNX1 [Solanum tuberosum]	0	XP_006362730.1 PREDICTED: molybdopterin biosynthesis protein CNX1 [Solanum tuberosum]	0	XP_006362730.1 PREDICTED: molybdopterin biosynthesis protein CNX1 [Solanum tuberosum]
821	Soltu.DM.01G005950.1	BTB-POZ and MATH domain	2.89e-276	XP_006362728.1 PREDICTED: BTB/POZ and MATH domain-containing protein 4-like [Solanum tuberosum]	2.89e-276	XP_006362728.1 PREDICTED: BTB/POZ and MATH domain-containing protein 4-like [Solanum tuberosum]	2.89e-276	XP_006362728.1 PREDICTED: BTB/POZ and MATH domain-containing protein 4-like [Solanum tuberosum]
822	Soltu.DM.01G005950.2	BTB-POZ and MATH domain	4.84e-227	XP_006362728.1 PREDICTED: BTB/POZ and MATH domain-containing protein 4-like [Solanum tuberosum]	4.84e-227	XP_006362728.1 PREDICTED: BTB/POZ and MATH domain-containing protein 4-like [Solanum tuberosum]	4.84e-227	XP_006362728.1 PREDICTED: BTB/POZ and MATH domain-containing protein 4-like [Solanum tuberosum]
823	Soltu.DM.01G005960.1	myb domain protein	0	XP_015158629.1 PREDICTED: transcription factor GAMYB-like isoform X1 [Solanum tuberosum]	0	XP_015158629.1 PREDICTED: transcription factor GAMYB-like isoform X1 [Solanum tuberosum]	0	XP_015158629.1 PREDICTED: transcription factor GAMYB-like isoform X1 [Solanum tuberosum]
824	Soltu.DM.01G005960.2	myb domain protein	0	XP_015158629.1 PREDICTED: transcription factor GAMYB-like isoform X1 [Solanum tuberosum]	0	XP_015158629.1 PREDICTED: transcription factor GAMYB-like isoform X1 [Solanum tuberosum]	0	XP_015158629.1 PREDICTED: transcription factor GAMYB-like isoform X1 [Solanum tuberosum]
825	Soltu.DM.01G005960.3	myb domain protein	0	XP_015158629.1 PREDICTED: transcription factor GAMYB-like isoform X1 [Solanum tuberosum]	0	XP_015158629.1 PREDICTED: transcription factor GAMYB-like isoform X1 [Solanum tuberosum]	0	XP_015158629.1 PREDICTED: transcription factor GAMYB-like isoform X1 [Solanum tuberosum]
826	Soltu.DM.01G005960.4	myb domain protein	0	XP_015158629.1 PREDICTED: transcription factor GAMYB-like isoform X1 [Solanum tuberosum]	0	XP_015158629.1 PREDICTED: transcription factor GAMYB-like isoform X1 [Solanum tuberosum]	0	XP_015158629.1 PREDICTED: transcription factor GAMYB-like isoform X1 [Solanum tuberosum]
827	Soltu.DM.01G005970.1	SMAD/FHA domain-containing protein	1.54e-134	XP_006362727.1 PREDICTED: uncharacterized protein LOC102598914 [Solanum tuberosum]	1.54e-134	XP_006362727.1 PREDICTED: uncharacterized protein LOC102598914 [Solanum tuberosum]	1.54e-134	XP_006362727.1 PREDICTED: uncharacterized protein LOC102598914 [Solanum tuberosum]
828	Soltu.DM.01G005980.1	C2H2 zinc-finger protein SERRATE (SE)	0	XP_006362725.1 PREDICTED: serrate RNA effector molecule isoform X1 [Solanum tuberosum]	0	XP_006362725.1 PREDICTED: serrate RNA effector molecule isoform X1 [Solanum tuberosum]	0	XP_006362725.1 PREDICTED: serrate RNA effector molecule isoform X1 [Solanum tuberosum]
829	Soltu.DM.01G005980.2	C2H2 zinc-finger protein SERRATE (SE)	0	XP_006362726.1 PREDICTED: serrate RNA effector molecule isoform X2 [Solanum tuberosum]	0	XP_006362726.1 PREDICTED: serrate RNA effector molecule isoform X2 [Solanum tuberosum]	0	XP_006362726.1 PREDICTED: serrate RNA effector molecule isoform X2 [Solanum tuberosum]
830	Soltu.DM.01G005980.3	C2H2 zinc-finger protein SERRATE (SE)	0	XP_006362726.1 PREDICTED: serrate RNA effector molecule isoform X2 [Solanum tuberosum]	0	XP_006362726.1 PREDICTED: serrate RNA effector molecule isoform X2 [Solanum tuberosum]	0	XP_006362726.1 PREDICTED: serrate RNA effector molecule isoform X2 [Solanum tuberosum]
831	Soltu.DM.01G005980.4	C2H2 zinc-finger protein SERRATE (SE)	0	XP_006362725.1 PREDICTED: serrate RNA effector molecule isoform X1 [Solanum tuberosum]	0	XP_006362725.1 PREDICTED: serrate RNA effector molecule isoform X1 [Solanum tuberosum]	0	XP_006362725.1 PREDICTED: serrate RNA effector molecule isoform X1 [Solanum tuberosum]
832	Soltu.DM.01G005990.1	AP2/B3-like transcriptional factor family protein	7.42e-32	XP_015169163.1 PREDICTED: B3 domain-containing protein Os01g0234100-like [Solanum tuberosum]	2.23e-66	KAG5600248.1 hypothetical protein H5410_031618, partial [Solanum commersonii]	2.23e-66	KAG5600248.1 hypothetical protein H5410_031618, partial [Solanum commersonii]
833	Soltu.DM.01G006000.1	AP2/B3-like transcriptional factor family protein	1.1e-28	XP_015169163.1 PREDICTED: B3 domain-containing protein Os01g0234100-like [Solanum tuberosum]	1.83e-48	KAG5625274.1 hypothetical protein H5410_010492 [Solanum commersonii]	1.83e-48	KAG5625274.1 hypothetical protein H5410_010492 [Solanum commersonii]
834	Soltu.DM.01G006010.1	Ribosomal protein L7Ae/L30e/S12e/Gadd45 family protein	4.91e-71	XP_006366969.1 PREDICTED: 60S ribosomal protein L30-like [Solanum tuberosum]	4.31e-89	KAG5629113.1 hypothetical protein H5410_000830 [Solanum commersonii]	4.31e-89	KAG5629113.1 hypothetical protein H5410_000830 [Solanum commersonii]
835	Soltu.DM.01G006020.1	hypothetical protein
836	Soltu.DM.01G006030.1	DNA-binding bromodomain-containing protein	0.000331	XP_006359167.1 PREDICTED: ankyrin repeat, bromo and BTB domain-containing protein DDB_G0293800 [Solanum tuberosum]	2.74e-54	KAG5629157.1 hypothetical protein H5410_000874 [Solanum commersonii]	2.74e-54	KAG5629157.1 hypothetical protein H5410_000874 [Solanum commersonii]
837	Soltu.DM.01G006040.1	Mannose-binding lectin superfamily protein	3.94e-68	XP_006367878.1 PREDICTED: inactive protein RESTRICTED TEV MOVEMENT 1-like [Solanum tuberosum]	3.94e-68	XP_006367878.1 PREDICTED: inactive protein RESTRICTED TEV MOVEMENT 1-like [Solanum tuberosum]	3.94e-68	XP_006367878.1 PREDICTED: inactive protein RESTRICTED TEV MOVEMENT 1-like [Solanum tuberosum]
838	Soltu.DM.01G006050.1	DNA-binding bromodomain-containing protein			2.85e-97	KAG5629157.1 hypothetical protein H5410_000874 [Solanum commersonii]	2.85e-97	KAG5629157.1 hypothetical protein H5410_000874 [Solanum commersonii]
839	Soltu.DM.01G006060.1	DNA-binding bromodomain-containing protein			4.72e-164	KAG5629157.1 hypothetical protein H5410_000874 [Solanum commersonii]	4.72e-164	KAG5629157.1 hypothetical protein H5410_000874 [Solanum commersonii]
840	Soltu.DM.01G006070.1	DNA-binding bromodomain-containing protein			9.11e-171	KAG5629157.1 hypothetical protein H5410_000874 [Solanum commersonii]	9.11e-171	KAG5629157.1 hypothetical protein H5410_000874 [Solanum commersonii]
841	Soltu.DM.01G006080.1	histone deacetylase	4.52e-65	XP_015159448.1 PREDICTED: histone deacetylase 14 isoform X4 [Solanum tuberosum]	1.62e-65	KAG5629145.1 hypothetical protein H5410_000862, partial [Solanum commersonii]	1.87e-66	TMW85015.1 hypothetical protein EJD97_023926 [Solanum chilense]
842	Soltu.DM.01G006090.1	histone deacetylase	8.5e-134	XP_015159447.1 PREDICTED: histone deacetylase 14 isoform X3 [Solanum tuberosum]	8.5e-134	XP_015159447.1 PREDICTED: histone deacetylase 14 isoform X3 [Solanum tuberosum]	8.5e-134	XP_015159447.1 PREDICTED: histone deacetylase 14 isoform X3 [Solanum tuberosum]
843	Soltu.DM.01G006090.2	histone deacetylase	2.43e-127	XP_015159447.1 PREDICTED: histone deacetylase 14 isoform X3 [Solanum tuberosum]	2.43e-127	XP_015159447.1 PREDICTED: histone deacetylase 14 isoform X3 [Solanum tuberosum]	2.43e-127	XP_015159447.1 PREDICTED: histone deacetylase 14 isoform X3 [Solanum tuberosum]
844	Soltu.DM.01G006090.3	histone deacetylase	9.38e-135	XP_015159447.1 PREDICTED: histone deacetylase 14 isoform X3 [Solanum tuberosum]	9.38e-135	XP_015159447.1 PREDICTED: histone deacetylase 14 isoform X3 [Solanum tuberosum]	9.38e-135	XP_015159447.1 PREDICTED: histone deacetylase 14 isoform X3 [Solanum tuberosum]
845	Soltu.DM.01G006090.4	histone deacetylase	2.6e-116	XP_015159447.1 PREDICTED: histone deacetylase 14 isoform X3 [Solanum tuberosum]	2.6e-116	XP_015159447.1 PREDICTED: histone deacetylase 14 isoform X3 [Solanum tuberosum]	2.6e-116	XP_015159447.1 PREDICTED: histone deacetylase 14 isoform X3 [Solanum tuberosum]
846	Soltu.DM.01G006090.5	histone deacetylase	2.08e-116	XP_015159447.1 PREDICTED: histone deacetylase 14 isoform X3 [Solanum tuberosum]	2.08e-116	XP_015159447.1 PREDICTED: histone deacetylase 14 isoform X3 [Solanum tuberosum]	2.08e-116	XP_015159447.1 PREDICTED: histone deacetylase 14 isoform X3 [Solanum tuberosum]
847	Soltu.DM.01G006090.6	histone deacetylase	2.5e-116	XP_015159447.1 PREDICTED: histone deacetylase 14 isoform X3 [Solanum tuberosum]	2.5e-116	XP_015159447.1 PREDICTED: histone deacetylase 14 isoform X3 [Solanum tuberosum]	2.5e-116	XP_015159447.1 PREDICTED: histone deacetylase 14 isoform X3 [Solanum tuberosum]
848	Soltu.DM.01G006090.7	histone deacetylase	2.6e-135	XP_015159447.1 PREDICTED: histone deacetylase 14 isoform X3 [Solanum tuberosum]	2.6e-135	XP_015159447.1 PREDICTED: histone deacetylase 14 isoform X3 [Solanum tuberosum]	2.6e-135	XP_015159447.1 PREDICTED: histone deacetylase 14 isoform X3 [Solanum tuberosum]
849	Soltu.DM.01G006090.8	histone deacetylase	1.12e-106	XP_015159447.1 PREDICTED: histone deacetylase 14 isoform X3 [Solanum tuberosum]	1.12e-106	XP_015159447.1 PREDICTED: histone deacetylase 14 isoform X3 [Solanum tuberosum]	1.12e-106	XP_015159447.1 PREDICTED: histone deacetylase 14 isoform X3 [Solanum tuberosum]
850	Soltu.DM.01G006090.9	histone deacetylase	9.54e-101	XP_015159449.1 PREDICTED: uncharacterized protein LOC102590079 [Solanum tuberosum]	9.54e-101	XP_015159449.1 PREDICTED: uncharacterized protein LOC102590079 [Solanum tuberosum]	9.54e-101	XP_015159449.1 PREDICTED: uncharacterized protein LOC102590079 [Solanum tuberosum]
851	Soltu.DM.01G006100.1	dicer-like	4.86e-22	XP_015166709.1 PREDICTED: endoribonuclease Dicer homolog 2-like [Solanum tuberosum]	6.87e-24	KAG5629174.1 hypothetical protein H5410_000891, partial [Solanum commersonii]	6.87e-24	KAG5629174.1 hypothetical protein H5410_000891, partial [Solanum commersonii]
852	Soltu.DM.01G006110.1	hypothetical protein	2.5e-09	XP_015166709.1 PREDICTED: endoribonuclease Dicer homolog 2-like [Solanum tuberosum]	8.65e-23	KAG5629156.1 hypothetical protein H5410_000873 [Solanum commersonii]	8.65e-23	KAG5629156.1 hypothetical protein H5410_000873 [Solanum commersonii]
853	Soltu.DM.01G006120.1	DNA-binding bromodomain-containing protein			7.46e-57	KAG5629157.1 hypothetical protein H5410_000874 [Solanum commersonii]	7.46e-57	KAG5629157.1 hypothetical protein H5410_000874 [Solanum commersonii]
854	Soltu.DM.01G006130.1	DNA-binding bromodomain-containing protein			1.66e-79	KAG5629157.1 hypothetical protein H5410_000874 [Solanum commersonii]	1.66e-79	KAG5629157.1 hypothetical protein H5410_000874 [Solanum commersonii]
855	Soltu.DM.01G006140.1	hypothetical protein
856	Soltu.DM.01G006150.1	DNA-binding bromodomain-containing protein			5.29e-51	KAG5629160.1 hypothetical protein H5410_000877 [Solanum commersonii]	5.29e-51	KAG5629160.1 hypothetical protein H5410_000877 [Solanum commersonii]
857	Soltu.DM.01G006160.1	histone deacetylase	0	XP_006364494.1 PREDICTED: histone deacetylase 14 isoform X1 [Solanum tuberosum]	0	XP_006364494.1 PREDICTED: histone deacetylase 14 isoform X1 [Solanum tuberosum]	0	XP_006364494.1 PREDICTED: histone deacetylase 14 isoform X1 [Solanum tuberosum]
858	Soltu.DM.01G006170.1	dicer-like	2.73e-33	XP_015169591.1 PREDICTED: endoribonuclease Dicer homolog 2-like isoform X2 [Solanum tuberosum]	2.54e-48	KAG5629174.1 hypothetical protein H5410_000891, partial [Solanum commersonii]	2.54e-48	KAG5629174.1 hypothetical protein H5410_000891, partial [Solanum commersonii]
859	Soltu.DM.01G006180.1	dicer-like	2.02e-83	XP_015169591.1 PREDICTED: endoribonuclease Dicer homolog 2-like isoform X2 [Solanum tuberosum]	2.02e-83	XP_015169591.1 PREDICTED: endoribonuclease Dicer homolog 2-like isoform X2 [Solanum tuberosum]	4.86e-84	XP_016550310.1 PREDICTED: endoribonuclease Dicer homolog 2-like [Capsicum annuum]
860	Soltu.DM.01G006190.1	conserved hypothetical protein	5.72e-151	XP_006364493.1 PREDICTED: uncharacterized protein LOC102589420 [Solanum tuberosum]	5.72e-151	XP_006364493.1 PREDICTED: uncharacterized protein LOC102589420 [Solanum tuberosum]<>KAG5629184.1 hypothetical protein H5410_000901 [Solanum commersonii]	5.72e-151	XP_006364493.1 PREDICTED: uncharacterized protein LOC102589420 [Solanum tuberosum]<>KAG5629184.1 hypothetical protein H5410_000901 [Solanum commersonii]
861	Soltu.DM.01G006200.1	Late embryogenesis abundant (LEA) hydroxyproline-rich glycoprotein family	8.91e-174	NP_001275943.1 uncharacterized protein LOC102589097 [Solanum tuberosum]<>AFI81519.1 LEA2-1 [Solanum tuberosum]	8.91e-174	NP_001275943.1 uncharacterized protein LOC102589097 [Solanum tuberosum]<>AFI81519.1 LEA2-1 [Solanum tuberosum]	8.91e-174	NP_001275943.1 uncharacterized protein LOC102589097 [Solanum tuberosum]<>AFI81519.1 LEA2-1 [Solanum tuberosum]
862	Soltu.DM.01G006210.1	Ethylene insensitive 3 family protein	0	XP_006364491.1 PREDICTED: protein ETHYLENE INSENSITIVE 3-like [Solanum tuberosum]	0	KAG5629189.1 hypothetical protein H5410_000906 [Solanum commersonii]	0	KAG5629189.1 hypothetical protein H5410_000906 [Solanum commersonii]
863	Soltu.DM.01G006220.1	Cobalamin-independent synthase family protein	0	XP_006364490.2 PREDICTED: 5-methyltetrahydropteroyltriglutamate--homocysteine methyltransferase-like [Solanum tuberosum]	0	XP_006364490.2 PREDICTED: 5-methyltetrahydropteroyltriglutamate--homocysteine methyltransferase-like [Solanum tuberosum]	0	XP_006364490.2 PREDICTED: 5-methyltetrahydropteroyltriglutamate--homocysteine methyltransferase-like [Solanum tuberosum]
864	Soltu.DM.01G006230.1	double-stranded-RNA-binding protein	1.01e-290	XP_015159444.1 PREDICTED: double-stranded RNA-binding protein 1-like [Solanum tuberosum]	1.37e-293	KAG5629192.1 hypothetical protein H5410_000909 [Solanum commersonii]	1.37e-293	KAG5629192.1 hypothetical protein H5410_000909 [Solanum commersonii]
865	Soltu.DM.01G006240.1	HSP20-like chaperones superfamily protein	7.37e-121	XP_015159445.1 PREDICTED: inactive protein RESTRICTED TEV MOVEMENT 2-like [Solanum tuberosum]	7.37e-121	XP_015159445.1 PREDICTED: inactive protein RESTRICTED TEV MOVEMENT 2-like [Solanum tuberosum]	7.37e-121	XP_015159445.1 PREDICTED: inactive protein RESTRICTED TEV MOVEMENT 2-like [Solanum tuberosum]
866	Soltu.DM.01G006250.1	HSP20-like chaperones superfamily protein	5.94e-139	XP_006364496.1 PREDICTED: inactive protein RESTRICTED TEV MOVEMENT 2-like isoform X2 [Solanum tuberosum]	5.94e-139	XP_006364496.1 PREDICTED: inactive protein RESTRICTED TEV MOVEMENT 2-like isoform X2 [Solanum tuberosum]	5.94e-139	XP_006364496.1 PREDICTED: inactive protein RESTRICTED TEV MOVEMENT 2-like isoform X2 [Solanum tuberosum]
867	Soltu.DM.01G006260.1	HSP20-like chaperones superfamily protein	2.34e-144	XP_015159451.1 PREDICTED: inactive protein RESTRICTED TEV MOVEMENT 2-like isoform X3 [Solanum tuberosum]	2.34e-144	XP_015159451.1 PREDICTED: inactive protein RESTRICTED TEV MOVEMENT 2-like isoform X3 [Solanum tuberosum]	2.34e-144	XP_015159451.1 PREDICTED: inactive protein RESTRICTED TEV MOVEMENT 2-like isoform X3 [Solanum tuberosum]
868	Soltu.DM.01G006270.1	aldehyde oxidase	0	XP_006364489.1 PREDICTED: abscisic-aldehyde oxidase-like [Solanum tuberosum]	0	XP_006364489.1 PREDICTED: abscisic-aldehyde oxidase-like [Solanum tuberosum]	0	XP_006364489.1 PREDICTED: abscisic-aldehyde oxidase-like [Solanum tuberosum]
869	Soltu.DM.01G006280.1	hypothetical protein
870	Soltu.DM.01G006290.1	Glycosyl hydrolase family protein	1.71e-58	XP_006367581.1 PREDICTED: beta-glucosidase BoGH3B-like [Solanum tuberosum]	8.05e-59	KAG5629199.1 hypothetical protein H5410_000916 [Solanum commersonii]	8.05e-59	KAG5629199.1 hypothetical protein H5410_000916 [Solanum commersonii]
871	Soltu.DM.01G006300.1	Glycosyl hydrolase family protein	0	XP_006367581.1 PREDICTED: beta-glucosidase BoGH3B-like [Solanum tuberosum]	0	XP_006367581.1 PREDICTED: beta-glucosidase BoGH3B-like [Solanum tuberosum]	0	XP_006367581.1 PREDICTED: beta-glucosidase BoGH3B-like [Solanum tuberosum]
872	Soltu.DM.01G006310.1	DUF3148 domain containing protein	4.34e-74	XP_006367580.1 PREDICTED: uncharacterized protein LOC102592680 [Solanum tuberosum]	4.34e-74	XP_006367580.1 PREDICTED: uncharacterized protein LOC102592680 [Solanum tuberosum]	4.34e-74	XP_006367580.1 PREDICTED: uncharacterized protein LOC102592680 [Solanum tuberosum]
873	Soltu.DM.01G006320.1	conserved hypothetical protein	5.63e-94	XP_015161004.1 PREDICTED: uncharacterized protein LOC107059099 [Solanum tuberosum]	5.63e-94	XP_015161004.1 PREDICTED: uncharacterized protein LOC107059099 [Solanum tuberosum]	5.63e-94	XP_015161004.1 PREDICTED: uncharacterized protein LOC107059099 [Solanum tuberosum]
874	Soltu.DM.01G006330.1	Protein of unknown function (DUF3049)	0	XP_015161003.1 PREDICTED: protein FAF-like, chloroplastic [Solanum tuberosum]	0	XP_015161003.1 PREDICTED: protein FAF-like, chloroplastic [Solanum tuberosum]	0	XP_015161003.1 PREDICTED: protein FAF-like, chloroplastic [Solanum tuberosum]
875	Soltu.DM.01G006340.1	Protein of unknown function (DUF3049)	0	XP_015161002.1 PREDICTED: protein FAF-like, chloroplastic [Solanum tuberosum]	0	XP_015161002.1 PREDICTED: protein FAF-like, chloroplastic [Solanum tuberosum]	0	XP_015161002.1 PREDICTED: protein FAF-like, chloroplastic [Solanum tuberosum]
876	Soltu.DM.01G006350.1	BRI1 suppressor 1 (BSU1)-like	0	XP_006367582.1 PREDICTED: serine/threonine-protein phosphatase BSL3-like [Solanum tuberosum]	0	XP_006367582.1 PREDICTED: serine/threonine-protein phosphatase BSL3-like [Solanum tuberosum]	0	XP_006367582.1 PREDICTED: serine/threonine-protein phosphatase BSL3-like [Solanum tuberosum]
877	Soltu.DM.01G006350.2	BRI1 suppressor 1 (BSU1)-like	0	XP_006367582.1 PREDICTED: serine/threonine-protein phosphatase BSL3-like [Solanum tuberosum]	0	XP_006367582.1 PREDICTED: serine/threonine-protein phosphatase BSL3-like [Solanum tuberosum]	0	XP_006367582.1 PREDICTED: serine/threonine-protein phosphatase BSL3-like [Solanum tuberosum]
878	Soltu.DM.01G006360.1	BRI1 suppressor 1 (BSU1)-like	2.88e-176	XP_015161216.1 PREDICTED: serine/threonine-protein phosphatase BSL3-like [Solanum tuberosum]	2.88e-176	XP_015161216.1 PREDICTED: serine/threonine-protein phosphatase BSL3-like [Solanum tuberosum]	2.88e-176	XP_015161216.1 PREDICTED: serine/threonine-protein phosphatase BSL3-like [Solanum tuberosum]
879	Soltu.DM.01G006370.1	hypothetical protein			2.41e-145	KAG5590298.1 hypothetical protein H5410_040812 [Solanum commersonii]	2.41e-145	KAG5590298.1 hypothetical protein H5410_040812 [Solanum commersonii]
880	Soltu.DM.01G006380.1	CLP-similar protein	0	XP_006367862.1 PREDICTED: protein CLP1 homolog [Solanum tuberosum]<>XP_006367863.1 PREDICTED: protein CLP1 homolog [Solanum tuberosum]<>XP_006367864.1 PREDICTED: protein CLP1 homolog [Solanum tuberosum]<>XP_006367865.1 PREDICTED: protein CLP1 homolog [Solanum tuberosum]<>XP_006367866.1 PREDICTED: protein CLP1 homolog [Solanum tuberosum]<>XP_015161215.1 PREDICTED: protein CLP1 homolog [Solanum tub…	0	XP_006367862.1 PREDICTED: protein CLP1 homolog [Solanum tuberosum]<>XP_006367863.1 PREDICTED: protein CLP1 homolog [Solanum tuberosum]<>XP_006367864.1 PREDICTED: protein CLP1 homolog [Solanum tuberosum]<>XP_006367865.1 PREDICTED: protein CLP1 homolog [Solanum tuberosum]<>XP_006367866.1 PREDICTED: protein CLP1 homolog [Solanum tuberosum]<>XP_015161215.1 PREDICTED: protein CLP1 homolog [Solanum tub…	0	PHT59448.1 Protein CLP1 -like protein [Capsicum baccatum]
881	Soltu.DM.01G006380.2	CLP-similar protein	0	XP_006367862.1 PREDICTED: protein CLP1 homolog [Solanum tuberosum]<>XP_006367863.1 PREDICTED: protein CLP1 homolog [Solanum tuberosum]<>XP_006367864.1 PREDICTED: protein CLP1 homolog [Solanum tuberosum]<>XP_006367865.1 PREDICTED: protein CLP1 homolog [Solanum tuberosum]<>XP_006367866.1 PREDICTED: protein CLP1 homolog [Solanum tuberosum]<>XP_015161215.1 PREDICTED: protein CLP1 homolog [Solanum tub…	0	XP_006367862.1 PREDICTED: protein CLP1 homolog [Solanum tuberosum]<>XP_006367863.1 PREDICTED: protein CLP1 homolog [Solanum tuberosum]<>XP_006367864.1 PREDICTED: protein CLP1 homolog [Solanum tuberosum]<>XP_006367865.1 PREDICTED: protein CLP1 homolog [Solanum tuberosum]<>XP_006367866.1 PREDICTED: protein CLP1 homolog [Solanum tuberosum]<>XP_015161215.1 PREDICTED: protein CLP1 homolog [Solanum tub…	0	PHT59448.1 Protein CLP1 -like protein [Capsicum baccatum]
882	Soltu.DM.01G006380.3	CLP-similar protein	0	XP_006367862.1 PREDICTED: protein CLP1 homolog [Solanum tuberosum]<>XP_006367863.1 PREDICTED: protein CLP1 homolog [Solanum tuberosum]<>XP_006367864.1 PREDICTED: protein CLP1 homolog [Solanum tuberosum]<>XP_006367865.1 PREDICTED: protein CLP1 homolog [Solanum tuberosum]<>XP_006367866.1 PREDICTED: protein CLP1 homolog [Solanum tuberosum]<>XP_015161215.1 PREDICTED: protein CLP1 homolog [Solanum tub…	0	XP_006367862.1 PREDICTED: protein CLP1 homolog [Solanum tuberosum]<>XP_006367863.1 PREDICTED: protein CLP1 homolog [Solanum tuberosum]<>XP_006367864.1 PREDICTED: protein CLP1 homolog [Solanum tuberosum]<>XP_006367865.1 PREDICTED: protein CLP1 homolog [Solanum tuberosum]<>XP_006367866.1 PREDICTED: protein CLP1 homolog [Solanum tuberosum]<>XP_015161215.1 PREDICTED: protein CLP1 homolog [Solanum tub…	0	PHT59448.1 Protein CLP1 -like protein [Capsicum baccatum]
883	Soltu.DM.01G006380.4	CLP-similar protein	0	XP_006367862.1 PREDICTED: protein CLP1 homolog [Solanum tuberosum]<>XP_006367863.1 PREDICTED: protein CLP1 homolog [Solanum tuberosum]<>XP_006367864.1 PREDICTED: protein CLP1 homolog [Solanum tuberosum]<>XP_006367865.1 PREDICTED: protein CLP1 homolog [Solanum tuberosum]<>XP_006367866.1 PREDICTED: protein CLP1 homolog [Solanum tuberosum]<>XP_015161215.1 PREDICTED: protein CLP1 homolog [Solanum tub…	0	XP_006367862.1 PREDICTED: protein CLP1 homolog [Solanum tuberosum]<>XP_006367863.1 PREDICTED: protein CLP1 homolog [Solanum tuberosum]<>XP_006367864.1 PREDICTED: protein CLP1 homolog [Solanum tuberosum]<>XP_006367865.1 PREDICTED: protein CLP1 homolog [Solanum tuberosum]<>XP_006367866.1 PREDICTED: protein CLP1 homolog [Solanum tuberosum]<>XP_015161215.1 PREDICTED: protein CLP1 homolog [Solanum tub…	0	XP_006367862.1 PREDICTED: protein CLP1 homolog [Solanum tuberosum]<>XP_006367863.1 PREDICTED: protein CLP1 homolog [Solanum tuberosum]<>XP_006367864.1 PREDICTED: protein CLP1 homolog [Solanum tuberosum]<>XP_006367865.1 PREDICTED: protein CLP1 homolog [Solanum tuberosum]<>XP_006367866.1 PREDICTED: protein CLP1 homolog [Solanum tuberosum]<>XP_015161215.1 PREDICTED: protein CLP1 homolog [Solanum tub…
884	Soltu.DM.01G006380.5	CLP-similar protein	1.08e-303	XP_006367862.1 PREDICTED: protein CLP1 homolog [Solanum tuberosum]<>XP_006367863.1 PREDICTED: protein CLP1 homolog [Solanum tuberosum]<>XP_006367864.1 PREDICTED: protein CLP1 homolog [Solanum tuberosum]<>XP_006367865.1 PREDICTED: protein CLP1 homolog [Solanum tuberosum]<>XP_006367866.1 PREDICTED: protein CLP1 homolog [Solanum tuberosum]<>XP_015161215.1 PREDICTED: protein CLP1 homolog [Solanum tub…	1.08e-303	XP_006367862.1 PREDICTED: protein CLP1 homolog [Solanum tuberosum]<>XP_006367863.1 PREDICTED: protein CLP1 homolog [Solanum tuberosum]<>XP_006367864.1 PREDICTED: protein CLP1 homolog [Solanum tuberosum]<>XP_006367865.1 PREDICTED: protein CLP1 homolog [Solanum tuberosum]<>XP_006367866.1 PREDICTED: protein CLP1 homolog [Solanum tuberosum]<>XP_015161215.1 PREDICTED: protein CLP1 homolog [Solanum tub…	4.78e-306	PHT59448.1 Protein CLP1 -like protein [Capsicum baccatum]
885	Soltu.DM.01G006380.6	CLP-similar protein	5.83e-304	XP_006367862.1 PREDICTED: protein CLP1 homolog [Solanum tuberosum]<>XP_006367863.1 PREDICTED: protein CLP1 homolog [Solanum tuberosum]<>XP_006367864.1 PREDICTED: protein CLP1 homolog [Solanum tuberosum]<>XP_006367865.1 PREDICTED: protein CLP1 homolog [Solanum tuberosum]<>XP_006367866.1 PREDICTED: protein CLP1 homolog [Solanum tuberosum]<>XP_015161215.1 PREDICTED: protein CLP1 homolog [Solanum tub…	5.83e-304	XP_006367862.1 PREDICTED: protein CLP1 homolog [Solanum tuberosum]<>XP_006367863.1 PREDICTED: protein CLP1 homolog [Solanum tuberosum]<>XP_006367864.1 PREDICTED: protein CLP1 homolog [Solanum tuberosum]<>XP_006367865.1 PREDICTED: protein CLP1 homolog [Solanum tuberosum]<>XP_006367866.1 PREDICTED: protein CLP1 homolog [Solanum tuberosum]<>XP_015161215.1 PREDICTED: protein CLP1 homolog [Solanum tub…	1.1e-307	PHT59448.1 Protein CLP1 -like protein [Capsicum baccatum]
886	Soltu.DM.01G006380.7	CLP-similar protein	1.15e-281	XP_006367862.1 PREDICTED: protein CLP1 homolog [Solanum tuberosum]<>XP_006367863.1 PREDICTED: protein CLP1 homolog [Solanum tuberosum]<>XP_006367864.1 PREDICTED: protein CLP1 homolog [Solanum tuberosum]<>XP_006367865.1 PREDICTED: protein CLP1 homolog [Solanum tuberosum]<>XP_006367866.1 PREDICTED: protein CLP1 homolog [Solanum tuberosum]<>XP_015161215.1 PREDICTED: protein CLP1 homolog [Solanum tub…	1.15e-281	XP_006367862.1 PREDICTED: protein CLP1 homolog [Solanum tuberosum]<>XP_006367863.1 PREDICTED: protein CLP1 homolog [Solanum tuberosum]<>XP_006367864.1 PREDICTED: protein CLP1 homolog [Solanum tuberosum]<>XP_006367865.1 PREDICTED: protein CLP1 homolog [Solanum tuberosum]<>XP_006367866.1 PREDICTED: protein CLP1 homolog [Solanum tuberosum]<>XP_015161215.1 PREDICTED: protein CLP1 homolog [Solanum tub…	1.64e-287	PHT59448.1 Protein CLP1 -like protein [Capsicum baccatum]
887	Soltu.DM.01G006380.8	CLP-similar protein	3.42e-248	XP_006367862.1 PREDICTED: protein CLP1 homolog [Solanum tuberosum]<>XP_006367863.1 PREDICTED: protein CLP1 homolog [Solanum tuberosum]<>XP_006367864.1 PREDICTED: protein CLP1 homolog [Solanum tuberosum]<>XP_006367865.1 PREDICTED: protein CLP1 homolog [Solanum tuberosum]<>XP_006367866.1 PREDICTED: protein CLP1 homolog [Solanum tuberosum]<>XP_015161215.1 PREDICTED: protein CLP1 homolog [Solanum tub…	3.42e-248	XP_006367862.1 PREDICTED: protein CLP1 homolog [Solanum tuberosum]<>XP_006367863.1 PREDICTED: protein CLP1 homolog [Solanum tuberosum]<>XP_006367864.1 PREDICTED: protein CLP1 homolog [Solanum tuberosum]<>XP_006367865.1 PREDICTED: protein CLP1 homolog [Solanum tuberosum]<>XP_006367866.1 PREDICTED: protein CLP1 homolog [Solanum tuberosum]<>XP_015161215.1 PREDICTED: protein CLP1 homolog [Solanum tub…	3.42e-248	XP_006367862.1 PREDICTED: protein CLP1 homolog [Solanum tuberosum]<>XP_006367863.1 PREDICTED: protein CLP1 homolog [Solanum tuberosum]<>XP_006367864.1 PREDICTED: protein CLP1 homolog [Solanum tuberosum]<>XP_006367865.1 PREDICTED: protein CLP1 homolog [Solanum tuberosum]<>XP_006367866.1 PREDICTED: protein CLP1 homolog [Solanum tuberosum]<>XP_015161215.1 PREDICTED: protein CLP1 homolog [Solanum tub…
888	Soltu.DM.01G006390.1	NIMA (never in mitosis, gene A)-related	0	XP_006362627.1 PREDICTED: serine/threonine-protein kinase Nek5-like [Solanum tuberosum]	0	XP_006362627.1 PREDICTED: serine/threonine-protein kinase Nek5-like [Solanum tuberosum]	0	XP_006362627.1 PREDICTED: serine/threonine-protein kinase Nek5-like [Solanum tuberosum]
889	Soltu.DM.01G006400.1	Ergosterol biosynthesis ERG4/ERG24 family	0	XP_006362628.1 PREDICTED: 7-dehydrocholesterol reductase-like [Solanum tuberosum]	0	XP_006362628.1 PREDICTED: 7-dehydrocholesterol reductase-like [Solanum tuberosum]	0	XP_006362628.1 PREDICTED: 7-dehydrocholesterol reductase-like [Solanum tuberosum]
890	Soltu.DM.01G006410.1	plant U-box	5.64e-297	XP_006362629.1 PREDICTED: E3 ubiquitin-protein ligase PUB23-like [Solanum tuberosum]	5.64e-297	XP_006362629.1 PREDICTED: E3 ubiquitin-protein ligase PUB23-like [Solanum tuberosum]	5.64e-297	XP_006362629.1 PREDICTED: E3 ubiquitin-protein ligase PUB23-like [Solanum tuberosum]
891	Soltu.DM.01G006420.1	plant U-box	0	XP_015158571.1 PREDICTED: E3 ubiquitin-protein ligase PUB23-like [Solanum tuberosum]	0	XP_015158571.1 PREDICTED: E3 ubiquitin-protein ligase PUB23-like [Solanum tuberosum]	0	XP_015158571.1 PREDICTED: E3 ubiquitin-protein ligase PUB23-like [Solanum tuberosum]
892	Soltu.DM.01G006430.1	hypothetical protein			1.5e-72	KAG5629232.1 hypothetical protein H5410_000949 [Solanum commersonii]	1.5e-72	KAG5629232.1 hypothetical protein H5410_000949 [Solanum commersonii]
893	Soltu.DM.01G006440.1	IQ-domain	0	XP_015158560.1 PREDICTED: protein IQ-DOMAIN 14-like isoform X1 [Solanum tuberosum]	0	XP_015158560.1 PREDICTED: protein IQ-DOMAIN 14-like isoform X1 [Solanum tuberosum]	0	XP_015158560.1 PREDICTED: protein IQ-DOMAIN 14-like isoform X1 [Solanum tuberosum]
894	Soltu.DM.01G006450.1	Polynucleotidyl transferase, ribonuclease H-like superfamily protein	1.32e-156	XP_006362644.1 PREDICTED: probable CCR4-associated factor 1 homolog 9 [Solanum tuberosum]	1.32e-156	XP_006362644.1 PREDICTED: probable CCR4-associated factor 1 homolog 9 [Solanum tuberosum]	4.61e-157	XP_004228869.1 probable CCR4-associated factor 1 homolog 9 [Solanum lycopersicum]
895	Soltu.DM.01G006460.1	Polynucleotidyl transferase, ribonuclease H-like superfamily protein	3.91e-167	XP_006362644.1 PREDICTED: probable CCR4-associated factor 1 homolog 9 [Solanum tuberosum]	3.91e-167	XP_006362644.1 PREDICTED: probable CCR4-associated factor 1 homolog 9 [Solanum tuberosum]	3.91e-167	XP_006362644.1 PREDICTED: probable CCR4-associated factor 1 homolog 9 [Solanum tuberosum]
896	Soltu.DM.01G006470.1	Polynucleotidyl transferase, ribonuclease H-like superfamily protein	1.93e-143	XP_006362645.1 PREDICTED: probable CCR4-associated factor 1 homolog 11 [Solanum tuberosum]	1.93e-143	XP_006362645.1 PREDICTED: probable CCR4-associated factor 1 homolog 11 [Solanum tuberosum]	1.93e-143	XP_006362645.1 PREDICTED: probable CCR4-associated factor 1 homolog 11 [Solanum tuberosum]
897	Soltu.DM.01G006480.1	conserved hypothetical protein			2.48e-62	KAG5629236.1 hypothetical protein H5410_000953 [Solanum commersonii]	2.48e-62	KAG5629236.1 hypothetical protein H5410_000953 [Solanum commersonii]
898	Soltu.DM.01G006490.1	cytochrome P450, family 98, subfamily A, polypeptide	0	XP_006362631.1 PREDICTED: cytochrome P450 98A2-like [Solanum tuberosum]	0	XP_006362631.1 PREDICTED: cytochrome P450 98A2-like [Solanum tuberosum]	0	XP_006362631.1 PREDICTED: cytochrome P450 98A2-like [Solanum tuberosum]
899	Soltu.DM.01G006500.1	cytochrome P450, family 98, subfamily A, polypeptide	0	XP_006362632.1 PREDICTED: cytochrome P450 98A2-like [Solanum tuberosum]	0	XP_006362632.1 PREDICTED: cytochrome P450 98A2-like [Solanum tuberosum]	0	XP_006362632.1 PREDICTED: cytochrome P450 98A2-like [Solanum tuberosum]
900	Soltu.DM.01G006510.1	conserved hypothetical protein	8.13e-261	XP_006362634.1 PREDICTED: nicalin-1-like isoform X2 [Solanum tuberosum]	8.13e-261	XP_006362634.1 PREDICTED: nicalin-1-like isoform X2 [Solanum tuberosum]	8.13e-261	XP_006362634.1 PREDICTED: nicalin-1-like isoform X2 [Solanum tuberosum]
901	Soltu.DM.01G006520.1	hypothetical protein					1.3e-10	PHU21232.1 hypothetical protein BC332_06339 [Capsicum chinense]
902	Soltu.DM.01G006530.1	conserved hypothetical protein	1.18e-126	XP_006362634.1 PREDICTED: nicalin-1-like isoform X2 [Solanum tuberosum]	1.18e-126	XP_006362634.1 PREDICTED: nicalin-1-like isoform X2 [Solanum tuberosum]	1.18e-126	XP_006362634.1 PREDICTED: nicalin-1-like isoform X2 [Solanum tuberosum]
903	Soltu.DM.01G006540.1	decapping	3.46e-241	XP_006362635.1 PREDICTED: mRNA-decapping enzyme-like protein [Solanum tuberosum]	3.46e-241	XP_006362635.1 PREDICTED: mRNA-decapping enzyme-like protein [Solanum tuberosum]	3.46e-241	XP_006362635.1 PREDICTED: mRNA-decapping enzyme-like protein [Solanum tuberosum]
904	Soltu.DM.01G006540.2	decapping	7.49e-139	XP_006362635.1 PREDICTED: mRNA-decapping enzyme-like protein [Solanum tuberosum]	7.49e-139	XP_006362635.1 PREDICTED: mRNA-decapping enzyme-like protein [Solanum tuberosum]	7.49e-139	XP_006362635.1 PREDICTED: mRNA-decapping enzyme-like protein [Solanum tuberosum]
905	Soltu.DM.01G006540.3	decapping	6.96e-179	XP_006362635.1 PREDICTED: mRNA-decapping enzyme-like protein [Solanum tuberosum]	6.96e-179	XP_006362635.1 PREDICTED: mRNA-decapping enzyme-like protein [Solanum tuberosum]	6.96e-179	XP_006362635.1 PREDICTED: mRNA-decapping enzyme-like protein [Solanum tuberosum]
906	Soltu.DM.01G006550.1	root hair specific	3.31e-239	XP_006362646.1 PREDICTED: peroxidase 60-like [Solanum tuberosum]	3.31e-239	XP_006362646.1 PREDICTED: peroxidase 60-like [Solanum tuberosum]	3.31e-239	XP_006362646.1 PREDICTED: peroxidase 60-like [Solanum tuberosum]
907	Soltu.DM.01G006560.1	Peroxidase superfamily protein	3.74e-211	XP_006362647.2 PREDICTED: peroxidase 60-like [Solanum tuberosum]	3.74e-211	XP_006362647.2 PREDICTED: peroxidase 60-like [Solanum tuberosum]	3.74e-211	XP_006362647.2 PREDICTED: peroxidase 60-like [Solanum tuberosum]
908	Soltu.DM.01G006570.1	Leucine-rich receptor-like protein kinase family protein	8.24e-223	XP_015158572.1 PREDICTED: LRR receptor-like serine/threonine-protein kinase FLS2 isoform X1 [Solanum tuberosum]<>XP_015158573.1 PREDICTED: LRR receptor-like serine/threonine-protein kinase FLS2 isoform X1 [Solanum tuberosum]<>XP_015158574.1 PREDICTED: LRR receptor-like serine/threonine-protein kinase FLS2 isoform X1 [Solanum tuberosum]<>XP_015158575.1 PREDICTED: LRR receptor-like serine/threonine…	8.24e-223	XP_015158572.1 PREDICTED: LRR receptor-like serine/threonine-protein kinase FLS2 isoform X1 [Solanum tuberosum]<>XP_015158573.1 PREDICTED: LRR receptor-like serine/threonine-protein kinase FLS2 isoform X1 [Solanum tuberosum]<>XP_015158574.1 PREDICTED: LRR receptor-like serine/threonine-protein kinase FLS2 isoform X1 [Solanum tuberosum]<>XP_015158575.1 PREDICTED: LRR receptor-like serine/threonine…	8.24e-223	XP_015158572.1 PREDICTED: LRR receptor-like serine/threonine-protein kinase FLS2 isoform X1 [Solanum tuberosum]<>XP_015158573.1 PREDICTED: LRR receptor-like serine/threonine-protein kinase FLS2 isoform X1 [Solanum tuberosum]<>XP_015158574.1 PREDICTED: LRR receptor-like serine/threonine-protein kinase FLS2 isoform X1 [Solanum tuberosum]<>XP_015158575.1 PREDICTED: LRR receptor-like serine/threonine…
909	Soltu.DM.01G006580.1	receptor like protein	8.24e-97	XP_015158579.1 PREDICTED: receptor-like protein 12 isoform X4 [Solanum tuberosum]	8.24e-97	XP_015158579.1 PREDICTED: receptor-like protein 12 isoform X4 [Solanum tuberosum]	8.24e-97	XP_015158579.1 PREDICTED: receptor-like protein 12 isoform X4 [Solanum tuberosum]
910	Soltu.DM.01G006590.1	root hair specific	1.45e-147	XP_006362647.2 PREDICTED: peroxidase 60-like [Solanum tuberosum]	2.35e-157	KAG5629267.1 hypothetical protein H5410_000984 [Solanum commersonii]	2.35e-157	KAG5629267.1 hypothetical protein H5410_000984 [Solanum commersonii]
911	Soltu.DM.01G006600.1	receptor like protein	2.71e-99	XP_006362639.1 PREDICTED: LRR receptor-like serine/threonine-protein kinase FLS2 [Solanum tuberosum]	1.14e-123	KAG5629279.1 hypothetical protein H5410_000996 [Solanum commersonii]	1.14e-123	KAG5629279.1 hypothetical protein H5410_000996 [Solanum commersonii]
912	Soltu.DM.01G006610.1	receptor like protein	0	XP_015158565.1 PREDICTED: probable leucine-rich repeat receptor-like protein kinase At1g35710 [Solanum tuberosum]	0	XP_015158565.1 PREDICTED: probable leucine-rich repeat receptor-like protein kinase At1g35710 [Solanum tuberosum]	0	XP_015158565.1 PREDICTED: probable leucine-rich repeat receptor-like protein kinase At1g35710 [Solanum tuberosum]
913	Soltu.DM.01G006620.1	receptor like protein	3.38e-69	XP_015164270.1 PREDICTED: receptor-like protein 2 [Solanum tuberosum]	3.38e-69	XP_015164270.1 PREDICTED: receptor-like protein 2 [Solanum tuberosum]	3.38e-69	XP_015164270.1 PREDICTED: receptor-like protein 2 [Solanum tuberosum]
914	Soltu.DM.01G006630.1	root hair specific	3.59e-143	XP_006362647.2 PREDICTED: peroxidase 60-like [Solanum tuberosum]	3.04e-154	KAG5629244.1 hypothetical protein H5410_000961 [Solanum commersonii]	3.04e-154	KAG5629244.1 hypothetical protein H5410_000961 [Solanum commersonii]
915	Soltu.DM.01G006640.1	receptor like protein	0	XP_006362639.1 PREDICTED: LRR receptor-like serine/threonine-protein kinase FLS2 [Solanum tuberosum]	0	XP_006362639.1 PREDICTED: LRR receptor-like serine/threonine-protein kinase FLS2 [Solanum tuberosum]	0	XP_006362639.1 PREDICTED: LRR receptor-like serine/threonine-protein kinase FLS2 [Solanum tuberosum]
916	Soltu.DM.01G006650.1	hypothetical protein			9.72e-13	KAG5604513.1 hypothetical protein H5410_026005 [Solanum commersonii]	2.61e-16	XP_016467320.1 PREDICTED: uncharacterized protein LOC107789956 [Nicotiana tabacum]
917	Soltu.DM.01G006660.1	root hair specific	2.91e-63	XP_006362647.2 PREDICTED: peroxidase 60-like [Solanum tuberosum]	1.78e-75	KAG5629262.1 hypothetical protein H5410_000979 [Solanum commersonii]	1.78e-75	KAG5629262.1 hypothetical protein H5410_000979 [Solanum commersonii]
918	Soltu.DM.01G006670.1	receptor like protein	0	XP_015158581.1 PREDICTED: probable leucine-rich repeat receptor-like protein kinase At2g33170 [Solanum tuberosum]	0	XP_015158581.1 PREDICTED: probable leucine-rich repeat receptor-like protein kinase At2g33170 [Solanum tuberosum]	0	XP_015158581.1 PREDICTED: probable leucine-rich repeat receptor-like protein kinase At2g33170 [Solanum tuberosum]
919	Soltu.DM.01G006680.1	root hair specific	2.68e-105	XP_015158567.1 PREDICTED: peroxidase 60-like [Solanum tuberosum]	2.68e-105	XP_015158567.1 PREDICTED: peroxidase 60-like [Solanum tuberosum]	2.68e-105	XP_015158567.1 PREDICTED: peroxidase 60-like [Solanum tuberosum]
920	Soltu.DM.01G006690.1	hypothetical protein			1.02e-99	KAG5608473.1 hypothetical protein H5410_019754 [Solanum commersonii]	1.02e-99	KAG5608473.1 hypothetical protein H5410_019754 [Solanum commersonii]
921	Soltu.DM.01G006700.1	receptor like protein	2.75e-165	XP_015158569.1 PREDICTED: probable leucine-rich repeat receptor-like protein kinase At2g33170 [Solanum tuberosum]	2.75e-165	XP_015158569.1 PREDICTED: probable leucine-rich repeat receptor-like protein kinase At2g33170 [Solanum tuberosum]	2.75e-165	XP_015158569.1 PREDICTED: probable leucine-rich repeat receptor-like protein kinase At2g33170 [Solanum tuberosum]
922	Soltu.DM.01G006710.1	hypothetical protein	1.9e-14	XP_015159802.1 PREDICTED: uncharacterized protein LOC107058511 [Solanum tuberosum]	9.81e-31	ABI34321.1 RNase H family protein [Solanum demissum]	1.46e-44	XP_019237530.1 PREDICTED: uncharacterized protein LOC109217719 [Nicotiana attenuata]
923	Soltu.DM.01G006720.1	hypothetical protein	0.000314	XP_015160869.1 PREDICTED: uncharacterized protein LOC107059016 [Solanum tuberosum]	1.93e-16	KAG5604513.1 hypothetical protein H5410_026005 [Solanum commersonii]	8e-20	XP_016467320.1 PREDICTED: uncharacterized protein LOC107789956 [Nicotiana tabacum]
924	Soltu.DM.01G006730.1	root hair specific	1.22e-59	XP_006362647.2 PREDICTED: peroxidase 60-like [Solanum tuberosum]	2.4e-73	KAG5629262.1 hypothetical protein H5410_000979 [Solanum commersonii]	2.4e-73	KAG5629262.1 hypothetical protein H5410_000979 [Solanum commersonii]
925	Soltu.DM.01G006740.1	disease resistance family protein / LRR family protein	0	XP_015158569.1 PREDICTED: probable leucine-rich repeat receptor-like protein kinase At2g33170 [Solanum tuberosum]	0	XP_015158569.1 PREDICTED: probable leucine-rich repeat receptor-like protein kinase At2g33170 [Solanum tuberosum]	0	XP_015158569.1 PREDICTED: probable leucine-rich repeat receptor-like protein kinase At2g33170 [Solanum tuberosum]
926	Soltu.DM.01G006750.1	hypothetical protein
927	Soltu.DM.01G006760.1	receptor like protein	0	XP_015158569.1 PREDICTED: probable leucine-rich repeat receptor-like protein kinase At2g33170 [Solanum tuberosum]	0	XP_015158569.1 PREDICTED: probable leucine-rich repeat receptor-like protein kinase At2g33170 [Solanum tuberosum]	0	XP_015158569.1 PREDICTED: probable leucine-rich repeat receptor-like protein kinase At2g33170 [Solanum tuberosum]
928	Soltu.DM.01G006770.1	disease resistance family protein / LRR family protein	6.99e-121	XP_015158569.1 PREDICTED: probable leucine-rich repeat receptor-like protein kinase At2g33170 [Solanum tuberosum]	5.17e-124	KAG5629248.1 hypothetical protein H5410_000965 [Solanum commersonii]	5.17e-124	KAG5629248.1 hypothetical protein H5410_000965 [Solanum commersonii]
929	Soltu.DM.01G006780.1	UDP-D-apiose/UDP-D-xylose synthase	8.73e-290	NP_001275341.1 UDP-apiose/xylose synthase [Solanum tuberosum]<>ABC75032.1 UDP-apiose/xylose synthase [Solanum tuberosum]	8.73e-290	NP_001275341.1 UDP-apiose/xylose synthase [Solanum tuberosum]<>ABC75032.1 UDP-apiose/xylose synthase [Solanum tuberosum]	8.73e-290	NP_001275341.1 UDP-apiose/xylose synthase [Solanum tuberosum]<>ABC75032.1 UDP-apiose/xylose synthase [Solanum tuberosum]
930	Soltu.DM.01G006790.1	U2 snRNP auxiliary factor small subunit, putative	1.32e-110	XP_015161220.1 PREDICTED: splicing factor U2af small subunit A-like [Solanum tuberosum]	1.32e-110	XP_015161220.1 PREDICTED: splicing factor U2af small subunit A-like [Solanum tuberosum]	1.32e-110	XP_015161220.1 PREDICTED: splicing factor U2af small subunit A-like [Solanum tuberosum]
931	Soltu.DM.01G006800.1	conserved hypothetical protein	3.19e-127	XP_006367869.1 PREDICTED: uncharacterized protein At4g22758-like [Solanum tuberosum]	3.19e-127	XP_006367869.1 PREDICTED: uncharacterized protein At4g22758-like [Solanum tuberosum]	3.19e-127	XP_006367869.1 PREDICTED: uncharacterized protein At4g22758-like [Solanum tuberosum]
932	Soltu.DM.01G006810.1	C-repeat/DRE binding factor			7.9e-78	KAG5629286.1 hypothetical protein H5410_001003 [Solanum commersonii]	7.9e-78	KAG5629286.1 hypothetical protein H5410_001003 [Solanum commersonii]
933	Soltu.DM.01G006820.1	Ku70-binding family protein	8.62e-133	XP_006365782.1 PREDICTED: mitochondrial inner membrane protease ATP23 [Solanum tuberosum]<>XP_006365783.1 PREDICTED: mitochondrial inner membrane protease ATP23 [Solanum tuberosum]<>XP_015160072.1 PREDICTED: mitochondrial inner membrane protease ATP23 [Solanum tuberosum]	8.62e-133	XP_006365782.1 PREDICTED: mitochondrial inner membrane protease ATP23 [Solanum tuberosum]<>XP_006365783.1 PREDICTED: mitochondrial inner membrane protease ATP23 [Solanum tuberosum]<>XP_015160072.1 PREDICTED: mitochondrial inner membrane protease ATP23 [Solanum tuberosum]	8.62e-133	XP_006365782.1 PREDICTED: mitochondrial inner membrane protease ATP23 [Solanum tuberosum]<>XP_006365783.1 PREDICTED: mitochondrial inner membrane protease ATP23 [Solanum tuberosum]<>XP_015160072.1 PREDICTED: mitochondrial inner membrane protease ATP23 [Solanum tuberosum]
934	Soltu.DM.01G006820.2	Ku70-binding family protein	4.35e-133	XP_006365782.1 PREDICTED: mitochondrial inner membrane protease ATP23 [Solanum tuberosum]<>XP_006365783.1 PREDICTED: mitochondrial inner membrane protease ATP23 [Solanum tuberosum]<>XP_015160072.1 PREDICTED: mitochondrial inner membrane protease ATP23 [Solanum tuberosum]	4.35e-133	XP_006365782.1 PREDICTED: mitochondrial inner membrane protease ATP23 [Solanum tuberosum]<>XP_006365783.1 PREDICTED: mitochondrial inner membrane protease ATP23 [Solanum tuberosum]<>XP_015160072.1 PREDICTED: mitochondrial inner membrane protease ATP23 [Solanum tuberosum]	4.35e-133	XP_006365782.1 PREDICTED: mitochondrial inner membrane protease ATP23 [Solanum tuberosum]<>XP_006365783.1 PREDICTED: mitochondrial inner membrane protease ATP23 [Solanum tuberosum]<>XP_015160072.1 PREDICTED: mitochondrial inner membrane protease ATP23 [Solanum tuberosum]
935	Soltu.DM.01G006830.1	60S acidic ribosomal protein family	3.52e-41	XP_006365780.1 PREDICTED: 60S acidic ribosomal protein P2-like [Solanum tuberosum]<>XP_006365781.1 PREDICTED: 60S acidic ribosomal protein P2-like [Solanum tuberosum]	3.52e-41	XP_006365780.1 PREDICTED: 60S acidic ribosomal protein P2-like [Solanum tuberosum]<>XP_006365781.1 PREDICTED: 60S acidic ribosomal protein P2-like [Solanum tuberosum]	3.52e-41	XP_004228456.1 60S acidic ribosomal protein P2 [Solanum lycopersicum]<>XP_006365780.1 PREDICTED: 60S acidic ribosomal protein P2-like [Solanum tuberosum]<>XP_006365781.1 PREDICTED: 60S acidic ribosomal protein P2-like [Solanum tuberosum]<>XP_010327199.1 60S acidic ribosomal protein P2 [Solanum lycopersicum]<>XP_015060503.1 60S acidic ribosomal protein P2-like [Solanum pennellii]<>XP_015060529.1 6…
936	Soltu.DM.01G006830.2	60S acidic ribosomal protein family	3.3e-41	XP_006365780.1 PREDICTED: 60S acidic ribosomal protein P2-like [Solanum tuberosum]<>XP_006365781.1 PREDICTED: 60S acidic ribosomal protein P2-like [Solanum tuberosum]	3.3e-41	XP_006365780.1 PREDICTED: 60S acidic ribosomal protein P2-like [Solanum tuberosum]<>XP_006365781.1 PREDICTED: 60S acidic ribosomal protein P2-like [Solanum tuberosum]	3.3e-41	XP_004228456.1 60S acidic ribosomal protein P2 [Solanum lycopersicum]<>XP_006365780.1 PREDICTED: 60S acidic ribosomal protein P2-like [Solanum tuberosum]<>XP_006365781.1 PREDICTED: 60S acidic ribosomal protein P2-like [Solanum tuberosum]<>XP_010327199.1 60S acidic ribosomal protein P2 [Solanum lycopersicum]<>XP_015060503.1 60S acidic ribosomal protein P2-like [Solanum pennellii]<>XP_015060529.1 6…
937	Soltu.DM.01G006840.1	NAD+ ADP-ribosyltransferases;NAD+ ADP-ribosyltransferases	0	XP_006365785.1 PREDICTED: poly [ADP-ribose] polymerase 3-like [Solanum tuberosum]	0	XP_006365785.1 PREDICTED: poly [ADP-ribose] polymerase 3-like [Solanum tuberosum]	0	XP_006365785.1 PREDICTED: poly [ADP-ribose] polymerase 3-like [Solanum tuberosum]
938	Soltu.DM.01G006850.1	alpha/beta-Hydrolases superfamily protein	7.33e-243	XP_006365779.1 PREDICTED: uncharacterized protein LOC102587803 [Solanum tuberosum]<>XP_015160074.1 PREDICTED: uncharacterized protein LOC102587803 [Solanum tuberosum]	7.33e-243	XP_006365779.1 PREDICTED: uncharacterized protein LOC102587803 [Solanum tuberosum]<>XP_015160074.1 PREDICTED: uncharacterized protein LOC102587803 [Solanum tuberosum]	7.33e-243	XP_006365779.1 PREDICTED: uncharacterized protein LOC102587803 [Solanum tuberosum]<>XP_015160074.1 PREDICTED: uncharacterized protein LOC102587803 [Solanum tuberosum]
939	Soltu.DM.01G006860.1	hypothetical protein			8.72e-12	KAG5629292.1 hypothetical protein H5410_001009 [Solanum commersonii]	8.72e-12	KAG5629292.1 hypothetical protein H5410_001009 [Solanum commersonii]
940	Soltu.DM.01G006870.1	DUF4228 domain containing protein	1.36e-28	XP_006360425.1 PREDICTED: uncharacterized protein LOC102583797 [Solanum tuberosum]	2.88e-84	KAG5568672.1 hypothetical protein H5410_064312 [Solanum commersonii]	2.88e-84	KAG5568672.1 hypothetical protein H5410_064312 [Solanum commersonii]
941	Soltu.DM.01G006880.1	Polyketide cyclase/dehydrase and lipid transport superfamily protein	5.73e-103	XP_006365784.1 PREDICTED: MLP-like protein 28 [Solanum tuberosum]	5.73e-103	XP_006365784.1 PREDICTED: MLP-like protein 28 [Solanum tuberosum]	5.73e-103	XP_006365784.1 PREDICTED: MLP-like protein 28 [Solanum tuberosum]
942	Soltu.DM.01G006890.1	Protein phosphatase 2C family protein	4.76e-61	XP_015163598.1 PREDICTED: probable protein phosphatase 2C 55 [Solanum tuberosum]	4.76e-61	XP_015163598.1 PREDICTED: probable protein phosphatase 2C 55 [Solanum tuberosum]	4.76e-61	XP_015163598.1 PREDICTED: probable protein phosphatase 2C 55 [Solanum tuberosum]
943	Soltu.DM.01G006900.1	Protein phosphatase 2C family protein	1.13e-43	XP_015163598.1 PREDICTED: probable protein phosphatase 2C 55 [Solanum tuberosum]	1.13e-43	XP_015163598.1 PREDICTED: probable protein phosphatase 2C 55 [Solanum tuberosum]	2.89e-44	XP_004244352.1 probable protein phosphatase 2C 55 isoform X2 [Solanum lycopersicum]
944	Soltu.DM.01G006910.1	hypothetical protein	1.98e-12	XP_006366056.1 PREDICTED: uncharacterized protein LOC102583947 [Solanum tuberosum]	6.27e-43	KAG5629300.1 hypothetical protein H5410_001017 [Solanum commersonii]	6.27e-43	KAG5629300.1 hypothetical protein H5410_001017 [Solanum commersonii]
945	Soltu.DM.01G006920.1	alpha/beta-Hydrolases superfamily protein	6.9e-268	XP_006365778.1 PREDICTED: uncharacterized protein LOC102587476 [Solanum tuberosum]<>XP_015160073.1 PREDICTED: uncharacterized protein LOC102587476 [Solanum tuberosum]	6.9e-268	XP_006365778.1 PREDICTED: uncharacterized protein LOC102587476 [Solanum tuberosum]<>XP_015160073.1 PREDICTED: uncharacterized protein LOC102587476 [Solanum tuberosum]	6.9e-268	XP_006365778.1 PREDICTED: uncharacterized protein LOC102587476 [Solanum tuberosum]<>XP_015160073.1 PREDICTED: uncharacterized protein LOC102587476 [Solanum tuberosum]
946	Soltu.DM.01G006920.2	alpha/beta-Hydrolases superfamily protein	1.96e-266	XP_006365778.1 PREDICTED: uncharacterized protein LOC102587476 [Solanum tuberosum]<>XP_015160073.1 PREDICTED: uncharacterized protein LOC102587476 [Solanum tuberosum]	1.96e-266	XP_006365778.1 PREDICTED: uncharacterized protein LOC102587476 [Solanum tuberosum]<>XP_015160073.1 PREDICTED: uncharacterized protein LOC102587476 [Solanum tuberosum]	1.96e-266	XP_006365778.1 PREDICTED: uncharacterized protein LOC102587476 [Solanum tuberosum]<>XP_015160073.1 PREDICTED: uncharacterized protein LOC102587476 [Solanum tuberosum]
947	Soltu.DM.01G006930.1	hypothetical protein			6.69e-43	KAG5629304.1 hypothetical protein H5410_001021 [Solanum commersonii]	6.69e-43	KAG5629304.1 hypothetical protein H5410_001021 [Solanum commersonii]
948	Soltu.DM.01G006940.1	bZIP transcription factor domain containing protein	5.37e-114	XP_015160065.1 PREDICTED: ABSCISIC ACID-INSENSITIVE 5-like protein 7 [Solanum tuberosum]	5.37e-114	XP_015160065.1 PREDICTED: ABSCISIC ACID-INSENSITIVE 5-like protein 7 [Solanum tuberosum]	5.37e-114	XP_015160065.1 PREDICTED: ABSCISIC ACID-INSENSITIVE 5-like protein 7 [Solanum tuberosum]
949	Soltu.DM.01G006950.1	Ribosomal protein L1p/L10e family	1.64e-146	XP_006365777.1 PREDICTED: 60S ribosomal protein L10a-1-like [Solanum tuberosum]	1.64e-146	XP_006365777.1 PREDICTED: 60S ribosomal protein L10a-1-like [Solanum tuberosum]	1.64e-146	XP_004228453.1 60S ribosomal protein L10a-1 [Solanum lycopersicum]<>XP_006365777.1 PREDICTED: 60S ribosomal protein L10a-1-like [Solanum tuberosum]<>XP_015062838.1 60S ribosomal protein L10a-1 [Solanum pennellii]
950	Soltu.DM.01G006960.1	conserved hypothetical protein	0	XP_006365776.1 PREDICTED: uncharacterized protein LOC102586802 [Solanum tuberosum]	0	XP_006365776.1 PREDICTED: uncharacterized protein LOC102586802 [Solanum tuberosum]	0	XP_006365776.1 PREDICTED: uncharacterized protein LOC102586802 [Solanum tuberosum]
951	Soltu.DM.01G006970.1	PEBP (phosphatidylethanolamine-binding protein) family protein	1.68e-82	XP_006365775.1 PREDICTED: CEN-like protein 1 [Solanum tuberosum]<>XP_015160068.1 PREDICTED: CEN-like protein 1 [Solanum tuberosum]	1.68e-82	XP_006365775.1 PREDICTED: CEN-like protein 1 [Solanum tuberosum]<>XP_015160068.1 PREDICTED: CEN-like protein 1 [Solanum tuberosum]	1.68e-82	XP_006365775.1 PREDICTED: CEN-like protein 1 [Solanum tuberosum]<>XP_015160068.1 PREDICTED: CEN-like protein 1 [Solanum tuberosum]
952	Soltu.DM.01G006980.1	conserved hypothetical protein	3.46e-136	XP_006365776.1 PREDICTED: uncharacterized protein LOC102586802 [Solanum tuberosum]	8.61e-137	KAG5629309.1 hypothetical protein H5410_001026 [Solanum commersonii]	8.61e-137	KAG5629309.1 hypothetical protein H5410_001026 [Solanum commersonii]
953	Soltu.DM.01G006990.1	PEBP (phosphatidylethanolamine-binding protein) family protein	1.91e-121	NP_001274853.1 CEN-like protein 1-like [Solanum tuberosum]<>AGT63062.1 terminal flowering 1-like protein [Solanum tuberosum]	1.91e-121	NP_001274853.1 CEN-like protein 1-like [Solanum tuberosum]<>AGT63062.1 terminal flowering 1-like protein [Solanum tuberosum]	1.91e-121	NP_001274853.1 CEN-like protein 1-like [Solanum tuberosum]<>AGT63062.1 terminal flowering 1-like protein [Solanum tuberosum]
954	Soltu.DM.01G007000.1	PEBP (phosphatidylethanolamine-binding protein) family protein	5.37e-57	NP_001274853.1 CEN-like protein 1-like [Solanum tuberosum]<>AGT63062.1 terminal flowering 1-like protein [Solanum tuberosum]	5.37e-57	NP_001274853.1 CEN-like protein 1-like [Solanum tuberosum]<>AGT63062.1 terminal flowering 1-like protein [Solanum tuberosum]	5.37e-57	NP_001274853.1 CEN-like protein 1-like [Solanum tuberosum]<>AGT63062.1 terminal flowering 1-like protein [Solanum tuberosum]
955	Soltu.DM.01G007010.1	hypothetical protein	1.11e-08	XP_015163224.1 PREDICTED: receptor-like protein 12 [Solanum tuberosum]	1.1e-24	KAG5629314.1 hypothetical protein H5410_001031 [Solanum commersonii]	1.1e-24	KAG5629314.1 hypothetical protein H5410_001031 [Solanum commersonii]
956	Soltu.DM.01G007020.1	receptor like protein	3.11e-147	XP_015160069.1 PREDICTED: receptor-like protein 12 isoform X1 [Solanum tuberosum]	3.11e-147	XP_015160069.1 PREDICTED: receptor-like protein 12 isoform X1 [Solanum tuberosum]	3.11e-147	XP_015160069.1 PREDICTED: receptor-like protein 12 isoform X1 [Solanum tuberosum]
957	Soltu.DM.01G007030.1	PEBP (phosphatidylethanolamine-binding protein) family protein	2.85e-122	XP_006365770.1 PREDICTED: CEN-like protein 1 [Solanum tuberosum]	2.85e-122	XP_006365770.1 PREDICTED: CEN-like protein 1 [Solanum tuberosum]	2.85e-122	XP_006365770.1 PREDICTED: CEN-like protein 1 [Solanum tuberosum]
958	Soltu.DM.01G007040.1	Bifunctional inhibitor/lipid-transfer protein/seed storage 2S albumin superfamily protein	1.03e-58	XP_006365769.1 PREDICTED: protein 108 [Solanum tuberosum]	5.77e-59	KAG5629317.1 hypothetical protein H5410_001034 [Solanum commersonii]	5.77e-59	KAG5629317.1 hypothetical protein H5410_001034 [Solanum commersonii]
959	Soltu.DM.01G007050.1	S-adenosyl-L-methionine-dependent methyltransferases superfamily protein	0	XP_006365768.1 PREDICTED: probable methyltransferase PMT15 [Solanum tuberosum]	0	XP_006365768.1 PREDICTED: probable methyltransferase PMT15 [Solanum tuberosum]	0	XP_006365768.1 PREDICTED: probable methyltransferase PMT15 [Solanum tuberosum]
960	Soltu.DM.01G007060.1	hypothetical protein	5.29e-05	XP_015162325.1 PREDICTED: uncharacterized protein LOC102587023 [Solanum tuberosum]	5.29e-05	XP_015162325.1 PREDICTED: uncharacterized protein LOC102587023 [Solanum tuberosum]	5.29e-05	XP_015162325.1 PREDICTED: uncharacterized protein LOC102587023 [Solanum tuberosum]
961	Soltu.DM.01G007060.2	hypothetical protein	9.19e-05	XP_015162325.1 PREDICTED: uncharacterized protein LOC102587023 [Solanum tuberosum]	1.72e-05	KAG5618205.1 hypothetical protein H5410_018029 [Solanum commersonii]	1.72e-05	KAG5618205.1 hypothetical protein H5410_018029 [Solanum commersonii]
962	Soltu.DM.01G007070.1	phosphoprotein phosphatase inhibitors	2.32e-48	XP_006353334.1 PREDICTED: protein GLC8 [Solanum tuberosum]<>XP_006353335.1 PREDICTED: protein GLC8 [Solanum tuberosum]<>XP_006353336.1 PREDICTED: protein GLC8 [Solanum tuberosum]	2.15e-63	KAG5629319.1 hypothetical protein H5410_001036 [Solanum commersonii]	1.14e-95	XP_015063685.1 protein phosphatase inhibitor 2-like isoform X2 [Solanum pennellii]<>XP_015063693.1 protein phosphatase inhibitor 2-like isoform X2 [Solanum pennellii]<>XP_027769894.1 protein phosphatase inhibitor 2-like isoform X2 [Solanum pennellii]
963	Soltu.DM.01G007070.2	phosphoprotein phosphatase inhibitors	1.48e-48	XP_006353334.1 PREDICTED: protein GLC8 [Solanum tuberosum]<>XP_006353335.1 PREDICTED: protein GLC8 [Solanum tuberosum]<>XP_006353336.1 PREDICTED: protein GLC8 [Solanum tuberosum]	1.34e-63	KAG5629319.1 hypothetical protein H5410_001036 [Solanum commersonii]	6.38e-96	XP_015063685.1 protein phosphatase inhibitor 2-like isoform X2 [Solanum pennellii]<>XP_015063693.1 protein phosphatase inhibitor 2-like isoform X2 [Solanum pennellii]<>XP_027769894.1 protein phosphatase inhibitor 2-like isoform X2 [Solanum pennellii]
964	Soltu.DM.01G007070.3	phosphoprotein phosphatase inhibitors	1.1e-48	XP_006353334.1 PREDICTED: protein GLC8 [Solanum tuberosum]<>XP_006353335.1 PREDICTED: protein GLC8 [Solanum tuberosum]<>XP_006353336.1 PREDICTED: protein GLC8 [Solanum tuberosum]	9.32e-64	KAG5629319.1 hypothetical protein H5410_001036 [Solanum commersonii]	4.37e-96	XP_015063685.1 protein phosphatase inhibitor 2-like isoform X2 [Solanum pennellii]<>XP_015063693.1 protein phosphatase inhibitor 2-like isoform X2 [Solanum pennellii]<>XP_027769894.1 protein phosphatase inhibitor 2-like isoform X2 [Solanum pennellii]
965	Soltu.DM.01G007070.4	phosphoprotein phosphatase inhibitors	1.07e-48	XP_006353334.1 PREDICTED: protein GLC8 [Solanum tuberosum]<>XP_006353335.1 PREDICTED: protein GLC8 [Solanum tuberosum]<>XP_006353336.1 PREDICTED: protein GLC8 [Solanum tuberosum]	2.87e-63	KAG5629319.1 hypothetical protein H5410_001036 [Solanum commersonii]	5.59e-96	XP_015063685.1 protein phosphatase inhibitor 2-like isoform X2 [Solanum pennellii]<>XP_015063693.1 protein phosphatase inhibitor 2-like isoform X2 [Solanum pennellii]<>XP_027769894.1 protein phosphatase inhibitor 2-like isoform X2 [Solanum pennellii]
966	Soltu.DM.01G007070.5	phosphoprotein phosphatase inhibitors	5.29e-49	XP_006353334.1 PREDICTED: protein GLC8 [Solanum tuberosum]<>XP_006353335.1 PREDICTED: protein GLC8 [Solanum tuberosum]<>XP_006353336.1 PREDICTED: protein GLC8 [Solanum tuberosum]	4.16e-64	KAG5629319.1 hypothetical protein H5410_001036 [Solanum commersonii]	1.76e-96	XP_015063685.1 protein phosphatase inhibitor 2-like isoform X2 [Solanum pennellii]<>XP_015063693.1 protein phosphatase inhibitor 2-like isoform X2 [Solanum pennellii]<>XP_027769894.1 protein phosphatase inhibitor 2-like isoform X2 [Solanum pennellii]
967	Soltu.DM.01G007070.6	phosphoprotein phosphatase inhibitors	3.58e-48	XP_006353334.1 PREDICTED: protein GLC8 [Solanum tuberosum]<>XP_006353335.1 PREDICTED: protein GLC8 [Solanum tuberosum]<>XP_006353336.1 PREDICTED: protein GLC8 [Solanum tuberosum]	3.51e-63	KAG5629319.1 hypothetical protein H5410_001036 [Solanum commersonii]	2.01e-95	XP_015063685.1 protein phosphatase inhibitor 2-like isoform X2 [Solanum pennellii]<>XP_015063693.1 protein phosphatase inhibitor 2-like isoform X2 [Solanum pennellii]<>XP_027769894.1 protein phosphatase inhibitor 2-like isoform X2 [Solanum pennellii]
968	Soltu.DM.01G007080.1	Cleavage/polyadenylation specificity factor, 25kDa subunit	6.74e-144	XP_006367563.1 PREDICTED: pre-mRNA cleavage factor Im 25 kDa subunit 2-like [Solanum tuberosum]	3.35e-161	KAG5629328.1 hypothetical protein H5410_001045 [Solanum commersonii]	3.35e-161	KAG5629328.1 hypothetical protein H5410_001045 [Solanum commersonii]
969	Soltu.DM.01G007090.1	Cleavage/polyadenylation specificity factor, 25kDa subunit	1.12e-125	XP_006367563.1 PREDICTED: pre-mRNA cleavage factor Im 25 kDa subunit 2-like [Solanum tuberosum]	3.18e-154	KAG5629328.1 hypothetical protein H5410_001045 [Solanum commersonii]	3.18e-154	KAG5629328.1 hypothetical protein H5410_001045 [Solanum commersonii]
970	Soltu.DM.01G007100.1	Pectin lyase-like superfamily protein	4.97e-170	XP_015160985.1 PREDICTED: exopolygalacturonase-like, partial [Solanum tuberosum]	3.84e-241	KAG5629330.1 hypothetical protein H5410_001047 [Solanum commersonii]	3.84e-241	KAG5629330.1 hypothetical protein H5410_001047 [Solanum commersonii]
971	Soltu.DM.01G007110.1	Pectin lyase-like superfamily protein	1.77e-177	XP_015160985.1 PREDICTED: exopolygalacturonase-like, partial [Solanum tuberosum]	5.45e-241	KAG5629330.1 hypothetical protein H5410_001047 [Solanum commersonii]	5.45e-241	KAG5629330.1 hypothetical protein H5410_001047 [Solanum commersonii]
972	Soltu.DM.01G007120.1	Pectin lyase-like superfamily protein	1.87e-155	XP_015160986.1 PREDICTED: exopolygalacturonase-like [Solanum tuberosum]	1.87e-155	XP_015160986.1 PREDICTED: exopolygalacturonase-like [Solanum tuberosum]	1.87e-155	XP_015160986.1 PREDICTED: exopolygalacturonase-like [Solanum tuberosum]
973	Soltu.DM.01G007130.1	hypothetical protein			0.00018	KAG5621210.1 hypothetical protein H5410_006428 [Solanum commersonii]	0.00018	KAG5621210.1 hypothetical protein H5410_006428 [Solanum commersonii]
974	Soltu.DM.01G007140.1	myb domain protein	7.72e-210	XP_006361923.1 PREDICTED: transcription factor LAF1-like [Solanum tuberosum]	7.72e-210	XP_006361923.1 PREDICTED: transcription factor LAF1-like [Solanum tuberosum]	7.72e-210	XP_006361923.1 PREDICTED: transcription factor LAF1-like [Solanum tuberosum]
975	Soltu.DM.01G007150.1	CAP160 protein	4.9e-135	XP_006361910.1 PREDICTED: low-temperature-induced 78 kDa protein-like [Solanum tuberosum]	4.9e-135	XP_006361910.1 PREDICTED: low-temperature-induced 78 kDa protein-like [Solanum tuberosum]	4.9e-135	XP_006361910.1 PREDICTED: low-temperature-induced 78 kDa protein-like [Solanum tuberosum]
976	Soltu.DM.01G007160.1	hypothetical protein
977	Soltu.DM.01G007170.1	PAR1 protein	1.22e-127	XP_006361911.1 PREDICTED: uncharacterized protein LOC102603240 [Solanum tuberosum]	1.22e-127	XP_006361911.1 PREDICTED: uncharacterized protein LOC102603240 [Solanum tuberosum]	1.22e-127	XP_006361911.1 PREDICTED: uncharacterized protein LOC102603240 [Solanum tuberosum]
978	Soltu.DM.01G007180.1	Polynucleotide adenylyltransferase family protein	0	XP_006361912.1 PREDICTED: poly(A) polymerase I-like isoform X1 [Solanum tuberosum]	0	XP_006361912.1 PREDICTED: poly(A) polymerase I-like isoform X1 [Solanum tuberosum]	0	XP_006361912.1 PREDICTED: poly(A) polymerase I-like isoform X1 [Solanum tuberosum]
979	Soltu.DM.01G007190.1	RING finger protein	1.55e-230	XP_006361924.2 PREDICTED: uncharacterized protein LOC102580027 [Solanum tuberosum]	1.55e-230	XP_006361924.2 PREDICTED: uncharacterized protein LOC102580027 [Solanum tuberosum]	1.55e-230	XP_006361924.2 PREDICTED: uncharacterized protein LOC102580027 [Solanum tuberosum]
980	Soltu.DM.01G007200.1	jasmonate-zim-domain protein	1.6e-89	XP_015158214.1 PREDICTED: uncharacterized protein LOC107057770 [Solanum tuberosum]	6.3e-302	KAG5568844.1 hypothetical protein H5410_064141 [Solanum commersonii]	6.3e-302	KAG5568844.1 hypothetical protein H5410_064141 [Solanum commersonii]
981	Soltu.DM.01G007210.1	jasmonate-zim-domain protein	8.56e-127	XP_015158217.1 PREDICTED: protein TIFY 3A-like [Solanum tuberosum]	0	KAG5568844.1 hypothetical protein H5410_064141 [Solanum commersonii]	0	KAG5568844.1 hypothetical protein H5410_064141 [Solanum commersonii]
982	Soltu.DM.01G007220.1	Ycf1 protein	4.2e-282	AEB72197.1 hypothetical chloroplast RF1 [Solanum tuberosum]	4.2e-282	AEB72197.1 hypothetical chloroplast RF1 [Solanum tuberosum]	4.2e-282	YP_009584939.1 Ycf1 [Solanum abancayense]<>YP_009586554.1 Ycf1 [Solanum stenotomum subsp. goniocalyx]<>YP_009586724.1 Ycf1 [Solanum stenotomum]<>YP_009586979.1 Ycf1 [Solanum marinasense]<>YP_009588254.1 Ycf1 [Solanum phureja]<>YP_009915777.1 Ycf1 [Solanum stenotomum subsp. goniocalyx]<>YP_009915947.1 Ycf1 [Solanum stenotomum subsp. stenotomum]<>YP_009916287.1 Ycf1 [Solanum x curtilobum]<>AEB72197…
983	Soltu.DM.01G007230.1	hypothetical protein	1.51e-19	XP_006361916.1 PREDICTED: cysteine-rich and transmembrane domain-containing protein B-like [Solanum tuberosum]	1.51e-19	XP_006361916.1 PREDICTED: cysteine-rich and transmembrane domain-containing protein B-like [Solanum tuberosum]	1.51e-19	XP_006361916.1 PREDICTED: cysteine-rich and transmembrane domain-containing protein B-like [Solanum tuberosum]
984	Soltu.DM.01G007240.1	GRAM domain family protein	3.47e-175	XP_006361917.1 PREDICTED: GEM-like protein 5 [Solanum tuberosum]	3.47e-175	XP_006361917.1 PREDICTED: GEM-like protein 5 [Solanum tuberosum]	3.47e-175	XP_006361917.1 PREDICTED: GEM-like protein 5 [Solanum tuberosum]
985	Soltu.DM.01G007250.1	conserved hypothetical protein	3.99e-128	XP_006361918.1 PREDICTED: mental retardation GTPase activating protein homolog 3-like [Solanum tuberosum]	3.99e-128	XP_006361918.1 PREDICTED: mental retardation GTPase activating protein homolog 3-like [Solanum tuberosum]	3.99e-128	XP_006361918.1 PREDICTED: mental retardation GTPase activating protein homolog 3-like [Solanum tuberosum]
986	Soltu.DM.01G007260.1	LITAF-like zinc ribbon domain containing protein	4.03e-115	XP_006361919.1 PREDICTED: uncharacterized protein LOC102606262 [Solanum tuberosum]	4.03e-115	XP_006361919.1 PREDICTED: uncharacterized protein LOC102606262 [Solanum tuberosum]	4.03e-115	XP_006361919.1 PREDICTED: uncharacterized protein LOC102606262 [Solanum tuberosum]
987	Soltu.DM.01G007270.1	somatic embryogenesis receptor-like kinase	9.25e-87	XP_006361920.1 PREDICTED: somatic embryogenesis receptor kinase 2 [Solanum tuberosum]	9.25e-87	XP_006361920.1 PREDICTED: somatic embryogenesis receptor kinase 2 [Solanum tuberosum]	9.25e-87	XP_006361920.1 PREDICTED: somatic embryogenesis receptor kinase 2 [Solanum tuberosum]
988	Soltu.DM.01G007280.1	hydroxyproline-rich glycoprotein family protein	0	XP_006361922.1 PREDICTED: uncharacterized protein At2g33490 isoform X1 [Solanum tuberosum]	0	XP_006361922.1 PREDICTED: uncharacterized protein At2g33490 isoform X1 [Solanum tuberosum]	0	XP_006361922.1 PREDICTED: uncharacterized protein At2g33490 isoform X1 [Solanum tuberosum]
989	Soltu.DM.01G007280.2	hydroxyproline-rich glycoprotein family protein	0	XP_006361922.1 PREDICTED: uncharacterized protein At2g33490 isoform X1 [Solanum tuberosum]	0	XP_006361922.1 PREDICTED: uncharacterized protein At2g33490 isoform X1 [Solanum tuberosum]	0	XP_006361922.1 PREDICTED: uncharacterized protein At2g33490 isoform X1 [Solanum tuberosum]
990	Soltu.DM.01G007290.1	hypothetical protein			5.13e-14	KAG5605830.1 hypothetical protein H5410_027322 [Solanum commersonii]	5.13e-14	KAG5605830.1 hypothetical protein H5410_027322 [Solanum commersonii]
991	Soltu.DM.01G007300.1	F-box and associated interaction domains-containing protein	3.27e-45	XP_015160611.1 PREDICTED: putative F-box protein At4g38870 [Solanum tuberosum]	3.27e-45	XP_015160611.1 PREDICTED: putative F-box protein At4g38870 [Solanum tuberosum]	3.27e-45	XP_015160611.1 PREDICTED: putative F-box protein At4g38870 [Solanum tuberosum]
992	Soltu.DM.01G007310.1	hypothetical protein
993	Soltu.DM.01G007320.1	hypothetical protein
994	Soltu.DM.01G007330.1	potassium channel in Arabidopsis thaliana	1.87e-33	XP_006366902.1 PREDICTED: potassium channel KAT3-like [Solanum tuberosum]	1.87e-33	XP_006366902.1 PREDICTED: potassium channel KAT3-like [Solanum tuberosum]	1.87e-33	XP_006366902.1 PREDICTED: potassium channel KAT3-like [Solanum tuberosum]
995	Soltu.DM.01G007340.1	Pentatricopeptide repeat (PPR) superfamily protein	7.35e-33	XP_006366127.1 PREDICTED: pentatricopeptide repeat-containing protein At4g02820, mitochondrial-like [Solanum tuberosum]	1.57e-41	KAG5592902.1 hypothetical protein H5410_043416 [Solanum commersonii]	1.57e-41	KAG5592902.1 hypothetical protein H5410_043416 [Solanum commersonii]
996	Soltu.DM.01G007350.1	Pentatricopeptide repeat (PPR) superfamily protein			3.89e-128	KAG5629367.1 hypothetical protein H5410_001084 [Solanum commersonii]	3.89e-128	KAG5629367.1 hypothetical protein H5410_001084 [Solanum commersonii]
997	Soltu.DM.01G007360.1	conserved hypothetical protein	1.84e-64	XP_006355451.1 PREDICTED: uncharacterized protein LOC102596459 isoform X4 [Solanum tuberosum]<>XP_015167870.1 PREDICTED: uncharacterized protein LOC102596459 isoform X4 [Solanum tuberosum]<>XP_015167871.1 PREDICTED: uncharacterized protein LOC102596459 isoform X4 [Solanum tuberosum]	1.36e-66	KAG5592904.1 hypothetical protein H5410_043418 [Solanum commersonii]	1.36e-66	KAG5592904.1 hypothetical protein H5410_043418 [Solanum commersonii]
998	Soltu.DM.01G007370.1	Ribosomal protein L18ae/LX family protein	1.7e-31	XP_006355452.1 PREDICTED: peroxisome biogenesis protein 19-1-like [Solanum tuberosum]	1.21e-31	KAG5592908.1 hypothetical protein H5410_043422 [Solanum commersonii]	1.21e-31	KAG5592908.1 hypothetical protein H5410_043422 [Solanum commersonii]
999	Soltu.DM.01G007380.1	Pectin lyase-like superfamily protein	3.53e-44	XP_006355453.1 PREDICTED: probable pectinesterase 68 [Solanum tuberosum]	5.7e-46	KAG5592909.1 hypothetical protein H5410_043423 [Solanum commersonii]	5.7e-46	KAG5592909.1 hypothetical protein H5410_043423 [Solanum commersonii]
1000	Soltu.DM.01G007390.1	SIN-like family protein	1.52e-249	XP_006355442.1 PREDICTED: DNA-directed RNA polymerase III subunit RPC5-like isoform X2 [Solanum tuberosum]	3.74e-253	KAG5592897.1 hypothetical protein H5410_043411 [Solanum commersonii]	3.74e-253	KAG5592897.1 hypothetical protein H5410_043411 [Solanum commersonii]
1001	Soltu.DM.01G007390.2	SIN-like family protein	2.01e-242	XP_006355442.1 PREDICTED: DNA-directed RNA polymerase III subunit RPC5-like isoform X2 [Solanum tuberosum]	5.14e-246	KAG5592897.1 hypothetical protein H5410_043411 [Solanum commersonii]	5.14e-246	KAG5592897.1 hypothetical protein H5410_043411 [Solanum commersonii]
1002	Soltu.DM.01G007400.1	SIN-like family protein	1.21e-22	XP_006355444.1 PREDICTED: DNA-directed RNA polymerase III subunit RPC5-like isoform X4 [Solanum tuberosum]	4.89e-23	KAG5592898.1 hypothetical protein H5410_043412 [Solanum commersonii]	4.89e-23	KAG5592898.1 hypothetical protein H5410_043412 [Solanum commersonii]
1003	Soltu.DM.01G007410.1	conserved hypothetical protein	3.83e-97	XP_006366081.1 PREDICTED: uncharacterized protein LOC102594436 [Solanum tuberosum]<>XP_015160202.1 PREDICTED: uncharacterized protein LOC102594436 [Solanum tuberosum]<>XP_015160203.1 PREDICTED: uncharacterized protein LOC102594436 [Solanum tuberosum]	3.83e-97	XP_006366081.1 PREDICTED: uncharacterized protein LOC102594436 [Solanum tuberosum]<>XP_015160202.1 PREDICTED: uncharacterized protein LOC102594436 [Solanum tuberosum]<>XP_015160203.1 PREDICTED: uncharacterized protein LOC102594436 [Solanum tuberosum]	3.83e-97	XP_006366081.1 PREDICTED: uncharacterized protein LOC102594436 [Solanum tuberosum]<>XP_015160202.1 PREDICTED: uncharacterized protein LOC102594436 [Solanum tuberosum]<>XP_015160203.1 PREDICTED: uncharacterized protein LOC102594436 [Solanum tuberosum]
1004	Soltu.DM.01G007410.2	conserved hypothetical protein	4.7e-97	XP_006366081.1 PREDICTED: uncharacterized protein LOC102594436 [Solanum tuberosum]<>XP_015160202.1 PREDICTED: uncharacterized protein LOC102594436 [Solanum tuberosum]<>XP_015160203.1 PREDICTED: uncharacterized protein LOC102594436 [Solanum tuberosum]	4.7e-97	XP_006366081.1 PREDICTED: uncharacterized protein LOC102594436 [Solanum tuberosum]<>XP_015160202.1 PREDICTED: uncharacterized protein LOC102594436 [Solanum tuberosum]<>XP_015160203.1 PREDICTED: uncharacterized protein LOC102594436 [Solanum tuberosum]	4.7e-97	XP_006366081.1 PREDICTED: uncharacterized protein LOC102594436 [Solanum tuberosum]<>XP_015160202.1 PREDICTED: uncharacterized protein LOC102594436 [Solanum tuberosum]<>XP_015160203.1 PREDICTED: uncharacterized protein LOC102594436 [Solanum tuberosum]
1005	Soltu.DM.01G007420.1	Pentatricopeptide repeat (PPR) superfamily protein	2.19e-118	XP_006366127.1 PREDICTED: pentatricopeptide repeat-containing protein At4g02820, mitochondrial-like [Solanum tuberosum]	1.57e-141	KAG5629367.1 hypothetical protein H5410_001084 [Solanum commersonii]	1.57e-141	KAG5629367.1 hypothetical protein H5410_001084 [Solanum commersonii]
1006	Soltu.DM.01G007420.2	Polynucleotidyl transferase, ribonuclease H-like superfamily protein	1.37e-32	XP_006358401.1 PREDICTED: Werner Syndrome-like exonuclease [Solanum tuberosum]	1.37e-32	XP_006358401.1 PREDICTED: Werner Syndrome-like exonuclease [Solanum tuberosum]	2.96e-50	XP_015083481.1 Werner syndrome ATP-dependent helicase homolog [Solanum pennellii]
1007	Soltu.DM.01G007430.1	Pentatricopeptide repeat (PPR) superfamily protein	3.99e-35	XP_006366127.1 PREDICTED: pentatricopeptide repeat-containing protein At4g02820, mitochondrial-like [Solanum tuberosum]	1.07e-68	KAG5629367.1 hypothetical protein H5410_001084 [Solanum commersonii]	1.07e-68	KAG5629367.1 hypothetical protein H5410_001084 [Solanum commersonii]
1008	Soltu.DM.01G007440.1	conserved hypothetical protein	3.68e-17	XP_006366081.1 PREDICTED: uncharacterized protein LOC102594436 [Solanum tuberosum]<>XP_015160202.1 PREDICTED: uncharacterized protein LOC102594436 [Solanum tuberosum]<>XP_015160203.1 PREDICTED: uncharacterized protein LOC102594436 [Solanum tuberosum]	4.91e-20	KAG5629386.1 hypothetical protein H5410_001103, partial [Solanum commersonii]	4.91e-20	KAG5629386.1 hypothetical protein H5410_001103, partial [Solanum commersonii]
1009	Soltu.DM.01G007450.1	hypothetical protein	9.21e-53	XP_015160612.1 PREDICTED: F-box protein At1g30790-like [Solanum tuberosum]	9.21e-53	XP_015160612.1 PREDICTED: F-box protein At1g30790-like [Solanum tuberosum]	9.21e-53	XP_015160612.1 PREDICTED: F-box protein At1g30790-like [Solanum tuberosum]
1010	Soltu.DM.01G007460.1	cysteine-rich RLK (RECEPTOR-like protein kinase)	8.86e-86	XP_015160754.1 PREDICTED: uncharacterized mitochondrial protein AtMg00810-like [Solanum tuberosum]	8.86e-86	XP_015160754.1 PREDICTED: uncharacterized mitochondrial protein AtMg00810-like [Solanum tuberosum]	1.66e-103	XP_019069865.1 uncharacterized protein LOC109120481 [Solanum lycopersicum]
[truncated: 51,943 more rows]
